# Supplementary material for: A High Density Consensus Map of Rye (Secale cereale L.) Based on DArT Markers
Source: PLoS One. 2011 Dec 6;6(12):e28495. doi: 10.1371/journal.pone.0028495 (PMC3232230; doi:10.1371/journal.pone.0028495)
Supplement: Table S1 — List of PCR-based markers used for genotyping. (XLS) [file pone.0028495.s008.xls]

## Sheet: PCR-based anchor markers
	Marker name	Population	Chromosome	Reference
	SSR
	Xscm001	S	1R	Hackauf & Wehling 2002
	Xscm107	H, K	1R	Hackauf & Wehling 2002
	Xscm126	M, S	1R	Hackauf & Wehling 2002
	Xscm127	H	1R	Hackauf & Wehling 2002
	Xscm171	H	1R	Hackauf & Wehling 2002
	Xscm009	H	1R	Hackauf & Wehling 2002
	Xscm010	M	2R	Hackauf & Wehling 2002
	Xscm031	M	2R	Hackauf & Wehling 2002
	Xscm032	M	2R	Hackauf & Wehling 2002
	Xscm188	K	2R	Hackauf & Wehling 2002
	Xscm023	H	2R	Hackauf & Wehling 2002
	Xscm041	H	2R	Hackauf & Wehling 2002
	Xscm043	H	2R	Hackauf & Wehling 2002
	Xscm162	H	3R	Hackauf & Wehling 2002
	Xscm095	H	3R	Hackauf & Wehling 2002
	Xscm139	H	4R	Hackauf & Wehling 2002
	Xscm066	K, L	4R	Hackauf & Wehling 2002
	Xscm047	H, K, S	4R	Hackauf & Wehling 2002
	Xscm077	K, L	5R	Hackauf & Wehling 2002
	Xscm172	H	5R	Hackauf & Wehling 2002
	Xscm159	H	5R	Hackauf & Wehling 2002
	Xscm109	H	5R	Hackauf & Wehling 2002
	Xscm098	H	5R	Hackauf & Wehling 2002
	Xscm029	H	5R	Hackauf & Wehling 2002
	Xscm141	M	5R	Hackauf & Wehling 2002
	Xscm078	K, M, S	6R	Hackauf & Wehling 2002
	Xscm046	K, S	6R	Hackauf & Wehling 2002
	Xscm176	K	6R	Hackauf & Wehling 2002
	Xscm086	H	7R	Hackauf & Wehling 2002
	Xscm063	H	7R	Hackauf & Wehling 2002
	Xscm150	S	7R	Hackauf & Wehling 2002
	STS
	Xbcd304	K, M	1R	Myśków unpublished
	Xwg241	M	1R	Myśków unpublished
	TrxL1100	K	1R	Milczarski et al. 2007
	Xbcd512L250	K, L	2R	Milczarski 2010
	Xcmwg660L1100	K, L	2R	Milczarski 2010
	Xpsr130L220	K, L	2R	Milczarski et al. 2007
	Xpsr754L218	K	3R	Milczarski et al. 2007
	Xpsr131L350	K	3R	Milczarski et al. 2007
	Xpsr598L206	K,L	3R	Milczarski et al. 2007
	Xscp14m55	K	4R	Stracke et al. 2003
	Xscp16m58	M	4R	Stracke et al. 2003
	Xscp12m56	S	4R	Stracke et al. 2003
	Xscy09d	K, L, S	4R	Stracke et al. 2003
	Xpsr119L1000	K, L, M, S	4R	Milczarski et al. 2007
	Amy3.2	K, M	5R	Milczarski et al. 2007
	Xpsr628L550	L	5R	Milczarski 2010
	Xpsr454L1000	K, L	6R	Milczarski et al. 2007
	Xpsr148	K, L	6R	Milczarski 2010
	Xpsr106.1L350	K	6R	Milczarski et al. 2007
	Xpsr928L450	K	7R	Milczarski et al. 2007
	Xpsr115L219	K	7R	Milczarski et al. 2007
	Xpsr580L200	L	7R	Milczarski et al. 2007
	SCAR
	Xscsz429L950	K,L,S	1R	Stojałowski 2010
	Xscsz732L530	K,S	1R	Milczarski et al. 2007
	Xscsz71L700	S	1R	Stojałowski 2010
	Xscsz131L400	S	2R	Stojałowski 2010
	Xscsz23L500	K	4R	Stojałowski 2010
	Xscsz670L900	S	4R	Stojałowski 2010
	Xscsz605L870	S	4R	Stojałowski 2010
	Xscsz728L950	M, S	4R	Stojałowski 2010
	Xscsz502L900	K, L	4R	Milczarski et al. 2007
	Xscsz877L950	M	5R	Stojałowski 2010
	Xscsz980LL650	L, M	6R	Milczarski et al. 2007, Stojałowski et al. 2009
	Xscsz777L600	S	6R	Stojałowski 2010
	Xscsz1194L750	S	6R	Stojałowski 2010
	Xscsz1193L450	S	6R	Stojałowski 2010
	Xopq4L578	K, S	7R	NCBI-AY587511
	Xopo7	K, M, S	7R	NCBI-AY587508
	Xopn1L667	S	7R	Matos et al. 2005
	RAPD
	Xpr145L1031	M	1R	Myśków et al. 2010
	Xpr240L1000	M	1R	Myśków unpublished
	Xpr57L1900	M	1R	Myśków unpublished
	Xapr1.1	L	1R	Masojć et al. 2001
	Xapr1.10	L	1R	Bednarek et al. 2003
	Xapr1.2	L	1R	Masojć et al. 2001
	Xapr1.8	L	1R	Bednarek et al. 2003
	Xapr1.12	K	1R	Milczarski et al. 2007
	Xapr1.20	K	1R	Milczarski et al. 2007
	Xpr1.11	K	1R	Milczarski et al. 2007
	Xpr162L250	M	2R	Myśków et al. 2010
	Xpr354L650	M	2R	Myśków et al. 2010
	Xpr931L1070	M	2R	Myśków unpublished
	Xapr2.11	L	2R	Masojć et al. 2001
	Xapr2.12	L	2R	Masojć et al. 2001
	Xapr2.15	K	2R	Milczarski et al. 2007
	Xapr2.17	K	2R	Milczarski et al. 2007
	Xapr2.21	K	2R	Milczarski et al. 2007
	Xapr2.22	K	2R	Milczarski et al. 2007
	Xapr3.17	K	3R	Milczarski et al. 2007
	Xapr3.12	K	3R	Milczarski et al. 2007
	Xapr3.9	L	3R	Bednarek et al. 2003
	Xapr3.6	L	3R	Masojć et al. 2001
	Xapr3.3	L	3R	Masojć et al. 2001
	Xapr3.2	L	3R	Masojć et al. 2001
	Xapr3.10	L	3R	Bednarek et al. 2003
	Xpr665L430	M	3R	Myśków et al. 2010
	Xpr100L580	M	3R	Myśków unpublished
	Xapr4.5	L	4R	Masojć et al. 2001
	Xapr4.4	L	4R	Masojć et al. 2001
	Xapr4.3	L	4R	Masojć et al. 2001
	Xpr900L750	M	4R	Myśków unpublished
	Xapr5.2	K, L	5R	Masojć et al. 2001
	Xapr5.70	K	5R	Milczarski 2010
	Xapr5.25	K	5R	Milczarski et al. 2007
	Xapr5.20	K	5R	Milczarski et al. 2007
	Xapr5.5	L	5R	Masojć et al. 2001
	Xpr665L1050	M	5R	Myśków et al. 2010
	Xpr57L470	M	5R	Myśków et al. 2010
	Xpr215L480	M	5R	Myśków et al. 2010
	Xapr6.23	K	6R	Milczarski et al. 2007
	Xapr6.6	L	6R	Masojć et al. 2001
	Xapr6.11	L	6R	Bednarek et al. 2003
	Xapr6.1	L	6R	Masojć et al. 2001
	Xpr36L750	M	6R	Stojałowski et al. 2009
	Xpr181L900	M	6R	Stojałowski et al. 2009
	Xpr143L1600	M	6R	Stojałowski et al. 2009
	Xapr7.5	K, L	7R	Masojć et al. 2001
	Xapr7.75	K	7R	Milczarski 2010
	Xapr7.74	K	7R	Milczarski 2010
	Xapr7.72	K	7R	Milczarski 2010
	Xapr7.70	K	7R	Milczarski 2010
	Xapr7.35	K	7R	Milczarski et al. 2007
	Xapr7.34	K	7R	Milczarski et al. 2007
	Xapr7.32	K	7R	Milczarski et al. 2007
	Xapr7.31	K	7R	Milczarski et al. 2007
	Xapr7.28	K	7R	Milczarski et al. 2007
	Xapr7.27	K	7R	Milczarski et al. 2007
	Xapr7.6	L	7R	Masojć et al. 2001
	Xapr7.3	L	7R	Masojć et al. 2001
	Xapr7.21	L	7R	Bednarek et al. 2003
	Xapr7.2	L	7R	Masojć et al. 2001
	Xapr7.18	L	7R	Bednarek et al. 2003
	Xapr7.15	L	7R	Bednarek et al. 2003
	Xapr7.13	L	7R	Masojć et al. 2001
	Xapr7.12	L	7R	Masojć et al. 2001
	Xapr7.11	L	7R	Masojć et al. 2001
	Xapr7.1	L	7R	Masojć et al. 2001
	Xpr221L500	M	7R	Myśków unpublished
	ISSR
	Xis1.1	M	1R	Milczarski et al. 2007

## Sheet: References
References
Hackauf B, Wehling P (2002) Identification of microsatellite polymorphism in an expressed portion of the rye genome. Plant Breed 121: 17-25
Milczarski P, Banek-Tabor A, Lebiecka K, Stojałowski S, Myśków B, et al. (2007) New genetic map of rye composed of PCR-based molecular markers and its alignment with the reference map of the DS2 x RXL10 intercross. J Appl Genet 48: 11-24.
Milczarski P (2010) Identification and comparative mapping of QTLs controlling selected quantitative traits in two mapping populations of rye (Secale cereale L). (in polish). Publisher: West-Pomeranian University of Technology in Szczecin, Poland.
Stracke S, Schiling AG, Förster J, Weiss C, Glass C, et al.(2003) Development of PCR-based markers linked to dominant genes for male-fertility restoration in Pampa CMS of rye (Secale cereale L.). Theor Appl Genet 106:1184-1190.
Masojć P, Myśków B, Milczarski P, (2001) Extending a RFLP-based genetic map of rye using random amplified polymorphic DNA (RAPD) and isozyme markers. Theor Appl Genet 102: 1273-1279.
Stojałowski S, Mysków B, Milczarski P, Masojć P (2009) A consensus map of chromosome 6R in rye (Secale cereale L.). Cell Mol Biol Lett Vol.14 pp 190-198.
Matos M, Camacho MV, Perez-Flores V, Pernaute B, Pinto-Carnide O, et al. (2005) A new aluminumtolerance gene located on rye chromosome arm7RS. Theor Appl Genet 111: 360–369.
Myśków B, Stojałowski S, Milczarski P, Masojć P (2010) Mapping of sequence-specific markers and loci controlling preharvest sprouting and alpha-amylase activity in rye (Secale cereale L.) on the genetic map of an F2 (S120 x S76) population. J Appl Genet 51(3): 283-287.
Bednarek PT, Masojć P, Lewandowska R, Myśków B, (2003) Saturating rye genomic map with amplified fragment length polymorphism (AFLP) and random amplified polymorphic DNA (RAPD) markers. J Appl Genet 44: 21-33.
