# Supplementary material for: A High Density Consensus Map of Rye (Secale cereale L.) Based on DArT Markers
Source: PLoS One. 2011 Dec 6;6(12):e28495. doi: 10.1371/journal.pone.0028495 (PMC3232230; doi:10.1371/journal.pone.0028495)
Supplement: Table S2 — DArT marker segregations for five RIL populations (XLS) [file pone.0028495.s009.xls]

## Sheet: population H
marker	LR1	LR3	LR5	LR7	LR8	LR10	LR11	LR13	LR14	LR17	LR18	LR19	LR20	LR21	LR22	LR23	LR24	LR25	LR26	LR28	LR29	LR30	LR31	LR32	LR33	LR34	LR36	LR37	LR39	LR40	LR41	LR42	LR43	LR44	LR45	LR47	LR48	LR52	LR53	LR54	LR55	LR56	LR57	LR58	LR59	LR60	LR61	LR62	LR63
XrPt63427	0	0	0	1	1	1	1	1	1	1	1	1	0	0	0	0	0	0	0	0	-	0	1	0	0	1	1	1	1	1	1	1	0	1	0	0	1	0	0	1	0	-	1	0	1	0	1	1	0
XrPt63437	0	0	0	1	1	1	1	1	1	1	1	1	0	0	1	1	1	1	0	0	0	0	0	0	0	0	0	0	1	0	0	1	0	0	1	1	0	0	1	0	1	0	1	0	1	0	0	1	-
XrPt63588	0	0	0	1	1	1	0	0	0	0	0	0	1	1	1	1	1	0	1	0	0	1	0	1	1	1	1	1	0	1	1	1	1	0	1	1	0	1	1	0	1	1	1	1	0	1	1	1	0
XrPt63734	0	0	0	0	0	0	1	1	0	1	1	1	1	1	1	1	1	1	1	1	1	0	0	0	0	1	1	0	0	1	1	1	0	1	1	1	1	0	0	1	0	1	1	0	1	1	1	1	1
XrPt66443	0	0	0	1	1	0	1	0	0	0	0	1	1	1	1	0	0	1	1	0	1	1	1	1	1	1	0	0	0	1	1	1	1	1	0	0	0	0	0	0	0	0	0	0	0	0	0	1	0
XrPt66482	0	0	0	0	0	1	1	0	1	1	0	1	0	1	1	1	1	1	0	1	0	0	0	0	0	1	1	1	1	1	1	1	0	1	1	1	1	1	1	1	1	1	1	1	1	1	1	1	1
XrPt66517	1	0	0	0	0	1	1	1	1	0	0	1	0	0	0	0	1	1	1	1	1	0	0	0	0	1	0	0	0	0	0	1	0	0	1	0	1	1	0	0	0	1	0	0	1	0	1	1	1
XrPt66560	0	1	0	1	1	1	1	1	1	1	1	1	1	1	1	1	1	1	1	1	1	0	-	1	1	1	1	1	1	1	1	1	0	0	0	0	0	0	0	0	0	0	0	0	0	0	0	0	0
XrPt66614	0	1	1	1	1	1	0	0	0	0	0	0	0	1	1	1	1	0	0	1	1	1	0	0	0	0	0	0	1	1	1	1	1	1	0	0	0	0	0	0	0	0	0	0	0	0	0	-	-
XrPt66654	0	1	1	1	1	1	0	1	0	1	0	0	0	0	-	0	0	0	0	0	1	1	0	1	0	1	0	0	0	1	1	1	1	1	0	0	1	1	1	1	1	1	1	1	1	1	1	1	1
XrPt66656	0	0	0	1	1	1	0	1	0	0	0	1	1	0	1	1	1	0	1	0	1	1	1	1	1	0	0	0	0	0	0	0	1	1	0	0	0	0	0	1	0	1	0	0	0	1	0	1	0
XrPt66667	1	1	1	1	1	1	1	1	1	1	1	1	1	0	1	1	1	1	1	1	1	1	1	1	1	1	1	1	1	1	1	1	1	1	1	1	1	1	1	1	1	1	1	1	1	1	1	1	1
XrPt66668	1	1	1	-	1	1	1	1	1	1	1	1	1	0	1	1	1	1	1	1	1	1	1	1	1	1	1	1	1	1	1	1	1	1	1	1	1	1	1	1	1	1	1	1	1	1	1	1	1
XrPt66674	0	0	0	1	1	1	1	1	1	1	1	1	0	0	1	1	1	1	1	1	1	1	1	1	1	1	0	0	0	0	0	1	1	1	1	1	0	0	0	0	0	0	0	0	0	0	0	1	0
XrPt115509	1	1	1	1	1	1	0	0	0	0	0	0	0	1	1	1	1	1	0	1	1	1	1	-	0	0	1	1	0	0	0	0	0	0	0	0	0	0	0	0	0	0	0	0	0	0	0	1	0
XrPt115531	1	1	1	1	1	1	1	0	1	0	1	1	0	1	1	1	1	1	1	1	1	1	1	1	0	1	1	1	0	0	1	1	1	1	0	0	0	1	1	1	1	0	0	0	0	1	1	1	1
XrPt115622	0	-	0	0	0	0	1	1	1	1	1	1	1	1	1	1	1	1	1	1	1	0	0	0	0	1	1	1	0	1	0	0	0	0	0	1	0	0	0	-	0	0	0	0	0	0	0	0	0
XrPt115805	1	1	1	1	1	1	0	0	1	1	1	1	1	0	0	0	0	0	0	0	1	1	1	1	1	1	0	1	1	1	1	1	1	1	1	1	0	0	0	0	0	0	0	0	0	0	0	1	0
XrPt115995	1	1	1	1	1	0	0	0	1	1	1	1	0	1	1	1	1	1	1	0	0	0	0	0	0	1	0	1	1	1	1	1	0	1	0	0	0	0	1	1	1	0	1	1	0	-	0	0	0
XrPt116220	0	0	0	0	0	1	0	1	0	1	1	1	1	1	1	1	1	1	1	1	1	0	0	0	0	0	0	0	0	0	0	1	0	1	1	1	1	0	0	1	0	1	1	0	1	1	1	1	1
XrPt116320	0	0	0	0	0	0	0	0	0	0	0	0	0	1	1	1	1	1	1	1	1	0	0	0	0	1	0	1	1	0	0	0	0	0	0	1	0	1	1	1	0	0	1	0	1	1	1	1	1
XrPt116344	0	0	0	0	0	0	0	0	0	0	0	0	0	1	1	1	1	1	1	1	1	0	0	0	0	1	0	1	1	0	0	0	0	0	0	1	0	1	1	1	0	0	1	0	1	1	1	1	1
XrPt116498	0	0	0	1	1	1	1	1	1	1	1	1	0	0	1	1	1	1	0	0	0	0	0	0	0	0	0	0	-	0	0	1	0	0	1	1	0	0	1	0	1	0	1	0	1	0	0	1	-
XrPt116543	0	0	0	0	0	0	0	0	0	1	0	1	0	0	0	0	0	0	1	1	0	0	0	0	0	0	1	1	1	1	0	0	0	0	0	1	1	1	1	1	1	1	1	1	1	1	1	1	0
XrPt116910	1	1	1	1	1	0	0	0	0	0	0	0	0	1	1	1	1	1	1	0	0	0	0	0	0	1	0	1	1	1	1	1	0	1	0	0	0	0	1	1	1	0	1	1	0	0	0	0	0
XrPt117250	0	1	1	0	0	0	0	0	-	0	0	0	1	1	1	1	1	1	1	1	1	0	0	0	0	0	1	1	1	1	0	0	0	1	0	1	0	0	0	0	0	0	0	0	0	0	0	0	-
XrPt117257	1	0	1	0	0	0	0	1	1	1	1	0	1	0	0	0	0	0	0	1	1	0	1	1	1	1	0	0	0	0	0	0	0	0	0	0	1	0	1	1	0	1	1	1	1	1	1	1	1
XrPt117260	0	0	0	1	1	0	0	1	0	1	1	1	1	1	1	1	1	1	1	1	1	0	0	0	0	0	0	0	0	0	0	0	0	0	1	1	0	0	0	1	0	0	1	0	1	-	1	1	0
XrPt117324	1	0	1	0	0	0	0	1	1	1	1	0	1	0	-	0	0	0	0	1	1	0	1	1	1	1	0	0	0	0	0	0	0	0	0	0	1	0	1	1	0	1	1	1	1	1	1	1	1
XrPt117358	0	0	0	0	0	0	0	1	1	1	1	1	0	1	1	1	1	1	1	1	1	0	0	0	0	0	0	0	1	0	0	1	0	0	1	1	0	1	0	1	0	0	1	0	0	1	1	1	1
XrPt117384	0	0	0	0	0	0	0	1	1	1	1	1	0	1	1	1	1	1	1	1	1	0	0	0	0	0	0	0	0	0	0	1	0	0	1	1	0	1	0	1	0	0	1	0	0	1	1	1	1
XrPt119477	0	0	0	1	1	1	1	1	1	1	1	1	-	0	0	0	-	1	0	1	1	1	0	0	-	1	-	0	0	-	0	-	0	-	1	1	0	0	0	0	0	-	0	-	0	0	0	0	0
XrPt119594	0	1	1	1	1	0	1	1	1	1	1	1	0	1	1	0	1	1	1	0	1	1	1	1	1	1	0	1	1	1	0	1	1	1	1	1	1	1	1	1	1	1	1	0	0	0	1	1	1
XrPt119649	0	0	0	0	0	0	0	1	1	1	1	1	0	1	1	1	1	1	1	1	1	0	0	0	0	0	0	0	0	0	0	1	0	0	1	1	0	0	0	1	0	0	1	0	0	1	1	1	-
XrPt119657	1	0	0	0	0	0	1	1	1	1	1	1	1	0	1	0	0	1	1	0	1	1	1	1	1	1	1	1	1	1	1	1	0	1	1	1	1	1	1	1	1	1	1	1	1	1	1	1	1
XrPt119746	1	1	1	1	1	0	0	0	0	1	1	0	0	0	0	1	1	1	0	0	0	0	0	0	0	0	1	0	0	0	1	1	0	0	1	1	0	0	0	0	1	1	1	0	0	0	0	0	1
XrPt119923	0	1	1	0	0	0	0	0	0	0	0	0	1	1	1	1	1	1	1	1	1	0	0	0	0	0	1	1	1	1	0	0	0	1	0	0	0	0	0	0	0	0	0	0	0	0	0	0	-
XrPt119940	1	0	1	0	0	0	0	1	1	1	1	0	1	0	-	0	0	0	0	1	1	0	1	1	1	1	0	0	0	0	0	0	0	0	0	0	1	0	1	1	0	1	1	1	1	1	1	1	1
XrPt120182	0	0	0	0	0	1	0	1	0	1	1	1	1	1	1	1	1	1	1	1	1	0	0	0	0	0	0	0	0	0	0	1	0	1	1	1	1	0	0	1	0	1	1	0	1	1	1	1	1
XrPt120224	1	1	1	0	-	0	0	0	1	1	0	1	-	1	1	1	-	1	1	1	1	1	1	0	0	0	0	0	1	-	1	1	1	1	1	1	0	1	0	1	1	-	-	1	1	1	1	-	1
XrPt120262	1	0	0	1	1	1	1	1	1	1	1	1	1	0	1	1	1	1	1	0	1	1	1	1	1	1	0	0	0	0	1	1	1	1	0	1	1	1	1	1	1	1	1	1	1	1	1	1	1
XrPt120506	0	0	0	0	0	1	1	0	1	1	1	0	1	0	1	1	0	0	1	1	-	1	1	1	1	0	1	0	1	1	0	0	1	1	1	1	0	0	0	0	0	0	0	0	0	0	0	1	0
XrPt120754	1	1	0	0	0	0	1	1	0	1	0	0	0	1	1	1	1	1	1	1	1	0	0	0	0	1	1	0	1	1	0	0	0	0	0	0	1	1	1	1	1	1	1	1	1	1	1	1	1
XrPt121015	0	0	0	0	0	0	0	0	0	0	1	1	1	1	1	1	0	1	1	1	1	0	0	0	0	0	0	0	0	0	0	1	0	0	1	1	0	0	0	0	0	0	1	0	1	1	1	1	1
XrPt121113	0	1	1	0	0	0	0	0	0	0	0	0	1	1	1	1	0	0	1	1	1	0	0	1	0	1	1	1	1	1	1	1	-	1	0	0	0	0	0	0	0	0	0	0	0	0	0	1	0
XrPt121158	1	1	0	0	0	0	1	1	1	1	1	1	1	1	1	0	1	1	1	0	1	1	1	1	1	1	1	1	1	0	1	1	0	1	1	1	1	1	1	1	1	1	1	1	1	1	1	1	1
XrPt121163	1	1	1	1	1	1	1	0	1	1	1	1	0	1	1	1	1	1	1	1	1	1	1	1	0	1	1	1	0	0	1	1	1	1	0	0	0	1	1	1	1	0	0	0	0	1	1	1	1
XrPt121235	1	1	1	0	0	0	0	0	0	1	0	1	-	1	1	1	-	1	1	1	1	1	1	-	1	1	0	0	1	1	1	1	1	1	1	1	0	1	0	1	1	-	1	1	1	1	1	1	1
XrPt121523	0	0	0	1	1	1	1	1	1	1	1	1	0	1	1	1	0	0	1	1	1	1	1	1	1	1	0	0	0	0	0	1	1	1	1	1	0	0	0	0	0	0	0	0	0	0	0	1	0
XrPt343387	1	1	0	0	0	0	1	1	0	1	0	0	0	1	1	1	1	1	1	1	1	0	0	0	0	1	1	0	1	0	0	0	0	0	0	0	1	1	1	1	1	1	1	1	1	1	1	1	1
XrPt343400	1	1	1	1	1	1	1	1	1	1	1	1	1	0	1	1	1	1	0	1	1	1	0	1	1	1	1	1	1	1	0	0	0	1	1	1	1	1	1	1	1	1	1	1	1	1	1	1	1
XrPt343585	1	1	0	0	0	0	1	1	1	1	1	1	1	1	1	0	1	1	1	0	1	1	1	1	1	1	1	1	1	0	1	1	0	1	1	1	1	1	1	1	1	1	1	1	1	1	1	1	1
XrPt343658	1	1	0	0	0	0	1	1	1	1	1	1	1	1	1	0	1	1	1	0	1	1	1	1	1	1	1	1	1	0	1	1	0	1	1	1	1	1	1	1	1	1	1	1	1	1	1	1	1
XrPt343814	0	1	0	0	0	0	1	1	1	1	1	1	1	1	1	1	1	1	1	1	1	0	0	0	0	1	1	1	1	1	1	0	0	0	0	1	0	0	0	0	0	0	0	0	0	0	0	0	0
XrPt343849	1	0	1	0	0	0	1	1	1	1	1	1	1	0	0	0	0	1	1	0	1	1	1	1	1	1	1	1	1	1	1	0	1	1	1	1	1	1	1	1	1	1	1	1	1	1	1	1	1
XrPt343859	0	0	0	0	0	1	0	0	0	1	1	0	1	0	-	0	0	0	0	0	0	0	0	1	1	1	1	0	0	0	0	0	0	0	0	0	0	0	1	1	1	0	1	0	0	1	0	0	-
XrPt343877	1	1	1	1	1	1	0	1	0	1	1	0	1	0	0	0	0	0	0	0	1	1	1	1	1	1	1	1	1	1	1	1	1	1	1	1	1	1	1	1	1	1	1	1	1	1	1	1	1
XrPt343885	1	1	1	1	1	1	1	0	1	1	1	1	1	0	-	0	0	0	0	0	1	1	1	1	1	1	1	1	1	1	1	1	1	1	1	1	0	0	0	0	0	0	0	0	0	0	0	1	-
XrPt343956	1	1	1	1	1	1	1	1	0	0	1	0	1	1	1	1	0	0	0	1	1	1	1	1	1	1	1	1	1	1	1	1	1	1	1	1	1	1	1	0	1	1	1	1	1	1	1	1	1
XrPt343959	0	0	0	0	0	0	0	1	1	1	1	1	0	1	1	1	1	1	1	1	1	0	0	0	0	0	0	0	1	0	0	1	0	0	1	1	0	1	0	1	0	0	1	0	0	1	1	1	1
XrPt344129	0	0	0	1	-	1	0	0	0	0	0	0	0	0	0	0	0	1	1	1	1	1	1	1	1	1	1	1	1	1	0	0	1	1	0	0	0	0	0	0	0	0	0	0	0	0	0	1	0
XrPt344347	0	1	1	0	0	0	1	1	1	1	1	1	0	1	1	1	1	1	1	1	1	0	0	0	0	1	1	1	1	1	1	1	0	1	0	1	1	1	1	1	1	1	1	0	0	1	1	0	0
XrPt344418	0	0	0	0	0	1	1	0	1	1	1	0	1	0	1	1	0	0	1	1	1	1	1	1	1	0	1	0	1	1	0	1	1	1	1	1	0	0	0	0	0	0	0	0	0	0	0	1	0
XrPt344431	0	0	0	1	1	1	1	1	1	1	1	1	0	0	-	0	0	0	0	0	-	0	-	0	0	1	1	1	1	1	1	1	0	1	0	0	1	0	0	1	0	1	1	0	1	0	1	1	-
XrPt344742	1	1	1	0	0	0	0	0	0	0	0	0	1	1	1	1	1	1	1	1	1	1	1	1	1	1	0	0	0	0	0	1	1	1	1	1	0	1	1	1	1	1	1	1	1	1	0	1	1
XrPt344822	0	1	0	0	0	0	1	1	1	1	1	1	1	0	0	0	0	1	1	0	1	1	0	1	1	1	1	1	1	1	1	0	1	1	1	1	1	1	1	1	1	1	1	1	1	1	1	1	1
XrPt344894	0	0	0	0	0	0	1	0	1	0	1	0	0	1	1	1	1	1	1	1	1	1	1	1	1	1	0	0	1	1	1	1	1	1	1	1	1	0	0	1	1	1	1	0	1	0	1	1	1
XrPt344921	1	0	1	0	0	0	0	0	0	0	0	0	0	1	0	1	1	1	0	0	0	0	0	0	0	0	1	1	1	1	1	1	0	1	0	1	1	1	1	1	1	1	1	1	1	1	1	1	1
XrPt345028	1	1	1	1	1	1	1	0	0	1	0	0	1	0	0	0	0	0	0	0	1	1	1	1	1	1	1	1	1	1	1	1	1	1	0	0	1	1	1	0	1	1	1	1	1	1	0	1	1
XrPt345119	0	0	0	1	1	1	1	1	1	1	1	0	0	0	0	0	0	0	0	0	0	0	1	1	0	1	1	1	1	1	1	1	0	0	0	0	1	0	1	0	0	1	1	0	1	0	0	1	0
XrPt345121	1	1	1	1	1	0	0	0	1	1	-	1	0	1	1	1	1	1	0	0	-	0	0	0	0	1	1	1	0	0	1	1	0	0	0	0	0	0	1	0	1	0	0	0	0	0	1	0	0
XrPt345230	1	1	1	0	0	0	0	0	0	0	0	0	0	0	0	0	0	0	0	0	0	0	0	0	0	1	1	1	1	1	0	0	0	1	0	1	0	0	0	0	0	0	0	0	0	0	0	0	0
XrPt345279	0	1	0	0	0	0	1	1	1	1	1	1	1	0	0	0	0	1	1	0	1	1	1	1	1	1	1	1	1	1	1	1	1	1	1	1	1	1	1	1	1	1	1	1	1	1	1	1	1
XrPt345417	1	1	1	0	0	0	0	0	0	0	0	0	1	1	1	1	1	1	1	1	1	1	1	1	1	1	0	0	0	0	0	1	1	1	1	1	0	1	1	1	1	1	1	1	1	1	0	1	1
XrPt345491	1	1	0	0	0	0	1	1	1	1	1	1	1	1	1	0	1	1	1	0	1	1	1	1	1	1	1	1	1	0	1	1	0	1	1	1	1	1	1	1	1	1	1	1	1	1	1	1	1
XrPt345703	0	0	1	1	1	0	0	1	1	1	1	0	1	0	1	1	1	1	1	1	1	0	0	0	1	0	0	0	0	0	0	0	1	1	0	0	1	1	1	1	1	1	1	1	1	1	1	1	1
XrPt345712	0	0	0	1	1	1	1	1	1	1	1	0	0	0	0	0	0	0	0	0	0	0	1	1	0	1	1	1	1	1	1	1	0	0	0	0	1	0	1	0	0	1	1	0	1	0	0	1	0
XrPt345716	0	0	0	0	0	0	0	0	1	1	1	1	1	1	1	1	1	1	1	1	1	1	1	1	0	1	1	0	1	1	1	1	1	1	1	1	0	0	0	0	0	0	0	0	0	0	0	1	0
XrPt345759	0	0	0	0	0	0	1	1	0	1	1	1	1	1	1	1	1	1	1	1	1	0	0	0	0	1	1	0	0	1	1	1	0	1	1	1	1	0	0	1	0	1	1	0	1	1	1	1	1
XrPt345787	0	0	0	1	1	1	1	1	1	1	1	1	1	1	1	1	1	1	1	1	1	1	1	1	1	1	0	0	0	1	0	0	1	1	0	0	1	0	0	1	1	0	0	0	0	1	1	1	1
XrPt345840	0	0	0	0	0	0	1	0	1	0	1	0	0	1	1	1	1	1	1	1	1	1	1	1	1	1	0	0	1	1	1	1	1	1	1	1	1	0	0	1	1	1	1	0	1	0	1	1	1
XrPt345904	1	1	1	1	1	1	1	1	1	1	1	1	1	0	1	1	1	1	1	1	1	1	1	1	1	1	1	0	1	1	1	1	1	1	1	1	1	1	1	1	1	1	1	1	1	1	1	1	1
XrPt345966	1	1	1	1	1	1	1	1	1	1	1	1	1	0	1	1	1	1	0	1	1	1	0	1	1	1	1	1	1	1	0	1	0	1	1	1	1	1	1	1	1	1	1	1	1	1	1	1	1
XrPt345975	1	1	1	1	1	0	1	1	1	1	1	1	-	0	1	1	-	1	-	1	1	1	0	1	1	1	1	1	1	1	0	-	0	-	1	1	1	1	1	1	1	1	1	1	1	1	1	1	1
XrPt346102	0	0	0	1	1	1	1	1	1	1	1	1	0	0	0	0	1	1	0	1	1	0	0	0	0	1	0	0	0	0	0	1	0	0	1	1	0	0	0	0	0	0	0	0	0	-	0	0	-
XrPt346177	0	1	0	1	1	1	1	1	1	1	1	-	-	1	1	1	1	1	1	1	1	0	0	1	1	1	-	1	1	1	1	1	0	0	0	0	0	0	0	0	-	0	0	0	0	0	0	0	0
XrPt346220	1	1	1	0	0	0	0	0	0	0	0	0	1	1	1	1	0	0	1	0	1	1	1	1	1	1	1	1	1	1	1	1	1	1	0	1	1	1	1	1	1	1	1	1	1	1	1	1	1
XrPt346259	1	1	1	1	1	1	1	1	0	0	1	0	1	1	1	1	0	0	0	1	1	1	1	1	1	1	1	1	1	1	1	1	1	1	1	1	1	1	1	0	1	1	1	1	1	1	1	1	1
XrPt346386	0	0	0	1	1	1	0	0	0	0	0	0	1	0	0	1	0	1	0	1	1	1	1	1	1	0	0	0	0	0	0	0	1	1	0	0	0	1	0	0	0	0	1	0	-	0	1	1	1
XrPt346389	0	0	0	1	1	1	0	0	0	0	0	0	0	0	0	0	0	1	1	-	1	1	1	1	1	1	1	1	1	1	0	0	1	1	0	0	0	0	0	0	0	0	0	0	0	0	0	1	0
XrPt346488	0	0	0	1	1	1	0	0	0	1	1	0	0	0	0	1	0	1	0	0	0	0	0	0	1	1	1	0	0	0	0	1	0	0	1	1	0	0	0	0	1	1	1	0	0	0	0	0	0
XrPt346517	0	0	0	1	1	1	0	0	0	0	0	0	1	1	1	0	0	1	1	0	0	1	1	1	0	1	0	0	0	0	1	1	1	1	0	0	0	0	0	0	0	0	0	0	0	0	0	0	0
XrPt346519	1	1	0	0	0	0	1	1	1	1	1	1	1	1	1	0	1	1	1	0	1	1	1	1	1	1	1	1	1	0	1	1	0	1	1	1	1	1	1	1	1	1	1	1	1	1	1	1	1
XrPt346547	1	0	1	1	1	1	0	0	0	1	1	0	0	0	0	1	0	1	0	0	0	0	0	0	0	0	1	0	0	0	1	1	0	0	1	1	0	0	0	0	1	1	0	0	0	0	0	0	0
XrPt346567	0	0	0	1	1	1	1	1	1	1	1	1	0	0	0	0	1	1	0	1	1	0	0	0	0	1	0	0	0	0	0	-	0	0	1	1	0	0	0	0	0	0	0	0	0	0	0	0	0
XrPt346573	1	1	1	0	0	0	0	0	1	1	1	1	0	1	1	1	1	1	1	1	1	0	0	0	0	1	1	1	1	1	1	1	0	1	1	1	0	0	0	0	-	1	1	0	1	0	0	0	1
XrPt346595	1	1	1	1	1	1	1	0	1	1	0	0	0	0	-	0	0	0	0	0	1	1	1	1	1	1	0	1	1	1	1	1	1	1	0	0	0	0	1	0	1	1	1	1	1	0	1	1	1
XrPt346609	1	1	1	0	0	0	0	0	0	0	0	0	0	1	0	1	1	0	0	1	1	0	0	1	1	1	1	1	1	1	1	1	0	1	0	0	1	1	1	0	0	1	0	1	1	0	0	1	0
XrPt346624	1	1	1	0	0	0	1	1	1	-	1	1	0	0	0	0	0	0	0	0	1	1	1	1	1	1	1	1	1	1	1	1	1	1	1	1	0	0	0	0	0	0	0	0	0	0	0	1	0
XrPt346643	1	1	1	0	0	0	0	0	0	0	0	0	0	0	0	0	0	0	0	0	0	0	0	0	0	1	1	1	1	1	1	1	0	-	1	1	0	1	1	0	0	1	1	1	1	0	0	1	0
XrPt346672	0	0	0	1	1	1	1	1	1	1	1	1	0	0	0	0	0	0	0	0	0	1	1	-	0	1	1	1	1	1	1	1	0	1	0	0	1	0	1	1	0	1	1	0	1	0	1	1	0
XrPt346676	0	0	1	1	1	0	0	1	1	1	1	0	1	0	1	1	1	1	1	1	1	0	1	1	1	1	0	0	0	0	0	0	1	1	0	0	1	1	1	1	1	1	1	1	1	1	1	1	1
XrPt346697	0	0	0	1	1	1	1	0	1	1	1	0	1	0	1	1	1	1	1	0	1	1	1	1	1	1	1	1	1	1	1	1	1	1	0	0	1	1	1	0	1	1	1	1	1	0	1	1	1
XrPt346726	1	0	1	1	1	1	0	0	0	0	0	0	1	0	0	0	0	0	0	0	1	1	1	1	1	1	1	0	1	1	1	1	1	1	1	1	1	1	1	1	1	1	1	1	1	1	1	1	1
XrPt346728	1	1	1	1	1	0	1	1	1	1	1	1	0	1	1	0	1	1	1	0	1	1	1	1	1	1	0	0	1	1	0	0	1	1	1	1	1	0	1	1	1	1	1	0	0	0	1	1	-
XrPt346745	0	0	1	1	1	0	0	1	1	1	1	0	1	0	1	1	1	1	1	1	1	0	1	1	1	1	0	0	0	0	0	0	1	1	0	0	1	1	1	1	1	1	1	1	1	1	1	1	1
XrPt346752	0	1	1	1	1	0	1	1	1	1	1	1	0	1	1	0	1	1	1	0	1	1	1	1	1	1	0	1	1	1	0	1	1	1	1	1	1	1	1	1	1	1	1	0	0	0	1	1	1
XrPt346755	0	0	0	1	1	0	0	0	0	0	0	0	1	1	1	0	0	1	0	0	0	1	1	1	0	1	0	0	1	0	1	1	1	1	0	0	0	0	1	0	0	1	1	1	0	1	1	0	0
XrPt346781	1	1	1	1	1	1	1	1	0	1	1	0	0	0	1	1	0	0	0	1	1	0	1	1	1	1	1	1	1	1	0	0	0	1	0	0	1	1	1	1	1	1	1	1	1	1	1	1	1
XrPt346813	0	0	0	1	1	1	1	1	1	1	1	1	0	0	0	0	1	1	0	1	1	0	0	0	0	1	0	1	0	0	0	1	0	0	1	1	0	0	0	0	0	0	0	0	0	0	0	0	0
XrPt346831	0	0	0	1	1	1	0	0	0	0	0	0	1	0	0	1	0	1	0	1	1	1	1	1	1	0	0	0	0	0	0	0	1	1	0	0	0	1	0	0	0	0	1	0	0	0	1	1	1
XrPt346832	1	1	1	0	0	0	0	0	0	0	0	0	1	1	1	1	1	0	0	0	-	0	0	0	0	1	1	1	1	1	1	1	0	1	0	1	1	1	1	1	1	1	1	1	1	1	1	1	1
XrPt346841	0	0	0	0	0	0	0	0	0	0	0	0	0	1	1	1	1	1	1	1	1	0	0	0	0	1	0	1	1	0	0	0	0	0	0	1	0	0	0	0	0	0	0	0	0	0	0	0	0
XrPt346862	1	1	1	1	1	0	1	1	1	1	1	1	1	1	1	1	1	1	0	1	1	0	0	0	0	0	0	0	0	0	1	1	0	0	1	1	1	1	1	1	1	1	1	1	1	1	1	1	1
XrPt346892	0	0	0	1	1	0	0	0	0	0	0	0	1	1	1	0	0	1	0	0	0	1	1	1	0	1	0	0	1	0	1	1	1	1	0	0	0	0	1	0	0	1	1	1	0	1	1	0	0
XrPt346894	0	1	1	0	0	0	1	1	1	1	1	1	1	1	1	1	1	1	1	1	1	0	0	0	0	1	1	1	1	1	1	1	0	1	0	1	0	0	0	0	0	0	0	0	0	0	0	0	0
XrPt346896	1	0	1	0	0	1	0	0	0	0	0	0	1	0	1	1	1	0	0	1	1	0	0	0	0	0	1	1	0	0	1	1	0	0	0	1	0	0	0	1	0	0	1	1	1	1	0	0	1
XrPt346914	1	0	0	1	1	1	1	1	1	1	1	1	0	0	0	0	0	0	0	0	1	1	1	1	1	1	1	0	0	0	1	1	1	1	1	1	1	1	1	1	1	1	1	1	1	1	1	1	1
XrPt346921	1	0	1	1	1	1	0	0	0	0	0	0	0	1	1	1	1	1	0	1	1	1	1	0	0	0	0	0	1	1	1	1	0	0	0	0	0	0	0	0	0	0	0	0	0	0	0	1	0
XrPt346933	1	1	0	0	0	0	1	1	1	1	1	1	1	1	1	1	1	1	1	0	1	1	1	1	1	1	1	1	1	0	1	1	0	1	1	1	1	1	1	1	1	1	1	1	1	1	1	1	1
XrPt346940	0	0	0	1	1	1	1	1	1	1	1	1	0	0	0	0	0	0	0	0	0	1	1	0	0	1	1	1	1	1	1	1	0	1	0	0	1	0	1	1	0	1	1	0	1	0	1	1	0
XrPt346946	0	0	0	1	1	0	0	0	0	0	0	0	1	1	1	0	0	1	0	0	0	1	1	1	0	1	0	0	1	0	1	1	1	1	0	0	0	0	1	0	0	1	1	1	0	1	1	0	0
XrPt346975	1	1	1	1	1	0	0	0	0	1	1	0	0	1	1	1	1	1	0	0	0	0	0	0	0	1	1	1	0	0	1	1	0	0	0	0	0	0	0	0	1	1	0	0	0	0	0	0	0
XrPt346980	0	0	0	1	1	0	0	0	0	0	0	0	1	1	1	1	0	1	0	0	0	1	1	1	0	1	0	0	1	0	1	1	1	1	0	0	0	0	1	0	0	1	1	1	0	1	1	0	0
XrPt346982	0	0	0	0	0	0	0	0	0	0	0	0	0	1	-	1	0	0	0	0	0	0	0	0	0	1	0	1	0	-	0	0	0	0	0	0	0	0	0	0	0	0	0	0	0	0	0	0	0
XrPt347005	0	1	0	0	0	0	1	1	1	1	1	1	1	1	1	1	1	1	1	1	1	0	0	0	0	1	0	1	1	1	1	0	0	0	0	1	0	0	0	0	0	0	0	0	0	0	0	0	0
XrPt347048	1	1	1	0	0	0	0	0	1	1	1	1	0	1	1	1	1	1	1	1	1	0	0	0	0	1	1	1	1	1	1	1	0	1	1	1	0	0	0	0	1	1	1	0	1	0	0	0	1
XrPt347054	0	1	0	0	0	0	1	1	1	1	1	1	1	0	0	0	0	1	1	0	1	1	-	1	1	1	1	1	1	1	1	1	1	1	1	1	1	1	1	1	1	1	1	1	1	1	1	1	1
XrPt347072	0	0	0	1	1	0	0	0	0	0	0	0	1	1	1	0	0	1	0	0	0	1	1	1	0	1	0	0	1	0	1	1	1	1	0	0	0	0	1	0	0	1	1	1	0	1	1	0	0
XrPt347082	1	1	0	0	0	0	0	0	0	0	0	0	0	1	1	1	1	1	1	1	1	0	0	0	0	1	1	0	1	1	1	1	0	0	0	0	1	1	1	1	1	1	1	1	1	1	1	1	1
XrPt347125	0	0	0	0	0	0	0	1	1	1	1	1	0	1	1	1	1	1	1	1	1	0	0	0	0	0	0	0	1	1	1	1	0	0	1	1	0	1	0	1	0	0	1	0	0	1	1	1	1
XrPt347149	1	0	0	0	0	1	1	1	1	0	0	1	0	0	0	0	1	1	1	1	1	0	0	0	0	1	0	0	0	0	0	1	0	0	1	1	1	1	0	0	0	1	1	0	1	0	1	1	1
XrPt347151	1	1	1	0	0	1	0	0	0	0	0	0	1	0	1	1	0	0	0	1	1	1	1	1	1	1	1	1	1	1	0	1	1	1	1	1	1	1	1	1	1	1	1	1	1	1	1	1	1
XrPt347154	0	0	1	1	1	1	1	1	1	1	1	1	1	1	1	1	0	1	0	0	1	1	1	1	1	1	1	1	1	1	1	1	1	1	0	1	1	1	1	1	1	1	1	1	1	1	1	1	1
XrPt347157	1	1	1	0	0	0	0	0	0	0	0	0	0	1	0	0	1	0	0	1	1	0	0	1	1	1	1	1	1	1	1	-	0	1	0	0	1	1	1	0	0	1	0	1	1	0	0	1	0
XrPt347168	1	1	1	0	0	1	1	1	1	1	1	1	1	1	1	1	1	1	0	1	0	0	0	0	0	0	0	0	0	1	1	1	0	0	1	1	1	1	1	1	1	1	1	1	1	1	1	1	1
XrPt347183	0	0	0	0	0	1	1	0	0	1	1	0	1	0	0	0	0	0	0	0	0	0	0	1	1	1	1	0	0	0	0	0	0	0	0	0	0	0	1	1	1	0	1	0	0	1	0	0	0
XrPt347184	0	1	1	1	1	0	1	1	1	1	1	1	0	1	1	1	1	1	1	0	1	1	1	1	1	1	0	1	1	1	0	1	1	1	1	1	1	1	1	1	1	1	1	0	0	0	1	1	0
XrPt347195	0	0	0	0	0	1	1	0	0	1	1	0	1	0	-	0	0	1	0	0	0	0	0	1	1	1	1	0	0	0	-	0	0	0	0	0	0	0	1	0	1	0	1	0	0	1	0	-	-
XrPt347203	1	0	1	1	1	1	1	1	1	0	1	1	0	1	1	1	1	1	0	0	0	0	0	1	1	1	0	1	0	1	1	1	1	1	1	1	0	0	1	1	1	1	1	1	0	1	0	1	1
XrPt347212	0	0	0	1	1	0	0	0	0	0	0	0	1	1	0	0	0	1	0	0	0	1	1	1	0	1	0	0	1	0	1	1	1	1	0	0	0	0	1	0	0	1	1	1	0	1	1	0	0
XrPt347235	1	1	1	1	1	0	1	1	1	1	1	1	1	1	1	1	1	1	0	1	1	0	0	0	0	0	0	0	0	0	1	1	0	0	1	1	1	1	1	1	1	1	1	1	1	1	1	1	1
XrPt347245	1	0	0	1	1	0	1	0	1	1	0	1	0	0	1	1	1	1	0	1	1	1	0	1	0	1	1	1	1	1	1	1	0	1	1	1	1	1	1	1	1	1	1	1	1	1	1	1	1
XrPt347272	1	1	1	0	1	1	0	0	-	1	1	0	1	0	1	1	1	0	1	1	1	1	1	0	1	1	0	1	1	1	1	0	1	1	0	0	1	1	1	1	1	1	1	1	1	1	1	1	1
XrPt347295	1	1	1	0	0	0	0	0	0	0	0	0	0	1	-	1	0	0	0	1	1	0	0	1	1	1	1	1	1	1	1	1	0	1	1	1	0	1	1	0	0	1	1	1	1	0	0	1	0
XrPt347296	0	0	0	1	1	1	0	0	0	0	0	0	1	1	1	1	1	0	1	0	0	1	0	1	1	1	1	1	0	1	1	1	1	0	1	1	0	1	1	0	1	1	1	1	0	1	1	1	0
XrPt347301	0	0	0	0	0	0	0	1	1	1	1	1	0	1	1	1	1	1	1	1	1	0	0	0	0	0	0	0	1	1	1	1	0	0	1	1	0	1	0	1	0	0	1	0	0	1	1	1	1
XrPt347307	1	1	1	0	0	0	0	0	0	0	0	0	1	0	0	0	1	1	0	0	0	0	0	0	0	1	1	1	1	1	1	1	0	1	0	1	1	1	1	1	1	1	1	1	1	1	1	1	1
XrPt347322	0	0	1	0	0	0	0	1	1	1	1	0	1	0	0	0	0	0	0	0	0	0	1	1	1	1	0	0	1	1	0	1	0	0	1	1	1	1	1	0	0	1	1	1	1	0	0	0	1
XrPt347323	0	0	0	-	-	0	0	1	0	-	-	1	-	1	-	1	-	1	1	1	-	0	0	0	0	-	0	0	0	0	0	0	0	0	1	1	-	0	0	1	1	-	1	0	1	-	1	1	0
XrPt347325	0	0	0	0	0	1	1	0	0	1	1	0	1	0	-	0	0	1	0	0	0	0	0	1	1	1	1	0	0	0	-	0	0	0	0	0	0	0	1	0	1	0	1	0	0	1	0	-	-
XrPt347352	0	0	0	1	1	1	1	0	1	1	1	0	1	0	1	1	1	1	1	0	1	1	1	1	1	0	1	1	1	0	1	1	1	1	0	0	1	1	1	0	1	1	1	1	1	0	1	1	1
XrPt347356	1	1	1	1	1	0	0	0	0	0	0	0	0	1	1	1	1	1	1	0	0	0	0	0	0	1	0	1	1	1	1	1	0	1	0	0	0	0	1	1	1	0	1	1	0	0	0	0	0
XrPt347362	0	0	0	1	1	1	0	0	0	0	0	0	1	1	1	1	1	0	1	0	0	1	0	1	1	1	1	1	0	1	1	1	1	0	1	1	0	1	1	0	1	1	1	1	0	1	1	1	0
XrPt347395	1	1	1	1	1	1	1	1	0	1	1	1	0	1	1	1	0	0	0	1	1	0	0	0	1	0	1	1	1	1	0	0	0	1	0	0	1	1	1	0	1	1	0	0	0	0	0	1	-
XrPt347412	1	1	1	1	1	0	0	0	0	1	1	0	0	1	1	1	1	1	0	0	0	0	0	0	0	1	1	1	0	0	1	1	-	0	0	0	0	0	0	0	1	1	1	0	0	0	0	0	0
XrPt347454	0	0	0	1	1	0	0	0	0	0	0	0	1	1	1	0	0	1	0	0	0	1	1	1	0	1	0	0	1	0	1	1	1	1	0	0	0	0	1	0	0	1	1	1	0	1	1	0	0
XrPt347458	0	0	0	1	1	0	0	0	0	0	0	0	-	1	1	0	0	1	0	0	-	1	1	1	0	1	0	0	1	0	1	1	1	1	0	0	0	0	1	0	0	1	1	1	0	1	1	-	-
XrPt347536	1	0	0	0	0	0	1	1	1	1	1	1	1	1	1	0	0	1	1	0	1	1	1	1	1	1	1	1	1	1	1	1	0	1	1	1	1	1	1	1	1	1	1	1	1	1	1	1	1
XrPt347587	0	0	0	0	0	0	0	0	0	1	0	1	1	0	0	0	0	0	1	1	1	0	0	0	0	0	1	1	1	1	0	0	0	1	0	1	1	1	1	1	1	1	1	1	1	1	1	1	1
XrPt347590	1	1	1	1	1	0	1	1	1	1	1	1	1	1	1	1	1	1	0	1	1	0	0	0	0	0	0	0	0	0	1	1	0	0	1	1	1	1	1	1	1	1	1	1	1	1	1	1	1
XrPt347596	1	1	1	0	0	1	1	1	1	1	1	1	1	1	1	1	1	1	0	1	0	0	0	0	0	0	0	-	0	1	1	1	0	0	1	1	1	1	1	1	1	1	1	1	1	1	1	1	1
XrPt347607	1	0	1	1	1	0	0	1	0	1	0	1	0	1	1	1	1	1	1	1	1	0	1	1	1	1	0	0	0	0	0	0	1	1	0	0	1	1	1	1	1	1	1	1	1	1	1	1	1
XrPt347664	0	0	0	1	1	1	1	1	1	1	1	0	0	0	0	0	0	0	0	0	0	0	1	1	0	1	1	1	1	1	1	1	0	0	0	0	1	0	1	0	0	1	1	0	1	0	0	1	0
XrPt347698	1	1	1	1	1	0	1	1	1	0	1	1	1	0	0	0	0	1	1	1	1	1	1	1	1	1	1	1	1	1	1	1	1	1	0	0	0	0	0	0	0	0	0	0	0	0	0	1	0
XrPt347726	1	1	1	1	1	0	1	1	1	1	1	1	1	1	1	1	1	1	0	1	1	0	0	0	0	0	0	0	0	0	1	1	0	0	1	1	1	1	1	1	1	1	1	1	1	1	1	1	1
XrPt347746	0	1	0	0	0	1	1	0	1	1	1	0	0	1	1	1	0	1	0	0	0	1	1	1	0	1	1	1	1	1	1	1	0	1	1	1	0	0	0	0	0	0	0	0	0	0	0	0	0
XrPt347784	1	0	0	1	1	1	1	0	1	1	1	1	0	1	1	1	1	1	0	0	1	1	0	0	1	1	0	-	0	1	1	1	1	1	1	1	1	1	1	1	1	1	1	1	1	1	1	1	1
XrPt347785	0	0	0	0	0	0	0	0	1	1	1	0	1	1	1	1	1	1	1	1	1	1	1	1	0	1	0	0	0	1	1	1	1	1	1	1	0	0	0	0	0	0	0	0	0	0	0	1	0
XrPt347800	0	1	1	0	0	0	0	0	1	1	0	1	1	1	1	1	1	1	1	1	1	0	0	0	0	0	0	1	1	1	0	0	0	1	0	1	0	0	0	0	0	0	0	0	0	0	0	0	0
XrPt347808	1	1	1	1	1	0	0	0	-	0	0	0	0	1	1	1	1	1	-	0	0	0	0	0	0	1	0	1	1	1	1	1	0	1	0	0	0	0	1	1	1	0	1	1	0	-	0	0	0
XrPt347809	0	0	0	1	1	0	0	0	0	0	0	0	1	1	1	0	0	1	0	0	0	1	1	1	0	1	0	0	1	0	1	1	1	1	0	0	0	0	1	0	0	1	1	1	0	1	1	0	0
XrPt347814	1	1	1	1	1	1	1	0	1	1	0	0	0	0	-	0	0	0	0	0	1	1	1	1	1	1	0	1	1	1	1	1	1	1	0	0	0	0	1	0	1	1	1	1	1	0	1	1	1
XrPt347845	0	0	0	1	1	1	1	1	0	1	0	0	1	0	0	0	0	0	0	0	1	1	1	1	1	1	0	0	0	0	0	1	1	1	0	1	1	1	1	1	1	0	0	1	0	1	1	1	0
XrPt347856	0	1	0	0	0	0	1	1	1	1	1	1	0	1	1	1	1	1	1	0	0	1	1	1	1	1	1	1	1	1	0	1	1	1	0	0	1	1	0	1	1	1	1	0	0	1	1	1	1
XrPt347871	1	1	1	0	0	1	1	1	1	1	1	1	1	0	0	0	0	0	0	0	0	0	1	1	1	1	1	1	0	0	1	0	0	1	0	0	0	1	1	0	1	0	1	1	0	1	0	1	0
XrPt347874	0	0	0	1	1	1	1	1	1	1	1	1	0	0	0	0	1	1	0	1	1	0	0	0	0	1	0	0	-	0	0	1	0	0	1	1	0	0	0	0	0	0	0	0	0	0	0	0	-
XrPt347901	0	1	1	0	0	0	0	1	1	-	1	0	1	1	1	1	0	0	0	1	1	1	1	1	1	1	1	1	1	1	1	1	1	1	1	1	0	1	1	1	0	1	1	1	1	1	1	1	1
XrPt347944	1	1	1	1	1	1	1	1	0	0	1	1	1	0	-	0	0	0	0	0	1	1	1	1	1	1	1	1	-	1	1	1	1	1	0	0	1	1	1	0	1	1	1	1	1	0	1	1	1
XrPt347969	0	0	0	0	0	1	0	1	0	1	-	1	1	1	1	1	1	1	1	1	0	0	0	0	0	0	0	0	0	0	0	0	0	0	1	1	0	0	0	1	0	1	1	0	1	1	1	1	1
XrPt348182	1	1	1	1	1	1	1	1	0	1	1	0	1	0	0	0	0	0	0	0	1	1	1	1	1	1	1	1	1	1	1	1	1	1	0	0	1	1	1	0	1	1	1	1	1	0	1	1	1
XrPt348234	0	1	0	1	1	1	1	1	1	1	1	1	1	1	1	1	1	1	1	1	1	0	1	1	1	1	1	1	1	1	1	1	0	0	0	0	0	0	0	0	0	0	0	0	0	0	0	0	0
XrPt348279	1	1	1	1	1	1	1	0	1	1	0	0	0	0	0	0	0	0	0	0	1	1	1	1	1	1	0	1	1	1	1	1	1	1	0	0	0	1	1	0	1	0	0	1	0	0	1	1	1
XrPt348395	1	1	1	0	0	0	1	0	1	1	1	0	0	1	1	0	0	1	0	1	1	0	0	0	0	1	1	1	1	1	1	1	0	1	1	1	1	1	1	0	1	0	1	1	1	0	1	1	1
XrPt348408	0	1	1	1	1	1	0	1	0	1	0	0	0	0	-	0	0	0	0	0	1	1	0	1	0	1	0	0	0	1	1	1	1	1	0	0	1	1	1	1	1	1	1	1	1	1	1	1	1
XrPt348443	0	0	0	1	1	1	0	0	-	1	1	0	0	0	-	1	0	1	0	0	0	0	0	1	1	1	1	0	-	0	0	1	0	0	1	1	0	0	-	0	1	1	1	0	0	0	-	-	-
XrPt348477	1	1	1	0	0	0	0	0	0	0	0	0	0	1	0	1	0	0	0	1	1	0	0	1	1	1	1	1	1	1	1	1	0	1	0	0	1	1	1	0	0	1	0	1	1	0	0	1	0
XrPt348489	1	0	0	0	0	0	0	0	0	0	0	0	0	1	1	1	1	1	1	1	1	0	0	0	0	0	1	1	1	1	1	1	0	0	0	1	1	1	1	1	1	1	1	1	1	1	1	1	1
XrPt348550	1	0	0	0	0	1	0	0	0	0	0	0	1	0	1	1	1	0	0	1	1	0	0	0	0	0	1	1	0	0	1	1	0	0	0	1	0	0	0	1	0	0	1	1	1	1	0	0	1
XrPt348599	1	1	1	0	0	0	0	0	0	0	0	0	1	0	1	1	0	0	0	0	1	1	1	1	1	1	1	1	1	1	1	1	1	1	0	1	1	1	1	1	1	1	1	1	1	1	1	1	1
XrPt348648	0	0	0	0	0	0	0	1	1	1	1	1	1	0	0	0	0	0	0	1	0	1	1	1	1	1	0	0	0	0	0	1	0	0	1	1	1	1	0	0	0	1	1	1	1	1	0	0	0
XrPt348747	1	1	1	0	0	0	0	0	0	0	0	0	1	0	0	0	1	1	0	0	0	0	0	0	0	1	1	1	1	1	1	1	0	1	0	1	1	1	1	1	1	1	1	1	1	1	1	1	1
XrPt349181	0	0	0	0	0	0	0	0	1	1	1	1	0	1	1	1	1	1	1	1	1	0	0	0	0	0	0	0	1	0	-	1	0	0	1	1	0	0	0	1	1	0	1	0	0	1	1	1	0
XrPt349226	0	0	0	0	0	0	0	1	1	1	1	1	1	1	1	1	1	1	0	1	1	1	1	1	0	1	1	0	0	1	1	1	0	0	1	1	0	0	0	0	0	0	0	0	0	0	0	0	0
XrPt349246	0	0	0	1	1	1	0	0	0	1	1	0	0	0	-	0	0	1	0	0	0	0	0	0	0	0	1	0	0	0	0	1	0	0	1	1	0	0	0	0	1	1	0	0	0	0	0	-	-
XrPt349332	1	1	1	1	1	0	1	1	1	1	1	1	1	1	1	1	1	1	0	0	1	0	0	0	0	0	0	0	0	0	1	1	0	0	1	1	1	1	1	1	1	1	1	1	1	1	1	1	1
XrPt349340	0	0	0	0	0	0	1	1	0	1	1	1	1	1	1	1	1	1	1	1	1	0	0	0	0	1	1	0	0	1	1	1	0	1	1	1	1	0	0	1	0	1	1	0	1	1	1	1	1
XrPt349343	1	1	1	1	1	1	1	0	1	1	0	0	0	0	-	0	0	0	0	0	1	1	1	1	1	1	0	1	1	1	1	1	1	1	0	0	0	0	1	0	1	1	1	1	1	0	1	1	1
XrPt349370	1	1	1	1	-	1	1	0	1	1	1	1	0	1	1	1	1	1	1	0	1	1	1	-	0	1	1	1	0	0	1	1	1	1	0	0	0	0	1	1	1	0	0	0	0	1	1	1	1
XrPt372479	0	1	1	1	1	1	1	1	1	1	1	1	0	0	0	0	0	0	0	0	1	1	0	0	0	1	0	0	0	1	0	0	0	1	0	0	1	1	1	1	0	1	1	1	1	0	1	1	1
XrPt372637	0	1	1	1	1	0	1	1	1	1	1	1	0	1	1	0	1	1	1	0	1	1	1	1	1	1	0	1	1	1	0	0	1	1	0	0	1	1	1	1	1	1	1	0	0	0	1	1	0
XrPt372662	1	0	1	1	1	1	0	0	0	0	0	0	1	0	0	0	0	0	0	0	1	1	1	1	1	0	0	0	1	-	1	1	1	1	1	1	1	1	1	1	1	1	1	1	1	1	1	1	1
XrPt372676	0	0	0	0	0	1	1	0	1	1	0	1	0	1	1	1	1	1	0	1	0	0	0	0	0	1	1	1	1	1	1	1	0	1	1	1	1	1	1	1	1	1	1	1	1	1	1	1	1
XrPt378065	0	0	0	0	0	0	0	0	1	1	1	1	1	1	1	1	1	1	1	1	1	1	1	1	0	1	1	0	1	1	1	1	1	1	1	1	0	0	0	0	0	0	0	0	0	0	0	1	0
XrPt389254	0	0	0	1	1	0	1	1	0	0	1	1	-	0	1	1	1	1	0	1	1	0	0	0	0	1	0	0	1	1	0	1	0	1	1	1	0	0	0	1	0	1	1	0	0	1	1	0	0
XrPt389282	1	1	1	0	0	0	0	0	0	0	0	0	1	1	1	1	1	1	0	0	0	0	0	0	0	1	1	1	1	-	1	1	0	1	0	1	1	1	1	1	1	1	1	1	1	1	1	1	1
XrPt389290	1	1	1	1	1	1	0	1	0	1	1	1	1	0	0	0	0	0	0	0	1	1	1	1	1	1	1	1	1	1	1	1	1	1	0	0	1	1	1	1	1	1	1	1	1	1	1	1	1
XrPt389305	1	1	1	0	0	0	0	0	1	0	1	1	0	1	1	1	1	1	1	1	1	0	0	0	0	1	1	1	1	1	1	1	0	1	1	1	1	1	1	1	1	1	1	1	1	1	1	1	1
XrPt389311	1	1	1	0	0	0	0	0	1	1	1	1	0	1	1	1	1	1	1	1	1	0	0	0	0	1	1	1	1	1	1	1	0	1	1	1	1	1	1	1	1	1	1	1	1	1	1	1	1
XrPt389313	1	1	1	1	1	1	1	0	1	1	0	0	0	0	0	0	0	0	0	0	0	0	0	0	0	1	1	1	1	1	1	1	0	1	0	0	1	1	1	0	1	0	1	1	1	0	1	-	1
XrPt389328	0	0	0	1	1	1	0	0	0	0	0	0	0	0	0	0	0	1	1	-	1	1	1	1	1	1	1	1	1	1	0	0	1	1	0	0	0	0	0	0	0	0	0	0	0	0	0	1	0
XrPt389338	1	1	1	0	0	1	1	1	1	1	1	1	1	0	1	1	1	1	1	1	1	1	0	0	1	1	1	0	1	0	0	0	1	1	0	0	1	1	0	1	1	1	0	1	1	0	1	1	1
XrPt389346	1	1	1	1	1	1	0	1	0	1	1	1	1	0	0	0	0	0	0	0	1	1	1	1	1	1	1	1	1	1	1	1	1	1	0	0	1	1	1	1	1	1	1	1	1	1	1	1	1
XrPt389350	1	0	1	1	1	1	0	0	0	0	0	0	1	0	0	0	0	0	0	0	1	1	1	1	1	1	0	0	1	1	1	1	-	1	1	1	1	1	1	1	1	1	1	1	1	1	1	1	1
XrPt389367	0	0	0	0	-	1	1	1	1	1	1	1	0	1	1	1	1	1	0	0	-	0	0	0	0	0	0	0	0	0	0	0	0	0	1	1	1	1	1	1	1	1	1	1	1	1	1	1	1
XrPt389372	1	0	0	1	1	1	1	0	1	1	1	1	1	1	1	1	1	1	0	0	0	0	0	0	1	1	0	1	0	1	1	1	1	1	1	1	1	1	1	1	1	1	1	1	1	1	1	1	1
XrPt389394	0	0	0	0	0	0	0	1	1	1	1	0	1	0	1	1	1	1	1	1	1	1	1	1	0	1	0	0	0	1	1	1	1	1	1	1	0	0	0	1	1	0	1	1	1	1	1	1	1
XrPt389411	0	0	0	1	1	0	1	0	0	0	0	0	0	1	1	1	1	1	1	1	1	1	1	1	1	1	0	0	1	1	0	1	1	0	1	1	1	0	0	1	0	1	1	0	1	0	1	0	-
XrPt389415	0	0	0	0	0	0	0	1	1	1	1	1	0	1	1	1	1	1	1	1	1	0	0	0	0	0	0	0	0	0	0	1	0	0	1	1	0	0	0	1	0	0	1	0	0	1	1	1	1
XrPt389421	0	0	0	1	1	1	1	0	1	1	1	0	1	0	1	1	1	1	1	0	1	1	1	1	1	0	1	1	1	1	1	1	1	1	0	0	1	1	1	0	1	1	1	1	1	0	1	1	1
XrPt389424	0	0	0	0	0	0	1	0	1	0	1	1	0	1	1	1	1	1	1	1	1	1	1	0	1	1	0	0	1	1	1	1	1	-	1	1	1	1	1	1	1	1	1	1	1	1	1	1	1
XrPt389427	0	0	0	0	-	1	1	1	0	1	1	1	1	1	1	1	1	-	0	-	0	0	0	0	0	0	0	0	0	0	0	-	0	0	1	1	1	1	1	1	1	1	1	1	1	1	1	1	1
XrPt389428	1	1	1	1	1	1	1	1	0	1	1	0	1	0	0	0	0	0	0	0	1	1	1	1	1	1	1	1	1	1	1	1	1	1	0	0	1	1	1	0	1	1	1	1	1	0	1	1	1
XrPt389435	1	1	1	0	0	0	0	0	0	0	0	0	1	1	1	1	1	1	1	1	1	1	1	1	1	1	0	0	0	0	0	1	1	1	1	1	0	1	1	1	1	1	1	1	1	1	0	1	1
XrPt389448	1	1	1	1	1	0	1	1	1	1	1	1	-	1	1	0	1	1	1	0	1	1	1	1	1	1	0	1	1	1	0	1	1	1	1	1	1	0	1	1	1	1	1	0	0	0	1	1	1
XrPt389454	0	0	0	1	1	0	0	1	0	1	1	1	1	1	1	1	1	1	1	1	1	0	0	0	0	0	0	0	0	0	0	1	0	0	1	1	0	0	0	1	0	0	1	0	1	1	1	1	0
XrPt389455	0	1	1	0	0	0	0	0	0	0	0	0	1	1	1	1	1	1	1	1	1	0	0	0	0	0	1	1	1	1	0	0	0	1	0	0	0	0	0	0	0	0	0	0	0	0	0	0	0
XrPt389461	1	1	1	1	1	0	1	1	1	1	1	1	1	1	1	1	1	1	0	1	1	0	0	0	0	0	0	0	0	0	1	1	0	0	1	1	1	1	1	1	1	1	1	1	1	1	1	1	1
XrPt389462	0	0	0	1	1	0	0	0	-	0	0	0	0	0	0	0	0	0	0	0	0	0	0	1	0	0	0	0	0	0	0	0	0	0	0	0	0	0	0	0	0	0	0	0	0	0	0	0	0
XrPt389466	0	0	0	1	1	0	1	1	1	1	1	1	0	1	1	0	1	1	1	0	-	0	0	0	-	1	1	0	0	1	1	1	0	0	0	0	0	0	0	0	0	0	0	0	0	0	0	0	0
XrPt389469	0	1	1	1	1	1	1	1	1	1	1	1	0	0	0	0	0	0	0	0	1	1	0	0	0	1	0	0	0	1	0	0	0	1	0	1	1	1	1	1	0	1	1	1	1	0	1	0	1
XrPt389473	0	0	0	1	1	1	0	0	0	0	0	0	1	1	1	1	1	-	1	0	0	1	1	1	1	1	1	1	0	1	1	1	1	0	1	1	0	1	1	0	1	0	1	1	1	1	0	-	0
XrPt389501	0	1	1	0	0	0	0	0	0	0	0	0	0	1	1	1	1	0	0	1	1	0	0	0	0	1	1	1	1	1	1	1	0	1	1	1	0	0	0	0	0	0	0	0	0	0	0	0	0
XrPt389519	1	1	1	0	0	0	0	0	0	0	0	0	1	1	1	1	1	1	0	0	-	0	0	0	0	1	1	1	1	1	1	1	0	1	0	1	1	1	1	1	1	1	1	1	1	1	1	1	1
XrPt389522	0	0	0	1	1	0	0	0	0	0	0	0	0	0	0	0	0	0	0	0	1	0	0	0	0	0	0	0	0	0	0	0	0	0	0	0	0	0	0	0	0	0	0	0	0	0	0	0	1
XrPt389525	1	0	1	1	1	0	0	1	0	1	0	1	1	0	1	1	1	1	1	1	1	0	1	1	1	1	0	0	0	0	0	0	1	1	0	0	1	1	1	1	1	1	1	1	1	1	1	1	1
XrPt389530	1	1	1	1	1	-	1	1	1	1	1	-	1	-	0	0	0	-	0	0	1	1	1	-	-	1	-	1	0	1	1	1	1	1	1	1	-	0	0	0	-	1	1	1	0	0	1	0	0
XrPt389540	1	1	1	1	1	0	0	0	1	1	1	1	0	1	1	1	1	1	1	0	0	0	0	0	0	1	0	1	1	1	1	1	0	1	0	0	0	0	1	1	1	0	1	1	0	1	0	0	0
XrPt389544	1	1	1	1	1	1	1	1	1	1	1	1	0	0	1	1	1	1	1	1	1	1	1	1	1	1	1	0	1	1	1	1	1	1	1	1	1	1	1	1	1	1	1	1	1	1	1	1	1
XrPt389545	0	0	0	0	0	0	0	1	1	1	1	1	1	0	0	0	0	0	0	1	0	1	1	1	1	1	0	0	0	0	0	1	0	0	1	1	1	1	0	0	0	1	1	1	1	1	0	0	0
XrPt389562	0	0	0	1	1	1	0	0	0	0	1	0	0	0	-	0	0	1	0	0	0	0	0	0	0	0	1	0	0	0	0	1	0	0	1	1	0	0	0	0	1	1	0	0	0	0	0	0	-
XrPt389569	0	0	0	0	0	0	0	1	1	1	1	0	1	0	1	1	1	1	1	1	1	1	1	1	0	1	0	0	0	1	1	1	1	1	1	1	0	0	0	1	1	0	1	1	1	1	1	1	1
XrPt389570	0	0	0	0	0	0	0	0	0	1	0	1	0	0	-	0	0	0	1	1	0	0	0	0	0	0	1	1	1	1	0	0	0	0	0	1	1	1	1	1	1	1	1	1	1	1	1	1	-
XrPt389585	1	1	0	0	0	0	1	1	1	1	1	1	1	1	1	0	1	1	1	0	1	1	1	1	1	1	1	1	1	0	1	1	0	0	1	1	1	1	1	1	1	1	1	1	1	1	1	1	1
XrPt389593	0	0	0	1	1	0	1	1	1	1	1	1	0	0	1	1	1	1	0	1	1	0	0	0	0	0	0	0	1	1	0	0	0	1	1	1	0	0	0	1	1	1	1	0	0	1	1	1	0
XrPt389594	0	0	0	1	1	1	1	1	0	1	1	1	1	0	-	0	0	0	0	0	1	1	1	1	1	1	0	0	-	0	0	1	1	1	0	1	1	1	1	1	1	0	0	1	-	1	1	1	-
XrPt389599	1	0	0	1	1	1	1	1	1	1	1	1	1	0	1	1	1	1	1	0	1	1	1	1	1	1	0	0	0	0	1	1	1	1	1	1	1	1	-	1	1	1	1	1	1	1	1	1	1
XrPt389619	0	0	0	1	1	1	1	1	1	1	1	1	0	0	0	0	0	0	0	0	0	0	1	0	0	1	1	1	1	1	1	1	0	1	0	0	1	0	0	1	0	1	1	0	1	0	1	1	0
XrPt389628	0	0	0	1	1	1	1	1	0	0	1	1	1	0	1	1	1	1	1	0	1	1	1	1	1	1	0	0	0	0	0	0	1	1	0	0	0	0	0	1	0	1	0	0	0	1	0	1	1
XrPt389631	1	1	1	1	1	1	1	1	-	1	1	1	0	0	1	1	1	1	1	1	1	1	1	1	1	1	1	-	1	1	1	1	1	1	1	1	1	1	1	1	1	1	1	1	1	1	1	1	1
XrPt389640	0	0	0	1	1	0	1	0	0	0	1	1	1	1	1	0	0	1	1	0	1	1	1	1	1	1	0	0	0	1	1	1	1	1	0	0	0	0	0	0	0	0	0	0	0	0	0	1	0
XrPt389643	0	0	0	0	0	0	0	1	1	1	1	1	1	0	1	1	1	1	1	1	1	1	1	1	0	1	0	0	0	1	1	1	1	1	1	1	0	0	0	1	1	0	1	1	1	1	1	1	1
XrPt389653	1	0	1	1	1	1	0	0	0	0	0	0	0	1	1	1	1	1	0	1	1	1	1	0	0	0	0	0	1	1	1	1	0	0	0	0	0	0	0	0	0	0	0	0	0	0	0	1	0
XrPt389656	0	1	0	1	1	1	1	1	1	1	1	1	1	1	1	1	1	1	1	1	1	0	0	0	0	1	0	1	0	1	1	0	0	0	1	1	0	0	0	0	0	0	0	0	0	0	0	0	0
XrPt389657	1	1	1	1	1	1	1	1	0	0	1	1	0	1	1	1	0	0	0	1	1	0	0	0	1	1	1	1	1	1	0	0	-	1	0	0	1	1	1	0	0	1	0	1	-	0	0	1	1
XrPt389659	0	0	0	0	0	0	0	0	1	0	0	1	-	1	1	1	-	1	1	-	1	1	1	-	0	1	0	0	0	-	1	1	-	-	1	1	0	0	0	0	0	0	0	0	0	0	0	0	0
XrPt389665	1	1	1	1	1	1	1	1	1	1	1	1	1	0	0	0	0	0	0	0	1	1	1	1	1	1	1	1	0	1	1	1	1	1	1	1	1	1	0	0	1	1	1	1	0	0	1	1	0
XrPt389667	0	1	1	0	0	0	0	0	0	0	0	0	1	0	1	1	0	0	0	1	-	1	1	1	0	0	1	1	1	1	1	1	0	1	1	1	0	0	0	0	0	1	1	0	1	1	1	0	1
XrPt389668	0	1	1	0	0	0	0	0	0	0	0	0	1	0	1	1	0	0	0	1	-	1	1	1	0	0	1	1	1	1	1	1	0	1	1	1	0	0	0	0	0	1	1	0	1	1	1	0	1
XrPt389678	0	1	1	0	0	0	0	1	1	1	1	0	1	1	1	1	0	0	1	1	1	1	1	1	0	0	1	1	1	1	1	1	1	1	0	0	0	0	0	0	0	0	0	0	0	0	0	0	0
XrPt389683	1	1	1	1	1	0	0	0	0	0	0	0	0	1	1	1	1	1	1	0	0	0	0	0	0	1	0	1	1	1	1	1	0	1	0	0	0	0	1	1	1	0	1	1	0	0	0	0	0
XrPt389693	0	0	0	0	0	0	1	0	1	0	1	1	0	1	1	1	1	1	1	1	1	1	1	-	1	1	0	0	1	1	1	1	-	0	1	1	1	1	1	1	1	1	1	1	1	1	1	1	1
XrPt389694	1	1	1	1	1	0	0	1	0	0	0	1	0	1	1	0	0	1	0	0	0	0	0	0	0	1	0	1	1	1	1	1	0	1	0	0	1	1	1	1	1	1	1	1	1	1	1	1	1
XrPt389705	1	0	1	1	1	1	0	0	0	0	0	0	0	0	0	0	0	0	0	0	-	1	1	0	0	0	0	0	0	1	0	0	-	1	1	1	1	1	1	1	1	1	1	1	1	1	1	1	1
XrPt389708	0	0	0	0	0	0	0	0	0	1	1	1	1	1	1	1	1	1	1	1	1	0	0	0	0	0	0	0	0	0	0	1	0	0	1	1	0	0	0	0	0	0	1	0	1	1	1	1	1
XrPt389717	1	1	1	1	1	0	0	0	0	1	1	1	0	0	1	1	1	1	0	0	0	0	0	0	0	1	1	1	0	0	1	1	0	0	1	1	0	0	0	0	1	1	1	0	0	0	0	0	1
XrPt389719	1	1	1	0	0	0	1	1	1	1	1	1	1	1	1	1	1	1	1	1	1	1	1	1	1	1	0	1	1	1	1	1	1	1	0	0	1	1	1	1	1	1	1	1	1	1	1	1	1
XrPt389730	1	1	1	1	1	0	0	1	0	0	0	1	0	1	1	-	1	1	0	0	0	0	0	-	-	1	0	1	1	1	0	1	0	0	0	0	1	1	1	1	1	1	1	1	1	1	1	1	1
XrPt389731	0	0	0	0	0	1	1	1	1	1	1	1	1	0	1	1	0	0	1	1	1	1	1	1	1	1	1	0	1	1	1	1	1	1	1	1	0	0	0	0	0	0	0	0	0	0	0	1	0
XrPt389735	0	0	0	1	1	1	1	1	0	1	0	1	1	-	0	0	0	0	0	0	1	1	1	1	1	-	0	0	0	0	0	1	1	1	0	1	1	1	0	1	1	0	0	1	0	1	1	1	1
XrPt389748	0	0	0	1	1	1	1	1	1	1	1	1	-	0	0	0	0	0	0	0	0	0	1	0	0	1	1	1	1	1	1	1	0	1	0	0	1	0	0	1	0	1	1	0	1	0	1	1	0
XrPt389763	0	0	0	1	1	1	1	1	1	1	1	1	1	1	1	1	1	1	1	1	1	1	1	1	1	1	0	0	0	0	1	1	1	1	1	1	1	0	0	0	0	1	1	0	1	0	1	1	0
XrPt389765	0	0	0	1	1	1	1	1	0	1	0	1	1	0	0	0	0	0	0	0	1	1	1	1	1	1	0	0	0	0	0	1	1	1	0	1	1	1	1	1	1	0	0	1	0	1	1	1	0
XrPt389770	1	0	0	1	1	1	1	1	1	1	1	1	-	0	0	0	0	0	0	0	1	1	1	1	1	1	1	0	0	0	1	1	1	1	1	1	1	1	1	1	1	1	1	1	1	1	1	1	1
XrPt389787	0	1	1	1	1	1	0	1	0	1	0	0	0	0	0	0	0	0	0	0	1	1	0	1	0	1	0	0	0	1	1	1	1	1	0	0	1	1	1	1	1	1	1	1	1	1	1	1	1
XrPt389810	1	1	1	0	0	0	0	0	1	0	-	1	0	1	1	1	1	1	1	1	1	0	0	0	0	1	1	1	1	1	1	1	0	0	0	1	1	1	1	1	1	1	1	1	1	1	1	1	1
XrPt389815	0	0	0	1	1	0	0	1	0	1	1	1	1	1	1	1	1	1	1	1	1	0	0	0	0	0	0	0	0	0	0	1	0	0	1	1	0	0	0	1	0	0	1	0	1	1	1	1	0
XrPt389833	0	0	0	0	0	1	1	1	1	1	1	1	1	1	1	1	0	1	1	1	1	1	1	1	1	1	1	0	0	1	0	0	1	1	1	1	1	1	1	0	1	1	1	1	1	1	1	1	1
XrPt389838	0	0	0	0	0	0	0	1	1	1	1	1	1	0	0	0	0	0	0	1	0	1	1	1	1	1	0	0	0	0	0	1	0	0	1	1	1	1	0	0	0	1	1	1	1	-	0	0	0
XrPt389845	1	0	0	1	1	1	1	0	1	1	1	1	1	1	1	1	1	1	0	0	0	0	0	0	1	1	0	0	0	1	1	1	1	1	1	1	1	1	1	1	1	1	1	1	1	1	1	1	1
XrPt389853	1	1	1	0	0	0	0	0	0	0	0	0	1	0	0	0	1	1	0	0	-	0	0	0	0	1	1	1	1	1	1	1	0	1	0	1	1	1	1	1	1	1	1	1	1	1	1	1	1
XrPt389858	1	1	1	1	1	1	1	1	0	1	1	0	-	0	-	-	-	0	0	-	1	0	1	1	1	1	1	1	1	-	0	0	0	1	0	0	1	1	1	1	1	1	1	1	1	1	1	1	1
XrPt389861	0	1	0	0	0	0	0	0	1	1	1	1	1	1	1	1	1	1	0	1	1	1	1	1	0	1	1	1	1	1	1	1	1	1	1	1	0	0	0	0	0	0	0	0	0	0	0	1	0
XrPt389862	0	0	0	1	1	1	1	1	1	1	1	0	0	0	0	0	0	0	-	0	0	0	1	1	0	1	1	1	1	1	1	1	0	0	0	0	1	0	1	0	0	1	1	0	0	0	0	1	0
XrPt389881	1	1	1	0	0	0	0	0	0	0	0	0	0	1	0	1	1	0	0	1	1	0	0	1	1	1	1	1	1	1	1	1	0	1	0	0	1	1	1	0	0	1	0	1	1	0	0	0	0
XrPt389922	1	1	1	1	1	1	1	1	1	1	1	0	0	0	-	0	0	0	0	0	1	1	1	1	1	1	1	1	1	1	1	1	1	1	0	0	1	1	1	0	1	0	0	1	0	0	1	1	1
XrPt389927	1	0	0	0	0	0	1	1	1	1	1	1	1	0	1	0	0	1	1	0	1	1	1	1	1	1	1	1	1	1	1	1	0	1	1	1	1	1	1	1	1	1	1	1	1	1	1	1	1
XrPt389928	1	0	0	1	1	1	1	1	1	1	1	1	1	0	1	1	1	1	1	0	1	1	1	1	1	1	0	0	0	0	1	1	1	1	0	1	1	1	1	1	1	1	1	1	1	1	1	1	1
XrPt389933	0	0	0	0	0	0	0	1	1	1	1	1	0	1	1	1	1	1	1	1	1	0	0	0	0	0	0	0	0	0	0	1	0	0	1	1	0	1	0	1	0	0	1	0	0	1	1	1	1
XrPt389940	1	1	1	1	1	1	1	1	0	0	1	1	-	1	1	1	0	0	0	0	1	0	0	1	1	1	1	1	-	1	0	0	0	1	0	0	1	0	1	0	1	1	0	1	0	0	1	1	0
XrPt389945	0	0	0	0	0	1	0	0	1	1	1	0	0	1	1	1	0	0	0	1	-	0	0	0	0	0	0	0	0	0	0	0	0	0	1	1	1	1	1	1	1	1	1	1	1	1	1	-	1
XrPt389973	0	0	0	0	0	0	1	0	1	0	1	0	0	1	1	1	1	1	1	1	1	1	1	1	1	1	0	0	1	1	1	1	1	0	1	1	1	0	0	1	1	1	1	0	1	0	1	1	1
XrPt389974	0	0	0	1	1	-	1	1	1	1	1	-	-	-	0	0	0	0	0	0	0	0	1	-	-	1	1	1	1	1	1	1	0	0	0	0	-	0	1	0	-	1	1	0	0	0	0	1	0
XrPt389977	1	0	0	1	1	1	1	1	0	1	1	1	0	0	0	0	0	0	0	0	1	1	1	1	1	1	1	0	0	0	1	1	1	0	1	1	1	1	1	1	1	1	1	1	1	1	1	1	1
XrPt389998	1	1	1	0	0	0	0	0	0	0	0	0	1	1	0	1	0	1	0	0	0	0	0	0	0	1	1	1	1	1	1	1	0	1	0	1	1	1	1	1	1	1	1	1	1	1	1	1	1
XrPt390017	1	1	1	1	1	0	0	0	0	1	1	1	0	0	1	1	0	1	0	0	0	0	0	0	0	1	1	1	0	0	1	1	0	0	1	1	0	0	0	0	1	1	0	0	0	0	0	0	1
XrPt390030	0	1	1	1	1	1	1	1	1	1	1	1	0	0	0	0	0	0	0	0	1	1	0	1	0	1	0	0	0	1	0	0	0	1	0	1	1	1	1	1	0	1	1	1	1	0	1	1	1
XrPt390046	1	1	0	0	0	0	0	0	0	0	0	0	-	1	1	1	1	1	1	1	1	0	0	0	0	1	1	0	1	1	1	1	0	0	0	0	1	1	1	1	1	0	-	1	1	1	1	1	1
XrPt390051	1	1	0	1	1	0	1	1	1	1	1	1	1	0	1	1	1	1	1	0	1	1	1	1	1	1	1	1	0	1	1	1	1	0	1	1	1	1	1	1	1	1	1	1	1	1	1	1	1
XrPt390058	1	1	1	1	1	1	1	0	1	1	1	1	-	1	1	1	1	1	1	0	1	1	1	0	0	1	1	1	1	1	1	1	1	1	0	0	0	0	1	1	1	0	0	0	0	1	1	1	1
XrPt390065	0	0	0	0	0	1	0	0	1	1	0	1	0	1	1	1	1	1	0	1	0	0	0	0	0	1	1	1	1	1	1	1	0	1	1	1	1	1	1	1	1	1	1	1	1	1	1	1	1
XrPt390071	0	0	0	0	0	0	0	0	1	1	0	1	-	1	-	-	-	1	1	-	1	1	1	-	0	-	0	0	0	-	1	1	1	0	1	1	0	0	0	0	0	0	0	-	0	0	0	0	0
XrPt390077	0	0	0	1	1	1	1	1	1	1	1	1	1	1	1	1	1	1	1	1	1	1	1	1	1	1	0	0	0	0	1	1	-	1	0	0	1	0	0	0	0	1	0	0	0	1	1	1	1
XrPt390089	0	1	1	0	0	0	1	1	1	1	1	1	1	1	1	1	1	1	1	1	1	0	0	0	0	1	1	1	1	1	1	1	0	0	0	1	0	0	0	0	0	0	0	0	0	0	0	0	0
XrPt390096	0	0	0	1	1	0	0	1	0	1	1	1	1	1	1	1	1	1	1	1	1	0	-	0	0	0	0	0	0	0	0	0	0	0	1	1	0	0	0	1	0	0	1	0	1	1	1	1	0
XrPt390105	1	1	1	1	1	1	1	1	1	0	0	1	0	1	1	1	1	1	1	1	1	1	1	0	0	1	0	1	1	1	1	1	1	1	1	1	1	1	0	0	0	1	1	1	1	1	1	1	1
XrPt390107	1	0	1	1	1	0	0	1	0	1	0	1	1	0	1	1	1	1	1	1	1	0	1	1	1	1	0	0	0	0	0	0	1	1	0	0	1	1	1	1	1	1	1	1	1	1	1	1	1
XrPt390114	1	1	1	1	1	1	1	1	1	1	1	0	1	1	1	1	1	1	0	0	1	1	1	1	1	1	0	0	0	1	1	1	1	1	1	1	0	0	0	0	0	0	1	0	0	1	0	1	1
XrPt390125	1	1	1	0	0	0	0	0	0	0	0	0	0	1	0	1	1	0	0	1	1	0	0	1	1	1	1	1	1	1	1	1	0	1	0	0	1	1	1	0	0	1	0	1	1	0	0	1	0
XrPt390144	1	1	1	1	1	0	1	1	1	1	1	1	1	1	1	1	1	1	0	0	1	0	0	0	0	0	0	0	0	0	1	1	0	0	1	1	1	1	1	1	1	1	1	1	1	1	1	1	1
XrPt390149	1	0	1	0	0	0	0	1	0	1	1	0	1	0	0	0	0	0	0	0	1	0	1	1	1	1	0	0	0	0	0	0	0	0	0	0	1	0	1	1	0	1	1	1	1	0	1	1	1
XrPt390152	1	0	1	0	0	0	0	1	0	1	1	0	1	0	0	0	0	0	0	1	1	0	1	1	1	1	0	0	0	0	0	0	0	0	0	0	1	0	1	1	0	1	1	1	1	0	1	1	1
XrPt390174	0	0	0	1	1	0	1	1	0	-	1	1	0	0	1	1	1	1	0	1	1	0	0	0	0	1	0	0	1	1	0	1	0	1	1	1	0	0	0	1	0	1	1	0	0	1	1	0	0
XrPt390184	0	1	1	1	1	1	0	0	0	0	0	0	0	1	1	1	0	1	0	1	1	0	0	0	0	0	0	0	0	1	1	1	1	1	0	0	0	0	0	0	0	0	0	0	0	0	0	0	0
XrPt390196	0	1	0	0	0	1	1	0	1	1	0	1	0	0	1	1	1	1	0	1	1	1	0	1	0	1	1	1	1	1	1	1	0	1	1	1	1	1	1	1	1	1	1	1	1	1	1	1	1
XrPt390221	0	0	0	0	0	0	1	0	0	1	1	1	1	0	0	0	0	0	1	0	0	0	0	0	0	0	1	1	1	1	0	0	0	0	0	1	1	1	1	1	1	1	1	1	1	1	1	0	0
XrPt390223	1	1	1	1	1	1	0	0	0	0	0	0	0	1	1	1	0	1	0	1	1	1	1	0	0	0	1	0	0	0	0	0	0	0	0	0	0	0	0	0	0	0	0	0	0	0	0	0	0
XrPt390227	0	0	1	1	1	1	0	0	1	0	1	1	1	0	0	0	0	0	0	0	1	1	1	1	1	1	0	1	0	1	1	1	1	1	1	1	0	0	0	0	0	0	0	0	0	0	0	1	0
XrPt390233	0	1	0	1	1	1	0	0	0	0	0	0	1	1	1	1	1	1	1	0	0	1	1	1	0	0	0	0	0	0	0	1	1	0	1	1	0	0	0	0	0	0	0	0	0	0	0	0	0
XrPt390252	1	0	1	1	1	0	0	1	0	1	0	1	1	0	1	1	1	1	1	1	1	0	1	1	1	1	0	0	0	0	0	0	1	1	0	0	1	1	1	1	1	1	1	1	1	1	1	1	1
XrPt390260	0	0	0	1	1	1	0	0	0	0	0	0	1	1	1	1	1	0	1	0	0	0	0	1	1	1	1	1	1	1	1	1	0	0	1	1	0	1	1	0	1	1	1	1	0	1	1	1	0
XrPt390261	0	0	0	0	1	0	1	0	1	1	1	0	0	1	1	1	1	1	1	1	1	0	0	0	0	0	0	0	0	0	0	1	0	0	1	1	0	0	0	0	0	0	0	0	0	0	0	0	0
XrPt390262	0	0	0	1	1	1	1	1	1	1	1	1	0	0	1	1	0	1	1	1	1	1	1	1	1	0	0	0	0	0	0	1	1	0	1	1	0	0	0	0	0	0	0	0	0	0	0	1	0
XrPt390268	1	1	1	0	0	0	0	0	0	0	0	0	0	1	1	1	0	0	1	1	1	0	0	0	0	1	1	1	1	1	1	1	0	1	0	1	0	0	0	0	0	0	0	0	0	0	0	0	0
XrPt390272	1	0	0	0	0	1	0	0	0	0	0	0	1	0	1	1	1	0	0	1	1	0	0	0	0	0	1	1	0	0	1	1	0	0	0	1	0	0	0	1	0	0	1	1	1	1	0	0	1
XrPt390276	1	1	1	0	0	0	1	0	1	1	1	0	0	1	1	0	0	1	0	1	1	0	0	0	0	1	1	1	1	1	1	1	0	1	1	1	1	1	1	0	1	0	1	1	1	0	1	1	1
XrPt390281	0	0	0	0	0	1	1	0	1	1	1	0	1	0	1	1	0	0	1	1	1	1	1	1	1	1	1	0	1	1	0	1	1	1	1	1	0	0	0	0	0	0	0	0	0	0	0	1	0
XrPt390283	0	0	0	0	0	1	1	0	0	1	1	0	1	0	0	0	0	1	0	0	0	0	0	1	1	1	1	0	1	1	0	0	0	0	0	0	0	0	1	1	1	0	0	0	0	1	0	0	0
XrPt390285	0	0	0	1	1	1	1	1	1	1	1	1	1	1	1	1	1	1	1	1	1	1	1	1	1	1	0	0	0	0	1	1	1	1	0	0	1	0	0	0	0	1	0	0	0	1	1	1	1
XrPt390292	0	0	0	1	1	1	0	0	0	1	1	0	0	0	0	0	0	1	0	0	0	0	0	0	0	0	1	0	0	0	1	1	0	0	1	1	0	0	0	0	1	1	0	0	0	0	0	0	0
XrPt390294	0	1	0	1	1	1	0	0	0	0	0	0	1	1	1	1	1	0	1	0	0	1	1	1	1	1	1	1	0	1	1	1	1	0	1	1	0	1	1	0	1	1	1	1	0	1	1	1	0
XrPt390345	1	1	1	1	1	1	1	1	1	1	1	1	0	1	1	1	1	1	1	1	1	1	1	1	1	1	1	1	1	1	1	1	1	1	1	1	1	1	1	1	1	1	1	1	1	1	1	1	1
XrPt390348	0	0	0	1	1	1	1	1	1	1	1	1	1	0	1	1	1	1	1	0	1	1	1	1	0	1	0	0	0	0	1	1	1	0	1	1	0	0	0	1	1	0	1	0	0	1	1	0	1
XrPt390351	1	0	1	0	0	0	0	1	0	1	1	0	1	0	0	0	0	0	0	1	1	0	1	1	1	1	0	0	0	0	0	0	0	0	0	0	1	0	1	1	0	1	1	1	1	0	1	1	1
XrPt390362	1	1	1	1	1	1	0	0	0	0	0	0	1	1	1	1	0	1	1	1	1	1	1	1	1	1	1	1	0	1	1	1	1	1	1	1	0	0	1	0	0	0	1	1	1	0	0	1	-
XrPt390364	0	0	1	1	1	0	0	0	0	1	1	0	1	1	1	1	0	0	1	0	1	1	1	1	1	1	1	1	1	1	0	0	1	1	0	0	0	1	1	1	0	0	1	1	1	1	1	1	1
XrPt390369	0	0	0	0	0	1	1	1	1	1	1	1	1	1	1	1	0	1	1	1	1	1	1	1	1	1	1	0	1	1	0	1	1	1	1	1	1	1	1	0	1	1	1	1	1	1	1	1	1
XrPt390378	0	1	0	0	0	0	1	1	1	1	1	1	0	1	1	1	1	1	1	0	0	1	1	1	1	1	1	1	1	1	0	1	1	1	0	0	1	1	0	1	1	0	1	0	0	1	1	1	1
XrPt390398	1	1	1	1	1	1	1	1	0	0	1	0	0	0	1	1	0	0	0	0	1	0	1	1	1	1	0	1	1	1	0	0	0	1	0	0	1	1	1	1	1	1	1	1	1	1	1	1	1
XrPt390406	0	1	1	1	1	0	1	1	1	1	1	1	-	1	1	0	1	1	1	0	1	1	1	1	1	1	0	1	1	1	0	0	1	1	0	0	1	1	1	1	1	1	0	0	0	0	1	1	0
XrPt390409	0	1	1	0	0	0	0	0	0	0	0	0	1	1	1	1	1	1	1	1	1	0	0	0	0	0	1	1	1	1	0	0	0	1	0	1	0	0	0	0	0	0	0	0	0	0	0	0	0
XrPt390426	1	1	1	1	1	1	1	1	0	0	1	1	1	0	-	0	0	0	0	0	1	1	1	1	1	1	1	1	0	1	1	1	1	1	0	0	1	1	1	0	1	1	1	1	1	0	1	1	1
XrPt390427	0	0	0	1	1	1	1	1	1	1	1	1	1	0	1	-	0	1	1	0	1	1	1	1	0	1	0	0	0	0	1	0	1	0	1	1	0	0	0	1	1	0	1	0	0	1	1	1	1
XrPt390428	0	0	0	0	0	0	1	0	1	0	1	0	0	1	1	1	1	1	1	1	1	1	1	1	1	1	0	0	1	1	1	1	1	0	1	1	1	0	0	1	1	1	1	0	1	0	1	1	1
XrPt390429	1	1	1	0	0	0	1	0	1	1	1	0	0	1	-	0	0	1	0	1	1	0	0	0	0	1	1	1	1	1	1	1	0	1	1	1	1	1	1	0	1	0	1	1	1	0	1	1	1
XrPt390436	0	1	0	0	0	1	1	0	1	1	1	0	0	1	1	1	0	1	0	0	0	1	1	1	0	1	1	1	1	1	1	1	0	1	1	1	0	0	0	0	0	0	0	0	0	0	0	0	0
XrPt390446	1	1	-	0	0	1	1	0	-	-	0	0	0	0	0	0	0	0	0	0	1	1	1	1	1	1	1	1	1	1	1	1	1	1	0	0	1	1	1	0	1	1	0	1	0	-	0	0	1
XrPt390464	0	0	0	0	0	0	0	1	1	1	1	1	0	1	1	1	1	1	1	1	1	0	0	0	0	0	0	0	0	0	0	1	0	0	1	1	0	1	0	1	0	0	1	0	0	1	1	1	1
XrPt390471	1	0	0	1	1	1	1	1	1	1	1	1	-	0	0	0	-	0	0	-	1	1	1	1	1	1	1	1	-	-	1	1	1	-	1	1	1	1	1	1	1	1	1	1	1	1	1	1	1
XrPt390476	1	1	1	1	1	1	1	1	0	1	-	0	-	0	0	0	-	0	0	0	1	1	1	1	1	1	1	1	1	1	1	1	1	1	0	0	1	1	1	0	1	1	-	1	1	0	-	0	1
XrPt390501	0	0	0	1	1	1	1	1	0	1	1	0	1	0	0	0	0	0	0	0	1	1	1	1	1	0	0	0	0	0	0	1	1	1	0	1	0	0	0	0	0	0	0	0	0	0	0	-	0
XrPt390509	0	1	-	-	1	0	1	-	1	-	1	1	-	1	-	-	-	1	1	-	1	1	1	1	1	1	0	1	1	1	0	0	1	1	0	-	1	1	1	-	1	1	-	0	0	0	1	-	0
XrPt390516	0	0	1	0	0	0	0	1	0	0	0	0	1	1	1	1	0	0	0	1	1	1	1	1	1	0	1	1	1	1	1	1	1	1	1	1	0	0	1	1	0	0	1	1	1	1	1	1	1
XrPt390536	0	0	0	0	0	0	0	0	0	1	0	0	1	0	0	0	0	0	0	0	-	0	0	1	1	1	1	0	1	1	0	1	0	0	0	0	0	0	1	1	1	0	1	0	0	0	0	0	0
XrPt390551	0	0	0	1	1	0	1	1	1	1	1	1	0	0	1	1	1	1	0	1	1	0	0	0	0	0	0	0	1	1	0	1	0	1	1	1	0	0	0	1	1	1	1	0	0	1	1	1	0
XrPt390565	0	1	1	1	1	0	0	1	1	1	1	1	1	0	1	1	1	1	1	1	1	1	1	1	1	1	0	0	0	0	0	0	1	1	0	0	1	1	1	1	1	1	1	1	1	1	1	1	1
XrPt390575	1	1	1	1	1	1	1	1	1	0	1	0	0	0	0	0	0	0	0	0	1	1	1	1	1	1	1	0	0	0	1	1	1	1	0	0	1	1	1	1	1	1	1	1	1	1	1	1	1
XrPt390585	1	1	1	0	0	1	1	1	1	1	1	1	1	1	1	1	1	1	0	1	0	0	0	0	0	0	0	0	0	0	1	1	0	0	1	1	1	1	1	1	1	1	1	1	1	1	1	1	1
XrPt390596	1	0	1	0	0	0	0	1	0	1	1	0	1	0	0	0	0	0	0	1	1	0	1	1	1	1	0	0	0	0	0	0	0	0	0	0	1	0	1	1	0	1	1	1	1	1	1	1	1
XrPt390597	0	1	0	0	0	0	0	-	0	1	1	0	-	0	0	0	0	0	1	1	1	1	1	1	0	0	1	1	1	1	1	0	0	1	0	0	1	1	0	1	0	0	1	0	1	0	1	0	0
XrPt390613	1	0	0	0	0	0	1	1	1	1	1	1	1	0	1	0	1	1	1	0	1	1	1	1	1	1	1	1	1	1	1	1	0	1	1	1	1	1	1	1	1	1	1	1	1	1	1	1	1
XrPt390633	1	0	0	1	1	1	1	1	1	1	1	1	1	0	1	1	1	1	0	0	1	1	1	0	1	1	0	0	1	1	1	1	1	0	1	1	1	1	1	1	1	1	1	1	1	1	1	1	1
XrPt390636	1	1	1	1	1	1	0	0	0	0	0	0	0	0	0	0	0	0	0	0	1	1	1	0	0	0	0	0	0	1	0	0	1	1	0	0	1	1	1	1	1	1	1	1	1	1	1	1	1
XrPt390638	0	1	1	1	1	1	0	1	0	1	0	0	0	0	0	0	0	0	0	0	1	1	0	1	0	1	0	0	0	1	0	0	1	1	0	0	1	1	1	1	1	1	1	1	1	1	1	1	1
XrPt390646	0	0	0	0	0	1	1	1	1	1	0	0	1	1	1	1	0	1	0	1	1	1	1	1	1	1	1	0	1	1	0	1	1	1	1	1	1	1	1	0	1	1	1	0	1	1	1	1	1
XrPt390653	0	0	0	1	1	1	1	1	1	1	1	1	1	0	0	0	0	0	0	0	0	0	1	1	0	0	1	1	0	0	0	0	0	0	0	0	1	0	1	1	0	1	1	0	1	0	1	1	0
XrPt390658	0	0	0	0	0	0	0	1	1	1	1	1	0	1	1	1	1	1	1	1	1	0	0	0	0	0	0	0	0	0	0	1	0	0	1	1	0	0	0	1	1	0	1	0	0	1	1	1	0
XrPt390684	1	1	1	1	1	0	1	0	1	0	1	0	0	0	0	0	0	0	0	0	1	1	1	1	1	1	1	1	1	1	1	1	1	-	0	0	0	1	1	0	1	0	0	1	0	0	1	1	1
XrPt390685	1	1	1	1	1	0	1	1	1	0	1	1	1	0	0	0	0	1	1	1	1	1	1	1	1	1	1	1	1	1	1	1	1	1	0	0	0	0	0	0	0	0	0	0	0	0	0	1	0
XrPt390686	0	1	0	0	0	1	1	0	1	1	1	0	0	1	1	1	0	1	0	0	1	1	1	1	0	1	1	1	1	1	1	1	0	1	1	1	0	0	0	0	0	0	0	0	0	0	0	1	0
XrPt390694	1	1	1	0	0	1	0	1	1	1	1	0	-	1	1	1	1	1	0	1	1	0	0	0	0	0	1	1	1	0	1	1	0	0	1	1	1	1	1	1	1	1	1	1	1	1	1	1	1
XrPt390695	0	0	1	1	1	0	0	1	1	1	1	0	1	0	1	1	1	1	1	1	1	0	1	1	1	1	0	0	0	0	0	0	1	1	0	0	1	1	1	1	1	1	1	1	1	1	1	1	1
XrPt390698	0	0	0	0	0	0	0	0	0	0	0	1	0	1	1	1	0	0	0	0	0	0	0	0	0	1	0	0	0	0	0	0	0	0	0	1	0	0	0	0	0	0	0	0	0	0	0	0	0
XrPt390710	1	1	1	0	0	0	1	1	0	0	1	1	0	1	1	1	1	0	0	1	1	0	0	0	0	1	0	0	1	1	0	1	0	1	1	1	0	0	0	1	0	0	0	0	0	1	0	0	0
XrPt390719	1	0	0	1	1	1	1	1	1	1	1	1	0	0	0	0	0	0	0	0	1	1	1	1	1	1	1	0	0	0	1	1	1	1	1	1	1	1	1	1	1	1	1	1	1	1	1	1	1
XrPt390721	1	1	1	0	0	1	0	1	1	1	1	0	1	0	1	1	0	0	0	1	1	1	1	1	1	0	-	1	1	1	1	0	1	1	1	1	1	1	1	1	1	1	1	1	1	1	1	1	1
XrPt390724	1	1	1	1	1	1	1	1	0	1	1	0	1	0	0	0	0	0	0	0	1	1	1	1	1	1	1	1	1	1	1	1	1	1	0	0	1	1	1	0	1	1	1	1	1	0	1	1	1
XrPt390726	1	1	0	0	0	1	0	0	0	0	0	0	0	0	0	1	1	1	1	1	1	0	0	0	0	0	0	0	0	0	0	1	0	0	1	1	0	0	0	0	0	0	0	0	0	0	0	0	0
XrPt390741	1	1	0	0	0	0	1	1	1	1	1	1	1	0	1	1	1	1	1	0	1	1	0	1	1	1	1	1	1	1	1	1	0	1	1	1	1	1	1	1	1	1	1	1	1	1	1	1	1
XrPt390744	0	1	0	1	1	0	1	1	1	1	1	1	1	1	1	1	1	1	1	1	1	1	1	1	1	1	1	1	1	1	1	1	1	1	0	0	0	0	0	0	0	0	0	0	0	0	0	1	-
XrPt390749	1	0	1	1	1	1	1	1	1	0	1	1	0	1	1	1	1	1	0	0	0	0	0	1	1	1	0	1	0	1	1	1	-	1	1	1	0	0	1	1	1	1	1	1	0	1	0	1	1
XrPt390755	1	1	1	1	1	0	0	0	0	1	1	0	0	0	0	1	1	1	0	0	0	0	0	0	0	1	1	0	0	0	1	1	0	0	1	0	0	0	0	0	1	1	1	0	0	0	0	0	1
XrPt390758	1	0	0	1	1	1	1	1	1	1	1	1	0	0	0	0	0	0	0	0	1	1	1	1	1	1	1	0	0	0	1	1	1	1	1	1	1	1	1	1	1	1	1	1	1	1	1	1	1
XrPt390761	1	1	1	0	0	0	0	0	1	1	0	0	1	0	1	1	0	0	0	1	1	1	1	0	0	0	0	0	1	1	1	0	1	1	1	1	0	1	0	1	1	0	1	1	1	1	1	1	1
XrPt390763	0	1	1	0	0	0	0	0	1	1	0	1	1	1	1	1	1	1	1	1	1	0	0	0	0	0	0	1	1	1	0	0	0	1	0	0	0	0	0	0	0	0	0	0	0	0	0	0	0
XrPt390776	0	1	1	1	1	0	1	1	1	1	1	1	0	1	1	0	1	1	1	0	1	1	1	1	1	1	0	1	1	1	0	1	1	1	1	1	1	1	1	1	1	1	1	0	0	0	1	1	1
XrPt390781	0	1	1	1	1	0	1	1	1	1	1	1	0	1	1	0	1	1	1	0	1	1	1	1	1	1	0	1	1	1	0	0	1	1	0	0	1	1	1	1	1	1	1	0	0	0	1	1	0
XrPt398474	0	1	0	0	0	0	1	1	1	1	1	1	1	0	0	0	0	1	1	0	1	1	1	1	1	1	1	1	1	1	1	1	1	1	1	1	1	1	1	1	1	1	1	1	1	1	1	1	1
XrPt398478	0	0	0	1	1	0	1	0	0	0	0	0	0	1	1	1	1	1	1	1	1	1	1	1	1	1	0	0	1	1	1	1	1	0	1	1	1	0	0	1	0	1	0	0	1	0	1	0	1
XrPt398480	0	1	0	1	1	1	1	1	1	1	1	1	1	1	1	1	1	1	1	1	1	1	1	1	1	1	0	0	0	1	1	1	1	1	1	1	0	0	0	0	0	0	0	0	0	0	0	1	-
XrPt398483	0	1	1	0	0	0	1	1	0	1	1	0	1	1	1	1	0	0	1	1	1	1	1	1	0	0	1	1	1	1	1	1	1	1	0	0	0	0	0	0	0	0	0	0	0	0	0	0	-
XrPt398489	0	0	0	1	1	1	1	1	1	1	1	1	0	0	0	0	0	0	0	0	0	0	1	0	0	1	1	1	1	1	1	1	0	1	0	0	1	0	0	1	0	1	1	0	1	1	1	1	0
XrPt398500	0	1	1	1	1	0	1	1	1	1	1	1	0	1	1	0	1	1	1	0	1	1	1	1	1	1	0	1	1	1	0	0	1	1	1	1	1	1	1	1	1	1	1	0	0	0	1	1	1
XrPt398503	0	0	1	1	1	0	0	1	1	1	1	0	1	0	1	1	1	1	1	1	1	0	1	1	1	1	0	0	0	0	0	0	1	1	0	0	1	1	1	1	1	1	1	1	1	1	1	1	1
XrPt398506	0	0	0	1	1	1	0	0	0	0	0	0	1	1	1	1	1	0	1	0	0	1	0	1	1	1	1	1	1	1	1	1	0	0	1	1	0	1	1	0	1	1	1	1	0	1	1	1	0
XrPt398509	1	1	1	1	1	0	1	1	1	1	1	1	1	1	1	1	1	1	0	1	1	0	0	0	0	0	0	0	0	0	1	1	0	0	1	1	1	1	1	1	1	1	1	1	1	1	1	1	1
XrPt398510	1	1	1	1	1	1	1	1	0	-	1	1	0	1	1	1	0	0	0	0	-	0	0	0	1	0	1	1	1	1	0	0	0	1	0	0	1	0	1	0	1	1	0	1	0	0	1	1	0
XrPt398512	1	1	1	0	0	0	0	0	0	0	0	0	0	1	1	1	0	0	0	1	1	0	0	1	1	1	1	1	1	1	1	1	0	1	1	1	0	1	1	0	0	1	1	1	1	0	0	1	0
XrPt398523	0	0	0	1	1	1	0	0	0	0	1	0	0	0	0	0	0	1	0	0	1	0	0	0	0	0	1	0	0	0	1	1	0	0	1	1	0	0	0	0	1	1	0	0	0	0	0	0	0
XrPt398536	0	0	0	0	0	1	1	1	1	1	1	1	1	1	1	1	0	1	1	1	1	1	1	1	1	1	1	0	1	1	0	1	1	1	1	1	1	1	1	0	1	1	1	1	1	1	1	1	1
XrPt398540	0	1	1	0	0	0	1	1	1	1	1	1	1	1	1	1	1	1	1	1	1	0	0	0	0	1	1	1	1	1	1	1	0	1	0	1	0	0	0	0	0	0	0	0	0	0	0	0	0
XrPt398554	0	1	1	1	1	1	1	1	1	1	1	1	0	0	0	0	0	0	0	0	1	1	0	1	0	1	0	0	0	1	0	0	0	1	0	1	1	1	1	1	0	1	1	1	1	0	1	1	1
XrPt398556	1	0	1	1	1	1	0	0	0	0	0	0	0	0	0	0	0	0	0	0	1	1	1	1	0	0	0	0	1	1	0	1	1	1	1	1	1	1	1	1	1	1	1	1	1	1	1	1	1
XrPt398573	0	0	0	0	0	0	0	1	1	1	1	0	1	0	1	1	1	1	1	1	1	1	1	1	0	1	0	0	0	1	1	1	1	1	1	1	0	0	0	1	1	0	1	1	1	1	1	1	1
XrPt398579	1	1	1	0	0	1	1	1	1	1	1	1	1	0	1	1	1	1	1	1	1	1	0	0	1	1	1	1	1	0	0	0	1	1	0	0	1	1	0	-	1	1	1	1	1	0	1	1	1
XrPt398580	0	1	1	0	0	0	1	1	1	1	1	1	1	1	1	1	1	1	1	1	1	0	0	0	0	1	1	1	1	1	1	1	0	1	0	1	1	1	1	1	1	1	1	0	0	1	1	0	0
XrPt398587	1	0	1	1	1	0	0	1	0	1	0	1	0	1	1	1	1	0	1	1	1	0	1	1	1	1	0	0	0	0	0	0	1	1	0	0	1	1	1	1	1	1	1	1	1	1	1	1	1
XrPt398593	0	1	1	0	0	0	1	1	1	1	1	1	1	1	1	1	1	1	1	1	1	0	0	0	0	1	1	1	1	1	1	1	0	1	0	1	0	0	0	0	0	0	0	0	0	0	0	0	0
XrPt398598	0	0	0	0	0	0	0	0	0	1	0	1	0	0	0	0	0	0	1	1	0	0	0	0	0	0	1	1	1	1	0	0	0	0	0	1	1	1	1	1	1	1	1	1	1	1	1	1	0
XrPt398612	1	1	1	1	1	0	0	0	1	1	1	1	0	1	1	1	1	1	1	0	0	0	0	0	0	1	1	1	1	1	1	1	0	0	0	0	0	0	1	1	1	0	0	0	0	0	0	0	0
XrPt398616	0	1	1	0	0	0	1	1	1	1	1	1	1	1	1	1	1	1	1	1	1	0	0	0	0	1	1	1	1	1	1	1	0	1	0	1	0	0	0	0	0	0	0	0	0	0	0	0	0
XrPt398619	0	1	0	1	1	1	0	0	0	0	0	0	1	1	1	1	0	0	1	0	0	1	1	1	1	1	1	1	0	1	1	1	1	0	1	1	0	1	1	0	1	1	1	1	0	1	1	1	0
XrPt398622	0	0	0	1	1	0	1	1	0	-	1	1	0	0	1	1	1	1	0	1	1	0	0	0	0	1	0	0	1	1	0	1	0	1	1	1	0	0	0	1	0	1	1	0	0	1	1	0	0
XrPt398631	1	1	1	1	1	0	0	0	1	1	1	1	0	1	1	1	1	1	1	0	0	0	0	0	0	1	1	1	0	0	1	1	0	0	0	0	0	0	1	0	1	0	0	0	0	0	1	0	0
XrPt398632	1	0	0	0	0	0	0	0	0	0	0	0	1	1	1	1	1	1	1	1	-	1	1	1	1	1	1	1	1	1	1	1	0	0	1	1	0	0	0	-	0	0	0	0	0	0	0	0	0
XrPt398636	0	1	0	0	0	1	1	0	1	1	1	1	1	0	1	1	1	1	0	1	1	1	1	1	0	1	1	1	1	1	1	1	1	1	1	1	0	0	0	0	0	0	0	0	0	0	0	0	0
XrPt398637	1	0	0	1	1	1	1	1	1	1	1	0	0	0	0	0	0	0	0	0	1	1	1	1	1	1	1	0	0	0	1	1	1	1	1	1	1	1	1	1	1	1	1	1	1	1	1	1	1
XrPt398652	1	1	1	0	0	0	1	1	1	1	1	1	1	1	1	1	1	1	1	1	1	1	1	1	1	1	0	1	1	1	1	1	1	1	0	1	1	1	1	1	1	1	1	1	1	1	1	1	1
XrPt398658	1	1	1	0	0	0	0	0	0	0	0	0	0	1	0	0	1	0	0	1	-	0	0	1	1	-	1	1	1	1	0	1	0	1	0	0	1	1	1	0	0	1	0	1	1	0	0	-	0
XrPt398668	0	1	1	0	0	0	0	1	1	1	1	1	1	1	1	1	1	1	1	1	1	1	1	1	0	0	1	1	1	1	1	1	1	1	1	1	0	0	0	1	1	0	1	0	0	1	1	1	-
XrPt398672	1	0	1	0	0	0	1	1	1	1	1	1	1	0	0	0	0	1	1	0	1	1	1	1	1	1	1	1	1	1	1	1	1	1	1	1	1	1	1	1	1	1	1	1	1	1	1	1	1
XrPt398680	0	0	0	1	1	1	0	0	0	0	0	0	1	1	1	1	0	1	1	0	0	1	1	1	0	1	0	0	1	1	1	1	0	1	1	1	0	0	1	1	0	0	1	0	0	1	1	0	0
XrPt398690	1	1	1	1	1	0	0	0	1	1	1	1	0	1	1	1	1	1	1	0	0	0	0	0	0	1	1	1	0	0	1	1	0	0	0	0	0	0	1	0	1	0	0	0	0	0	1	0	0
XrPt398694	0	0	0	0	0	0	0	1	1	1	1	1	0	1	1	1	1	1	1	1	1	0	0	0	0	0	0	0	0	1	0	1	0	0	1	1	0	1	0	1	0	0	1	0	0	1	1	1	-
XrPt398700	1	1	1	0	0	1	0	0	0	0	0	0	1	0	1	1	0	0	0	1	1	1	1	1	1	1	1	1	1	1	0	1	1	1	1	1	1	1	1	1	1	1	1	1	1	1	1	1	1
XrPt398714	0	0	0	1	1	0	1	0	0	0	0	0	0	1	1	1	1	1	1	1	1	1	1	1	1	1	0	0	1	1	1	1	1	0	1	1	1	0	0	1	0	1	1	0	1	0	1	0	1
XrPt398717	0	0	0	0	0	1	1	1	1	1	1	1	1	0	0	1	0	0	1	1	1	1	1	1	1	0	1	0	1	1	1	1	1	1	1	1	1	1	0	0	0	1	1	1	1	1	1	1	1
XrPt398718	1	0	1	0	0	0	0	1	1	1	1	1	1	0	0	0	0	0	0	1	1	1	1	1	1	1	0	0	0	0	0	0	0	0	0	0	1	0	0	1	0	1	1	1	1	-	-	1	0
XrPt398734	0	0	0	0	0	0	0	1	0	1	1	0	1	0	0	0	0	0	0	0	-	1	1	1	1	1	0	0	1	1	0	1	0	0	1	1	1	1	1	0	0	1	1	1	1	0	0	0	0
XrPt398735	0	0	0	0	0	1	1	0	0	1	1	0	1	0	0	0	0	1	0	0	0	0	0	1	1	1	1	0	0	0	0	0	0	0	0	0	0	0	1	1	1	0	1	0	0	1	0	0	0
XrPt398737	0	0	0	1	1	1	1	1	1	1	1	1	0	0	0	0	0	0	0	0	0	0	1	1	0	1	1	1	1	1	1	1	0	1	0	0	1	0	0	1	0	1	1	0	1	1	1	1	0
XrPt398747	0	1	1	0	0	0	0	0	0	0	0	0	1	1	1	1	1	1	1	1	1	0	0	0	0	0	0	1	1	1	0	0	0	1	0	1	0	0	0	0	0	0	0	0	0	0	0	0	0
XrPt398759	0	0	0	1	1	1	1	1	1	1	1	1	-	0	1	1	1	1	0	0	0	0	0	0	0	0	0	0	0	0	0	1	0	0	1	1	0	0	1	0	1	0	1	0	1	0	0	1	0
XrPt398761	0	0	0	0	0	1	1	1	0	1	1	1	1	0	0	1	0	1	1	1	1	1	1	1	1	1	0	1	1	1	0	1	1	1	1	1	1	1	0	1	0	1	1	1	1	1	0	1	1
XrPt398766	0	0	0	1	1	1	1	1	1	1	1	1	0	0	1	1	0	1	1	1	1	1	1	1	1	1	0	0	0	0	0	1	1	1	1	1	0	0	0	0	0	0	0	0	0	0	0	1	0
XrPt398767	0	0	0	1	1	1	0	0	0	0	0	0	1	1	1	1	1	0	1	0	0	1	0	1	1	1	1	1	1	1	1	1	0	0	1	1	0	1	1	0	1	1	1	1	0	1	1	1	0
XrPt398768	1	1	1	1	1	0	1	1	1	1	1	1	0	1	1	0	1	1	1	0	1	1	1	1	1	1	0	0	1	1	0	1	1	1	1	1	1	0	1	1	1	1	1	0	0	0	1	1	0
XrPt398769	1	1	1	0	0	1	0	1	1	1	1	0	0	1	1	1	1	1	0	1	1	0	0	0	0	0	1	1	1	0	1	0	0	0	1	1	1	1	1	1	1	1	1	1	1	1	1	1	1
XrPt398777	0	1	1	1	1	0	1	1	1	1	1	1	0	1	1	0	1	1	1	0	1	1	1	1	1	1	0	1	1	1	0	0	1	1	0	0	1	1	1	1	1	1	1	0	0	0	1	1	0
XrPt398784	1	1	1	1	1	1	1	0	1	1	0	0	0	0	-	0	0	0	0	0	1	1	1	1	1	1	0	1	1	1	1	1	1	1	0	0	0	0	1	0	1	1	1	1	1	0	1	1	1
XrPt398800	1	1	1	0	0	1	1	1	1	1	1	1	1	1	1	1	1	1	0	1	0	0	0	0	0	0	0	0	0	1	1	1	0	0	1	1	1	1	1	1	1	1	1	1	1	1	1	1	1
XrPt398812	0	0	0	1	1	1	1	1	1	1	1	1	0	0	0	0	1	1	0	1	1	0	0	0	0	1	0	-	-	0	0	1	0	0	1	1	0	0	0	0	0	0	0	0	0	0	0	0	0
XrPt398814	1	1	0	0	0	0	0	0	0	0	0	0	0	1	1	1	1	1	1	1	1	0	0	0	0	0	1	0	1	1	1	1	0	0	0	1	1	0	1	1	1	1	1	1	1	1	1	1	1
XrPt398816	0	1	0	0	0	1	1	0	1	1	1	0	0	1	1	1	0	1	0	0	1	1	1	1	0	1	1	1	1	1	1	1	0	1	1	1	0	0	0	0	0	0	0	0	0	0	0	1	0
XrPt398817	0	0	0	0	0	0	0	1	0	1	1	1	1	0	0	0	0	0	0	1	0	1	1	1	1	1	0	0	0	0	0	1	0	0	1	1	1	1	0	0	0	1	1	1	1	0	0	0	0
XrPt398823	0	1	1	0	0	0	0	0	0	0	0	0	0	1	1	1	1	0	0	1	1	0	0	0	0	1	1	1	1	1	0	1	0	1	1	1	0	0	0	0	0	0	0	0	0	0	0	0	0
XrPt398824	0	1	1	1	1	0	1	1	-	-	1	1	0	1	1	0	0	1	1	0	1	1	1	1	1	1	0	1	1	1	0	0	1	1	0	0	1	1	1	1	1	1	1	1	1	1	1	1	1
XrPt398836	0	0	1	0	0	1	0	0	0	0	0	0	0	1	1	1	0	0	0	1	1	0	1	1	0	0	0	1	1	0	1	1	0	1	0	0	0	0	0	0	0	0	0	0	0	0	0	0	0
XrPt398848	0	0	0	0	0	0	0	0	1	-	0	1	-	1	1	1	-	1	1	1	1	1	-	-	0	1	0	0	0	-	1	1	1	-	1	1	0	0	0	0	0	0	0	0	0	0	0	0	0
XrPt398853	0	1	0	0	0	1	1	0	1	1	1	0	0	1	1	1	0	1	0	0	1	1	1	1	0	1	1	1	1	1	1	1	0	1	1	1	0	0	0	0	0	0	0	0	0	0	0	1	0
XrPt399249	0	0	0	1	1	1	1	1	1	1	1	1	1	0	0	0	0	0	0	0	0	0	1	0	0	1	1	1	1	1	1	1	0	1	0	0	1	0	1	1	0	1	1	0	1	0	1	1	0
XrPt399264	0	0	0	0	0	1	0	1	0	1	1	1	1	1	1	1	1	1	1	1	-	0	0	0	0	0	0	0	0	0	0	1	0	0	1	1	0	0	0	1	0	1	1	0	1	1	1	1	1
XrPt399269	0	1	1	1	1	0	1	1	1	1	1	1	0	1	1	0	1	1	1	0	1	1	1	1	1	1	0	1	1	1	0	1	1	1	1	1	1	1	1	1	1	1	1	0	0	0	1	1	0
XrPt399281	1	1	1	0	0	0	0	0	0	0	0	0	1	1	0	1	1	0	0	0	0	0	0	0	0	1	1	1	1	1	1	1	0	1	0	1	1	1	1	1	1	1	1	1	1	1	1	1	1
XrPt399308	1	1	0	0	0	0	1	0	0	-	1	1	0	0	0	0	0	0	0	0	1	0	0	1	1	1	1	1	1	1	1	1	1	1	1	1	1	0	1	1	1	-	1	1	1	1	0	1	0
XrPt399311	1	1	1	1	1	1	1	1	1	1	1	0	0	0	0	0	0	0	0	0	1	1	1	1	1	1	1	1	1	1	1	1	1	1	0	0	1	1	1	1	1	1	0	1	0	0	0	0	1
XrPt399317	0	0	0	1	1	0	1	0	0	0	0	0	0	1	1	1	1	1	1	1	1	1	1	1	1	1	0	0	1	1	-	1	1	0	1	1	1	0	0	1	0	1	1	0	1	0	1	0	1
XrPt399319	1	0	-	0	-	1	0	0	0	0	-	0	-	0	0	1	-	0	0	1	1	0	0	0	0	0	1	0	0	0	1	1	0	0	1	1	0	0	0	0	0	0	-	1	1	1	0	0	1
XrPt399321	0	0	0	1	1	1	1	1	1	1	1	1	1	1	1	1	1	1	1	1	1	1	1	1	1	1	0	0	0	0	1	1	1	1	0	0	1	0	0	0	0	1	0	0	0	1	1	1	1
XrPt399329	1	0	1	1	1	1	0	0	0	0	0	0	0	1	1	1	1	1	0	1	1	0	1	0	0	0	0	0	1	1	1	1	0	0	0	0	0	0	0	0	0	0	0	0	0	0	0	0	0
XrPt399338	0	1	1	1	1	1	0	0	0	0	0	0	0	1	1	1	1	1	0	1	1	1	0	0	0	0	0	0	0	1	1	1	1	1	0	0	0	0	0	0	0	0	0	0	0	0	0	0	0
XrPt399339	1	1	1	1	1	1	1	1	1	1	1	1	1	1	1	1	1	1	1	1	1	1	1	1	1	1	1	1	1	1	1	1	1	1	1	1	1	1	1	1	1	1	1	1	1	1	1	1	1
XrPt399340	0	0	0	0	0	0	0	1	0	0	0	0	0	1	1	1	1	1	1	1	1	0	0	0	0	1	0	1	1	0	0	0	0	0	0	1	0	1	0	1	0	0	1	0	1	1	1	1	1
XrPt399351	0	0	0	1	1	1	1	0	1	1	1	0	1	0	1	1	1	1	1	0	1	1	1	1	1	1	1	1	1	0	1	1	1	1	0	0	1	1	1	0	1	1	1	1	1	1	1	1	1
XrPt399353	1	0	0	0	0	0	1	1	1	1	1	1	1	0	1	0	1	1	1	0	1	1	1	1	1	1	1	1	1	1	1	1	0	1	1	1	1	1	1	1	1	1	1	1	1	1	1	1	1
XrPt399358	1	1	1	1	1	1	1	0	1	0	1	-	-	1	1	1	1	1	1	0	1	0	0	0	0	1	1	1	1	1	1	1	1	1	1	1	0	0	1	1	1	0	0	0	0	1	1	1	1
XrPt399368	1	0	0	1	1	1	1	1	-	1	1	1	0	0	0	0	0	0	0	0	1	1	1	1	1	1	1	0	0	0	1	1	1	1	1	1	1	1	1	1	1	1	1	1	1	1	1	1	1
XrPt399377	0	1	1	0	0	0	1	1	1	1	1	1	0	1	1	1	1	1	1	1	0	0	0	0	1	1	1	1	1	1	1	1	0	1	0	1	0	0	0	0	0	0	0	0	0	0	0	0	0
XrPt399386	1	1	1	1	1	1	1	0	0	1	0	0	1	0	0	0	0	0	0	0	1	1	1	1	1	1	1	1	1	1	1	1	1	1	0	0	1	1	1	0	1	1	1	1	1	0	0	1	1
XrPt399390	0	0	0	1	1	0	0	1	0	1	1	1	1	1	1	1	1	1	1	1	-	0	0	0	0	1	0	0	0	0	0	1	0	0	1	1	0	0	0	1	1	0	1	0	1	1	1	1	0
XrPt399391	0	0	0	1	1	1	0	0	0	0	0	0	1	1	1	1	0	1	1	1	1	1	1	1	0	0	0	0	0	0	0	0	0	0	0	0	0	1	0	0	0	1	1	0	0	0	1	1	1
XrPt399399	1	1	1	0	0	0	0	0	1	1	1	1	0	1	1	1	1	1	1	1	1	0	0	0	0	1	1	1	1	1	1	1	0	1	1	1	1	1	1	1	1	1	1	1	1	1	1	1	1
XrPt399402	0	0	0	0	0	0	1	1	0	0	1	1	1	1	1	1	1	1	1	1	1	1	1	1	1	1	0	0	0	0	0	0	1	1	0	0	0	0	0	1	0	1	0	0	0	1	0	1	0
XrPt399406	0	1	1	0	0	0	1	1	1	1	1	1	1	1	1	1	1	1	1	1	1	0	0	0	0	1	1	1	1	1	1	1	0	1	0	1	0	0	0	0	0	0	0	0	0	0	0	0	0
XrPt399411	1	1	1	1	1	1	1	0	1	1	0	0	0	0	-	0	0	0	0	0	1	1	1	1	1	1	0	1	1	1	1	1	1	1	0	0	0	0	1	0	1	1	1	1	1	0	1	1	1
XrPt399416	0	1	0	1	1	1	1	1	1	1	1	1	1	1	1	1	1	1	1	1	1	0	0	0	0	1	0	1	1	1	1	0	0	0	0	1	0	0	0	0	0	0	0	0	0	0	0	0	0
XrPt399421	1	0	1	0	0	0	0	0	0	0	0	0	1	0	0	0	0	0	0	0	1	1	1	1	1	1	1	0	1	1	1	1	1	1	1	1	1	1	1	1	1	1	1	1	1	1	1	1	1
XrPt399426	1	1	1	1	1	0	0	0	1	1	1	1	0	1	1	1	1	1	1	0	0	0	0	0	0	1	1	1	1	1	1	1	0	0	0	0	0	0	1	1	1	0	0	0	0	0	0	0	0
XrPt399427	0	0	0	1	1	1	1	1	0	1	1	0	1	0	0	0	0	0	0	0	1	1	1	1	1	1	0	0	0	0	0	1	1	1	0	1	0	0	0	0	0	0	0	0	0	0	0	1	0
XrPt399434	1	0	1	0	0	0	1	1	1	1	1	1	0	1	1	0	0	0	0	1	1	0	1	1	1	1	1	1	1	1	1	1	1	1	0	0	1	1	1	1	1	1	1	1	1	1	1	1	1
XrPt399477	1	0	1	0	0	0	0	1	1	1	1	1	1	0	0	0	0	0	0	1	1	1	1	1	1	1	0	0	0	0	0	0	0	0	0	0	1	0	0	1	0	1	1	1	1	0	0	1	0
XrPt399485	0	0	0	0	0	0	0	0	1	1	1	1	1	1	1	1	1	1	1	1	1	1	1	1	0	1	1	0	1	1	1	1	1	1	1	1	0	0	0	0	0	0	0	0	0	0	0	1	0
XrPt399489	0	1	1	0	0	0	1	1	1	1	1	1	1	1	1	1	1	1	1	1	-	0	0	0	0	1	1	1	1	1	1	1	0	1	0	1	0	0	0	0	0	0	0	0	0	0	0	0	0
XrPt399505	0	0	1	0	0	0	0	1	1	1	1	0	1	0	0	0	0	0	0	0	0	0	1	1	1	1	0	0	1	1	0	1	0	0	1	1	1	1	1	0	0	1	1	1	1	0	0	0	1
XrPt399515	1	1	1	1	1	0	0	0	1	1	1	1	0	1	1	1	1	1	1	0	0	0	0	0	0	1	1	1	1	1	1	1	0	0	0	0	0	0	1	1	1	0	0	0	0	0	0	0	0
XrPt399516	1	1	1	1	1	1	1	1	1	1	1	1	1	1	1	1	1	1	1	1	1	1	1	1	1	1	1	1	1	1	1	1	1	1	1	1	1	1	0	-	0	0	1	1	1	1	1	1	1
XrPt399520	1	1	1	1	1	0	1	1	1	1	1	1	1	1	1	1	1	1	0	-	1	0	0	0	0	0	0	0	0	0	1	1	0	0	1	1	1	1	1	1	1	1	1	1	1	1	1	1	1
XrPt399529	1	1	1	1	1	0	0	0	0	0	1	0	0	0	0	1	1	0	0	0	0	0	0	0	0	1	1	0	0	0	1	1	0	0	1	1	0	0	0	0	1	1	1	0	0	0	0	0	-
XrPt399531	1	1	1	1	1	1	1	0	1	0	1	1	0	1	1	1	1	1	1	0	1	1	1	0	0	1	1	1	0	0	1	1	1	1	0	0	0	0	1	1	1	0	0	0	0	1	1	1	1
XrPt399540	0	0	0	1	1	1	1	1	0	1	0	1	1	0	0	0	0	0	0	0	1	1	1	1	1	1	0	0	0	0	0	1	1	1	0	1	1	1	1	1	1	0	0	1	0	1	1	1	0
XrPt399541	0	1	1	1	1	1	1	1	1	1	1	1	1	0	0	0	0	0	0	0	1	1	1	1	1	1	0	0	0	1	1	1	1	1	1	1	0	0	0	0	0	0	0	0	0	0	0	1	0
XrPt399559	1	1	1	1	1	0	0	0	0	0	0	0	0	1	1	1	1	1	1	0	0	0	0	0	0	1	0	1	1	1	1	1	0	1	0	0	0	0	1	1	1	0	0	1	0	0	0	0	0
XrPt399560	0	0	0	1	1	1	1	1	1	1	1	1	1	0	1	1	1	1	1	1	1	1	1	1	0	1	0	0	0	1	1	1	1	1	1	1	0	0	0	1	1	0	1	0	1	1	1	1	1
XrPt399564	0	0	1	1	1	0	0	0	0	1	1	0	1	1	1	1	0	0	1	0	1	1	1	1	1	1	1	1	1	1	1	1	1	1	0	0	0	1	1	1	0	0	1	1	1	1	1	0	1
XrPt399581	1	1	1	1	1	1	1	0	1	1	1	1	0	1	1	1	1	1	1	1	1	1	1	1	0	1	1	1	1	1	1	1	1	1	0	0	0	0	1	1	1	0	0	0	0	1	1	1	1
XrPt399587	1	1	1	0	0	0	0	0	1	1	1	1	0	1	1	1	1	1	1	1	1	0	0	0	0	1	1	1	1	1	1	1	0	1	1	1	0	0	0	0	1	1	1	0	1	0	0	0	1
XrPt399588	1	1	1	1	1	0	0	1	0	1	0	1	0	1	0	0	1	1	0	0	-	0	0	0	0	1	0	1	1	1	1	1	0	1	0	0	1	1	1	1	1	1	1	1	1	1	1	1	1
XrPt399592	0	1	1	1	1	0	1	1	1	1	1	1	0	1	1	1	1	1	1	0	1	1	1	1	1	1	0	1	1	1	0	1	1	1	1	1	1	1	1	1	1	1	1	0	0	0	1	1	1
XrPt399594	0	1	0	0	0	1	1	0	1	1	1	0	0	1	1	1	0	1	0	0	1	1	1	1	0	1	1	1	1	1	1	1	0	1	1	1	0	0	0	0	0	0	0	0	0	0	0	1	0
XrPt399606	0	0	0	0	0	1	1	0	1	1	0	1	0	1	1	1	1	1	0	1	0	0	0	0	0	1	1	1	1	1	1	1	0	1	1	1	1	1	1	1	1	1	1	1	1	1	1	1	1
XrPt399607	1	1	1	1	1	0	0	0	0	0	0	0	0	1	1	1	0	1	1	0	0	0	0	0	0	1	0	1	1	1	1	1	0	1	0	0	0	0	1	1	1	0	0	1	0	0	0	0	0
XrPt399610	1	1	1	1	1	0	0	0	0	0	0	0	0	1	1	1	1	1	1	0	0	0	0	0	0	1	0	1	1	1	1	1	0	1	0	0	0	0	1	1	1	0	1	1	0	1	0	0	-
XrPt399621	1	1	1	1	1	0	0	0	0	0	0	0	0	1	1	1	1	1	1	0	0	0	0	0	0	1	0	1	1	1	1	1	0	1	0	0	0	0	1	1	1	0	1	1	0	1	0	0	0
XrPt399635	1	1	1	0	0	0	0	0	1	-	1	1	-	1	1	1	1	1	1	1	1	0	0	0	0	1	1	1	1	1	1	1	0	1	1	1	0	1	1	0	0	1	1	0	1	0	0	0	1
XrPt399642	0	1	-	1	1	1	0	0	0	0	0	0	-	1	1	1	-	-	0	1	-	-	1	0	-	0	0	0	0	1	1	1	-	0	-	0	0	0	0	0	0	0	0	0	0	0	0	0	0
XrPt399644	1	1	1	1	1	0	0	0	1	1	1	1	0	1	1	1	1	1	1	0	0	0	0	0	0	1	1	1	0	0	1	1	0	0	0	0	0	0	1	0	1	0	0	0	0	0	1	0	0
XrPt399647	0	1	1	1	1	0	0	1	0	1	1	1	1	0	1	1	1	1	1	1	1	0	0	1	1	-	0	0	0	0	0	0	1	1	0	0	1	1	1	1	1	1	1	1	1	1	1	1	1
XrPt399649	1	1	1	1	1	1	1	1	-	1	1	0	1	1	1	1	1	1	0	0	1	1	1	1	1	1	0	0	0	0	1	1	1	1	1	1	0	0	0	0	0	0	1	0	0	0	0	1	1
XrPt399651	0	0	0	1	1	1	1	0	1	1	1	1	1	1	1	1	1	1	1	0	0	1	1	0	1	1	0	0	0	0	0	0	0	0	0	0	1	1	1	1	1	1	1	1	1	1	1	1	1
XrPt399653	0	1	1	1	1	1	1	1	1	1	1	1	1	0	0	0	0	0	0	0	1	1	1	1	1	1	0	0	0	1	1	1	1	1	1	1	0	0	0	0	0	0	0	0	0	0	0	0	0
XrPt399654	1	1	0	0	0	0	1	1	1	1	1	1	1	0	1	1	1	1	1	0	1	1	0	1	1	1	1	1	1	1	1	1	0	1	1	1	1	1	1	1	1	1	1	1	1	1	1	1	1
XrPt399663	0	0	0	1	1	0	0	0	0	0	0	0	1	1	0	0	0	1	0	0	0	1	1	1	0	1	0	0	1	0	1	1	1	1	0	0	0	0	1	0	0	1	1	1	0	1	1	0	0
XrPt399673	1	0	1	0	0	0	1	1	1	1	1	1	1	0	0	0	0	1	1	0	1	1	1	1	1	1	1	1	1	1	1	1	1	1	1	1	1	1	1	1	1	1	1	1	1	1	1	1	1
XrPt399681	0	0	0	1	1	1	0	0	0	0	0	0	1	1	1	1	1	1	1	0	0	1	1	1	1	1	1	1	0	1	1	1	1	0	1	1	0	1	1	0	1	0	1	1	1	1	0	1	0
XrPt399682	0	1	1	0	0	0	0	0	0	0	0	0	1	1	1	1	1	1	1	1	1	0	0	0	0	0	0	1	1	1	0	0	0	1	0	1	0	0	0	0	0	0	0	0	0	0	0	0	0
XrPt399683	1	1	1	1	1	1	1	0	1	1	1	1	0	1	1	1	1	1	1	1	1	1	1	1	0	1	1	1	0	0	1	1	1	1	0	0	0	1	1	1	1	0	0	0	0	1	1	1	1
XrPt399686	0	0	1	1	1	1	0	0	0	0	0	0	-	1	1	1	1	1	0	1	1	1	1	0	0	0	0	0	1	1	1	1	0	0	0	0	0	0	0	0	0	0	0	0	0	0	0	0	-
XrPt399691	1	0	1	1	1	1	0	0	0	0	0	0	1	0	0	0	0	0	0	0	1	1	1	1	1	1	0	0	1	1	1	1	1	1	1	1	1	1	1	1	1	1	1	1	1	1	1	1	1
XrPt399692	1	1	1	1	1	1	1	1	1	1	1	1	1	1	1	1	1	1	1	1	1	1	1	1	1	1	1	1	1	1	1	1	1	1	1	1	1	1	1	1	1	1	1	1	1	1	1	1	1
XrPt399694	1	1	1	1	1	1	1	1	0	1	1	0	1	0	0	0	0	0	0	0	1	1	1	1	1	1	1	1	1	1	1	1	1	1	0	0	1	1	1	0	1	1	1	1	1	0	1	1	1
XrPt399701	1	0	0	0	0	1	0	0	0	0	0	0	0	0	1	1	1	1	1	1	1	0	0	0	0	1	0	0	0	0	0	1	0	0	1	1	0	0	0	0	0	0	0	0	0	0	0	0	0
XrPt399703	0	0	1	0	0	1	0	0	0	0	0	0	0	1	1	1	0	0	0	1	1	0	1	1	0	0	0	1	1	0	1	1	0	1	0	0	0	0	0	0	0	0	0	0	0	0	0	0	0
XrPt399706	0	0	0	1	1	1	0	0	0	-	1	0	0	0	0	1	0	1	0	0	0	0	0	0	1	1	1	0	0	0	0	-	-	0	1	1	0	0	0	0	1	1	1	0	0	0	0	0	0
XrPt399710	0	0	0	1	1	1	0	0	0	0	0	0	1	0	0	0	0	0	0	0	0	0	0	0	0	0	0	0	0	0	0	0	0	0	-	1	1	1	1	-	1	1	1	1	1	1	1	1	1
XrPt399714	0	0	1	1	1	0	0	1	1	1	1	0	1	0	1	1	1	1	1	1	1	0	1	1	1	1	0	0	0	0	0	0	1	1	0	0	1	1	1	1	1	1	1	1	1	1	1	1	1
XrPt399715	1	1	1	0	0	1	0	1	1	1	1	0	0	0	1	1	1	0	0	1	1	0	0	0	0	0	1	1	1	0	-	0	0	0	1	1	1	1	1	1	1	1	1	1	1	1	1	1	1
XrPt399723	1	0	0	0	0	1	0	0	0	0	0	0	1	0	1	1	1	0	0	1	1	0	0	0	0	0	1	1	0	0	1	1	0	0	0	1	0	0	0	1	0	0	1	1	1	1	0	0	1
XrPt399740	1	1	1	1	1	0	0	0	0	0	0	0	0	1	1	1	1	1	1	0	0	0	0	0	0	1	0	1	1	1	1	1	0	1	0	0	0	0	1	1	1	0	0	1	0	0	0	0	0
XrPt399743	0	0	0	0	1	1	1	1	-	1	1	1	0	1	1	1	1	0	0	0	0	0	0	0	0	0	0	0	0	0	0	0	0	0	1	1	1	1	1	1	1	1	1	1	1	1	1	1	1
XrPt399747	1	0	0	1	1	1	1	1	1	1	1	1	1	0	1	1	1	1	1	0	1	1	1	1	1	1	0	0	0	0	1	1	1	-	0	1	1	1	1	1	1	1	1	1	1	1	1	1	1
XrPt399748	0	1	0	0	0	1	1	0	1	1	1	0	0	1	1	1	0	1	0	0	0	1	1	1	0	1	1	1	1	1	1	1	0	1	1	1	0	0	0	0	0	0	0	0	0	0	0	0	-
XrPt399750	1	1	1	1	1	1	1	1	1	1	1	0	1	1	1	1	1	1	0	0	1	1	1	1	1	1	0	0	0	1	1	1	1	1	1	1	0	0	0	0	0	0	1	0	0	0	0	1	1
XrPt399754	1	0	0	1	1	1	1	1	1	1	1	1	0	1	1	0	1	1	1	0	1	1	1	1	1	1	0	0	1	1	0	0	1	1	0	0	1	1	1	1	1	1	1	1	0	0	0	1	0
XrPt399755	0	0	0	1	1	1	1	1	1	1	1	1	0	1	1	1	0	0	1	1	1	1	1	1	1	1	0	0	0	0	0	1	1	1	1	1	0	0	0	0	0	0	0	0	0	0	0	1	0
XrPt399758	0	1	1	1	1	0	1	1	1	1	1	1	0	1	1	0	1	1	1	0	1	1	1	1	1	1	0	1	1	-	0	0	1	1	0	0	1	1	1	1	1	1	1	0	0	0	1	1	0
XrPt399771	1	1	1	0	0	0	0	0	0	0	0	0	0	1	1	1	0	0	0	1	1	0	0	1	1	1	1	1	1	1	1	1	0	1	1	1	1	1	1	0	0	1	1	1	1	0	0	1	0
XrPt399773	1	1	1	0	0	1	1	1	1	1	1	1	0	0	1	1	1	1	0	1	1	1	0	1	1	1	1	1	1	1	0	1	0	0	1	1	1	1	1	1	1	1	1	1	1	1	1	1	1
XrPt399774	1	1	1	1	1	0	0	0	0	1	1	0	0	1	1	1	1	1	0	0	0	0	0	0	0	1	1	1	0	0	1	1	0	0	0	0	0	0	0	0	1	1	0	0	0	0	0	0	0
XrPt399776	0	1	1	0	0	0	1	1	1	1	1	1	0	1	1	1	1	1	1	1	-	0	0	0	0	1	1	1	1	1	1	1	0	1	0	1	1	1	1	1	1	1	1	0	0	1	1	0	0
XrPt399777	1	1	1	0	0	0	0	0	1	1	1	1	0	1	1	1	1	1	1	1	1	0	0	0	0	1	1	1	1	1	1	1	0	1	1	1	0	0	0	0	1	1	1	0	1	0	0	0	1
XrPt399789	0	1	1	1	1	0	1	1	1	1	1	1	0	1	1	1	1	1	1	0	1	1	1	1	1	1	0	1	1	1	0	1	1	1	1	1	1	1	1	1	1	1	1	0	0	0	1	1	0
XrPt399791	0	1	1	0	0	0	1	1	1	1	1	0	0	1	1	1	0	0	1	1	1	1	1	1	0	0	1	1	1	1	1	1	1	1	0	0	0	0	0	0	0	0	0	0	0	0	0	0	0
XrPt399801	1	0	0	0	0	0	0	0	0	0	0	0	1	1	1	1	1	1	1	1	1	1	1	1	1	1	1	1	1	1	1	1	0	0	1	1	0	0	0	0	0	0	0	0	0	0	0	0	0
XrPt399805	0	1	1	0	0	0	0	0	0	0	0	0	1	1	1	1	1	1	1	1	1	0	0	0	0	0	0	1	1	1	1	0	0	1	0	1	0	0	0	0	0	0	0	0	0	0	0	0	0
XrPt399824	0	0	0	1	1	1	1	1	1	1	1	1	-	0	0	0	-	0	0	0	0	0	1	1	0	0	1	1	0	0	0	-	-	0	0	0	1	0	1	1	0	1	1	0	1	-	1	1	0
XrPt399826	0	0	1	1	1	0	0	0	0	1	1	0	1	1	1	1	0	0	1	0	1	1	1	1	1	1	1	1	1	1	1	1	1	1	0	0	0	1	1	1	0	0	1	1	1	1	1	0	1
XrPt399828	0	0	0	1	1	1	0	0	0	-	1	0	0	0	0	0	0	1	0	0	0	0	0	0	1	-	1	0	0	0	0	1	0	0	1	1	0	0	0	0	1	1	1	0	0	0	0	0	0
XrPt399831	0	0	0	0	0	0	1	0	1	1	1	0	0	1	1	1	1	1	1	1	1	0	0	0	0	0	0	0	0	0	0	1	0	0	1	1	0	0	0	0	0	0	0	0	0	0	0	0	0
XrPt399832	0	0	0	0	0	1	1	0	1	1	1	0	1	0	1	1	0	0	1	1	1	1	1	1	1	1	1	0	1	1	0	1	1	1	1	1	0	0	0	0	0	0	0	0	0	0	0	1	0
XrPt399839	0	0	0	0	0	1	-	0	0	1	0	0	1	0	0	0	0	0	0	0	0	0	0	1	1	1	1	0	1	1	0	1	0	0	0	0	0	0	1	1	1	0	1	0	0	1	0	0	0
XrPt399840	0	1	1	0	0	0	0	0	0	0	0	0	-	0	-	1	-	0	0	1	-	1	1	1	0	0	1	1	1	-	1	1	-	1	1	1	0	0	0	0	0	0	1	0	1	1	1	0	1
XrPt399845	1	1	0	0	0	0	1	0	1	0	0	0	0	0	0	0	0	0	0	0	1	0	0	1	1	1	1	1	1	1	1	1	1	1	1	1	1	0	1	1	1	1	1	1	1	1	0	1	0
XrPt399848	1	1	0	0	0	0	1	0	1	0	-	0	0	0	0	0	0	0	0	0	1	0	0	1	1	1	1	1	1	1	1	1	1	1	1	1	1	0	1	1	1	1	1	1	1	1	0	1	0
XrPt399856	0	0	0	1	1	0	1	0	0	0	1	-	-	1	-	0	-	0	1	0	0	1	1	1	1	1	0	0	1	1	0	0	-	-	0	-	-	0	0	0	0	0	0	0	0	0	0	0	0
XrPt399857	0	0	0	0	0	1	1	1	1	1	1	0	0	1	1	0	0	1	0	0	0	1	1	0	0	1	1	1	1	1	1	1	0	1	1	1	0	0	0	0	0	0	0	0	0	0	0	0	0
XrPt399858	1	1	1	1	1	0	0	0	0	0	0	0	0	1	1	1	1	1	1	0	0	0	0	0	0	1	0	1	1	1	1	1	0	1	0	0	0	0	1	1	1	0	1	1	0	1	0	0	0
XrPt399870	1	1	1	1	1	1	1	1	0	-	1	1	-	1	1	1	-	0	0	1	1	0	0	0	1	-	1	1	1	1	0	0	0	1	0	0	1	1	1	0	-	1	0	0	0	0	0	1	0
XrPt399876	1	1	1	1	1	0	0	0	0	0	0	0	0	1	1	1	1	1	1	0	0	0	0	0	0	1	0	1	1	1	1	1	0	1	0	0	0	0	1	1	1	0	0	1	0	0	0	0	0
XrPt399877	0	0	0	0	0	1	1	1	1	1	1	1	1	0	1	1	0	0	1	1	1	1	1	1	1	1	1	0	1	1	1	1	1	1	1	1	1	1	1	1	0	1	1	1	1	1	1	1	1
XrPt399878	0	1	1	0	0	0	0	1	1	1	1	0	1	1	1	1	0	0	1	1	1	1	1	1	0	0	1	1	1	1	1	1	1	1	0	0	0	0	0	0	0	0	0	0	0	0	0	0	0
XrPt399879	0	0	0	1	1	1	1	1	0	1	0	1	1	0	0	0	0	0	0	0	1	1	1	1	1	1	0	0	0	0	0	1	1	1	0	0	0	1	0	1	1	0	1	1	1	1	0	1	1
XrPt399885	1	1	1	0	0	0	0	0	0	0	0	0	0	1	0	1	0	0	0	1	1	0	0	1	1	1	1	1	1	1	1	1	0	1	0	0	1	1	1	0	0	1	0	1	1	0	0	1	0
XrPt399887	0	0	0	0	0	0	0	1	0	1	1	1	1	0	0	0	0	0	0	1	0	1	1	1	1	1	0	0	0	0	0	0	0	0	0	0	1	1	0	0	0	1	1	1	1	0	0	0	0
XrPt399897	0	0	0	1	1	0	1	1	1	1	1	1	0	0	1	1	1	1	0	1	1	0	0	0	0	0	0	0	1	1	0	1	0	1	1	1	0	0	0	1	1	1	1	0	0	1	1	1	0
XrPt399906	0	0	0	1	1	0	1	1	1	1	1	1	0	1	-	0	1	1	1	0	0	0	0	0	0	1	1	0	0	1	1	1	0	0	0	0	0	0	0	0	0	0	0	0	0	0	0	0	0
XrPt399922	0	1	0	1	1	1	1	1	1	1	1	1	1	1	1	1	1	1	1	1	1	1	1	1	1	1	0	0	0	1	1	1	1	1	1	1	0	0	0	0	0	0	0	0	0	0	0	1	0
XrPt399933	1	0	1	0	0	0	0	0	0	0	0	0	1	0	0	0	0	0	0	0	1	1	1	1	1	0	1	0	1	1	0	1	1	1	1	1	1	1	1	1	1	1	1	1	1	1	1	1	1
XrPt399937	1	0	0	1	1	1	1	0	1	1	1	1	0	1	1	1	1	1	0	0	-	1	0	0	1	1	0	0	0	1	1	1	1	1	1	1	1	1	1	1	1	1	1	1	1	1	1	1	1
XrPt399938	0	0	0	0	0	0	0	1	1	1	1	1	0	1	1	1	1	1	1	1	1	0	0	0	0	0	0	0	1	0	0	1	0	0	1	1	0	1	0	1	0	0	1	0	0	1	1	1	1
XrPt399944	1	1	1	1	1	1	1	0	1	1	0	0	0	0	-	0	0	0	0	0	1	1	1	1	1	1	0	1	1	1	1	1	1	1	0	0	0	0	1	0	1	1	1	1	1	0	1	1	1
XrPt399949	0	0	0	0	0	0	0	0	0	1	0	1	1	0	0	0	0	0	1	1	1	0	0	0	0	0	1	1	1	-	0	0	0	1	0	1	1	1	1	1	1	1	1	1	1	1	1	1	1
XrPt399953	0	0	0	1	1	1	0	0	0	0	0	0	1	1	1	1	1	0	1	0	0	0	0	1	1	1	1	1	1	1	1	1	0	0	1	1	0	1	1	0	1	1	1	1	0	1	1	1	0
XrPt399954	0	1	1	1	1	0	1	1	1	1	1	1	0	1	1	0	1	1	1	0	0	1	1	1	1	1	0	1	1	1	0	0	1	1	0	0	1	1	1	1	1	1	1	0	0	0	1	1	0
XrPt399960	0	0	0	1	1	1	1	1	1	1	1	1	1	1	1	1	1	1	1	1	1	1	1	1	1	1	0	0	0	0	1	1	1	1	0	0	1	0	0	0	0	1	0	0	0	1	1	1	1
XrPt399965	0	1	1	1	1	0	1	1	1	1	1	1	1	1	1	1	0	0	0	0	1	1	1	1	1	1	1	1	1	1	1	1	1	1	0	1	1	1	1	1	1	1	1	1	1	1	1	1	1
XrPt399972	1	0	0	1	1	1	-	1	1	1	1	1	-	0	0	0	-	1	1	-	1	1	-	-	1	1	0	0	1	1	0	0	1	1	0	-	1	1	0	1	1	0	-	0	0	0	0	1	0
XrPt399984	0	1	0	1	1	1	0	0	0	0	0	0	1	1	1	1	-	1	1	0	0	1	1	1	0	0	0	0	0	0	0	1	1	0	1	-	0	0	0	0	0	0	0	0	0	0	0	0	0
XrPt399987	0	0	1	1	1	0	0	1	1	1	1	0	1	0	1	1	1	1	1	1	1	0	1	1	1	1	0	0	0	0	0	0	1	1	0	0	1	1	1	1	1	1	1	1	1	1	1	1	1
XrPt399990	0	0	0	1	1	0	1	1	0	-	1	1	0	0	1	1	1	1	0	1	1	0	0	0	0	1	0	0	1	1	0	1	0	1	1	1	0	0	0	1	0	1	1	0	0	1	1	0	0
XrPt399998	1	-	1	0	0	0	0	1	0	1	0	0	1	0	0	0	0	0	0	-	0	0	0	1	1	0	0	0	0	0	0	0	0	0	0	0	1	0	1	1	0	1	1	1	1	0	1	1	1
XrPt400004	1	1	1	1	1	0	0	0	0	0	0	0	0	1	1	1	1	1	1	0	0	0	0	0	0	1	0	1	1	1	1	1	0	1	0	0	0	0	1	1	1	0	1	1	0	0	0	0	0
XrPt400005	1	1	1	0	0	0	0	0	-	1	1	1	0	1	1	1	1	1	-	1	1	0	0	0	0	1	1	1	1	1	1	1	0	1	1	1	0	0	1	0	0	1	1	0	1	0	0	0	1
XrPt400008	1	1	1	1	1	1	1	0	1	1	0	0	0	0	0	0	0	0	0	0	1	1	1	1	1	0	0	1	1	1	1	1	1	0	0	0	0	1	1	0	1	0	0	1	0	0	1	0	-
XrPt400014	1	1	1	1	1	1	1	1	0	1	1	0	0	0	-	1	0	0	0	-	0	0	-	-	1	-	1	1	1	1	0	0	0	1	0	0	1	1	1	1	1	1	1	1	1	1	1	1	1
XrPt400020	1	1	1	1	1	1	1	1	0	1	1	0	0	0	1	1	0	0	0	1	1	0	1	0	1	1	1	1	1	1	0	0	0	1	0	0	1	1	1	1	1	1	1	1	1	1	1	1	1
XrPt400030	1	1	1	0	0	0	1	1	1	1	1	1	1	0	0	0	0	1	1	0	1	1	1	1	1	1	1	1	1	1	1	1	1	1	1	1	1	1	1	1	1	1	1	1	1	1	1	1	1
XrPt400031	1	1	1	1	1	1	1	1	1	1	1	1	1	0	0	0	0	0	0	0	1	1	1	1	1	-	1	-	-	1	1	1	1	1	1	1	1	1	0	1	1	1	0	1	0	0	0	1	0
XrPt400036	1	1	1	1	1	1	1	1	0	-	1	0	0	0	0	0	0	0	0	-	1	0	0	0	1	0	1	1	1	1	0	0	0	1	0	0	1	1	1	1	1	1	1	1	1	1	1	1	1
XrPt400042	1	1	1	0	0	0	0	0	0	0	0	0	1	1	1	1	1	1	1	1	1	1	1	1	1	1	0	0	0	0	0	1	1	1	1	1	0	1	1	1	1	1	1	1	1	1	0	1	1
XrPt400044	0	1	1	0	0	0	1	1	1	1	1	1	0	1	1	1	1	1	1	1	-	0	0	0	0	1	1	1	1	1	1	1	0	0	0	1	0	0	0	0	0	0	0	0	0	0	0	0	0
XrPt400051	0	0	0	0	0	0	1	0	1	1	1	0	0	1	1	1	1	1	1	1	1	0	0	0	0	0	0	0	0	0	0	1	0	0	1	1	0	0	0	0	0	0	0	0	0	0	0	0	0
XrPt400052	0	0	0	1	1	0	1	0	0	0	1	1	0	0	0	0	0	0	1	0	0	1	1	1	1	1	0	0	1	1	0	0	0	1	0	0	0	0	0	0	0	0	0	0	0	0	0	0	0
XrPt400053	0	0	0	0	0	0	1	0	1	1	1	0	0	1	1	1	1	1	1	1	1	0	0	0	0	0	0	0	0	0	0	1	0	0	1	1	0	0	0	0	0	0	0	0	0	0	0	0	0
XrPt400068	0	1	1	0	0	0	0	0	0	0	0	0	1	1	1	1	1	1	1	1	0	0	0	0	0	0	1	1	1	1	0	0	0	1	0	0	0	0	0	0	0	0	0	0	0	0	0	0	0
XrPt400069	0	0	0	1	1	0	1	0	0	0	1	1	1	1	0	0	0	1	1	0	1	1	1	1	1	1	0	0	0	1	1	1	1	1	0	0	0	0	0	0	0	0	0	0	0	0	0	1	0
XrPt400072	1	1	1	1	1	1	1	1	0	0	1	0	0	0	0	0	0	0	0	0	0	0	0	0	1	0	1	1	1	1	0	0	0	1	0	0	1	1	1	1	1	1	1	1	1	1	1	1	1
XrPt400073	1	1	1	1	1	0	0	0	1	1	1	1	0	1	1	1	1	1	1	0	0	0	0	0	0	1	0	1	1	1	1	1	0	1	0	0	0	0	1	1	1	0	0	1	0	0	0	0	0
XrPt400075	1	1	1	1	1	0	0	0	1	-	1	1	0	1	1	1	1	0	1	0	0	0	0	0	0	1	0	1	1	1	1	1	0	1	0	0	0	0	1	1	1	0	0	1	0	0	-	0	0
XrPt400085	1	1	1	0	0	1	0	1	1	1	1	0	1	0	1	1	0	0	0	1	1	1	1	0	1	0	1	1	1	1	1	0	1	1	0	1	1	1	1	1	1	1	1	1	1	1	1	1	1
XrPt400112	1	1	1	0	0	0	0	0	0	0	0	0	-	-	0	0	-	0	0	1	1	0	0	1	1	-	1	1	1	1	1	0	0	1	0	0	1	1	1	0	-	1	0	1	1	0	-	-	0
XrPt400113	1	0	0	1	1	0	1	0	1	1	0	1	0	0	1	1	1	1	0	1	1	1	0	1	0	1	1	1	1	1	1	1	1	1	1	1	0	1	0	0	0	1	1	0	0	1	0	1	0
XrPt400124	0	0	0	1	1	1	1	1	1	1	1	1	1	1	1	1	1	1	1	1	1	1	1	1	1	0	0	0	0	1	0	0	1	1	0	0	1	0	0	1	1	0	0	0	0	1	1	1	1
XrPt400138	0	1	1	0	0	0	0	0	0	0	0	0	1	0	1	1	0	0	0	1	-	1	1	1	0	0	1	1	1	1	1	1	0	1	1	1	0	0	0	0	0	1	1	0	1	1	1	0	1
XrPt400143	1	1	1	0	1	1	1	1	0	0	1	0	-	0	0	0	-	0	0	1	-	0	0	-	1	0	1	1	1	-	0	0	0	1	0	-	1	1	1	1	1	1	1	1	1	1	-	-	1
XrPt400153	0	0	0	1	1	1	0	0	0	0	0	0	1	1	1	1	1	0	1	0	0	1	0	1	1	1	1	1	0	1	1	1	1	0	1	1	0	1	1	0	1	1	1	1	0	1	1	1	0
XrPt400158	0	1	1	0	0	0	1	1	1	1	1	1	1	1	1	1	1	1	1	1	1	0	0	0	0	1	1	1	1	1	1	1	0	1	0	1	0	0	0	0	0	0	0	0	0	0	0	0	0
XrPt400164	0	0	0	0	0	1	1	0	1	1	1	0	1	0	1	1	0	0	1	1	1	1	1	1	1	1	1	0	1	1	0	1	1	1	1	1	0	0	0	0	0	0	0	0	0	0	0	1	0
XrPt400167	0	0	0	0	0	1	1	1	0	1	0	0	1	1	1	1	0	1	0	1	1	1	1	1	1	1	1	0	1	1	0	0	1	-	1	1	1	1	1	0	1	1	1	0	1	1	1	1	1
XrPt400168	1	0	0	1	1	1	0	0	0	0	0	0	1	0	0	0	0	0	0	0	-	1	1	1	1	0	0	0	0	0	0	0	1	1	1	1	1	1	1	1	1	1	1	1	1	1	1	1	1
XrPt400179	0	1	1	0	0	0	1	1	1	1	1	1	1	1	1	1	0	1	1	1	0	0	0	0	0	1	1	1	1	1	1	1	0	1	0	1	0	0	0	0	0	0	0	0	0	0	0	0	0
XrPt400185	0	0	0	0	0	1	1	0	1	1	1	0	1	0	1	1	0	0	1	1	1	1	1	1	1	1	1	0	1	1	0	1	1	1	1	1	0	0	0	0	0	0	0	0	0	0	0	1	0
XrPt400190	1	1	1	1	1	1	1	0	-	-	1	1	-	1	1	1	-	1	1	0	1	1	1	0	0	-	1	1	-	0	1	1	1	1	-	0	0	0	1	1	1	0	0	0	0	1	1	1	1
XrPt400200	1	1	1	1	1	0	0	0	0	0	0	0	0	1	1	1	1	1	1	0	0	0	0	0	0	1	0	1	1	1	1	1	0	1	0	0	0	0	1	1	1	0	1	1	0	0	0	0	0
XrPt400203	0	1	1	0	0	0	1	1	1	1	1	1	1	1	1	1	0	1	1	1	0	0	0	0	0	1	1	1	1	1	1	1	0	1	0	1	0	0	0	0	0	0	0	0	0	0	0	0	0
XrPt400205	1	1	1	0	0	0	1	1	1	1	1	1	1	0	0	0	0	1	1	0	1	1	1	1	1	1	1	1	1	1	1	1	1	1	1	1	1	1	1	1	1	1	1	1	1	1	1	1	1
XrPt400211	0	1	1	0	0	0	1	1	1	1	1	1	1	1	1	1	1	1	1	1	1	0	0	0	0	1	1	1	1	1	1	1	0	1	0	1	0	0	0	0	0	0	0	0	0	0	0	0	0
XrPt400218	1	1	1	0	0	0	0	0	0	0	0	0	1	1	0	-	1	0	0	0	0	0	0	0	0	1	1	1	1	1	1	1	0	1	0	1	1	1	1	1	1	1	1	1	1	1	1	1	1
XrPt400219	0	0	0	0	0	0	0	1	0	1	1	1	1	0	0	0	0	0	0	1	0	1	1	1	1	1	0	0	0	0	0	1	0	0	1	1	1	1	0	0	0	1	1	1	1	1	0	0	0
XrPt400220	1	1	1	0	0	0	0	0	0	0	0	0	1	1	1	1	0	0	0	0	0	0	0	0	0	1	1	1	1	1	1	1	0	1	0	1	1	1	1	1	1	1	1	1	1	1	1	1	1
XrPt400221	0	0	0	0	0	0	0	1	1	1	1	1	1	0	0	0	0	0	0	1	0	1	1	1	1	1	0	0	0	0	0	1	0	0	1	1	1	1	0	0	0	1	1	1	1	0	0	0	0
XrPt400224	1	1	1	1	1	1	1	1	1	0	-	1	0	1	1	1	1	1	1	1	1	1	1	1	0	1	0	1	1	1	1	1	1	1	1	1	1	1	0	1	0	1	1	1	1	1	1	1	1
XrPt400227	0	1	0	1	1	1	1	1	1	1	1	1	1	1	1	1	0	1	1	1	1	1	1	1	1	1	0	0	0	0	1	1	1	1	1	1	0	0	0	0	0	0	0	0	0	0	0	1	0
XrPt400229	0	0	0	0	0	1	1	1	0	1	1	1	1	0	0	1	0	1	1	1	1	1	1	1	1	1	0	1	1	1	0	1	1	1	1	1	1	1	0	1	0	1	1	1	1	1	0	1	1
XrPt400235	0	0	0	1	1	0	1	1	0	0	1	1	0	0	1	1	1	1	0	1	-	0	0	0	0	1	0	0	1	1	0	1	0	1	1	1	0	0	0	1	0	1	1	0	0	1	1	0	0
XrPt400250	1	1	1	1	1	0	0	0	1	1	1	1	0	1	1	1	1	1	1	0	0	0	0	0	0	1	1	1	0	0	1	1	0	0	0	0	0	0	1	0	1	0	0	0	0	0	1	0	0
XrPt400252	1	0	0	0	0	0	1	1	1	1	1	1	1	0	1	0	0	1	1	0	1	1	1	1	1	1	1	1	1	1	1	1	0	1	1	1	1	1	1	1	1	1	1	1	1	1	1	1	1
XrPt400253	1	1	1	0	0	1	1	1	1	1	1	1	1	0	0	0	0	0	0	0	0	0	1	1	1	1	1	1	0	0	1	0	0	1	0	0	0	1	1	0	1	0	1	1	0	1	1	1	0
XrPt400264	1	1	1	0	0	0	0	0	0	0	0	0	0	1	1	1	0	0	1	1	1	0	0	0	0	1	1	1	1	1	1	1	0	1	0	1	0	0	0	0	0	0	0	0	0	0	0	0	0
XrPt400266	1	1	1	0	0	0	0	1	1	1	1	0	0	0	0	0	0	0	0	0	1	1	1	1	0	1	1	1	1	1	1	1	1	1	1	1	0	0	0	0	0	0	0	0	0	0	0	1	0
XrPt400268	1	1	1	0	0	0	1	1	1	0	1	1	0	0	0	0	0	0	0	0	1	1	1	1	0	1	1	1	1	1	1	1	1	1	1	1	0	0	0	0	0	0	0	0	0	0	0	1	0
XrPt400270	1	1	1	0	0	0	0	0	0	0	0	0	0	1	0	1	0	0	0	1	-	0	0	1	1	0	1	1	1	1	1	1	0	1	0	0	1	1	1	0	0	1	0	1	1	0	0	1	0
XrPt400278	0	1	1	0	0	0	0	0	0	0	0	0	1	1	1	1	0	0	1	1	1	0	-	1	0	1	1	1	1	1	1	1	1	1	0	0	0	0	0	0	0	0	0	0	0	0	0	1	0
XrPt400282	0	0	0	1	1	1	0	0	0	-	1	0	0	0	0	0	0	1	0	0	0	0	0	0	0	0	1	0	-	0	0	-	0	0	1	1	0	0	0	0	1	1	1	0	0	0	0	0	0
XrPt400301	1	1	1	0	0	1	0	0	0	0	0	0	1	1	1	1	1	1	1	1	1	1	1	1	1	1	1	1	1	1	1	1	1	1	1	1	1	1	1	1	1	1	1	1	1	1	1	1	1
XrPt400303	1	1	1	1	1	1	1	1	0	1	1	0	0	0	1	1	0	0	0	1	1	0	1	1	1	1	1	1	1	1	0	0	0	1	0	0	1	1	1	1	1	1	1	1	1	1	1	1	1
XrPt400315	1	1	1	0	0	0	0	0	0	0	0	0	1	1	0	1	0	0	0	1	1	0	0	1	1	1	1	1	1	1	1	1	0	1	1	1	0	1	1	0	0	1	1	1	1	0	-	1	0
XrPt400316	0	0	0	0	0	1	1	1	1	1	0	0	1	1	1	1	0	1	0	1	1	1	1	1	1	1	1	0	1	1	0	1	1	1	1	1	1	1	1	0	1	1	1	0	1	1	1	1	1
XrPt400317	1	1	1	0	0	0	0	0	0	0	0	0	0	1	0	1	0	0	0	1	1	0	0	1	1	1	1	1	1	1	1	1	0	1	1	1	0	1	1	0	0	1	1	1	1	0	0	1	0
XrPt400318	1	1	1	1	1	1	1	1	0	1	1	0	1	0	0	0	0	0	1	1	1	1	1	1	1	1	1	1	1	1	1	1	1	1	0	0	1	1	1	0	1	1	1	1	1	0	0	1	1
XrPt400319	0	0	0	0	0	1	0	1	0	1	1	1	1	1	1	1	1	1	1	1	1	0	0	0	0	0	0	0	0	0	0	1	0	0	1	1	0	0	0	0	0	1	1	0	1	1	1	1	1
XrPt400336	0	0	0	1	1	1	1	1	1	1	1	1	0	0	0	0	0	0	0	0	0	0	1	0	0	1	1	1	1	1	1	1	0	1	0	0	1	0	0	1	0	1	1	0	1	0	1	1	0
XrPt400338	0	0	0	1	1	1	1	1	1	1	1	1	0	0	0	0	0	0	0	0	0	0	1	0	0	1	1	1	1	1	1	1	0	1	0	0	1	0	0	-	0	1	1	0	1	0	1	1	0
XrPt400348	0	0	0	0	0	0	1	0	0	0	0	1	1	0	0	0	0	0	1	0	-	0	0	0	0	0	1	1	1	1	0	0	0	0	0	1	1	1	1	1	1	1	1	1	1	1	1	1	0
XrPt400354	0	1	1	1	1	1	1	1	1	1	1	1	0	0	0	0	0	0	0	0	1	1	0	0	0	1	0	0	0	1	0	0	0	1	0	-	1	1	1	1	0	1	1	1	1	0	1	1	1
XrPt400358	0	1	1	0	0	0	1	1	1	1	1	1	1	1	1	1	1	1	1	1	1	0	0	0	0	1	1	1	1	1	1	1	0	1	0	1	0	0	0	0	0	0	0	0	0	0	0	0	0
XrPt400363	1	1	0	0	0	1	1	0	1	0	1	1	0	1	1	0	0	0	0	0	0	1	1	1	0	1	1	1	1	1	1	1	0	1	1	1	0	0	0	0	0	0	0	0	0	0	0	1	0
XrPt400365	1	1	0	0	1	1	1	0	1	0	1	1	0	1	1	0	0	1	0	0	0	1	1	1	0	1	1	1	1	1	1	1	0	1	1	1	0	0	0	0	0	0	0	0	0	0	0	1	0
XrPt400374	0	0	1	1	1	0	0	1	0	1	1	0	1	1	1	1	0	0	1	0	1	1	1	1	1	1	1	1	1	1	1	1	1	1	0	0	0	1	1	1	0	0	1	1	1	1	1	1	1
XrPt400377	0	1	1	0	0	0	0	0	0	0	0	0	1	1	1	1	1	1	1	1	1	0	0	0	0	0	0	1	1	1	0	0	0	1	0	1	0	0	0	0	0	0	0	0	0	0	0	0	0
XrPt400389	1	1	1	0	0	0	0	0	0	0	0	0	1	1	1	1	1	0	0	0	0	0	0	0	0	1	1	1	1	1	1	1	0	1	0	1	1	1	1	1	1	1	1	1	1	1	1	1	1
XrPt400398	1	1	0	0	0	0	1	1	0	1	0	0	1	1	1	1	1	1	1	1	1	0	0	0	0	1	1	0	1	1	0	0	0	0	0	0	1	1	1	1	1	1	1	1	1	1	1	1	1
XrPt400399	1	0	0	0	0	1	0	0	0	0	0	0	1	0	1	1	1	0	0	1	-	0	0	0	0	0	1	1	0	0	1	1	0	0	1	1	0	0	0	1	0	0	1	1	1	1	0	0	1
XrPt400401	0	0	0	0	0	0	0	1	1	1	1	1	0	1	1	1	0	1	1	1	1	0	0	0	0	0	0	0	0	0	0	1	0	0	1	1	0	1	0	1	0	0	1	0	0	1	1	1	1
XrPt400407	1	1	1	1	1	0	0	0	1	0	1	1	0	1	1	1	1	0	1	0	0	0	0	0	0	1	1	1	0	0	1	1	0	0	0	0	0	0	1	0	1	0	0	0	0	0	1	0	0
XrPt400410	0	0	0	0	0	0	1	0	0	1	0	0	0	0	0	0	0	0	0	0	0	0	0	1	1	1	1	0	1	1	0	1	0	0	0	0	0	0	1	1	1	0	1	0	0	0	0	0	0
XrPt400416	1	0	1	1	1	1	1	1	0	0	1	0	0	0	0	0	0	0	1	0	1	0	1	0	1	1	0	0	0	0	0	0	0	0	0	0	1	1	1	1	1	1	1	1	1	1	1	1	1
XrPt400417	0	0	0	0	0	0	1	0	0	1	0	0	1	0	0	0	0	0	0	0	0	0	0	1	1	1	1	0	1	1	0	1	0	0	0	0	0	0	1	1	1	0	1	0	0	0	0	0	0
XrPt400424	1	0	1	1	1	1	1	1	1	0	1	1	0	1	1	1	1	1	0	0	0	0	0	1	1	1	0	1	0	1	1	1	1	1	1	1	0	0	1	0	1	1	1	1	0	1	0	1	1
XrPt400426	0	0	0	0	0	0	0	1	1	1	1	1	0	1	1	1	0	1	1	1	1	0	0	0	0	0	0	0	0	0	0	1	0	0	1	1	0	1	0	1	0	0	1	0	0	1	1	1	1
XrPt400429	1	1	1	1	1	1	1	1	0	1	1	0	0	0	0	1	0	0	0	1	1	0	1	1	1	1	1	1	1	1	0	0	0	1	0	0	1	1	1	1	1	1	1	1	1	1	1	1	1
XrPt400431	0	0	0	0	0	0	0	1	0	0	0	1	1	1	1	1	0	0	0	0	0	0	0	0	0	0	0	0	0	0	0	0	0	0	0	1	0	0	0	0	0	0	0	0	0	0	0	0	0
XrPt400461	1	0	1	0	0	1	0	0	0	0	0	0	1	0	1	1	1	0	0	1	1	0	0	0	0	0	1	1	0	0	1	1	0	0	0	1	0	0	0	1	0	0	1	1	1	1	0	0	1
XrPt400468	0	0	0	1	1	1	0	0	0	0	0	0	0	0	0	0	0	1	1	-	1	1	1	1	1	1	1	1	1	1	0	0	1	1	0	0	0	0	0	0	0	0	0	0	0	0	0	1	0
XrPt400471	0	0	1	1	1	1	0	0	0	0	0	0	-	1	1	1	1	0	0	1	-	1	1	0	0	0	0	0	0	1	1	1	0	0	0	0	0	0	0	0	0	0	0	0	0	0	0	0	0
XrPt400475	1	1	1	0	0	1	-	1	1	1	1	1	-	0	1	-	-	1	0	1	-	0	0	0	-	0	1	1	0	-	1	1	-	0	1	-	1	1	1	1	1	1	1	1	1	-	1	1	1
XrPt400480	0	0	0	0	0	0	0	1	1	1	1	1	0	1	1	1	1	1	1	1	1	0	0	0	0	0	0	0	0	0	0	1	0	0	1	1	0	0	0	1	1	0	1	0	0	1	1	1	0
XrPt400525	1	1	1	1	1	1	1	1	0	0	1	1	0	1	1	1	0	0	0	0	1	0	1	0	1	-	1	1	1	1	0	0	0	1	0	0	1	0	1	0	1	1	0	0	0	0	0	1	0
XrPt400531	1	1	1	1	1	0	0	1	0	1	0	1	0	1	1	0	1	1	0	0	0	0	0	0	0	1	0	1	1	1	1	1	0	1	0	0	1	1	1	1	1	1	1	1	1	1	1	1	1
XrPt400535	0	1	1	0	0	0	0	0	0	0	0	0	0	1	1	1	1	0	0	1	1	0	0	0	0	1	1	1	1	1	1	1	0	1	1	1	0	0	0	0	0	0	0	0	0	0	0	0	0
XrPt400537	0	1	1	1	1	1	0	1	0	0	1	0	0	1	1	1	1	1	1	0	1	1	1	1	1	1	0	1	1	-	0	0	1	1	0	0	1	1	1	1	1	1	1	1	1	1	1	1	1
XrPt400538	0	0	0	0	0	1	1	0	0	1	1	0	1	0	-	0	0	1	0	0	0	0	0	1	1	1	1	0	0	0	0	0	0	0	0	0	0	0	1	0	1	0	1	0	0	1	0	-	-
XrPt400552	0	1	1	1	1	1	1	1	1	1	1	1	0	0	0	0	0	0	0	0	1	1	0	1	0	1	0	0	0	1	0	0	0	1	0	1	1	1	1	1	0	1	1	1	1	1	1	1	1
XrPt400557	1	0	1	1	1	1	0	0	0	0	0	0	0	0	0	0	0	0	0	0	1	1	1	0	0	0	0	0	-	1	0	1	1	1	1	1	1	1	1	1	1	1	1	1	1	1	1	1	1
XrPt400586	1	1	0	1	1	1	1	1	1	1	1	1	1	0	1	1	1	1	1	0	1	1	1	0	1	1	1	1	1	1	1	1	1	0	1	1	1	1	1	1	1	1	1	1	1	1	1	1	1
XrPt400588	1	1	1	1	-	1	1	-	1	1	1	0	-	1	-	1	-	1	0	0	-	1	1	1	1	1	0	0	0	-	1	1	1	1	1	-	0	0	0	0	0	0	-	0	0	0	0	-	1
XrPt400601	1	1	1	1	1	1	-	1	0	1	1	0	1	0	0	0	0	0	0	0	1	1	1	1	1	1	1	1	1	1	1	1	1	1	0	0	1	1	1	0	1	1	1	1	1	0	0	1	1
XrPt400606	1	1	1	1	1	1	1	1	0	1	1	0	1	0	0	0	0	1	1	1	1	1	1	1	1	1	0	0	0	0	0	0	1	1	0	0	0	0	0	0	0	0	0	0	0	0	0	1	0
XrPt400608	1	0	1	0	0	0	0	0	0	0	0	0	1	0	0	0	0	0	0	0	1	1	1	1	1	1	1	0	1	1	1	1	1	1	1	1	1	1	1	1	1	1	1	1	1	1	1	1	1
XrPt400628	0	0	0	1	1	1	1	1	1	1	1	1	0	0	0	0	0	0	0	0	0	0	1	0	0	1	1	1	1	1	1	1	0	1	0	0	1	0	0	0	0	1	1	0	1	0	1	1	0
XrPt400648	1	1	0	0	0	0	1	0	1	0	1	1	0	0	0	0	0	0	0	0	1	0	0	1	1	1	1	1	1	1	1	1	1	1	1	1	1	0	1	1	1	1	1	1	1	1	0	1	0
XrPt400682	0	1	1	0	0	0	1	1	1	1	1	1	0	1	1	1	1	1	1	1	-	0	0	0	0	1	1	1	1	1	1	1	0	0	0	1	0	0	0	0	0	0	0	0	0	0	0	0	0
XrPt400697	1	0	1	0	0	0	0	0	0	0	0	0	0	1	0	1	1	1	0	0	0	0	0	0	0	0	1	1	1	1	1	1	0	1	0	1	1	1	1	1	1	1	1	1	1	1	1	1	1
XrPt400698	1	1	1	-	-	1	1	1	1	1	1	1	-	0	1	1	-	1	0	1	-	0	0	0	0	1	1	1	1	1	1	1	0	-	1	1	1	1	1	1	1	1	1	1	1	1	1	1	1
XrPt400702	1	0	1	1	1	1	0	0	0	0	0	0	1	0	0	0	0	0	0	0	1	1	1	1	1	1	0	0	1	1	1	1	1	1	1	1	1	1	1	1	1	1	1	1	1	1	1	1	1
XrPt400710	0	1	0	0	0	0	1	1	1	1	1	1	1	0	0	0	0	1	1	0	1	1	1	1	1	1	1	1	1	1	1	1	1	1	1	1	1	1	1	1	1	1	1	1	1	1	1	1	1
XrPt400717	1	0	0	0	0	1	0	0	0	0	0	0	0	0	1	1	1	1	1	1	1	0	0	0	0	1	0	0	0	0	0	1	0	0	1	1	0	0	0	0	0	0	0	0	0	0	0	0	0
XrPt400723	1	1	1	1	1	0	0	1	0	1	0	1	0	1	1	0	1	1	0	0	0	0	0	0	0	1	1	1	1	1	1	1	0	1	0	0	1	1	1	1	1	1	1	1	1	1	1	1	1
XrPt400730	0	1	1	0	0	0	1	1	1	1	1	1	0	1	1	1	1	1	1	1	1	0	0	0	0	1	1	1	1	1	1	1	0	0	0	1	0	0	0	0	0	0	0	0	0	0	0	0	0
XrPt400731	1	0	1	1	1	1	0	0	0	-	1	0	0	0	0	1	0	1	0	0	-	0	0	0	0	0	1	0	0	0	1	1	0	0	1	1	0	0	1	0	1	1	0	0	0	0	0	0	0
XrPt400741	1	1	1	0	0	1	0	0	1	1	1	1	1	1	1	0	0	1	1	0	1	1	1	1	1	1	1	1	0	-	1	1	1	1	1	1	1	1	1	0	1	1	1	1	1	0	1	1	1
XrPt400747	1	1	1	0	0	0	0	0	0	0	0	0	0	0	0	0	0	0	0	0	0	0	0	0	0	1	1	1	1	1	1	1	0	1	1	1	0	1	1	0	0	1	1	1	1	0	0	1	0
XrPt400748	1	1	1	1	1	1	1	1	0	1	1	1	1	0	0	0	0	1	1	1	1	1	1	1	1	1	0	0	0	0	0	0	1	1	0	0	0	0	0	0	0	0	0	0	0	0	0	1	0
XrPt400750	1	1	1	0	0	0	0	0	0	0	0	0	0	1	1	1	0	0	0	1	1	0	0	0	0	1	1	1	1	1	1	1	0	1	1	1	0	1	1	0	0	1	1	1	1	0	0	1	0
XrPt400754	1	0	0	0	0	1	1	1	1	0	0	1	0	0	0	0	1	1	1	1	1	0	0	0	0	1	0	0	0	0	0	1	0	0	1	1	1	1	0	0	0	1	1	0	1	0	1	1	1
XrPt400768	0	0	0	1	1	1	1	1	0	-	0	1	1	0	0	0	0	0	0	0	1	1	1	1	1	0	0	0	0	0	0	0	1	1	0	1	1	1	0	1	1	0	0	1	0	1	1	1	1
XrPt400772	0	0	0	0	0	0	1	0	0	1	0	0	0	0	0	0	0	0	0	0	0	0	0	1	1	1	1	0	1	1	0	1	0	0	0	0	0	0	1	1	1	0	1	0	0	1	0	0	0
XrPt400789	1	0	1	1	1	0	0	1	0	1	0	1	1	0	1	1	1	1	1	1	1	0	1	1	1	1	0	0	0	0	0	0	1	1	0	0	1	1	1	1	1	1	1	1	1	1	1	1	1
XrPt400800	0	1	0	1	1	1	1	1	1	1	1	1	1	1	1	1	1	1	1	1	1	0	0	0	0	1	0	1	1	1	1	0	0	0	0	1	0	0	0	0	0	0	0	0	0	0	0	0	0
XrPt400803	0	0	0	0	0	0	1	0	0	1	1	1	1	0	0	0	0	0	1	0	0	0	0	0	0	0	1	1	1	1	0	0	0	0	0	1	1	1	1	1	1	1	1	1	1	1	1	0	0
XrPt400819	1	1	1	0	0	0	0	0	1	1	1	1	0	1	1	1	1	1	1	1	1	0	0	0	0	1	1	1	1	1	1	1	0	1	1	1	0	0	1	0	0	1	1	0	1	0	0	0	1
XrPt400820	0	0	0	1	1	1	1	1	1	1	1	1	1	0	1	1	1	1	1	0	1	1	1	1	0	1	0	0	0	1	1	0	1	1	1	1	0	0	0	1	1	0	1	0	1	1	1	1	1
XrPt400824	0	1	1	0	0	0	0	0	0	0	0	0	1	1	1	1	1	1	1	1	1	0	0	0	0	1	1	1	1	1	0	0	0	1	0	0	0	0	0	0	0	0	0	0	0	0	0	0	0
XrPt400826	0	0	0	0	0	0	0	0	1	1	1	1	0	1	1	1	1	1	1	1	1	0	0	0	0	0	0	0	1	0	-	1	0	0	1	1	0	0	0	1	1	0	1	0	0	1	1	1	0
XrPt400828	0	0	0	0	0	0	0	0	1	1	1	1	1	1	1	1	1	1	1	1	1	1	1	1	0	1	0	0	0	1	1	1	1	1	1	1	0	0	0	0	0	0	0	0	0	0	0	1	0
XrPt400840	0	1	0	1	1	1	1	1	1	1	1	1	1	1	1	1	1	1	1	1	1	0	0	0	0	1	0	1	0	0	1	0	0	0	1	1	0	0	0	0	0	0	0	0	0	0	0	0	0
XrPt400850	1	1	1	0	0	0	0	0	0	0	0	0	1	0	1	1	0	0	0	0	1	1	1	1	1	1	1	1	1	1	1	1	1	1	0	1	1	1	1	1	1	1	1	1	1	1	1	1	1
XrPt400851	1	1	1	0	0	0	1	1	0	1	1	1	0	0	0	0	0	0	0	0	1	0	0	1	1	1	1	1	1	1	1	1	1	1	1	1	0	0	0	0	0	0	0	0	0	0	0	1	0
XrPt400865	1	1	0	0	0	0	0	0	0	0	0	0	0	1	1	1	1	1	1	1	0	0	0	0	0	0	1	0	1	1	1	1	0	0	0	1	1	1	1	1	1	1	1	1	1	1	1	1	1
XrPt400866	1	0	0	0	0	1	0	0	0	0	0	0	1	0	1	1	1	0	0	1	1	0	0	0	0	0	1	1	0	0	1	1	0	0	1	1	0	0	0	1	0	0	1	1	1	1	0	0	1
XrPt400871	1	1	0	0	0	0	1	1	1	1	1	1	1	1	1	0	1	1	1	0	1	1	0	1	1	1	1	1	1	1	1	1	0	1	1	1	1	1	1	1	1	1	1	1	1	1	1	1	1
XrPt400877	0	1	1	1	1	0	0	1	1	1	1	1	1	0	1	1	1	1	1	1	1	1	1	1	1	1	0	0	0	0	0	0	1	1	0	0	1	1	1	1	1	1	1	1	1	1	1	1	1
XrPt400878	0	0	1	1	1	1	0	0	0	0	0	0	0	1	1	1	1	1	0	1	1	1	1	0	0	0	0	0	0	1	1	1	0	0	0	0	0	0	0	0	0	0	0	0	0	0	0	0	0
XrPt400883	0	1	1	0	0	0	0	0	0	0	0	0	0	1	1	1	1	0	0	1	1	0	0	0	0	1	1	1	1	1	1	1	0	1	1	1	0	0	0	0	0	0	0	0	0	0	0	0	0
XrPt400887	1	1	1	0	0	1	1	1	1	1	1	1	1	0	0	0	0	0	0	0	0	0	1	1	1	1	1	1	0	0	1	0	0	1	0	0	0	1	1	0	1	0	1	1	0	1	1	1	0
XrPt400894	1	1	1	1	1	1	1	1	1	1	1	0	0	0	0	0	0	0	0	0	1	1	1	1	1	1	1	0	0	0	1	1	1	1	0	0	1	1	1	1	1	1	1	1	1	1	1	1	1
XrPt400896	0	1	0	0	0	1	1	0	1	1	1	0	0	1	1	1	0	1	0	0	0	1	1	1	0	1	1	1	1	1	1	1	0	1	1	1	0	0	0	0	0	0	0	0	0	0	0	0	0
XrPt400912	1	1	1	0	0	0	0	0	0	0	0	0	1	1	0	1	1	1	0	0	0	0	0	0	0	1	1	1	1	1	1	1	0	1	0	1	1	1	1	1	1	1	1	1	1	1	1	1	1
XrPt400918	0	1	1	0	0	0	1	1	1	1	1	1	1	1	1	1	0	1	1	1	0	0	0	0	0	1	1	1	1	1	1	1	0	1	0	1	0	0	0	0	0	0	0	0	0	0	0	0	0
XrPt400919	0	1	1	0	0	0	1	1	1	1	1	1	1	1	1	1	1	1	1	1	1	0	0	0	0	1	1	1	1	1	1	1	0	1	0	1	0	0	0	0	0	0	0	0	0	0	0	0	0
XrPt400921	0	0	0	1	1	1	1	1	0	1	0	0	1	0	0	0	0	0	0	0	1	1	1	1	1	1	0	0	0	0	0	1	1	1	0	1	0	0	0	0	0	0	0	0	0	0	0	1	0
XrPt400923	0	0	0	0	0	1	1	1	1	1	-	0	1	1	1	1	0	1	0	1	1	1	1	1	1	1	1	0	1	1	0	1	1	1	1	1	1	1	1	0	1	1	1	0	1	1	1	1	1
XrPt400929	1	1	0	0	1	1	1	0	1	0	1	1	0	1	1	0	0	1	0	0	-	1	1	1	0	1	1	1	1	1	1	1	0	1	1	1	0	0	0	0	0	0	0	0	0	0	0	1	0
XrPt400934	0	1	0	0	0	1	1	0	1	1	1	1	1	0	1	1	1	1	0	1	1	1	1	1	0	1	1	1	1	1	1	1	1	1	1	1	0	0	0	0	0	0	0	0	0	0	0	0	0
XrPt400940	0	0	0	0	0	1	1	1	1	1	1	1	1	1	1	1	0	1	1	1	1	1	1	1	1	1	1	0	1	1	0	1	1	1	1	1	1	1	1	0	1	1	1	1	1	1	1	1	1
XrPt400943	1	1	1	0	0	0	0	0	1	1	0	0	1	0	1	1	0	0	0	1	1	1	1	-	0	0	0	0	1	1	1	0	1	1	1	1	0	1	0	1	1	0	1	1	1	1	1	1	1
XrPt400944	0	0	1	1	1	1	1	1	1	1	1	1	1	1	1	1	0	1	0	0	1	1	1	1	1	1	1	1	1	1	1	1	1	1	0	1	1	1	1	1	1	1	1	1	1	1	1	1	1
XrPt400946	0	1	1	1	1	0	1	1	1	1	1	1	0	1	1	1	1	1	1	0	1	1	1	1	1	1	0	1	1	1	0	1	1	1	1	1	1	1	1	1	1	1	1	0	-	1	1	1	1
XrPt400950	1	1	1	0	0	1	1	1	1	1	1	1	1	0	1	1	1	1	0	1	0	0	0	0	0	0	0	0	1	1	1	1	0	0	1	1	1	1	1	1	1	1	1	1	1	1	1	1	1
XrPt400958	1	0	0	1	1	1	1	0	1	1	1	1	1	1	1	1	1	1	0	0	1	0	0	0	1	1	0	1	0	1	1	1	1	1	1	1	1	1	1	1	1	1	1	1	1	1	1	1	1
XrPt400965	0	0	0	0	0	0	0	0	1	1	1	1	1	1	1	1	1	1	1	1	1	1	1	1	0	1	0	0	0	1	1	1	1	1	1	1	0	0	0	0	0	0	0	0	0	0	0	1	0
XrPt400973	0	0	0	0	0	1	1	1	1	1	-	0	1	1	1	1	0	1	0	1	1	1	1	1	1	1	1	0	1	1	0	1	1	1	1	1	1	1	1	0	1	1	1	0	1	1	1	1	1
XrPt400982	1	1	1	0	0	0	1	1	1	1	1	1	1	1	1	1	1	1	1	1	1	1	1	1	0	1	0	1	1	1	1	1	1	1	0	1	1	1	1	1	1	0	1	1	1	1	1	1	1
XrPt400986	0	0	1	1	1	1	0	0	0	0	0	0	0	1	1	1	0	0	0	1	1	1	1	1	0	0	0	0	-	1	1	1	1	1	0	0	0	0	0	0	0	0	0	0	0	0	0	0	0
XrPt400998	0	0	0	0	0	0	1	1	0	0	0	0	0	1	1	1	1	1	1	1	-	0	0	0	0	1	1	0	1	0	0	0	0	0	0	1	1	1	1	1	1	1	1	1	1	1	1	0	1
XrPt401000	0	1	0	0	0	1	1	0	1	1	1	0	0	1	1	1	0	1	0	0	1	1	1	1	0	1	1	1	1	1	1	1	0	1	1	1	0	0	0	0	0	0	0	0	0	0	0	1	0
XrPt401003	0	1	1	1	1	0	1	1	1	1	1	1	0	1	1	0	0	1	1	0	1	1	1	1	1	1	0	1	1	1	0	0	1	1	0	0	1	1	1	1	1	1	1	1	1	1	1	1	1
XrPt401014	1	0	0	1	1	1	1	1	1	1	1	1	0	1	0	0	1	1	1	0	1	1	1	-	1	1	0	0	1	1	0	0	1	1	0	0	1	1	1	1	1	-	1	0	0	0	0	1	0
XrPt401021	1	0	0	1	1	1	1	1	1	1	1	1	0	0	0	0	0	0	0	0	1	1	1	1	1	1	1	0	0	0	1	1	-	1	1	1	1	1	1	1	1	-	1	1	1	1	1	1	1
XrPt401026	0	1	0	0	0	0	1	1	1	1	1	1	1	0	0	0	0	1	1	0	1	1	1	1	1	1	1	1	1	1	1	1	1	1	1	1	1	1	1	1	1	1	1	1	1	1	1	1	1
XrPt401028	1	1	1	0	0	1	0	1	1	1	1	0	0	1	1	1	1	1	0	1	1	0	0	0	0	0	1	1	1	0	1	1	0	0	1	1	1	1	1	1	1	1	1	1	1	1	1	1	1
XrPt401035	1	1	1	1	1	0	0	0	0	1	1	1	0	0	0	1	1	1	0	0	0	0	0	0	0	1	1	1	0	0	1	1	0	0	1	1	0	0	0	0	1	1	1	0	0	0	0	0	1
XrPt401039	1	0	0	1	1	1	1	1	1	1	1	1	0	0	0	0	0	0	0	0	1	1	1	1	1	1	1	0	0	0	1	1	1	1	1	1	1	1	1	1	1	1	1	1	1	1	1	1	1
XrPt401048	0	0	0	1	1	1	1	1	1	1	1	1	1	1	1	1	1	1	1	1	1	1	1	1	1	-	0	0	0	0	1	1	1	1	1	1	1	1	1	1	1	1	1	1	1	1	1	1	1
XrPt401049	1	1	1	1	1	1	1	0	1	1	1	1	0	1	1	1	1	1	1	1	1	1	1	1	0	1	1	1	1	1	1	1	1	1	0	0	0	0	1	1	1	0	0	0	0	1	1	1	1
XrPt401051	1	0	1	0	1	0	0	0	0	0	0	0	1	0	0	0	0	0	0	1	1	1	1	0	0	0	0	0	0	0	0	1	0	0	1	1	0	1	1	0	0	1	1	1	1	0	0	0	1
XrPt401054	1	1	1	0	0	0	0	0	1	1	1	0	0	1	1	1	1	1	1	1	1	0	0	0	0	1	1	1	1	1	1	1	0	1	1	1	0	0	1	0	1	1	1	0	0	1	0	0	1
XrPt401055	1	1	1	1	1	1	1	1	0	1	1	1	1	0	0	0	0	1	1	1	1	1	1	1	1	1	0	0	0	0	0	0	1	1	0	0	0	0	0	0	0	0	0	0	0	0	0	1	0
XrPt401056	1	0	1	0	0	0	0	0	0	0	0	0	1	0	0	0	0	0	0	0	1	1	1	1	1	1	1	0	1	1	1	1	1	1	1	1	1	1	1	1	1	1	1	1	1	1	1	1	1
XrPt401071	1	1	1	1	1	1	1	1	0	0	1	1	0	1	1	1	0	0	0	0	1	0	1	0	1	1	1	1	1	1	0	0	0	1	0	0	1	0	1	0	1	1	0	0	0	0	0	1	0
XrPt401086	0	0	1	0	0	0	0	0	1	0	0	0	1	0	0	0	0	0	0	0	0	0	1	1	1	1	0	0	1	1	0	1	0	0	1	1	1	1	1	0	0	1	1	1	1	0	0	0	1
XrPt401095	0	0	0	1	1	1	0	0	0	0	0	0	-	1	1	-	-	1	1	0	0	1	1	-	0	1	0	0	0	0	1	1	1	1	-	0	0	0	0	0	0	0	0	0	0	0	0	0	0
XrPt401099	1	0	0	1	1	1	0	0	0	0	0	0	1	0	0	0	0	0	0	0	1	1	1	1	1	0	0	0	0	0	0	0	1	1	1	1	1	1	1	1	1	1	1	1	1	1	1	1	1
XrPt401110	1	1	0	0	0	1	0	1	1	1	1	0	0	1	1	1	1	1	1	0	1	1	1	1	1	1	1	1	1	1	1	1	1	1	0	0	1	1	0	1	1	0	0	0	0	1	1	1	1
XrPt401113	0	0	0	0	0	1	0	1	0	1	1	1	1	1	1	1	1	1	1	1	1	0	0	0	0	0	0	0	0	0	0	1	0	0	1	1	0	0	0	1	0	1	1	0	1	1	1	1	1
XrPt401129	0	0	0	1	1	1	1	1	0	1	0	1	1	0	0	0	0	0	0	0	1	1	1	1	1	1	0	0	0	0	0	1	1	1	0	1	1	1	1	1	1	0	0	1	0	1	1	1	-
XrPt401134	0	0	1	0	0	1	0	0	0	0	0	0	0	1	1	1	0	0	0	1	1	0	1	1	0	0	0	1	1	0	1	1	1	1	0	0	0	0	0	0	0	0	0	0	0	0	0	0	0
XrPt401137	1	1	1	1	1	1	1	0	1	1	1	1	0	-	1	1	1	1	1	1	1	1	1	1	1	1	1	1	1	1	1	1	1	1	1	1	1	1	1	1	1	1	1	1	1	1	1	1	1
XrPt401144	1	1	1	1	1	0	1	1	1	1	1	1	0	1	1	0	1	1	1	0	1	1	1	1	1	1	0	0	1	1	0	0	1	1	1	1	1	0	1	1	1	1	1	0	0	0	1	1	0
XrPt401146	1	1	1	1	1	0	0	0	1	-	1	1	0	1	1	1	1	1	1	0	0	0	0	0	0	1	1	1	0	0	1	1	0	0	0	0	0	0	1	0	1	0	0	0	0	-	1	0	0
XrPt401147	0	0	1	0	0	1	0	0	0	0	0	0	0	1	1	1	0	0	0	1	1	0	1	1	0	0	0	1	1	0	1	1	1	1	0	0	0	0	0	0	0	0	0	0	0	0	0	0	0
XrPt401149	0	0	0	0	0	1	1	1	1	1	1	1	1	0	0	1	0	0	1	1	1	1	1	1	1	1	1	0	1	1	1	1	1	1	1	1	1	1	1	1	0	1	1	1	1	1	1	1	1
XrPt401152	0	1	1	0	0	0	1	1	1	1	1	1	0	1	1	1	1	1	1	1	0	0	0	0	0	1	1	1	1	1	1	1	0	1	0	1	0	0	0	0	0	0	0	0	0	0	0	0	0
XrPt401155	0	0	0	0	0	0	0	1	1	1	1	0	1	0	1	1	1	1	1	-	1	1	1	1	0	1	0	0	0	1	1	1	1	1	1	1	0	0	0	1	1	0	1	1	1	1	1	1	1
XrPt401162	1	1	1	1	1	1	1	1	0	1	1	1	0	1	1	1	0	0	0	1	1	0	0	0	1	1	1	1	1	1	0	0	0	1	0	0	1	1	1	0	1	1	0	1	0	0	0	1	0
XrPt401164	0	0	0	0	0	1	1	1	1	1	-	0	1	1	1	1	0	1	0	1	1	1	1	1	1	1	1	0	1	1	0	1	1	1	1	1	1	1	1	0	1	1	1	-	1	1	1	1	1
XrPt401169	0	0	0	1	1	1	1	1	1	1	1	1	1	0	1	1	1	1	1	0	-	1	1	-	0	1	0	0	0	1	1	-	1	1	1	1	0	0	0	1	1	0	1	0	1	1	1	1	1
XrPt401172	0	1	0	0	0	0	1	1	1	1	1	1	-	1	1	1	1	1	1	0	0	1	1	1	1	1	1	1	1	1	0	1	1	1	0	0	1	1	0	1	1	1	1	0	0	1	1	1	1
XrPt401173	0	0	0	1	1	1	1	1	1	1	1	1	0	0	0	0	1	1	0	1	1	0	0	0	0	1	0	0	0	0	0	1	0	0	1	1	0	0	0	0	0	0	0	0	0	0	0	0	0
XrPt401176	0	0	0	1	1	1	1	1	1	1	1	1	0	0	-	0	0	0	0	0	0	0	1	1	0	1	1	1	1	1	1	1	0	1	0	0	1	0	0	1	0	1	1	0	1	1	1	1	-
XrPt401185	0	0	0	1	1	1	1	0	1	1	1	0	1	0	1	1	1	1	1	0	1	1	1	1	1	1	1	1	1	0	1	1	1	1	0	0	1	1	1	0	1	1	1	1	1	1	1	1	1
XrPt401194	1	1	1	1	1	1	1	1	0	1	1	0	0	0	1	1	0	0	0	1	1	0	1	-	1	1	1	1	1	1	0	0	0	1	0	0	1	1	1	1	1	1	1	1	1	1	1	1	1
XrPt401201	0	1	1	0	0	0	1	1	1	1	1	1	0	1	1	1	1	1	1	1	0	0	0	0	0	1	1	1	1	1	1	1	0	1	0	1	0	0	0	0	0	0	0	0	0	0	0	0	0
XrPt401215	0	1	1	0	0	0	1	1	1	1	1	1	0	1	1	1	1	1	1	1	1	0	0	0	0	1	1	1	1	1	1	1	0	1	0	1	1	1	1	1	1	1	1	0	0	1	1	0	0
XrPt401220	0	1	1	1	1	1	0	0	0	0	0	0	0	1	1	1	1	1	0	1	1	1	1	0	0	0	0	0	1	1	1	1	1	1	0	0	0	0	0	0	0	0	0	0	0	0	0	0	-
XrPt401224	1	0	0	0	0	1	1	1	1	1	1	1	1	1	1	1	1	1	1	1	1	1	1	1	1	1	0	1	1	1	0	0	1	1	0	1	1	1	1	1	0	1	1	1	1	1	1	1	1
XrPt401225	1	0	1	0	-	0	0	0	0	0	0	0	1	0	0	0	0	0	0	1	1	1	1	0	0	0	0	0	0	0	0	1	0	0	1	1	0	1	1	0	0	1	1	1	1	0	0	0	0
XrPt401227	0	0	0	1	1	1	0	0	0	0	0	0	1	0	0	0	0	0	0	0	0	0	0	0	0	0	0	0	0	0	0	0	0	0	1	1	1	1	1	1	1	1	1	1	1	1	1	1	1
XrPt401228	0	0	0	1	1	0	0	1	0	1	1	1	1	1	1	1	1	1	1	1	1	0	0	0	0	0	0	0	0	0	0	1	0	0	1	1	0	0	0	1	0	0	1	0	1	1	1	1	0
XrPt401233	1	1	1	1	1	0	0	0	0	1	1	0	0	1	1	1	1	0	0	0	0	0	0	0	0	1	1	1	0	0	1	1	0	0	0	0	0	0	0	0	1	1	0	0	0	0	0	0	0
XrPt401239	0	1	1	1	1	1	1	1	1	1	1	1	1	1	1	1	1	1	1	1	0	0	0	0	1	1	1	1	1	1	1	1	0	1	0	1	0	0	0	0	1	1	0	0	0	1	0	0	0
XrPt401244	0	0	0	0	0	1	1	1	1	1	0	0	1	1	1	1	0	1	0	1	-	1	1	1	1	1	1	0	1	1	0	1	1	1	1	1	1	1	1	0	1	1	1	0	1	1	1	1	1
XrPt401246	1	0	1	0	0	1	0	0	0	0	0	0	1	0	1	1	0	0	0	1	1	0	0	0	0	0	1	1	0	0	1	1	0	0	0	1	0	0	0	1	0	0	1	1	1	1	0	0	1
XrPt401248	0	0	1	1	1	1	1	1	1	1	1	1	1	1	1	1	0	1	0	0	1	1	1	1	1	1	1	1	1	1	1	1	1	1	0	1	1	1	1	1	1	1	1	1	1	1	1	1	1
XrPt401259	0	1	1	0	0	0	1	1	1	1	-	1	0	1	1	1	1	1	1	1	1	0	0	0	0	1	1	1	1	1	1	1	0	0	0	1	0	0	0	0	0	0	0	0	0	0	0	0	0
XrPt401275	1	1	1	0	0	1	1	1	1	1	1	1	0	0	0	0	1	0	1	1	1	0	0	0	1	0	1	1	1	1	0	0	1	1	0	0	1	1	0	1	1	1	1	1	1	1	1	1	1
XrPt401282	1	-	1	1	1	0	1	1	0	-	1	0	1	0	0	0	0	0	0	0	0	0	1	1	0	0	1	1	0	0	1	0	0	1	0	0	0	0	0	0	0	0	0	0	0	0	0	0	0
XrPt401296	0	0	0	0	0	0	0	0	1	1	1	1	0	1	1	1	1	1	1	1	1	0	0	0	0	0	0	0	0	0	0	1	0	1	1	1	0	0	0	1	1	1	1	0	0	1	1	1	0
XrPt401305	0	0	0	0	0	0	0	0	0	0	0	1	0	1	1	1	0	0	0	0	0	0	0	0	0	1	0	0	0	0	0	0	0	0	0	1	0	0	0	0	0	0	0	0	0	0	0	0	0
XrPt401306	0	1	0	1	1	1	1	1	1	1	1	1	0	1	1	1	0	1	1	1	1	1	1	1	1	1	0	0	0	1	-	1	1	1	1	1	0	0	0	0	0	0	0	0	0	0	0	1	0
XrPt401316	0	0	0	1	1	1	1	0	-	1	1	0	1	0	1	1	1	1	1	0	-	1	1	1	1	0	0	1	0	1	1	1	-	-	0	0	1	1	1	0	1	1	1	1	1	0	1	1	1
XrPt401320	1	1	1	1	1	1	1	1	1	1	1	1	1	0	1	1	0	1	1	1	1	1	1	1	1	0	1	0	1	1	1	1	1	1	1	1	1	1	1	1	1	1	1	1	1	1	1	1	1
XrPt401340	0	0	0	0	0	1	1	1	1	1	1	1	1	1	1	1	0	1	1	1	1	1	1	1	1	1	1	0	1	1	0	1	1	1	1	1	1	1	1	0	1	1	1	1	1	1	1	1	1
XrPt401342	1	1	1	1	1	1	1	0	1	1	-	1	0	1	1	1	1	1	1	0	1	0	0	1	0	1	1	1	1	1	1	1	1	1	1	1	0	0	1	1	1	0	0	0	0	1	1	1	1
XrPt401344	1	1	1	1	1	0	0	0	1	1	1	1	0	1	1	1	1	1	1	0	0	0	0	0	0	1	1	1	0	0	1	1	0	0	0	0	0	0	1	0	1	0	0	0	0	-	1	0	0
XrPt401346	0	1	0	1	1	1	1	1	1	1	1	1	1	1	1	1	1	1	1	1	1	0	0	0	0	1	0	1	0	1	1	0	0	0	1	1	0	0	0	0	0	0	0	0	0	0	0	0	0
XrPt401349	1	1	1	1	1	1	1	0	1	1	1	1	1	1	1	1	1	1	1	1	1	1	1	1	1	1	1	1	1	1	1	1	1	1	1	1	1	1	1	1	1	1	1	1	1	1	1	1	1
XrPt401352	0	0	0	1	1	0	1	0	0	0	1	1	1	1	1	0	0	0	1	0	1	1	1	1	1	1	0	0	0	1	0	0	1	1	0	0	0	0	0	0	0	0	0	0	0	0	0	1	0
XrPt401354	1	1	1	1	1	0	0	0	1	1	1	1	0	1	1	1	1	1	1	0	-	0	0	0	0	1	0	1	1	1	1	1	0	1	0	0	0	0	1	1	1	0	1	1	0	-	-	0	0
XrPt401356	0	1	1	1	1	0	1	1	1	1	1	1	0	1	1	1	1	1	1	0	1	1	1	1	1	1	0	1	1	1	0	1	1	1	1	1	1	1	1	1	1	1	1	0	0	0	1	1	1
XrPt401358	0	0	0	0	0	0	0	1	1	1	1	1	0	1	1	1	1	1	1	1	1	0	0	0	0	0	0	0	0	0	-	1	0	0	1	1	0	0	0	1	1	0	1	0	0	1	1	1	0
XrPt401359	0	0	0	0	0	0	0	1	1	1	1	1	0	1	1	1	1	1	1	1	1	0	0	0	0	0	0	0	0	0	0	1	0	0	1	1	0	0	0	1	1	0	1	0	0	1	1	1	0
XrPt401376	1	1	1	0	0	0	0	0	0	0	0	0	0	1	0	1	1	0	0	1	1	0	0	1	1	1	1	1	1	1	1	1	0	1	0	0	1	1	1	0	0	1	0	1	1	0	0	1	0
XrPt401377	1	1	1	0	0	0	1	0	1	1	1	0	0	1	1	1	0	1	0	1	-	0	0	0	0	1	1	1	1	1	1	1	0	1	0	1	1	1	1	0	1	1	1	1	1	0	1	1	1
XrPt401379	1	0	1	0	1	0	0	0	0	0	0	0	1	0	0	0	0	0	0	1	1	1	1	0	0	0	0	0	0	0	0	1	0	0	1	1	0	1	1	0	0	1	1	1	1	0	0	0	1
XrPt401382	1	0	0	1	1	1	1	0	1	1	1	1	1	1	1	1	1	1	0	0	-	0	0	0	1	1	0	0	0	1	1	1	1	1	1	1	1	1	1	1	1	1	1	1	1	1	1	1	1
XrPt401388	0	0	0	0	0	0	1	0	0	1	0	0	0	0	0	0	0	0	0	0	0	0	0	1	1	1	1	0	1	1	1	1	0	0	0	0	0	0	1	1	1	0	1	0	0	0	0	1	0
XrPt401390	0	0	0	1	1	0	0	1	0	1	1	1	1	1	1	1	1	1	1	1	1	0	0	0	0	0	0	0	0	0	0	1	0	0	1	1	0	0	0	1	0	0	1	0	1	1	1	1	0
XrPt401394	0	0	0	0	0	1	0	0	0	0	0	0	1	0	1	1	1	0	0	1	1	0	0	0	0	0	1	1	0	0	1	1	0	0	0	1	0	1	0	0	0	0	1	1	1	1	0	0	1
XrPt401399	0	1	0	0	0	0	1	0	1	1	1	1	1	0	1	1	1	1	0	1	1	1	1	1	0	1	1	1	1	1	1	1	1	1	1	1	0	0	0	0	0	0	0	0	0	0	0	0	0
XrPt401404	0	1	1	0	0	0	1	1	1	1	1	1	1	1	1	1	1	1	1	1	1	0	0	0	0	1	1	1	1	1	1	1	0	1	0	1	0	0	0	0	0	0	0	0	0	0	0	0	0
XrPt401410	0	0	0	1	1	1	1	1	1	1	1	1	1	1	1	1	1	1	1	1	1	1	1	1	1	1	0	0	0	1	1	1	1	1	0	0	1	0	0	0	0	0	0	0	0	1	-	-	1
XrPt401420	1	1	1	0	0	1	-	1	1	1	1	1	1	0	0	0	0	0	0	0	0	0	0	1	1	0	1	1	0	0	1	0	0	1	0	0	0	1	1	0	1	0	0	1	0	1	0	-	0
XrPt401424	-	-	0	-	1	0	1	0	-	0	-	1	-	1	-	-	-	1	1	0	1	1	1	1	1	1	0	0	0	1	1	1	1	1	0	0	-	0	-	0	0	0	0	0	0	0	0	1	0
XrPt401437	1	1	1	1	1	0	0	0	0	0	0	0	0	1	1	1	1	1	1	0	0	0	0	0	0	1	0	1	1	1	1	1	0	1	0	0	0	0	1	-	1	0	1	1	0	1	1	0	0
XrPt401442	1	1	1	0	0	0	1	0	1	1	1	0	0	1	1	1	0	1	0	1	1	0	0	0	0	1	1	1	1	1	1	1	0	1	0	1	1	1	1	0	1	1	1	1	1	0	1	1	1
XrPt401445	1	1	0	0	0	0	0	0	0	0	0	0	0	1	1	1	1	1	1	1	0	0	0	0	0	0	1	0	1	1	1	1	0	0	0	1	1	1	1	1	1	1	1	1	1	1	1	1	1
XrPt401449	0	1	1	0	0	0	1	1	1	1	1	1	1	1	1	1	1	1	1	1	1	0	0	0	0	1	1	1	1	1	1	1	0	1	0	1	0	0	0	0	0	0	0	0	0	0	0	0	0
XrPt401463	0	0	0	0	0	1	0	0	1	1	0	1	0	1	1	1	1	1	0	1	0	0	0	0	0	1	1	1	1	1	1	1	0	1	1	1	1	1	1	1	1	1	1	1	1	1	1	1	1
XrPt401466	0	0	1	1	1	1	0	1	0	1	1	1	1	1	1	1	0	1	1	1	1	1	1	1	0	0	0	0	0	0	0	0	0	0	0	0	0	1	0	0	0	1	1	0	0	0	1	0	1
XrPt401469	1	1	1	1	1	0	0	0	0	0	0	0	0	1	1	1	1	0	1	0	-	0	0	0	0	1	0	1	1	1	1	1	0	1	0	0	0	0	0	1	1	0	0	1	0	0	0	0	-
XrPt401470	0	1	0	0	0	0	1	1	1	1	1	1	-	1	1	1	1	1	1	1	-	0	0	0	0	1	1	1	0	1	1	0	0	0	0	1	0	0	0	0	-	0	0	0	0	0	0	0	0
XrPt401473	0	0	0	1	1	1	1	1	1	1	1	1	0	0	-	0	0	0	0	0	0	0	1	1	0	1	1	1	1	1	1	1	0	1	0	0	1	0	0	1	0	1	1	0	1	1	1	1	-
XrPt401475	0	1	1	1	1	0	1	1	1	1	1	1	0	1	1	0	1	1	1	0	1	1	1	1	1	1	0	1	1	1	0	1	1	1	1	1	1	1	1	1	1	1	1	0	0	0	1	1	0
XrPt401480	0	1	1	1	1	1	0	0	0	0	0	0	0	1	1	1	1	1	0	1	1	1	1	0	0	0	0	0	0	1	1	1	1	0	0	0	0	0	0	0	0	0	0	0	0	0	0	0	0
XrPt401481	0	0	0	0	0	0	1	1	0	1	1	1	1	1	1	1	1	1	1	1	1	0	0	0	0	1	1	0	0	1	0	1	0	1	1	1	1	0	0	1	0	1	1	0	1	1	1	1	1
XrPt401485	0	1	1	0	0	0	0	0	0	0	0	0	1	1	1	1	1	1	1	1	1	0	0	0	0	0	0	1	1	1	0	0	0	1	0	-	0	0	0	0	0	0	0	0	0	0	0	0	0
XrPt401488	0	0	0	1	1	1	0	0	0	0	0	0	1	0	0	0	0	0	0	0	0	0	0	0	0	0	0	0	0	0	0	0	0	0	1	1	1	1	1	1	1	1	1	1	1	1	1	1	1
XrPt401489	1	1	1	1	1	0	0	0	0	0	0	0	0	1	1	1	1	1	1	0	0	0	0	0	0	1	0	1	1	1	1	1	0	1	0	0	0	0	1	1	1	0	0	1	0	0	0	0	0
XrPt401491	0	0	0	1	1	1	1	1	1	1	1	1	1	1	1	1	1	1	1	1	1	1	1	1	1	1	0	0	0	0	1	1	1	1	1	1	1	1	1	1	1	1	1	1	1	1	1	1	1
XrPt401496	0	0	0	1	1	1	0	0	0	0	0	0	1	1	1	1	1	1	1	1	1	1	1	1	0	0	0	0	0	0	0	0	0	0	0	0	0	1	0	0	0	1	1	0	0	0	1	1	1
XrPt401509	0	0	0	0	0	0	0	1	1	1	1	0	1	0	1	1	1	1	1	1	1	1	1	1	0	1	0	0	0	1	1	1	1	1	1	1	0	0	0	1	1	0	1	1	1	1	1	1	1
XrPt401510	0	0	0	0	0	1	1	1	1	1	1	1	1	0	0	1	0	0	1	1	1	1	1	1	1	1	1	0	1	1	1	1	1	1	1	1	1	1	1	1	0	1	1	1	1	1	1	1	1
XrPt401513	1	1	1	1	1	1	1	1	0	1	1	0	1	0	0	0	0	0	0	0	0	0	1	1	0	0	1	1	0	0	1	0	0	1	0	0	0	0	0	0	0	0	0	0	0	0	0	0	0
XrPt401518	1	1	1	1	1	1	1	1	0	1	1	1	0	1	1	1	0	0	0	0	1	0	1	1	1	0	1	1	1	1	0	0	0	1	0	0	1	0	1	0	1	1	0	1	0	0	0	1	0
XrPt401519	1	1	1	0	0	0	0	0	1	1	0	1	1	1	1	1	1	1	1	1	1	1	1	0	0	0	0	0	1	1	1	1	1	1	1	1	0	1	0	1	1	1	1	1	1	1	1	1	1
XrPt401520	0	0	0	1	1	0	1	1	1	1	1	1	0	0	1	1	1	1	0	1	1	0	0	0	0	0	0	0	1	1	-	1	0	1	1	1	0	0	0	1	1	1	1	0	0	1	1	1	0
XrPt401527	0	1	0	0	0	0	1	1	1	1	1	1	0	1	1	1	1	1	1	1	1	0	0	0	0	1	1	1	1	1	1	0	0	0	0	1	0	0	0	0	0	0	0	0	0	0	0	0	0
XrPt401530	1	1	1	1	1	1	1	1	1	1	1	1	0	0	1	1	1	1	1	1	1	1	0	1	1	1	1	1	1	1	0	1	0	1	1	1	1	1	1	1	1	1	1	1	1	1	1	1	1
XrPt401531	1	0	1	0	0	1	0	0	0	0	0	0	1	0	1	1	1	0	0	1	1	0	0	0	0	0	1	1	0	0	1	1	0	0	0	1	0	0	0	1	0	0	1	1	1	1	0	0	1
XrPt401533	0	0	0	0	0	1	1	0	0	1	1	0	1	0	-	0	0	1	0	0	0	0	0	1	1	1	1	0	0	0	0	0	0	0	0	0	0	0	1	0	1	0	1	0	0	1	0	0	-
XrPt401541	0	0	0	0	0	0	0	0	0	1	1	1	1	1	1	1	1	1	1	1	1	0	0	0	0	1	0	0	0	0	0	1	0	1	1	1	1	0	0	1	0	1	1	0	1	1	1	1	0
XrPt401544	0	0	0	1	1	1	1	1	1	1	1	1	1	1	1	1	1	1	1	1	1	1	1	1	1	1	0	0	0	0	1	1	1	1	1	1	1	1	1	1	1	1	1	1	1	1	1	1	1
XrPt401552	0	0	0	1	1	1	1	1	1	1	1	1	0	0	0	0	0	0	0	0	0	1	1	0	0	1	1	1	1	1	1	1	0	1	0	0	1	0	1	1	0	1	1	0	1	0	1	1	0
XrPt401561	0	0	1	0	0	0	0	1	1	1	1	0	1	0	0	0	0	0	0	0	0	0	1	1	1	1	0	0	1	1	0	1	0	0	1	1	1	1	1	0	0	1	1	1	1	0	0	0	1
XrPt401562	1	1	1	0	0	0	1	0	1	1	1	0	0	1	1	0	0	1	0	1	0	0	0	0	0	1	1	1	1	1	1	1	0	1	1	1	1	1	1	0	1	0	1	1	1	0	1	1	1
XrPt401563	1	1	0	0	1	1	1	0	1	0	1	1	0	1	1	0	0	0	0	0	1	1	1	1	0	1	1	1	1	1	1	1	0	1	1	1	0	0	0	0	0	0	0	0	0	0	0	1	0
XrPt401566	0	1	1	0	0	0	1	1	1	1	1	0	1	1	0	1	0	0	1	1	1	1	1	1	0	0	1	1	1	1	1	1	1	1	0	0	0	0	0	0	0	0	0	0	0	0	0	0	0
XrPt401573	0	0	0	0	0	0	0	1	0	1	-	1	1	0	0	0	0	0	0	1	0	0	-	1	1	0	0	0	0	0	0	1	0	0	1	1	1	1	0	0	0	1	1	1	1	0	0	0	0
XrPt401576	0	0	0	0	0	0	1	1	0	1	1	1	1	1	1	1	1	1	1	1	1	0	0	0	0	1	1	0	1	1	0	1	0	1	1	1	1	1	0	1	0	1	0	0	0	1	0	0	1
XrPt401579	1	1	1	0	0	0	0	0	1	1	1	1	0	1	1	1	1	1	1	1	1	0	0	0	0	1	1	1	1	1	1	1	0	1	1	1	1	1	1	1	1	1	1	1	1	1	1	1	1
XrPt401582	0	0	0	0	0	0	0	0	1	1	0	1	1	1	1	1	1	1	1	1	1	1	1	1	0	1	0	0	0	-	1	1	1	0	1	1	0	0	0	0	0	0	0	0	0	0	0	1	0
XrPt401589	1	1	1	0	0	0	0	0	0	0	0	0	0	0	0	0	0	0	0	0	0	0	0	0	0	1	1	1	1	1	1	0	0	1	0	1	0	1	1	1	1	1	1	1	1	0	1	1	1
XrPt401596	1	1	1	1	1	1	1	1	-	-	1	0	0	0	0	0	0	0	0	0	1	1	1	1	1	1	1	1	1	1	-	0	1	1	0	0	1	1	1	1	1	1	0	1	0	0	0	0	1
XrPt401610	0	0	1	0	0	0	0	1	1	0	1	0	1	1	1	1	0	0	0	1	1	1	1	1	1	1	1	1	1	1	1	1	1	1	1	1	0	1	1	1	0	1	1	1	1	1	1	1	1
XrPt401629	0	0	0	0	0	0	0	0	1	1	1	1	1	1	1	1	1	1	1	1	1	1	1	1	0	1	0	0	0	1	1	1	1	1	1	1	0	0	0	0	0	0	0	0	0	0	0	1	0
XrPt401635	1	1	1	0	0	0	1	1	0	1	1	0	0	0	0	0	0	0	0	0	-	0	0	1	1	1	1	1	1	1	1	1	1	1	1	1	0	0	0	0	0	0	0	0	0	0	0	0	0
XrPt401636	1	0	1	1	0	0	0	0	0	0	0	0	1	0	0	0	0	0	0	0	1	1	1	1	0	0	0	0	0	1	0	-	1	1	1	1	1	1	1	1	1	1	1	1	1	1	1	1	1
XrPt401644	1	1	1	1	1	0	1	1	1	1	1	1	-	1	-	0	-	1	1	0	1	1	1	1	1	1	0	1	1	1	-	1	1	1	1	0	1	0	1	1	1	1	1	0	0	0	1	1	-
XrPt401651	0	1	1	0	0	0	1	1	1	1	1	1	1	1	1	1	1	1	1	1	1	0	0	0	0	1	1	1	1	1	1	1	0	1	0	1	0	0	0	0	0	0	0	0	0	0	0	0	0
XrPt401663	0	0	0	0	0	0	0	0	1	1	1	1	1	0	1	1	1	1	1	1	1	1	1	1	0	1	0	0	0	1	1	1	1	1	1	1	0	0	0	1	1	0	1	1	1	1	1	1	1
XrPt401669	0	0	0	0	0	0	0	0	0	1	1	1	1	1	1	1	1	1	1	1	1	0	0	0	0	1	0	0	0	0	0	1	0	1	1	1	1	0	0	1	0	1	1	0	1	1	1	1	0
XrPt401670	0	1	1	0	0	0	0	0	0	0	0	0	0	1	1	1	1	0	0	1	1	0	0	0	0	1	1	1	1	1	1	1	0	1	1	1	0	0	0	0	0	0	0	0	0	0	0	0	0
XrPt401674	0	1	1	0	0	0	1	1	1	1	1	1	-	1	1	1	1	1	1	1	1	0	0	0	0	1	-	1	1	1	1	1	-	1	0	1	-	0	0	0	-	0	0	0	0	0	0	0	0
XrPt401682	0	0	0	0	0	0	0	1	0	0	0	0	1	1	1	1	0	0	0	0	0	0	0	0	0	0	0	0	1	0	0	0	0	0	0	1	0	0	-	0	0	0	0	0	0	0	0	-	-
XrPt401684	0	0	0	1	1	1	1	1	1	1	1	1	0	0	0	0	0	0	0	0	0	0	1	0	0	1	1	1	1	1	1	1	0	1	0	0	1	0	0	1	0	1	1	0	1	0	1	1	0
XrPt401692	1	1	1	0	0	0	0	0	0	0	0	0	0	1	1	1	0	0	0	1	1	0	0	1	1	1	1	1	1	1	1	1	0	1	0	0	1	1	1	0	0	1	0	1	1	0	0	1	0
XrPt401697	0	0	0	1	1	0	1	1	1	1	1	1	0	0	1	1	1	1	0	1	1	0	0	0	0	0	0	0	1	1	0	0	0	1	1	1	0	0	0	1	1	1	1	0	0	1	1	1	0
XrPt401707	1	1	1	1	1	1	1	1	1	0	1	1	0	1	1	1	1	1	1	1	1	1	1	1	0	0	0	1	1	1	1	1	1	1	1	1	1	1	0	0	0	1	1	1	1	1	1	1	1
XrPt401709	1	1	1	0	0	-	0	0	-	0	0	0	0	-	1	1	1	1	1	1	1	1	1	1	1	1	1	1	1	1	1	1	1	1	1	1	1	1	1	1	1	1	1	1	1	1	1	1	1
XrPt401712	1	0	1	0	0	0	0	1	1	1	1	0	1	0	-	0	0	0	0	1	1	0	1	1	1	1	0	0	0	0	0	0	0	0	0	0	1	0	1	1	0	1	1	1	1	1	1	1	1
XrPt401721	0	1	1	0	0	0	1	1	0	1	1	0	1	1	1	1	0	0	1	1	1	1	1	1	0	0	1	1	1	1	1	1	1	1	0	0	0	0	0	0	0	0	0	0	0	0	0	-	-
XrPt401725	0	0	1	1	1	1	0	0	1	1	1	1	1	0	0	0	0	0	0	0	1	1	1	1	1	1	0	1	1	1	1	1	1	1	1	1	0	0	0	0	0	0	0	0	0	0	0	1	0
XrPt401743	1	0	0	0	0	1	1	1	1	0	1	0	0	1	1	0	0	1	0	0	0	1	1	0	0	1	1	1	1	1	1	1	0	1	1	1	0	0	0	0	0	0	0	0	0	0	0	0	0
XrPt401751	1	1	1	1	1	1	1	1	0	0	1	0	1	1	1	1	0	0	0	1	1	1	1	1	1	1	1	1	1	1	1	1	1	1	1	1	1	1	1	0	1	1	1	1	1	1	1	1	1
XrPt401752	0	1	1	1	1	0	1	1	1	1	1	1	0	1	1	1	1	1	1	0	1	1	1	1	1	1	0	1	1	1	1	1	1	1	1	1	1	1	1	1	1	1	1	0	0	0	1	1	0
XrPt401762	1	1	1	1	1	1	1	1	1	1	1	1	0	1	1	1	1	1	1	1	1	1	1	1	1	1	1	1	1	1	1	1	1	1	1	1	1	1	1	1	1	1	1	1	1	1	1	1	1
XrPt401765	0	0	0	0	0	1	1	0	1	1	1	0	1	0	1	1	0	0	1	1	1	1	1	1	1	1	1	0	1	1	0	-	1	1	1	1	0	0	0	0	0	0	0	0	0	0	0	1	0
XrPt401772	1	0	0	0	0	1	0	0	0	0	0	0	1	0	-	1	0	0	0	1	-	0	0	0	0	0	1	1	0	0	1	1	0	0	1	1	0	0	0	0	0	0	1	1	1	1	0	0	1
XrPt401775	0	0	0	0	0	0	0	0	1	1	1	0	1	0	1	1	1	1	1	1	1	1	1	1	0	1	0	0	1	1	1	1	1	1	1	1	0	1	0	1	0	0	1	0	1	1	0	1	1
XrPt401784	1	1	1	1	1	0	1	1	1	1	1	1	1	1	1	1	0	0	0	0	1	0	0	0	0	0	0	0	0	0	1	1	0	0	1	1	1	1	1	1	1	1	1	1	1	1	1	1	1
XrPt401785	1	1	1	1	1	1	1	0	1	1	1	1	0	1	1	1	1	1	1	0	1	1	1	0	0	1	1	1	0	0	1	1	1	1	0	0	0	0	1	1	1	0	0	0	0	1	1	1	1
XrPt401798	0	0	0	0	0	0	0	0	0	0	0	1	0	0	0	0	0	0	1	1	0	0	0	0	0	0	1	1	1	-	0	0	0	0	0	1	1	1	1	1	1	1	1	1	1	1	1	1	0
XrPt401803	1	0	0	1	1	1	1	1	1	1	1	1	0	1	1	0	1	1	1	0	1	-	-	1	1	1	0	0	1	1	0	0	1	1	0	0	1	1	0	1	1	0	0	0	0	0	0	1	0
XrPt401806	0	1	0	0	0	0	0	0	1	1	1	1	1	1	1	1	1	1	0	1	1	1	1	1	0	1	1	1	1	1	1	1	1	1	1	1	0	0	0	0	0	0	0	0	0	0	0	1	0
XrPt401808	0	0	1	1	1	1	0	0	0	0	0	0	0	1	1	1	1	1	0	1	1	1	1	0	0	0	0	0	1	1	1	1	0	0	0	0	0	0	0	0	0	0	0	0	0	0	0	0	-
XrPt401816	1	1	1	1	1	0	0	0	1	1	1	1	0	1	1	1	1	1	1	0	0	0	0	0	0	1	0	1	1	1	1	1	0	1	0	0	0	0	1	1	1	0	1	1	0	1	0	0	0
XrPt401817	1	1	1	1	1	1	1	1	0	1	1	0	0	0	1	1	0	0	0	1	1	0	1	1	1	1	1	1	1	1	0	0	0	1	0	0	1	1	1	1	1	1	1	1	1	1	1	1	1
XrPt401819	1	0	0	0	0	1	0	0	0	0	0	0	0	0	1	1	1	1	1	1	1	0	0	0	0	1	0	0	0	0	0	1	0	0	1	1	0	0	0	0	0	0	0	0	0	0	0	0	0
XrPt401825	1	1	1	0	0	0	0	0	0	0	0	0	0	1	1	1	0	0	0	1	1	0	0	1	1	1	1	1	1	1	1	1	0	1	1	1	0	1	1	0	0	1	1	1	1	0	0	1	0
XrPt401829	0	0	1	0	0	0	0	1	1	1	1	0	1	0	0	0	0	0	0	0	0	0	1	1	1	1	0	0	1	1	0	1	0	0	1	1	1	1	1	0	0	1	1	1	1	0	0	0	1
XrPt401834	0	0	0	0	0	0	0	1	0	1	1	1	0	1	1	1	1	1	1	0	0	1	1	0	0	1	1	1	1	1	1	1	0	1	1	1	1	1	1	1	0	1	1	1	1	1	1	1	0
XrPt401849	1	0	0	1	1	0	1	0	1	1	0	1	0	0	1	1	1	1	0	1	1	1	0	1	0	1	1	1	1	1	1	1	0	1	1	1	1	1	1	1	1	1	1	1	1	1	1	1	1
XrPt401851	1	1	1	1	1	1	1	0	1	1	1	1	0	1	1	1	1	1	1	1	1	1	1	1	0	1	1	1	0	0	1	1	1	1	0	0	0	1	1	1	1	0	0	0	0	1	1	1	1
XrPt401864	0	0	0	0	0	0	0	1	1	1	1	1	0	1	1	1	1	1	1	1	1	0	0	0	0	0	0	0	1	0	0	1	0	0	1	1	0	1	0	1	0	0	1	0	0	1	1	1	1
XrPt401880	1	1	1	1	1	1	1	1	0	0	1	0	0	0	0	1	1	0	1	0	1	0	1	1	1	0	1	1	1	1	0	0	1	1	0	0	1	1	1	1	1	1	1	1	1	1	1	1	1
XrPt401881	1	1	1	0	0	0	0	0	1	1	1	0	0	1	1	1	1	1	1	1	1	0	0	0	0	1	1	1	1	1	1	1	0	1	1	1	0	0	1	0	1	1	1	0	0	1	0	0	1
XrPt401885	0	0	0	1	1	1	1	1	0	-	0	1	1	0	0	0	0	0	0	0	1	1	1	1	1	1	0	0	0	0	0	0	1	1	0	1	1	1	0	1	1	0	0	1	0	1	1	1	1
XrPt401890	0	1	1	0	0	0	0	0	0	0	0	0	1	1	1	1	1	1	1	1	1	0	0	0	0	1	1	1	1	1	-	0	0	1	0	0	0	0	0	0	0	0	0	0	0	0	0	0	0
XrPt401893	1	1	1	1	1	1	1	1	1	1	1	1	1	0	0	0	0	0	0	0	1	1	1	1	1	1	1	1	0	1	1	1	1	1	1	1	1	1	0	0	1	1	1	1	0	0	1	1	0
XrPt401908	1	1	1	1	1	1	1	1	0	0	1	0	0	0	0	0	1	0	1	0	1	0	0	0	1	1	1	1	1	1	0	0	1	1	0	0	1	1	1	1	1	1	1	1	1	1	1	1	1
XrPt401921	1	1	1	0	0	0	0	0	0	0	0	0	1	0	1	1	0	0	0	1	1	1	1	1	1	1	1	1	1	1	1	1	1	1	1	1	1	1	1	1	1	1	1	1	1	1	1	1	1
XrPt401931	0	0	0	1	1	1	1	1	0	0	0	1	1	0	0	0	0	0	0	0	1	1	1	1	1	0	0	0	0	0	0	0	1	1	0	1	1	1	0	1	1	0	0	1	0	1	1	1	1
XrPt401932	0	0	0	0	0	0	0	1	0	0	0	0	0	1	1	1	1	1	1	1	1	0	0	0	0	1	0	1	1	0	0	0	0	0	0	1	0	1	0	1	0	0	1	0	1	1	1	1	1
XrPt401935	0	1	1	1	1	0	1	1	1	1	1	1	0	1	1	0	0	1	1	0	1	1	1	1	1	1	0	1	1	1	0	-	1	1	1	1	1	1	1	1	1	1	1	0	0	0	1	1	1
XrPt401943	0	1	1	0	0	0	0	0	0	0	0	0	1	1	1	1	1	1	1	1	1	0	0	0	0	1	1	1	1	1	0	0	0	1	0	0	0	0	0	0	0	0	0	0	0	0	0	0	0
XrPt401944	0	0	0	0	0	1	0	0	1	1	0	1	0	1	1	1	1	1	0	1	0	0	0	0	0	1	1	1	1	1	1	1	0	1	1	1	1	1	1	1	1	1	1	1	1	1	1	1	1
XrPt401952	0	0	0	1	1	1	1	1	1	1	1	1	0	0	-	0	0	0	0	0	0	0	1	1	0	1	1	1	1	1	1	1	0	1	0	0	1	0	0	1	0	1	1	0	1	1	1	1	-
XrPt401953	0	0	0	0	0	1	1	1	0	0	0	0	1	0	0	0	0	1	1	1	1	1	1	1	1	1	0	1	1	1	0	0	1	1	1	1	1	1	0	1	1	1	1	1	1	1	0	1	1
XrPt401955	1	0	0	1	1	1	1	1	1	1	1	1	1	0	1	1	1	1	1	0	1	1	1	1	1	1	0	0	0	0	1	1	1	1	1	1	1	1	1	1	1	1	1	1	1	1	1	1	1
XrPt401956	0	1	0	1	1	1	1	1	0	1	1	1	0	1	1	1	1	1	1	1	1	1	0	0	0	1	1	1	0	0	1	1	1	1	0	0	0	1	0	1	1	0	0	0	0	1	1	1	1
XrPt401957	0	0	0	0	0	0	0	0	1	1	1	0	1	0	1	1	1	1	1	1	1	1	1	1	0	1	0	0	1	1	1	1	1	1	1	1	0	1	0	1	0	0	1	-	1	1	0	1	1
XrPt401969	1	1	1	1	1	1	1	1	1	1	1	1	1	1	1	1	1	1	1	1	1	1	1	1	1	1	1	1	1	1	1	1	1	1	1	1	1	1	1	1	1	1	1	1	1	1	1	1	1
XrPt401982	1	0	0	1	1	1	1	1	1	1	1	0	0	0	0	0	0	0	0	0	1	1	1	1	1	1	1	0	0	0	1	1	1	1	1	1	1	1	1	1	1	1	1	1	1	1	1	1	1
XrPt401986	0	0	0	0	0	0	0	0	1	1	1	0	1	0	1	1	1	1	1	1	1	1	1	1	0	1	0	0	0	1	1	1	1	1	1	1	0	1	0	1	1	0	1	1	1	1	1	1	1
XrPt401990	1	1	1	1	1	0	0	1	0	0	0	1	0	1	1	0	1	1	0	0	0	0	0	0	0	1	0	1	1	1	1	1	0	0	0	1	1	1	1	1	1	1	1	1	1	1	1	1	1
XrPt402009	1	0	0	1	1	0	1	0	1	1	0	1	0	0	1	1	1	1	0	1	1	1	0	1	0	1	1	1	1	1	1	1	0	1	1	1	1	1	1	1	1	1	1	1	1	1	1	1	1
XrPt402013	1	1	1	1	1	1	1	1	0	-	1	0	0	0	1	1	0	0	0	0	1	0	1	1	1	1	0	1	1	1	0	0	0	1	0	0	1	1	1	1	1	1	1	1	1	1	1	1	1
XrPt402015	0	1	1	0	0	0	1	1	1	1	1	1	1	1	1	1	1	1	1	1	1	0	0	0	0	1	1	1	1	1	1	1	0	1	0	1	0	0	0	0	0	0	0	0	0	0	0	0	0
XrPt402017	0	0	0	1	1	0	1	0	0	0	1	1	1	1	1	0	0	1	1	0	1	1	1	1	1	1	0	0	0	1	1	1	1	1	0	0	0	0	0	0	0	0	0	0	0	0	0	1	0
XrPt402018	0	1	1	0	0	0	1	1	1	1	1	1	1	1	1	1	1	1	1	1	1	0	0	0	0	1	1	1	1	1	1	1	0	1	0	1	0	0	0	0	0	0	0	0	0	0	0	0	0
XrPt402020	0	1	1	0	0	0	1	1	1	1	1	1	1	1	1	1	1	1	1	1	1	0	0	0	0	1	1	1	1	1	1	1	0	0	0	1	0	0	0	0	0	0	0	0	0	0	0	0	0
XrPt402021	0	0	1	0	0	1	0	0	0	0	0	0	0	1	1	1	0	0	0	1	1	0	1	1	0	0	0	1	1	0	1	1	0	1	0	0	0	0	0	0	0	0	0	0	0	0	0	0	0
XrPt402030	0	0	0	1	1	1	1	1	0	1	0	0	1	0	0	0	0	0	0	0	1	1	1	1	1	1	0	0	0	0	0	1	1	1	0	1	1	1	1	1	1	0	0	1	0	1	1	1	0
XrPt402031	1	-	1	1	1	1	1	1	1	1	1	1	1	0	1	1	1	1	1	1	1	1	1	1	1	1	1	0	0	1	1	1	1	1	-	-	1	1	1	1	1	1	1	1	1	1	1	1	1
XrPt402033	1	0	0	1	1	0	1	0	1	1	0	1	0	0	1	1	1	1	0	1	1	1	0	1	0	1	1	1	1	1	1	1	0	1	1	1	1	1	1	1	1	1	1	1	1	1	1	1	1
XrPt402038	0	1	0	0	0	0	1	1	1	1	1	1	1	1	1	1	1	1	1	1	1	1	1	1	1	1	1	1	1	1	1	1	0	1	1	1	0	0	0	0	0	0	0	0	0	0	0	0	0
XrPt402043	1	1	0	0	0	1	0	0	0	0	0	0	0	0	0	1	1	1	1	1	1	0	0	0	0	0	0	0	0	0	0	1	0	0	1	1	0	0	0	0	0	0	0	0	0	0	0	0	0
XrPt402045	0	0	0	1	1	1	0	0	0	0	0	0	1	1	1	1	0	1	1	0	0	1	1	1	0	1	0	0	1	1	1	1	0	1	1	1	0	0	1	1	0	0	1	0	0	1	1	0	0
XrPt402046	0	0	0	1	1	0	0	1	0	1	1	1	1	1	1	1	1	1	1	1	1	0	0	0	0	1	0	0	0	0	0	1	0	0	1	1	0	0	0	1	1	0	1	0	1	1	1	1	0
XrPt402063	0	0	1	0	0	0	0	1	1	1	1	0	1	0	0	0	0	0	0	0	0	0	1	1	1	1	0	0	1	1	0	1	0	0	1	1	1	1	1	0	0	1	1	1	1	0	0	0	1
XrPt402064	1	1	1	1	1	1	1	1	0	0	1	0	0	0	1	1	0	0	0	0	1	0	1	1	1	1	0	1	1	1	0	0	0	1	0	0	1	1	1	1	1	1	1	1	1	1	1	1	1
XrPt402066	1	1	1	1	1	1	1	1	0	1	1	0	1	0	0	0	0	0	0	0	1	1	1	1	1	1	1	1	1	1	1	1	1	1	0	0	1	1	1	0	1	1	1	1	1	0	0	1	1
XrPt402074	0	0	0	0	0	1	1	0	1	1	1	0	1	0	1	1	0	0	1	1	1	1	1	1	1	0	1	0	1	1	0	1	1	1	1	1	0	0	0	0	0	0	0	0	0	0	0	1	0
XrPt402080	0	0	1	1	1	0	0	1	1	1	1	0	1	1	1	1	0	0	0	0	1	1	1	1	1	1	1	1	1	1	1	1	1	1	0	0	0	1	1	1	0	1	1	1	1	1	1	1	1
XrPt402088	1	0	-	1	1	1	1	1	1	1	1	1	0	0	0	0	0	0	0	0	1	1	1	1	1	1	1	0	0	0	-	1	1	1	1	1	1	1	1	1	1	1	1	1	1	1	1	1	1
XrPt402091	1	1	1	0	0	0	0	0	0	0	0	0	1	1	1	1	1	1	1	1	1	1	1	1	1	1	0	0	0	0	0	1	1	1	1	1	0	1	1	1	1	1	1	1	1	1	0	1	1
XrPt402096	0	1	1	0	0	0	1	1	1	1	1	1	1	1	1	1	1	1	1	1	1	0	0	0	0	1	1	1	1	1	1	1	0	1	0	1	0	0	0	0	0	0	0	0	0	0	0	-	-
XrPt402101	0	1	1	0	0	0	0	0	0	0	0	0	0	1	1	1	1	0	0	1	1	0	0	0	0	1	1	1	1	1	1	1	0	1	1	1	0	0	0	0	0	0	0	0	0	0	0	0	0
XrPt402104	0	1	1	0	0	0	0	0	0	0	0	0	0	1	1	1	1	1	0	1	1	0	0	0	0	1	1	1	1	1	0	0	0	1	0	0	0	0	0	0	0	0	0	0	0	0	0	0	0
XrPt402111	1	1	1	0	0	1	1	1	1	1	1	1	1	1	1	1	1	1	0	1	0	0	0	0	0	0	0	-	0	1	1	1	0	0	1	1	1	1	1	1	1	1	1	1	1	1	1	1	1
XrPt402116	0	0	0	1	1	1	1	1	1	1	1	1	0	0	1	1	0	0	0	0	1	1	1	1	1	1	1	1	1	1	1	1	1	1	0	0	1	0	0	1	0	1	1	0	1	1	1	1	1
XrPt402117	0	1	0	0	0	0	0	0	1	1	1	1	1	1	1	1	1	1	0	1	1	1	1	1	0	1	1	1	1	1	1	1	1	1	1	1	0	0	0	0	0	0	0	0	0	0	0	1	0
XrPt402118	0	0	0	0	0	1	0	0	1	1	1	0	-	1	1	1	1	0	0	1	-	0	0	0	0	0	0	0	0	0	0	0	0	0	1	1	1	1	1	1	1	1	1	1	1	1	1	1	1
XrPt402134	0	0	0	0	0	0	0	1	1	1	1	1	0	1	1	1	1	1	1	1	1	0	0	0	0	0	0	0	0	1	1	1	0	0	1	1	0	0	0	1	1	0	1	0	0	1	1	1	-
XrPt402149	1	1	1	0	0	0	1	1	1	1	1	1	1	0	0	0	0	1	1	0	1	1	1	1	1	1	1	1	1	1	1	1	1	1	1	1	1	1	1	1	1	1	1	1	1	1	1	1	1
XrPt402150	1	1	1	1	1	1	1	1	0	1	1	1	1	0	0	0	0	1	1	1	1	1	1	1	1	1	0	0	0	0	0	0	1	1	0	0	0	0	0	0	0	0	0	0	0	0	0	1	0
XrPt402163	1	0	1	1	1	0	0	1	0	1	0	1	0	0	1	1	1	1	1	1	1	0	1	1	1	1	0	0	0	0	0	0	1	1	0	0	1	1	1	1	1	1	1	1	1	1	1	1	1
XrPt402172	0	0	0	0	0	0	0	0	0	1	0	1	0	0	0	0	0	0	1	1	1	0	0	0	0	0	1	1	1	1	0	0	0	1	0	0	1	1	0	1	1	0	1	0	1	1	1	0	1
XrPt402179	0	0	0	0	0	0	0	0	1	1	1	1	1	1	1	1	0	1	0	1	-	1	1	1	0	1	0	0	0	1	1	1	0	0	1	1	0	0	0	0	0	0	0	0	0	0	0	0	0
XrPt402191	1	0	0	1	1	1	-	-	-	-	1	1	0	0	0	0	0	0	0	0	1	1	-	1	1	1	1	0	0	0	1	1	1	1	1	1	1	1	1	-	1	-	-	-	1	1	-	1	1
XrPt402193	0	0	0	1	1	1	1	1	1	1	1	1	1	1	1	1	1	1	1	1	1	1	1	1	1	1	0	0	0	0	1	1	1	1	0	0	1	0	0	0	0	1	0	0	0	1	1	1	1
XrPt402198	1	1	1	1	1	1	1	1	0	1	1	1	0	1	1	1	0	0	0	0	1	0	1	1	1	1	1	1	1	1	0	0	0	1	0	0	1	0	1	0	1	1	0	0	0	0	0	1	0
XrPt402201	0	0	0	0	0	0	1	0	1	0	1	1	-	1	1	1	-	1	1	1	1	1	1	0	1	1	0	0	1	1	1	1	1	-	1	1	1	1	1	1	1	1	1	1	1	1	1	1	1
XrPt402204	1	1	1	1	1	0	1	1	1	0	0	1	1	0	0	0	0	1	1	1	1	1	1	1	1	1	1	1	1	1	1	1	1	1	0	0	0	0	0	0	0	0	0	0	0	0	0	1	0
XrPt402208	1	1	1	0	0	0	0	0	0	0	0	0	1	0	0	0	1	1	0	0	-	0	0	0	0	1	1	1	1	1	1	1	0	1	0	1	1	1	1	1	1	1	1	1	1	1	1	1	1
XrPt402212	0	1	1	1	1	0	1	1	1	1	1	1	0	1	1	1	1	1	1	0	1	1	1	1	1	1	0	1	1	1	0	0	1	1	0	0	1	1	1	1	1	1	1	0	0	0	1	1	0
XrPt402214	0	0	0	0	0	0	0	0	1	1	1	1	0	1	1	1	1	1	1	1	1	0	0	0	0	0	0	0	1	1	0	1	0	0	1	1	0	0	0	1	1	0	1	0	0	1	1	1	1
XrPt402216	1	1	1	1	1	1	1	1	0	1	-	0	1	0	0	0	0	0	0	1	1	1	1	1	1	1	1	1	1	1	1	1	1	1	0	0	1	1	1	0	1	1	1	1	1	0	0	1	1
XrPt402219	1	1	1	0	0	0	1	-	0	0	1	0	0	0	0	0	0	0	0	0	1	0	0	1	1	1	1	1	1	1	1	-	1	1	1	1	0	0	0	0	0	0	0	0	0	0	0	1	0
XrPt402229	0	0	0	0	0	0	0	0	0	0	0	0	0	1	1	1	1	1	1	1	1	0	0	0	0	1	0	1	1	0	0	0	0	0	0	1	0	1	1	1	0	0	1	0	1	1	1	1	1
XrPt402237	0	0	0	1	1	1	1	1	1	1	1	1	1	1	1	1	1	1	1	1	1	1	1	1	1	1	0	0	0	1	1	1	1	1	0	0	1	0	0	0	0	0	0	0	0	1	1	1	1
XrPt402242	0	1	1	0	0	0	1	1	1	1	1	1	1	1	1	1	1	1	1	1	1	0	0	0	0	1	1	1	1	1	1	1	0	1	0	1	0	0	0	0	0	0	0	0	0	0	0	0	0
XrPt402245	0	0	0	1	1	0	0	0	0	0	0	0	1	1	1	0	0	1	0	0	0	1	1	1	0	1	0	0	1	0	1	1	1	1	0	0	0	0	1	0	0	1	1	1	0	1	1	0	0
XrPt402250	0	1	1	0	0	0	0	0	0	0	0	-	-	1	1	1	1	1	1	1	1	0	0	0	0	0	0	1	1	1	0	0	0	1	0	1	0	0	0	0	0	0	0	0	0	0	0	0	0
XrPt402256	0	1	1	1	1	1	0	0	0	0	0	0	0	1	1	1	1	1	0	1	1	1	1	0	0	0	0	0	1	1	1	1	1	1	0	0	0	0	0	0	0	0	0	0	0	0	0	0	-
XrPt402273	0	0	0	1	1	1	1	0	1	1	1	0	1	0	1	1	1	1	1	0	1	1	1	1	1	1	1	1	1	0	1	1	1	1	0	0	1	1	1	0	1	1	1	1	1	1	1	1	1
XrPt402293	0	1	1	1	1	0	0	1	1	1	1	1	1	0	1	1	1	1	1	1	1	1	1	1	1	1	0	0	0	0	0	0	1	1	0	0	1	1	1	1	1	1	1	1	1	1	1	1	1
XrPt402295	1	0	1	1	1	0	0	1	0	1	0	1	-	1	1	1	1	1	1	1	1	0	1	1	1	1	0	0	0	0	0	0	1	1	0	0	1	1	1	1	1	1	1	1	1	1	1	1	1
XrPt402302	1	1	1	0	0	0	0	0	0	0	0	0	0	1	1	1	0	0	0	1	-	0	0	1	1	1	1	1	1	1	1	1	0	1	1	1	0	1	1	0	0	1	1	1	1	0	0	1	0
XrPt402303	0	0	0	1	1	1	1	1	1	1	1	1	1	0	1	1	1	1	1	0	1	1	1	1	1	0	0	1	1	1	1	1	1	1	1	1	1	1	1	0	1	1	1	1	1	0	1	1	1
XrPt402322	1	1	0	0	0	0	1	1	1	1	1	1	-	1	1	0	1	1	1	0	1	1	1	1	1	1	1	1	1	0	1	1	0	1	1	1	1	1	1	1	1	1	1	1	1	1	1	1	1
XrPt402327	1	0	1	1	1	1	1	1	1	0	1	1	0	1	1	1	1	1	0	0	0	0	0	1	1	1	0	1	0	1	1	1	1	1	1	1	0	0	1	1	1	1	1	1	0	1	0	1	1
XrPt402332	1	1	1	1	-	0	0	0	1	0	1	1	0	1	1	1	1	0	1	0	-	0	0	0	0	1	1	1	0	0	1	1	0	0	0	0	0	0	1	0	1	0	0	0	0	0	1	0	0
XrPt402339	0	1	1	0	0	0	1	1	-	1	1	0	1	1	1	1	0	0	1	1	1	1	1	1	0	0	1	1	1	1	1	1	1	1	0	0	0	0	0	0	0	0	0	0	0	0	0	0	0
XrPt402348	1	1	1	0	0	0	0	0	0	0	0	0	1	1	1	1	1	0	0	0	0	0	0	0	0	1	1	1	1	1	1	1	0	1	0	1	1	1	1	1	1	1	1	1	1	1	1	1	1
XrPt402365	1	0	0	0	0	1	0	0	0	0	0	0	1	0	1	1	1	0	0	1	1	0	0	0	0	0	1	1	0	0	1	1	0	0	1	1	0	0	0	0	0	0	1	1	1	1	0	1	1
XrPt402372	1	1	1	1	1	0	0	0	0	0	0	0	0	1	1	1	1	1	1	0	0	0	0	0	0	1	0	1	1	1	1	1	0	1	0	0	0	0	1	1	1	0	1	1	0	0	0	0	0
XrPt402377	1	1	1	1	1	1	0	0	0	0	0	0	1	1	1	1	1	1	1	1	1	1	1	1	1	1	1	1	0	1	1	1	-	1	1	1	0	0	1	0	0	0	1	1	1	0	0	1	-
XrPt402379	0	1	1	1	1	0	1	1	1	1	1	1	0	1	1	0	1	1	1	0	1	1	1	1	1	1	0	1	1	1	0	0	1	1	0	0	1	1	1	1	1	1	1	0	0	0	1	1	0
XrPt402383	1	0	0	1	1	1	1	1	0	0	0	1	1	0	0	0	0	0	0	0	1	1	1	1	1	1	0	0	0	0	0	1	1	1	1	1	0	0	0	1	1	0	1	1	1	1	0	1	1
XrPt402391	0	0	0	0	0	1	1	1	1	1	1	1	0	1	0	0	1	0	0	0	0	0	0	0	0	0	0	0	0	0	0	0	0	0	1	1	1	1	1	1	1	1	1	1	1	1	1	-	1
XrPt402398	0	0	0	1	1	1	1	1	1	1	1	1	1	0	1	1	1	1	1	0	1	1	1	1	1	-	0	1	1	1	1	1	1	1	1	1	1	1	1	0	1	1	1	1	1	0	1	1	1
XrPt402402	1	0	0	1	1	1	1	1	1	1	1	1	0	1	0	0	1	1	1	0	1	1	1	-	1	-	0	0	1	1	0	0	1	1	0	0	1	1	1	1	1	0	1	0	0	0	0	1	0
XrPt402406	1	0	1	0	0	-	1	-	1	-	1	1	-	0	0	0	-	0	0	1	1	0	0	0	1	1	1	1	1	1	1	1	-	1	0	0	1	1	0	1	0	0	1	1	1	-	1	-	1
XrPt402407	0	0	0	0	0	0	0	0	1	1	1	1	-	1	1	1	1	1	1	1	1	0	0	0	0	0	0	0	1	1	0	1	0	0	1	1	0	0	0	1	1	0	1	0	0	1	1	1	1
XrPt402419	1	1	1	1	1	1	1	1	0	1	1	1	0	1	1	1	0	0	0	1	1	0	0	0	1	1	1	1	1	1	0	0	0	1	0	0	1	1	1	0	1	1	0	1	0	0	0	1	0
XrPt402423	1	1	1	0	0	0	1	1	1	1	1	1	1	1	1	1	1	1	1	1	1	1	1	1	1	1	0	1	1	1	1	1	1	1	0	1	1	1	1	1	1	1	1	1	1	1	1	1	1
XrPt402424	1	1	1	0	0	0	0	0	0	0	0	0	0	0	0	0	0	0	0	0	0	0	0	0	0	1	1	1	1	1	1	0	0	1	0	1	0	1	1	1	1	1	1	1	1	1	1	1	1
XrPt402429	0	1	1	1	1	0	1	1	1	1	1	1	1	1	1	1	0	0	0	0	1	1	1	1	1	1	1	1	1	1	1	1	1	1	0	1	1	1	1	1	1	1	1	1	1	1	1	1	1
XrPt402430	0	1	1	1	1	1	0	0	0	0	0	0	0	1	1	1	1	1	0	1	1	1	1	0	0	0	0	0	0	1	1	1	1	0	0	0	0	0	0	0	0	0	0	0	0	0	0	0	0
XrPt402444	1	1	1	1	1	1	1	1	0	1	1	1	0	0	0	1	0	0	0	1	1	0	1	1	1	1	1	1	1	1	0	0	0	1	0	0	1	1	1	1	1	1	1	1	1	1	1	1	1
XrPt402447	0	1	1	0	0	0	1	1	1	1	1	1	1	1	1	1	1	1	1	1	1	0	0	0	0	1	1	1	1	1	1	1	0	-	0	1	0	0	0	0	0	0	0	0	0	0	0	0	0
XrPt402461	0	0	0	0	0	1	0	0	1	1	0	1	0	1	1	1	1	1	0	1	0	0	0	0	0	1	1	1	1	1	1	1	0	1	1	1	1	1	1	1	1	1	1	1	1	1	1	1	1
XrPt402470	0	0	0	0	0	0	0	0	1	1	0	1	1	1	1	1	1	1	1	1	1	1	1	1	0	1	0	0	0	1	1	1	1	1	1	1	0	0	0	0	0	0	0	0	0	0	0	1	0
XrPt402481	1	0	0	0	0	1	1	1	1	1	1	1	1	1	1	1	1	1	1	1	1	1	1	1	1	1	0	1	1	1	0	0	1	1	0	1	1	1	1	1	0	1	1	1	1	1	1	1	1
XrPt402484	1	1	1	0	0	0	0	0	0	0	0	0	1	1	1	1	1	1	1	1	1	1	1	1	1	1	0	0	0	0	0	1	1	1	1	1	0	1	1	1	1	1	1	1	1	1	0	1	1
XrPt402487	0	0	0	1	1	1	1	1	1	1	1	1	0	-	1	1	0	1	1	1	1	1	1	1	1	1	0	0	0	0	0	1	1	1	1	1	0	0	0	0	0	0	0	0	0	0	0	1	0
XrPt402489	1	1	1	1	1	1	1	1	0	1	1	0	1	0	0	0	0	0	0	0	1	1	1	1	1	1	1	1	1	1	1	1	1	1	0	0	1	1	1	0	1	1	1	1	1	0	0	1	1
XrPt402493	1	1	1	1	1	1	1	1	1	0	1	1	0	1	1	1	1	1	1	1	1	1	1	0	0	1	0	1	1	1	1	1	1	1	1	1	1	1	0	0	0	1	1	1	1	1	1	1	1
XrPt402494	0	0	0	1	1	1	1	1	1	1	1	1	0	0	0	0	0	0	0	0	0	0	1	1	0	1	1	1	1	1	1	1	0	1	0	0	1	0	0	1	0	1	1	0	1	1	1	1	0
XrPt402496	1	1	1	1	1	1	1	1	0	0	1	0	1	1	1	1	0	0	0	1	1	1	-	1	1	1	1	1	1	1	1	1	1	1	1	1	1	1	1	0	1	1	1	1	1	1	1	1	1
XrPt402497	1	0	1	1	1	0	0	1	0	1	0	1	1	0	1	1	1	1	1	1	1	0	1	1	1	1	0	0	0	0	0	0	1	1	0	0	1	1	1	1	1	1	1	1	1	1	1	1	1
XrPt402504	1	1	1	1	1	1	1	0	1	1	0	0	0	0	0	0	0	0	0	0	1	1	1	1	1	1	0	1	1	1	1	1	1	1	0	0	0	1	1	0	1	0	0	1	0	0	1	1	1
XrPt402513	1	1	1	1	1	1	1	0	1	1	1	1	0	1	1	1	1	1	1	1	1	1	1	1	1	1	1	1	1	1	1	1	1	1	1	1	1	1	1	1	1	1	1	1	1	1	1	1	1
XrPt402515	0	1	0	0	0	1	1	0	1	1	1	1	1	0	1	1	1	1	0	1	1	1	1	1	0	1	1	1	1	1	1	1	1	1	1	1	0	0	0	0	0	0	0	0	0	0	0	0	0
XrPt402519	0	0	0	1	1	1	0	0	0	1	1	0	0	0	-	1	0	1	0	0	0	0	0	1	1	1	1	0	-	0	0	1	0	0	1	1	0	0	-	0	1	1	1	0	-	1	-	-	-
XrPt402522	1	0	1	1	1	1	0	0	0	0	0	0	1	0	0	0	0	0	0	0	1	1	1	1	0	0	0	0	1	1	0	1	1	1	1	1	1	1	1	1	1	1	1	1	1	1	1	1	1
XrPt402534	0	0	0	0	0	0	0	0	1	1	1	1	1	1	1	1	1	1	1	1	1	1	1	1	0	1	1	0	1	1	1	1	1	-	1	1	0	0	0	0	0	0	0	0	0	0	0	1	0
XrPt402538	0	0	0	1	1	1	1	0	1	1	1	1	1	0	0	0	0	0	0	0	0	0	1	1	0	0	1	1	0	0	0	0	0	0	0	0	1	0	1	1	0	1	1	0	1	-	1	1	0
XrPt402541	1	1	1	1	1	0	0	0	1	1	1	1	0	1	1	1	1	1	1	0	0	0	0	0	0	1	0	1	1	1	1	1	0	1	0	0	0	0	1	1	1	0	1	1	0	1	0	0	0
XrPt402547	0	0	0	1	1	1	0	0	0	1	1	0	0	0	-	1	0	1	0	0	0	0	0	1	1	1	1	0	0	0	0	1	0	0	1	1	0	0	0	0	1	1	1	0	0	1	0	0	-
XrPt402551	0	1	1	0	0	0	0	1	0	1	1	0	1	1	1	1	0	0	0	1	1	1	1	1	0	0	1	1	1	1	1	1	1	1	1	1	0	0	1	0	0	1	1	1	1	1	0	1	1
XrPt402555	1	0	0	1	1	1	1	0	1	1	1	1	1	1	1	1	1	1	0	0	-	0	0	0	1	1	0	0	0	1	0	1	0	1	1	1	1	1	1	1	1	1	1	1	1	1	1	1	1
XrPt402556	1	1	0	0	0	1	-	0	1	0	0	1	0	1	0	0	0	0	0	0	-	1	1	1	0	1	1	1	1	1	1	1	0	1	1	1	0	0	0	0	0	0	0	0	0	0	0	-	0
XrPt402558	0	1	1	1	1	1	0	0	0	0	0	0	0	1	1	1	1	1	0	1	1	1	1	0	0	0	0	0	1	1	1	1	1	0	0	0	0	0	0	0	0	0	0	0	0	0	0	0	0
XrPt402560	0	0	0	0	0	0	0	1	1	1	1	0	1	0	1	1	1	1	1	1	1	1	1	1	0	1	0	0	0	1	1	1	1	1	1	1	0	0	0	1	1	0	1	1	1	1	1	1	1
XrPt402566	1	1	1	1	1	1	1	1	1	1	1	1	0	1	1	1	1	1	1	1	1	1	1	-	0	0	0	1	1	0	1	1	1	1	1	1	1	1	0	0	0	1	1	1	1	-	1	1	1
XrPt402572	0	0	0	1	1	0	1	1	1	1	1	1	0	0	1	1	1	1	0	1	1	0	0	0	0	0	0	0	1	1	0	1	0	1	1	1	0	0	0	1	1	1	1	0	0	1	1	1	0
XrPt402573	1	1	1	1	1	1	1	1	1	1	1	1	1	1	1	1	1	1	1	1	1	1	1	1	1	1	1	1	1	1	1	1	1	1	1	1	1	1	1	1	1	1	1	1	1	1	1	1	1
XrPt402581	0	0	0	1	1	1	0	0	0	1	1	0	0	0	0	0	0	1	0	0	0	0	0	0	0	0	1	0	0	0	0	1	0	0	1	1	0	0	0	0	1	1	1	0	0	0	0	0	0
XrPt402585	1	0	1	0	0	0	1	1	1	1	1	1	-	0	0	0	-	0	0	1	1	0	1	0	1	1	1	1	-	1	1	1	1	1	-	0	1	-	0	1	0	0	1	1	1	1	0	0	1
XrPt402590	0	0	0	1	1	1	1	1	1	1	1	1	1	1	1	1	1	1	1	1	1	1	1	1	1	1	0	0	0	0	1	1	1	1	1	1	1	0	0	0	0	1	1	0	1	0	1	1	0
XrPt402599	1	1	1	1	1	0	0	0	0	1	1	0	0	0	0	1	1	1	0	0	0	0	0	0	0	1	1	1	0	0	1	1	0	0	1	1	0	0	0	0	1	1	1	0	0	0	0	0	1
XrPt402601	1	1	1	0	0	0	0	0	0	0	0	0	0	1	1	1	0	0	0	1	1	0	0	1	1	1	1	1	1	1	1	1	0	1	1	1	1	1	1	0	0	1	1	1	1	0	0	1	0
XrPt402605	0	0	0	1	1	1	1	1	1	1	1	1	0	0	0	0	0	0	0	0	0	0	1	0	0	1	1	1	1	1	1	1	0	1	0	0	1	0	0	1	0	1	1	0	1	0	1	1	0
XrPt402614	0	0	0	1	1	0	1	1	0	0	1	1	0	0	1	1	1	-	0	1	-	0	0	0	0	1	0	0	1	1	0	1	0	1	1	1	0	0	0	1	0	1	1	0	0	1	1	0	0
XrPt402620	1	1	0	0	0	0	1	1	0	1	0	0	0	1	1	1	1	1	1	1	1	0	0	0	0	1	1	0	1	-	0	0	0	0	0	0	1	1	1	1	1	1	1	1	1	1	1	1	1
XrPt402626	1	1	1	1	1	1	1	1	1	1	1	0	0	0	0	0	0	0	0	0	1	1	1	1	1	1	1	1	1	1	1	1	1	1	0	0	1	1	1	1	1	1	0	1	0	0	0	0	1
XrPt402637	0	1	1	0	0	0	0	0	0	0	0	0	1	1	1	1	1	1	1	1	-	0	0	0	0	0	0	1	1	-	0	0	0	1	0	1	0	0	0	0	0	0	0	0	0	0	0	0	0
XrPt402642	0	0	1	1	1	0	0	1	1	1	1	0	1	1	1	1	0	0	0	0	1	1	1	1	1	1	1	1	1	1	1	1	1	1	0	0	0	1	1	1	0	1	1	1	1	1	1	1	1
XrPt402644	0	0	0	1	1	1	0	0	0	0	0	0	1	1	1	1	1	0	1	0	0	1	0	1	1	1	1	1	0	1	1	1	1	0	1	1	0	1	1	0	1	1	1	1	0	1	1	1	0
XrPt402647	1	1	1	-	1	1	1	1	0	0	1	0	-	0	0	0	-	0	0	0	-	0	0	1	1	-	1	1	1	-	0	0	-	1	0	-	1	1	1	1	1	1	1	1	1	1	1	1	1
XrPt402648	0	0	0	1	1	0	1	1	0	1	1	1	0	0	1	1	1	1	0	1	1	0	0	0	0	1	0	0	1	1	0	1	0	1	1	1	0	0	0	1	0	1	1	0	0	1	1	0	0
XrPt402654	0	0	1	1	1	1	1	1	1	1	1	1	1	0	0	0	0	0	0	0	1	1	1	1	1	0	0	1	0	1	0	1	1	1	1	1	0	0	0	0	0	0	0	0	0	0	0	1	0
XrPt402655	0	0	0	0	0	0	0	1	1	1	1	1	1	0	0	0	0	0	0	1	0	1	1	1	1	1	0	0	1	1	0	1	0	0	1	1	1	1	0	0	0	1	1	1	1	0	0	0	0
XrPt402657	1	0	1	0	0	0	1	1	1	1	1	1	1	0	1	0	0	1	1	0	1	1	1	1	1	1	1	1	1	1	1	1	1	1	1	1	1	1	1	1	1	1	1	1	1	1	1	1	1
XrPt402659	0	1	1	0	0	0	1	1	1	1	1	1	1	1	1	1	1	1	1	1	1	0	0	0	0	1	1	1	1	1	1	1	0	1	0	1	0	0	0	0	0	0	0	0	0	0	0	0	0
XrPt402664	1	0	0	0	0	1	1	1	1	1	1	0	0	1	1	0	0	1	0	0	0	1	1	0	0	1	1	1	1	1	1	1	0	1	1	1	0	0	0	0	0	0	0	0	0	0	0	0	0
XrPt402666	1	1	1	0	0	1	0	0	1	1	1	1	1	1	1	0	0	1	1	1	1	1	1	1	1	0	1	1	0	0	1	-	1	1	0	0	1	1	1	0	1	-	1	1	1	0	1	1	1
XrPt402668	0	0	0	1	1	1	0	0	0	0	0	0	0	0	0	0	0	1	1	1	1	1	1	1	1	1	1	1	1	1	0	0	1	1	0	0	0	0	0	0	0	0	0	0	0	0	0	1	0
XrPt402675	1	1	1	1	1	1	1	0	1	-	1	1	0	1	1	1	1	1	1	1	1	1	1	0	0	1	1	1	0	1	1	1	1	1	0	0	0	1	0	1	1	0	0	0	0	1	1	1	1
XrPt402679	0	1	1	0	0	0	0	0	0	0	0	0	1	1	1	1	1	1	1	1	1	0	0	0	0	0	0	1	1	1	1	0	0	1	0	1	0	0	0	0	0	0	0	0	0	0	0	0	0
XrPt402685	0	0	0	0	0	0	0	0	1	-	1	1	0	1	1	1	1	1	1	1	1	0	0	0	0	0	0	0	1	1	0	1	0	0	1	1	0	0	0	1	1	0	1	0	0	1	1	1	1
XrPt410759	1	1	1	1	1	1	1	0	1	-	1	1	0	1	1	1	1	1	1	1	1	1	1	0	0	1	1	1	0	1	1	1	1	1	0	0	0	1	0	1	1	0	0	0	0	1	1	1	1
XrPt410767	0	1	0	1	1	1	1	0	1	1	1	0	1	1	1	1	1	1	1	0	1	0	0	0	0	1	1	1	1	1	1	1	1	1	1	1	0	1	1	0	1	0	0	1	0	1	1	1	1
XrPt410768	1	1	1	1	1	1	1	1	0	0	1	0	0	0	1	1	1	1	1	0	1	0	1	1	1	1	1	1	1	1	0	0	0	1	0	0	1	1	1	1	1	1	1	1	1	1	1	1	1
XrPt410769	1	1	0	0	0	0	0	0	0	0	0	0	0	1	1	1	1	1	1	1	1	0	0	0	0	1	1	0	1	1	1	1	0	0	0	0	1	1	1	1	1	1	1	1	1	1	1	1	1
XrPt410774	0	0	1	1	1	0	0	1	0	1	1	0	1	0	1	1	0	1	1	1	1	0	0	0	1	0	0	0	0	0	0	0	1	1	0	0	1	1	1	1	1	1	1	1	1	1	1	1	1
XrPt410775	1	0	1	1	-	1	0	0	0	0	0	0	1	0	0	0	0	0	0	0	1	1	1	1	0	0	0	0	0	1	0	1	1	1	1	1	1	1	1	1	1	1	1	1	1	1	1	1	1
XrPt410776	1	1	1	1	1	0	1	0	1	0	1	0	0	0	0	0	1	0	0	0	1	1	1	1	1	1	1	1	1	1	1	1	1	1	0	0	0	1	1	0	1	0	0	1	0	0	1	1	1
XrPt410786	1	1	1	0	0	0	1	1	0	0	1	1	0	1	1	1	1	0	0	1	1	0	0	0	0	1	0	0	1	1	1	1	0	1	1	1	0	0	0	1	0	0	0	0	0	1	0	0	0
XrPt410787	0	0	0	1	1	1	1	0	1	1	1	1	1	1	1	1	1	1	1	1	1	1	1	0	1	1	0	0	0	0	0	0	0	0	0	0	1	1	1	1	1	1	1	1	1	1	1	1	1
XrPt410789	1	1	1	0	0	0	0	0	0	0	0	0	1	1	1	1	1	0	0	0	0	0	0	0	0	1	1	1	1	1	1	1	0	1	0	1	1	1	1	1	1	1	1	1	1	1	1	1	1
XrPt410807	1	0	0	1	1	1	1	1	1	1	1	1	1	0	1	1	1	1	1	0	1	1	1	1	1	-	0	0	0	0	1	1	1	1	0	1	1	1	1	1	1	1	1	1	1	1	1	1	1
XrPt410818	0	0	0	0	0	1	0	1	0	1	1	1	1	1	1	1	1	1	1	1	1	0	0	0	0	0	0	0	0	0	0	1	0	0	1	1	0	0	0	0	0	1	1	0	1	1	1	1	1
XrPt410821	0	0	0	0	0	1	1	1	1	1	1	1	0	1	1	1	0	1	0	0	0	1	1	0	0	1	1	1	1	1	1	1	0	1	1	1	0	0	0	0	0	0	0	0	0	0	0	0	0
XrPt410823	1	1	1	0	0	0	0	0	0	0	0	0	0	1	1	1	0	1	1	1	-	0	0	0	0	1	1	1	1	1	1	1	0	1	0	1	0	0	0	0	0	0	0	0	0	0	0	0	0
XrPt410824	0	0	0	1	1	1	1	1	1	1	1	1	1	1	1	1	1	1	1	1	1	1	1	1	1	-	0	0	0	1	0	0	1	1	0	0	1	0	0	1	1	0	0	0	0	1	1	0	1
XrPt410835	0	0	0	1	1	1	0	0	0	0	0	0	0	0	0	0	0	1	1	1	1	1	1	1	1	1	1	1	1	1	1	0	1	1	0	0	0	0	0	0	0	0	0	0	0	0	0	1	-
XrPt410839	0	0	0	1	1	1	1	1	1	1	1	1	0	0	1	1	1	1	1	1	1	1	1	1	1	1	0	0	0	0	0	1	1	-	1	1	0	0	0	0	0	0	0	0	0	0	0	1	0
XrPt410841	1	1	1	1	1	0	0	0	1	1	1	1	0	1	1	1	1	1	1	0	0	0	0	0	0	1	0	1	1	1	1	1	0	1	0	0	0	0	1	1	1	0	1	1	0	1	0	0	0
XrPt410852	1	0	0	0	0	0	1	1	1	1	1	1	1	1	1	0	0	1	1	0	1	1	1	1	1	1	1	1	1	1	1	1	0	1	1	1	1	1	1	1	1	1	1	1	1	1	1	1	1
XrPt410855	1	1	1	1	1	1	1	1	0	0	1	0	1	1	1	1	0	0	0	1	1	1	1	1	1	1	1	1	1	1	1	1	1	1	1	1	1	1	1	0	1	1	1	1	1	1	1	1	1
XrPt410859	0	0	0	0	0	0	1	0	1	0	1	0	0	1	1	1	1	1	1	1	1	1	1	1	1	1	0	0	1	1	1	1	1	1	1	1	1	0	0	1	1	1	1	0	1	0	1	1	1
XrPt410861	1	1	1	1	1	1	0	0	1	1	0	0	0	0	0	0	0	0	0	0	1	1	1	1	1	1	0	1	0	1	1	1	1	1	0	0	0	0	1	0	1	0	1	1	1	0	1	1	1
XrPt410862	0	0	0	1	1	1	1	1	1	1	1	1	0	1	1	1	0	1	1	1	1	1	1	1	1	1	0	0	0	0	0	1	1	1	1	1	0	0	0	0	0	0	0	0	0	0	0	1	0
XrPt410866	1	0	0	0	0	1	1	0	1	0	1	-	-	1	1	0	0	1	0	0	0	1	1	0	0	1	1	1	1	1	1	1	0	1	1	1	0	0	0	0	0	0	0	0	0	0	0	0	0
XrPt410869	0	0	0	0	0	0	1	0	0	0	0	0	1	1	1	1	0	0	0	0	0	0	0	0	0	0	0	1	0	1	0	0	0	0	0	1	0	0	0	0	0	0	0	0	0	0	0	0	0
XrPt410871	0	0	0	1	1	1	1	1	1	1	1	1	1	0	0	0	0	0	0	0	0	0	1	1	0	0	1	1	0	0	0	0	0	0	0	0	1	0	1	1	0	1	1	0	1	1	1	1	0
XrPt410873	1	0	0	1	1	1	1	1	1	1	1	1	1	0	1	1	1	1	1	0	1	1	1	1	1	1	0	0	0	0	1	1	1	1	0	1	1	1	1	1	1	1	1	1	1	1	1	1	1
XrPt410875	1	1	1	1	1	1	0	0	0	0	0	0	0	1	1	1	1	1	1	1	1	1	1	0	0	0	1	0	0	0	0	0	0	0	0	0	0	0	0	0	0	0	0	0	0	0	0	1	0
XrPt410888	1	1	1	1	1	1	1	1	1	1	1	1	0	0	1	1	1	1	1	1	1	1	0	1	1	1	1	1	1	1	0	1	0	1	1	1	1	1	1	1	1	1	1	1	1	1	1	1	1
XrPt410890	1	1	1	1	1	1	1	0	1	1	0	0	0	0	-	0	0	0	0	0	1	1	1	1	1	1	0	1	1	1	1	1	1	1	0	0	0	0	1	0	1	1	1	1	1	0	1	1	1
XrPt410897	0	0	0	0	0	0	0	0	1	1	1	1	1	1	1	1	1	1	1	1	1	1	1	1	0	1	1	0	1	1	1	1	1	1	1	1	0	0	0	0	0	0	0	0	0	0	0	1	0
XrPt410913	0	0	1	0	0	1	0	0	0	0	0	0	0	1	1	1	0	0	0	1	1	0	1	1	0	0	0	1	1	0	1	1	1	1	0	0	0	0	0	0	0	0	0	0	0	0	0	0	0
XrPt410917	1	0	1	1	1	0	0	1	0	1	0	1	0	1	1	1	1	0	1	1	1	0	1	1	1	1	0	0	0	0	0	0	1	-	0	0	1	1	1	1	1	1	1	1	1	1	1	1	1
XrPt410932	0	1	0	0	0	0	1	0	1	1	1	1	1	0	1	1	1	1	0	1	1	1	1	1	0	1	1	1	1	1	1	1	1	1	1	1	0	0	0	0	0	0	0	0	0	0	0	0	0
XrPt410937	0	1	1	1	1	0	1	1	1	1	1	1	0	1	1	0	1	1	1	0	1	1	1	1	1	1	0	1	1	1	0	0	1	1	0	0	1	1	1	1	1	1	1	0	0	0	1	1	0
XrPt410952	1	1	1	0	0	0	0	0	0	0	0	0	1	0	0	0	1	1	0	0	-	0	0	0	0	1	1	1	1	1	1	1	0	1	0	1	1	1	1	1	1	1	1	1	1	1	1	1	1
XrPt410959	0	0	0	1	1	1	0	0	0	0	0	0	1	1	1	1	1	0	1	0	1	1	1	1	1	1	1	1	0	1	1	1	0	0	1	1	0	1	1	0	1	0	1	1	1	1	0	1	0
XrPt410966	0	0	0	0	0	0	0	0	1	1	1	1	0	1	1	1	1	1	1	1	1	0	0	0	0	0	0	0	1	1	0	1	0	0	1	1	0	0	0	1	1	0	1	0	0	1	1	1	1
XrPt410971	0	0	1	0	0	0	0	1	1	1	1	0	1	0	0	0	0	0	0	0	0	0	1	1	1	1	0	0	1	1	0	0	0	0	1	1	1	0	1	0	0	1	1	1	1	0	0	0	1
XrPt411014	1	1	1	0	0	0	0	0	0	0	0	0	0	1	1	1	0	1	1	1	0	0	0	0	0	1	1	1	1	1	1	1	0	1	0	1	0	0	0	0	0	0	0	0	0	0	0	0	0
XrPt411030	0	1	1	0	0	0	1	1	1	1	1	1	0	1	1	1	1	1	1	1	1	0	0	0	0	1	1	1	1	1	1	1	0	1	0	1	0	0	0	0	0	0	0	0	0	0	0	0	0
XrPt411037	0	0	0	1	1	0	1	0	0	0	1	1	1	1	1	0	0	1	1	0	1	1	1	1	1	1	0	0	0	1	1	1	1	1	0	0	0	0	0	0	0	0	0	0	0	0	0	1	0
XrPt411054	0	0	0	1	1	1	1	1	0	0	0	1	1	0	1	1	1	1	1	0	1	1	1	1	1	1	0	0	0	0	0	0	1	1	0	0	0	0	0	1	0	1	0	0	0	1	0	1	0
XrPt411062	0	1	1	1	1	1	0	0	0	1	1	0	0	1	0	1	1	1	1	0	-	1	1	1	1	1	0	1	0	1	0	0	1	1	0	0	1	1	1	1	1	1	1	1	1	1	1	1	1
XrPt411063	0	1	1	0	0	0	0	0	0	0	0	0	1	0	1	1	0	0	0	1	-	1	1	1	0	0	1	1	1	0	1	1	0	1	1	1	0	0	0	0	0	0	1	0	1	1	1	0	1
XrPt411066	0	0	0	0	0	1	1	1	1	1	1	1	1	1	1	1	0	1	1	1	1	1	1	1	1	1	1	0	1	1	0	0	1	1	1	1	1	1	1	0	1	1	1	1	1	1	1	1	1
XrPt411069	0	1	0	0	0	0	1	0	1	1	1	1	1	0	1	1	1	1	0	1	1	1	1	1	0	1	1	1	1	1	1	1	1	1	1	1	0	0	0	0	0	0	0	0	0	0	0	0	0
XrPt411074	1	1	1	1	1	1	0	1	0	1	1	0	1	0	0	0	0	0	0	0	1	1	1	1	1	1	1	1	1	1	1	1	1	1	1	1	1	1	1	1	1	1	1	1	1	1	1	1	1
XrPt411081	1	1	1	1	1	1	1	1	0	0	1	0	1	1	1	1	0	0	0	1	1	1	1	1	1	1	1	1	1	1	1	1	1	1	1	1	1	1	1	0	1	1	1	1	1	1	1	1	1
XrPt411085	0	0	0	1	1	1	0	0	0	0	0	0	1	1	1	1	1	0	1	0	0	1	0	1	1	1	1	1	0	1	1	1	1	0	1	1	0	1	1	0	1	1	1	1	0	1	1	1	0
XrPt411086	0	0	0	1	1	1	1	1	0	1	0	0	1	0	0	0	0	0	0	0	1	1	1	1	1	1	0	0	0	0	0	1	1	1	0	1	0	0	0	0	0	0	0	0	0	0	0	1	0
XrPt411096	1	1	1	1	1	1	1	0	1	1	0	0	0	0	-	0	0	0	0	0	1	1	1	1	1	1	0	1	1	1	1	1	1	1	0	0	0	0	1	0	1	1	1	1	1	0	1	1	1
XrPt411102	1	1	1	1	1	1	1	1	0	0	1	0	0	0	1	1	0	1	0	0	1	0	1	1	1	1	0	1	1	1	0	0	0	1	0	0	1	1	1	1	1	1	1	1	1	1	1	-	1
XrPt411103	0	0	0	0	0	0	0	0	1	1	1	1	1	1	1	1	1	1	1	1	1	1	1	1	0	1	1	0	1	1	1	1	1	1	1	1	0	0	0	0	0	0	0	0	0	0	0	1	0
XrPt411105	0	0	0	0	0	0	0	0	1	1	1	0	1	1	1	1	1	1	1	1	1	1	1	1	0	1	0	0	0	1	1	1	1	1	1	1	0	0	0	0	0	-	0	0	0	0	0	1	0
XrPt411113	0	0	0	0	0	0	0	1	1	1	1	1	0	1	1	1	1	1	1	1	1	0	0	0	0	0	0	0	0	0	0	1	0	0	1	1	0	0	0	1	1	0	1	0	0	1	1	1	0
XrPt411126	0	1	1	-	0	0	1	1	1	1	1	1	-	1	1	1	-	1	1	1	0	0	-	-	0	1	1	1	1	1	1	1	0	-	0	1	0	0	0	0	0	0	0	0	0	0	0	0	0
XrPt411127	1	1	1	0	0	0	0	0	-	0	0	0	1	1	-	1	1	1	1	1	1	1	1	1	1	0	0	0	0	0	0	0	1	-	1	1	0	1	1	1	1	1	1	1	1	1	0	0	1
XrPt411128	0	0	0	1	1	1	1	1	0	1	0	1	1	0	0	0	0	0	0	0	1	1	1	1	1	1	0	0	0	0	0	1	1	1	0	1	1	1	1	1	1	0	0	1	0	1	1	1	0
XrPt411138	0	0	0	1	1	1	1	1	1	1	1	1	-	1	1	1	-	1	1	1	1	1	1	-	1	-	0	0	0	1	0	0	1	1	0	0	1	0	0	1	1	0	0	0	0	1	1	-	-
XrPt411144	1	1	1	0	0	0	0	0	0	0	0	0	-	0	0	1	1	1	0	0	-	0	0	0	0	1	1	1	1	1	1	1	0	1	0	1	1	1	1	1	1	1	1	1	1	1	1	1	1
XrPt411151	0	1	1	0	0	0	0	0	1	0	0	1	1	1	1	1	1	1	1	1	1	0	0	0	0	0	0	1	1	1	0	0	0	1	0	1	0	0	0	0	0	0	0	0	0	0	0	0	0
XrPt411156	1	-	0	1	1	1	1	1	1	1	1	1	0	0	0	0	0	0	0	0	1	1	1	1	1	1	1	0	0	0	1	1	1	1	1	1	1	1	1	1	1	1	1	1	1	1	1	1	1
XrPt411160	1	1	1	1	1	1	1	1	1	-	1	1	0	1	1	1	1	1	1	1	1	1	1	1	0	1	0	1	1	1	1	1	1	1	1	1	1	1	0	1	0	1	1	1	1	1	1	1	1
XrPt411161	0	0	0	1	1	1	1	1	0	-	0	1	1	0	0	0	0	0	0	0	1	1	1	1	1	1	0	0	0	0	0	-	1	1	0	0	0	1	0	1	1	0	1	1	1	1	0	1	1
XrPt411170	1	1	1	1	1	1	1	1	0	0	1	0	0	0	1	1	0	1	0	0	1	0	1	1	1	1	0	1	1	-	1	0	0	1	0	0	1	1	1	1	1	1	1	1	1	1	1	1	1
XrPt411174	0	0	0	1	1	1	1	1	1	1	1	1	0	0	0	0	0	0	0	0	0	0	1	1	0	1	1	1	1	1	1	1	0	1	0	0	1	0	0	1	0	1	1	0	1	1	1	1	0
XrPt411177	0	0	0	0	0	0	1	0	0	1	0	0	0	0	0	0	0	0	0	0	0	0	0	1	1	1	1	0	1	1	0	1	0	0	0	0	0	0	1	1	1	0	1	0	0	1	0	0	0
XrPt411234	1	1	1	1	1	1	1	1	1	0	1	1	0	1	1	1	1	1	1	1	1	1	1	1	0	0	0	1	1	1	1	1	1	1	1	1	1	1	0	0	0	1	1	1	1	1	1	1	1
XrPt411237	1	0	1	0	0	0	0	0	0	0	0	0	0	1	0	1	1	1	0	0	0	0	0	0	0	0	1	1	1	1	1	1	0	1	0	1	1	1	1	1	1	1	1	1	1	1	1	1	1
XrPt411238	0	1	0	0	0	1	1	0	1	1	1	0	-	1	1	1	0	1	0	0	0	1	1	1	0	1	1	1	1	1	1	1	0	1	1	1	-	0	0	0	0	0	0	0	0	0	0	0	0
XrPt411242	0	0	0	0	0	0	1	1	0	0	0	0	0	1	1	1	1	1	1	1	1	0	0	0	0	1	1	0	1	0	0	0	0	0	0	1	1	1	1	1	1	1	1	1	1	1	1	1	-
XrPt411243	1	1	1	1	1	1	1	0	0	1	1	0	1	0	0	0	0	0	0	0	1	1	1	1	1	1	1	1	1	1	1	1	1	1	0	0	1	1	1	0	1	1	1	1	1	0	0	1	1
XrPt411252	0	0	0	1	1	0	0	0	0	0	0	0	1	1	1	1	0	1	0	0	0	1	1	1	0	1	0	0	1	0	1	1	1	1	0	0	0	0	1	0	0	1	1	1	0	1	1	0	0
XrPt411267	0	0	0	1	1	1	0	0	0	0	0	0	1	1	1	1	1	0	1	0	0	1	0	1	1	1	1	1	1	1	1	1	0	0	1	1	0	1	1	0	1	1	1	1	0	1	1	1	0
XrPt411276	0	0	0	1	1	1	1	0	1	1	1	1	1	1	1	1	1	1	1	0	0	1	0	0	1	1	0	0	0	0	0	0	0	0	0	0	1	1	1	1	1	1	1	1	1	1	1	1	1
XrPt411291	0	0	0	0	0	1	1	1	0	0	0	0	1	0	0	1	0	1	1	1	1	1	1	1	1	1	0	1	1	1	0	0	1	1	1	1	1	1	0	1	1	1	1	1	1	1	0	1	1
XrPt411298	1	1	1	0	0	0	0	0	0	0	0	0	0	0	0	0	0	0	0	0	0	0	0	0	0	1	1	1	1	1	0	0	0	1	0	1	0	0	0	0	0	0	0	0	0	0	0	0	0
XrPt411308	0	0	0	0	0	1	1	1	1	1	1	1	1	1	1	1	0	1	1	1	1	1	1	1	1	1	1	0	1	1	1	1	1	1	1	1	1	1	1	0	1	1	1	1	1	1	1	1	1
XrPt411317	1	1	1	0	0	0	0	0	-	0	0	0	0	1	0	-	0	0	1	1	0	0	0	0	0	1	1	1	1	1	1	1	0	1	0	1	0	0	0	1	0	0	0	0	0	1	0	0	0
XrPt411324	0	0	0	1	1	-	1	1	1	1	1	1	1	1	1	1	1	1	1	1	1	1	1	1	1	1	0	0	0	0	1	1	1	1	0	0	1	0	0	0	0	1	0	0	0	1	1	1	1
XrPt411338	1	1	1	0	0	0	0	0	1	1	0	0	1	0	1	1	0	0	0	1	1	1	1	0	0	0	0	0	1	1	1	-	1	1	1	1	0	1	0	1	1	0	1	1	1	1	1	1	1
XrPt411340	0	1	1	1	1	0	1	1	-	1	1	1	0	1	1	0	0	1	1	0	1	1	1	1	1	1	0	1	1	1	0	0	1	1	0	0	1	1	1	1	1	1	1	1	1	1	1	1	1
XrPt411357	1	1	1	1	1	1	1	1	1	1	1	-	1	1	1	1	1	1	1	1	1	1	1	1	1	0	1	1	1	1	1	1	1	1	1	1	1	1	1	1	1	1	1	1	1	1	1	1	1
XrPt411359	1	1	1	0	0	0	0	0	0	0	0	0	1	0	1	1	0	0	0	1	1	1	1	1	1	1	1	1	1	1	1	1	1	1	1	1	1	1	1	1	1	1	1	1	1	1	1	1	1
XrPt411364	0	1	1	0	0	0	1	1	1	1	1	1	1	1	1	1	1	1	1	1	1	0	0	0	0	1	1	1	1	1	1	1	0	1	0	1	0	0	0	0	0	0	0	0	0	0	0	0	0
XrPt411366	0	0	0	1	1	1	0	0	0	0	0	0	0	0	0	0	0	1	1	1	1	1	1	1	1	1	1	1	1	1	0	0	1	1	0	0	0	0	0	0	0	0	0	0	0	0	0	1	0
XrPt411376	0	0	0	1	1	1	1	1	1	1	1	1	1	1	1	1	1	1	1	1	1	1	1	1	1	0	0	0	0	0	1	1	1	1	1	1	1	0	0	0	0	1	0	0	0	1	1	1	1
XrPt411389	0	0	0	0	0	0	0	0	1	1	1	1	0	1	1	1	1	1	1	1	1	0	0	0	0	0	0	0	1	1	-	1	0	1	1	1	0	0	0	1	1	1	1	0	0	1	1	1	0
XrPt411393	1	1	0	0	0	0	1	0	0	-	1	1	0	0	0	0	0	0	0	0	1	0	0	1	1	1	1	1	1	1	1	1	1	1	1	1	1	0	1	1	1	0	1	1	1	1	0	1	0
XrPt411400	0	1	0	0	0	0	1	1	1	1	1	1	0	1	1	1	1	1	1	0	0	1	1	1	1	1	1	1	1	1	-	1	1	1	0	0	1	1	0	1	1	1	1	0	0	1	1	1	1
XrPt411406	0	0	0	0	0	0	0	0	1	1	0	1	1	1	1	1	0	1	1	1	1	1	1	1	0	1	0	0	0	1	1	1	1	1	1	1	0	0	0	0	0	0	0	0	0	0	0	1	0
XrPt411409	0	1	0	1	1	1	1	1	1	1	1	1	0	1	1	1	0	1	1	1	1	1	1	1	1	1	0	0	0	0	0	1	1	1	1	1	0	0	0	0	0	0	0	0	0	0	0	1	0
XrPt411416	0	1	1	0	0	0	1	1	1	1	1	1	1	1	1	1	1	1	1	1	1	0	0	0	0	1	1	1	1	1	1	1	0	1	0	1	0	0	0	0	0	0	0	0	0	0	0	0	-
XrPt411417	1	1	1	1	1	1	1	1	1	1	1	0	0	0	0	0	0	0	0	0	1	1	1	1	1	1	1	0	0	0	1	1	1	1	0	0	1	1	1	1	1	1	1	1	1	1	1	1	1
XrPt411422	0	0	1	1	1	0	0	1	1	1	1	0	1	0	1	1	1	1	1	1	1	0	1	1	1	1	0	0	0	0	0	0	1	1	0	0	1	1	1	1	1	1	1	1	1	1	1	1	1
XrPt411428	1	1	1	1	1	1	1	0	0	1	0	0	1	0	0	0	0	0	0	0	1	1	1	1	1	1	1	1	1	1	1	1	1	1	0	0	1	1	1	0	1	1	1	1	1	0	0	1	1
XrPt411440	0	0	0	0	0	0	0	0	1	1	1	1	0	1	1	1	1	1	1	1	1	0	0	0	0	0	0	0	1	1	0	1	0	0	1	1	0	0	0	1	1	0	1	0	0	1	1	1	1
XrPt411453	1	1	1	1	1	1	1	0	1	1	1	1	0	1	1	1	0	1	1	1	1	1	1	1	1	1	1	1	1	1	1	1	1	1	1	1	1	1	1	1	1	1	1	1	1	1	1	1	1
XrPt411469	1	1	1	0	0	1	1	1	1	1	1	1	0	0	0	1	1	1	1	1	1	1	0	0	1	0	1	1	1	1	0	0	1	1	0	0	1	1	0	1	1	1	1	1	1	1	1	1	1
XrPt411479	1	1	1	1	1	0	1	1	1	1	1	1	1	1	1	1	1	1	0	1	1	0	0	0	0	0	0	0	0	0	1	1	0	0	1	1	1	1	1	1	1	1	1	1	1	1	1	1	1
XrPt411488	0	1	0	1	1	0	1	1	1	1	1	1	1	1	1	1	1	1	1	1	1	1	1	1	1	1	1	1	1	1	1	1	1	1	0	0	0	0	0	0	0	0	0	0	0	0	0	1	-
XrPt411506	0	0	0	0	0	1	1	1	0	1	1	1	1	0	0	0	0	1	1	1	1	1	1	1	1	1	0	1	1	1	-	1	1	1	1	1	1	1	1	1	0	1	1	1	1	1	1	1	1
XrPt411509	0	0	0	1	1	1	1	1	1	1	1	1	0	1	1	1	0	1	1	1	1	1	1	1	1	1	0	0	0	0	0	1	1	-	1	1	0	0	0	0	0	0	0	0	0	0	0	1	0
XrPt411511	1	1	1	0	0	0	0	0	1	1	1	0	0	1	1	1	1	1	1	1	1	0	0	0	0	1	1	1	1	1	1	1	0	1	1	1	0	0	1	0	1	1	1	0	0	1	0	0	1
XrPt411521	0	0	0	0	0	1	1	1	0	1	1	1	1	0	0	0	0	1	1	1	1	1	1	1	1	0	0	1	1	1	0	1	1	1	1	1	1	1	1	1	0	1	1	1	1	1	1	1	1
XrPt411522	1	1	1	0	0	1	1	1	1	1	1	1	1	1	1	1	1	1	0	1	0	0	0	0	0	0	0	0	0	1	1	1	0	0	1	1	1	1	1	1	1	1	1	1	1	1	1	1	1
XrPt411525	1	0	1	1	1	0	0	1	0	1	0	1	0	1	1	1	1	0	1	1	1	0	1	1	1	1	0	0	0	0	0	0	1	1	0	0	1	1	1	1	1	1	1	1	1	1	1	1	1
XrPt505139	1	0	1	0	0	0	0	0	0	0	0	0	-	1	0	1	-	1	0	0	0	0	0	0	0	0	1	1	1	1	1	1	0	1	0	1	1	1	1	1	1	1	1	1	1	1	1	1	1
XrPt505144	1	1	1	1	1	1	1	0	1	1	0	0	-	0	0	0	-	0	0	0	1	1	1	1	1	-	0	1	-	1	1	1	1	1	0	0	0	0	1	0	1	1	1	1	1	0	1	1	1
XrPt505153	0	0	0	0	0	1	0	0	1	1	1	0	-	1	1	1	-	1	0	1	0	0	0	0	0	0	0	0	0	0	0	-	0	0	1	1	1	1	1	1	1	1	1	1	1	1	1	1	1
XrPt505154	0	0	1	1	1	1	0	0	0	0	0	0	-	1	-	1	-	0	0	1	-	0	1	1	0	0	0	0	-	1	1	1	1	1	0	0	0	0	0	0	0	0	0	0	0	0	-	0	-
XrPt505158	0	0	1	1	1	1	1	1	1	1	1	1	-	0	0	0	-	0	0	0	1	1	1	1	1	1	0	1	0	1	-	-	1	1	1	1	0	0	0	0	0	0	0	0	0	0	0	1	0
XrPt505173	0	1	1	1	1	0	1	1	1	1	1	1	-	1	1	-	-	1	1	0	1	1	1	1	1	1	0	1	1	1	-	1	1	1	1	1	1	1	1	1	1	1	1	0	0	-	1	1	1
XrPt505185	0	1	1	1	1	0	1	1	1	1	1	1	-	1	1	-	-	1	1	0	1	1	1	1	1	1	0	1	1	1	0	1	1	-	1	1	1	1	1	0	1	1	1	0	0	0	1	1	0
XrPt505189	1	1	1	1	1	0	0	0	0	0	0	0	-	1	1	1	-	1	-	0	0	0	0	0	0	1	0	1	1	1	1	1	0	1	0	0	0	0	1	1	1	0	1	1	0	-	-	0	0
XrPt505193	0	0	1	1	1	1	1	1	1	1	1	1	-	1	1	1	-	1	0	0	1	1	1	1	1	1	1	1	1	1	1	1	1	1	0	1	1	1	1	1	1	1	1	1	1	1	1	1	1
XrPt505197	0	0	0	1	1	1	1	1	0	1	-	1	-	0	0	0	-	0	0	-	1	1	1	1	-	0	0	0	0	0	0	0	1	0	0	1	1	-	0	1	1	0	0	1	0	1	1	1	1
XrPt505214	1	1	1	1	1	1	1	0	1	1	0	0	-	0	0	0	-	0	0	0	0	0	0	0	0	1	1	1	1	1	1	1	0	1	0	0	1	1	1	0	1	1	1	1	1	0	1	1	1
XrPt505215	0	0	0	0	0	1	0	1	0	-	1	1	-	1	1	1	-	1	1	1	-	0	0	0	0	0	0	0	0	0	0	-	0	0	1	1	0	0	0	0	0	1	1	0	1	1	1	1	1
XrPt505216	0	0	0	0	0	0	0	0	1	1	1	-	-	1	1	1	-	1	1	1	1	1	1	1	0	1	0	0	0	1	1	1	1	1	1	1	0	0	0	0	0	0	0	0	0	0	0	1	0
XrPt505220	0	0	0	0	0	1	0	0	1	1	1	0	-	1	1	1	-	1	0	1	0	0	0	0	0	0	0	0	0	0	0	-	0	0	1	1	1	1	1	1	1	1	1	1	1	1	1	1	1
XrPt505229	1	1	1	0	-	0	0	0	0	0	0	0	-	0	0	0	-	0	0	0	0	0	0	0	0	1	1	1	1	1	1	0	0	1	0	1	0	1	1	1	1	1	1	1	1	-	1	1	1
XrPt505238	0	0	0	0	-	1	1	1	-	1	1	-	-	1	-	-	-	1	0	0	0	1	1	-	0	1	1	1	1	1	1	1	0	1	1	1	0	0	0	0	0	0	0	0	0	0	-	0	0
XrPt505244	0	0	0	1	1	1	1	1	1	1	1	1	-	1	1	1	-	1	1	1	1	1	1	1	1	-	0	0	0	0	1	1	1	-	1	1	1	0	0	0	0	1	1	0	1	0	1	1	0
XrPt505247	0	0	0	0	0	1	1	1	1	1	1	1	-	1	1	1	-	1	1	1	1	1	1	1	1	1	1	-	-	1	0	-	1	1	1	1	1	1	1	0	-	1	1	1	1	1	1	1	1
XrPt505248	0	0	0	1	1	1	0	0	0	0	0	0	-	0	0	0	-	0	0	0	0	0	0	0	0	0	0	0	0	0	0	0	-	0	1	1	1	1	1	1	1	1	1	1	1	1	1	1	1
XrPt505250	1	0	1	-	1	0	0	0	0	0	0	0	-	0	0	0	-	0	0	0	1	1	1	1	1	0	1	0	1	1	-	-	1	1	-	1	1	1	1	1	1	1	1	1	1	1	1	1	1
XrPt505256	1	1	1	0	0	0	1	0	1	1	-	0	-	1	1	-	-	1	0	1	0	0	0	-	0	0	1	1	-	1	1	1	0	1	1	1	1	1	1	0	1	0	1	1	1	0	1	1	1
XrPt505264	1	0	0	0	0	0	0	0	0	0	0	0	-	1	1	1	-	1	1	1	-	1	1	-	1	-	1	1	1	1	1	1	0	0	1	1	0	0	0	0	0	0	0	0	0	0	0	0	0
XrPt505267	0	1	0	1	1	1	1	1	1	1	1	1	-	1	1	1	-	1	1	1	-	0	0	0	0	1	0	1	0	0	1	0	0	0	0	1	0	0	0	0	0	0	0	0	0	0	0	0	0
XrPt505268	0	0	0	0	0	0	0	0	1	-	-	1	-	1	1	1	-	1	1	1	-	1	-	-	0	-	0	0	0	1	1	1	1	-	-	1	0	0	0	0	0	0	0	-	-	0	0	1	-
XrPt505287	0	0	0	1	1	0	1	1	0	-	1	-	-	0	1	1	-	1	0	1	1	0	0	0	0	1	0	0	1	1	0	-	0	1	1	1	0	0	0	1	0	-	1	0	0	1	1	0	0
XrPt505298	0	1	1	1	1	1	1	1	1	1	1	1	-	0	0	0	-	0	0	0	1	1	1	1	1	1	0	0	0	1	-	-	1	1	1	1	0	0	0	0	0	0	-	0	0	0	0	1	0
XrPt505304	0	0	0	1	1	1	-	1	1	1	1	1	-	1	1	1	-	-	-	1	1	1	1	1	1	0	0	-	-	0	1	1	1	-	0	0	1	0	0	0	0	1	0	0	0	1	0	0	1
XrPt505308	1	0	-	0	0	0	1	1	1	1	1	1	-	0	-	0	-	1	1	-	-	1	-	1	1	1	1	1	1	1	-	-	-	1	1	1	1	1	1	1	1	-	1	1	1	1	1	1	1
XrPt505309	-	0	0	1	1	1	1	1	1	1	1	1	-	1	-	0	-	1	1	-	-	-	0	1	-	1	0	0	-	1	0	0	1	1	0	0	1	1	-	1	1	0	1	0	0	0	-	1	0
XrPt505310	0	1	1	1	1	0	1	1	1	1	1	1	-	1	1	0	-	1	1	0	1	1	1	1	1	1	0	1	1	1	-	0	1	1	0	0	1	1	1	1	1	1	1	0	0	0	1	1	0
XrPt505317	1	1	1	0	0	1	0	0	0	0	0	0	-	1	1	1	-	1	1	1	1	1	1	1	1	-	1	1	1	1	0	-	1	1	1	1	1	1	1	1	1	1	1	1	1	1	1	1	1
XrPt505329	0	0	0	0	0	0	0	0	1	1	1	1	-	1	1	1	-	1	0	1	1	1	1	1	0	1	1	0	-	-	1	1	1	-	1	1	0	0	0	0	0	0	0	0	0	0	0	1	0
XrPt505336	0	0	0	0	-	0	0	0	0	0	-	-	-	1	1	1	-	0	0	0	0	0	0	0	0	-	0	1	0	0	0	0	0	0	0	0	0	0	0	0	0	0	0	0	0	0	-	0	0
XrPt505337	0	0	0	1	1	1	0	0	0	0	0	0	-	1	1	1	-	1	1	1	-	1	1	1	0	0	0	0	0	-	0	0	0	0	0	0	0	1	0	0	0	-	-	0	0	0	1	-	1
XrPt505338	0	0	0	1	1	1	1	0	1	1	1	0	-	0	1	1	-	1	1	0	1	1	1	1	1	-	0	1	1	1	1	1	1	1	0	0	1	1	1	0	1	1	1	1	1	-	1	1	1
XrPt505351	0	0	0	0	0	0	1	0	1	0	1	0	-	1	1	1	-	1	1	1	1	1	1	1	1	1	0	-	1	-	1	1	1	-	1	1	1	0	0	1	1	1	1	0	1	0	1	1	1
XrPt505352	1	1	1	0	0	0	0	0	0	0	0	0	-	1	1	1	-	0	0	1	1	0	0	1	1	1	1	1	1	-	1	1	0	1	1	1	0	1	1	0	0	1	1	1	1	0	0	1	0
XrPt505363	1	1	1	1	1	1	0	1	1	1	1	0	-	1	1	1	-	1	0	1	1	1	1	1	1	1	0	0	0	1	1	1	1	1	1	1	0	0	0	0	0	0	1	0	0	1	0	1	1
XrPt505370	1	1	1	1	1	1	1	1	1	-	-	1	-	1	1	1	-	1	1	1	1	1	1	0	0	0	0	1	1	0	-	0	1	1	1	1	1	1	0	0	0	1	1	1	1	1	1	-	1
XrPt505385	0	0	0	0	0	1	1	1	1	1	1	1	-	1	0	1	-	1	1	1	1	1	1	1	1	-	1	-	1	1	-	1	1	1	1	1	1	1	0	-	0	1	1	1	1	1	1	1	1
XrPt505389	0	0	0	1	1	1	1	1	1	1	1	0	-	0	0	0	-	0	0	0	0	0	0	1	0	1	1	1	-	1	1	1	0	0	0	-	1	0	1	0	0	1	1	0	-	0	0	1	0
XrPt505390	0	1	0	0	0	1	1	0	1	1	1	0	-	1	1	1	-	1	0	0	-	1	1	1	0	1	1	1	1	1	1	1	0	1	1	1	0	0	0	0	0	-	0	0	0	0	0	0	0
XrPt505396	0	0	0	1	1	1	1	1	1	1	1	1	-	0	1	1	-	1	1	1	1	1	1	1	1	1	0	0	0	0	0	1	1	1	1	1	0	0	0	0	0	0	0	0	0	0	0	1	0
XrPt505433	0	0	0	1	1	1	0	0	0	0	0	0	-	0	0	0	-	0	0	0	0	0	0	0	0	0	0	0	0	0	0	0	0	0	1	1	1	1	1	1	1	1	1	1	1	1	1	1	1
XrPt505444	1	1	1	0	0	0	0	0	1	-	1	0	-	1	1	1	-	1	1	1	-	0	0	-	0	1	1	1	1	1	1	1	0	-	1	1	0	0	1	0	1	1	1	0	0	1	0	0	1
XrPt505447	1	0	1	0	0	0	0	0	0	0	0	0	-	0	0	0	-	0	0	-	1	1	1	0	0	0	1	0	0	0	0	-	1	1	1	1	1	1	1	1	1	1	1	1	1	1	1	1	1
XrPt505454	-	1	1	1	1	0	1	1	1	1	1	1	-	1	1	0	-	1	1	0	0	1	1	1	1	1	0	1	-	1	0	0	1	1	0	0	1	1	1	1	1	1	-	0	0	0	1	1	0
XrPt505455	1	1	1	1	1	0	0	0	1	-	1	1	-	1	1	1	-	1	1	0	0	0	0	0	0	-	1	1	1	0	1	-	0	0	0	0	0	0	-	1	1	0	0	0	0	0	0	0	0
XrPt505462	0	0	0	0	0	0	1	1	1	1	1	1	-	0	0	0	-	1	1	0	1	1	-	1	1	1	1	1	1	1	1	-	1	1	1	1	1	1	1	1	1	1	1	1	1	1	1	1	1
XrPt505464	1	0	1	1	1	1	0	1	0	1	0	1	-	1	1	-	-	-	-	0	1	0	-	-	1	-	0	0	0	0	0	0	-	-	0	0	1	1	1	1	1	1	1	1	1	1	1	1	1
XrPt505465	0	0	0	1	1	1	1	1	1	1	1	1	-	0	1	1	-	1	0	0	1	1	1	1	1	0	0	0	0	0	0	-	1	1	1	1	1	1	1	0	1	1	1	1	1	0	1	1	1
XrPt505470	1	0	1	1	1	0	0	1	0	1	0	1	-	0	1	1	-	1	1	1	1	0	-	1	1	1	0	0	0	0	0	0	1	1	0	0	1	1	1	1	1	1	1	1	1	1	1	1	1
XrPt505480	0	0	0	1	1	1	0	0	0	0	0	0	-	1	1	1	-	0	1	0	0	0	0	-	-	1	1	-	1	1	1	1	0	0	1	1	0	1	1	0	1	1	1	1	0	1	1	1	0
XrPt505481	1	1	1	0	0	0	0	0	0	0	0	0	-	1	1	1	-	1	1	1	1	1	1	1	1	-	0	0	0	0	0	-	1	1	1	1	0	1	1	1	1	1	1	1	1	1	0	-	1
XrPt505482	0	0	0	1	1	1	0	0	0	0	0	0	-	0	0	0	-	0	0	0	0	0	0	0	0	0	0	0	0	0	0	0	0	0	1	1	1	1	1	1	1	1	1	1	1	1	1	1	1
XrPt505483	0	0	0	1	1	0	1	1	1	1	1	1	-	0	1	1	-	1	0	1	1	0	0	0	0	0	0	0	1	1	0	1	0	1	1	1	0	0	0	1	1	-	1	0	0	1	1	1	0
XrPt505490	0	0	1	0	0	-	0	1	1	1	-	0	-	0	0	-	-	0	0	-	0	0	1	1	1	-	0	0	1	1	-	-	0	0	1	1	1	-	1	0	0	1	1	1	1	0	0	0	1
XrPt505492	1	1	1	0	0	0	0	0	0	0	0	0	-	0	0	0	-	0	0	0	0	0	0	-	0	1	1	1	1	-	1	1	0	-	1	1	0	1	1	0	0	1	1	1	1	0	0	1	0
XrPt505494	1	1	1	1	1	1	1	1	1	0	1	1	-	1	1	1	-	1	1	1	1	1	1	1	0	1	0	1	1	1	1	1	1	1	1	1	1	1	0	1	0	1	1	1	1	1	1	1	1
XrPt505506	0	0	0	0	0	0	0	0	1	1	1	-	-	1	1	1	-	1	1	1	1	1	1	1	0	1	0	0	0	1	1	1	1	1	1	1	0	0	0	0	0	0	0	0	0	0	0	1	0
XrPt505512	0	1	1	0	0	0	0	1	1	1	1	0	-	1	1	1	-	0	1	1	1	1	1	1	0	0	1	1	1	1	1	1	1	1	0	0	0	0	0	0	0	-	0	0	0	0	0	0	0
XrPt505513	1	1	1	1	1	0	0	0	1	-	1	1	-	1	1	1	-	1	1	0	0	0	0	0	0	1	0	1	1	1	1	1	0	1	0	0	0	0	1	1	1	0	-	1	0	-	0	0	0
XrPt505521	0	0	0	0	0	0	0	-	1	1	1	1	-	1	1	1	-	1	1	1	1	1	1	1	-	1	0	0	0	1	1	1	1	1	1	1	0	0	0	0	0	0	0	-	0	0	0	1	0
XrPt505525	1	1	0	0	0	0	0	0	0	0	0	0	-	1	1	1	-	1	1	1	1	0	0	0	0	1	1	0	1	1	1	1	0	0	0	0	1	1	1	1	1	1	1	1	1	1	1	1	1
XrPt505532	1	1	1	0	-	0	-	1	0	0	-	1	-	1	-	-	-	-	0	1	-	0	0	-	0	1	1	0	1	-	-	-	0	-	1	1	0	0	0	1	0	0	0	0	0	1	0	0	0
XrPt505546	0	1	1	1	1	1	1	1	1	1	1	1	-	0	0	0	-	0	0	0	-	-	0	-	0	1	0	0	0	-	-	0	0	-	0	1	1	1	1	1	0	1	1	1	1	-	1	1	1
XrPt505557	0	0	0	1	1	0	1	0	0	0	-	-	-	1	1	0	-	0	1	0	-	1	1	1	1	1	-	0	1	-	0	0	1	1	0	1	0	0	0	0	0	-	0	-	0	0	0	-	-
XrPt505559	0	1	1	0	0	0	1	1	1	1	1	1	-	1	1	1	-	1	1	1	0	0	0	0	0	-	1	1	1	1	1	1	0	0	0	1	0	0	0	0	0	0	0	0	0	0	0	0	0
XrPt505564	1	1	1	1	1	1	0	1	0	1	-	1	-	0	0	0	-	0	0	0	1	1	1	1	1	1	1	1	1	1	1	1	1	1	1	-	1	1	1	1	1	1	1	1	1	1	1	1	1
XrPt505566	1	1	1	1	1	0	0	0	0	1	1	-	-	1	1	1	-	-	0	-	0	0	0	-	0	1	1	1	0	0	1	1	-	0	0	-	0	0	0	0	1	1	-	0	0	0	0	0	0
XrPt505570	0	0	0	1	1	1	1	1	1	1	1	1	-	1	1	1	-	1	1	1	1	1	1	1	1	-	0	0	0	0	1	1	1	-	0	0	1	0	0	0	0	1	0	0	0	1	1	1	1
XrPt505579	0	0	0	0	0	0	0	0	0	1	1	1	-	1	1	1	-	1	1	1	-	0	0	-	0	1	0	0	0	0	0	1	0	1	1	1	1	0	0	1	0	1	1	0	1	1	1	1	0
XrPt505581	1	1	1	1	1	0	1	1	1	1	1	1	-	1	1	1	-	1	0	-	1	0	0	0	0	0	0	0	0	0	1	1	0	0	1	1	1	1	1	1	1	1	1	1	1	1	1	1	1
XrPt505590	0	0	0	0	0	0	0	1	0	1	1	1	-	0	0	0	-	0	0	1	0	1	1	1	1	-	0	0	0	0	0	0	0	0	0	0	1	1	0	0	0	1	1	1	1	-	0	0	0
XrPt505591	1	1	1	1	1	1	1	0	1	1	0	0	-	0	0	0	-	0	0	-	0	0	0	0	0	1	1	1	1	1	1	1	0	1	0	0	1	1	1	0	1	-	1	1	1	-	1	-	1
XrPt505592	1	1	1	1	1	1	-	0	1	-	0	0	-	0	0	0	-	0	0	-	0	0	0	-	0	1	-	1	1	1	1	1	0	-	0	0	1	1	1	0	1	-	1	1	1	0	1	0	1
XrPt505603	0	1	1	1	1	0	1	1	1	1	1	1	-	1	1	-	-	1	1	0	1	1	1	1	1	1	0	1	1	1	-	1	1	1	1	1	1	1	1	1	1	1	1	0	0	0	1	1	0
XrPt505604	0	0	0	0	0	1	1	0	1	1	1	0	-	0	1	1	-	0	1	1	1	1	1	1	1	1	1	-	1	1	0	-	1	1	1	1	0	0	0	0	0	0	0	0	0	-	0	-	0
XrPt505613	1	0	1	1	-	0	0	1	0	1	0	1	-	1	1	-	-	-	1	1	1	0	0	1	1	1	0	0	0	0	0	0	1	1	0	0	1	1	1	1	1	1	1	1	1	1	1	1	1
XrPt505618	0	0	0	1	1	0	1	0	0	0	0	0	-	1	1	1	-	1	1	1	1	1	1	1	1	1	0	1	1	1	1	1	1	0	1	1	1	0	0	1	0	1	-	0	1	0	1	-	1
XrPt505621	1	1	1	1	1	0	0	0	1	1	1	1	-	1	1	1	-	1	1	0	0	0	0	-	0	1	1	1	1	-	1	1	0	0	0	0	0	0	1	1	1	0	0	0	0	0	0	0	0
XrPt505631	0	0	0	-	0	1	1	0	1	1	1	0	-	0	1	1	-	0	1	1	1	1	1	1	1	0	1	0	1	-	0	-	1	-	1	1	0	0	0	0	0	0	0	0	0	0	-	1	0
XrPt505636	1	1	1	1	1	1	1	0	1	0	-	-	-	0	0	1	-	1	0	1	1	0	-	1	1	-	0	0	0	0	0	0	1	-	0	0	0	0	0	0	1	0	1	0	0	0	0	1	1
XrPt505640	0	0	0	1	1	1	1	0	1	1	1	0	-	0	1	1	-	1	1	-	1	1	1	1	1	-	1	1	-	-	1	1	1	1	0	-	1	1	1	0	1	1	1	1	1	0	1	1	1
XrPt505650	1	1	1	1	1	0	1	1	1	1	1	1	-	1	1	1	-	-	0	1	0	0	0	0	0	0	0	-	0	0	1	1	0	0	-	1	1	1	1	-	1	1	1	1	1	1	1	1	1
XrPt505669	1	1	1	1	1	1	1	1	0	0	1	0	-	0	-	0	-	0	0	1	-	0	0	1	1	0	1	1	1	-	0	0	0	1	0	0	1	1	1	1	1	1	1	1	1	1	1	1	1
XrPt505673	0	0	0	1	1	1	1	1	1	1	1	1	-	1	1	1	-	1	1	1	1	1	1	1	1	-	0	0	0	0	0	-	1	-	1	1	0	0	0	0	0	-	0	0	0	0	0	-	0
XrPt505674	1	1	1	0	0	0	0	0	0	0	0	0	-	1	1	1	-	0	0	1	1	0	0	1	1	-	1	1	1	1	-	1	0	1	0	0	1	1	1	0	0	1	0	1	1	0	0	1	-
XrPt505690	1	1	1	1	1	1	1	1	0	1	1	0	-	0	1	1	-	0	0	1	1	0	0	1	1	-	1	1	1	1	0	0	0	1	0	0	1	1	1	1	1	1	1	1	1	1	1	1	1
XrPt505691	0	0	0	0	0	0	0	0	0	1	0	0	-	0	0	0	-	0	0	0	0	0	0	1	1	1	1	0	0	-	-	-	0	0	0	0	0	0	1	1	1	0	-	0	0	0	0	1	0
XrPt505708	1	1	1	1	1	1	1	1	1	0	-	1	-	1	1	1	-	1	1	1	1	1	1	1	0	0	0	1	-	0	1	1	1	1	1	1	1	1	0	-	-	1	1	1	1	-	1	1	1
XrPt505709	0	0	0	1	1	1	1	1	1	1	1	1	-	1	1	1	-	-	1	1	1	1	1	1	1	-	0	0	0	0	0	0	1	1	1	1	0	0	0	0	0	0	0	0	0	0	0	1	0
XrPt505721	1	1	1	0	0	1	1	1	1	1	1	1	-	1	1	1	-	1	0	1	0	0	-	0	0	0	0	-	0	-	1	1	0	0	1	1	1	1	1	1	1	1	1	1	1	1	1	1	1
XrPt505735	1	1	1	1	1	1	1	1	1	1	1	1	-	0	1	1	-	1	1	1	1	1	1	1	1	1	1	-	-	1	1	1	1	1	1	1	1	1	1	1	1	1	1	1	1	1	1	1	1
XrPt505745	1	1	1	0	0	1	-	1	1	1	1	1	-	0	0	0	-	0	0	0	0	0	-	1	1	-	1	1	0	0	-	0	0	-	0	0	0	1	1	0	1	-	1	1	0	1	0	1	0
XrPt505748	0	1	1	1	1	1	0	1	0	1	0	0	-	0	-	0	-	0	0	0	1	-	0	-	0	1	0	-	0	0	-	0	1	1	0	0	1	1	1	1	1	1	1	1	1	1	1	1	1
XrPt505761	0	1	1	1	1	0	1	1	1	1	1	1	-	1	1	0	-	1	1	0	1	1	1	1	1	1	0	1	1	1	0	0	1	1	0	0	1	1	1	1	1	1	1	0	0	0	1	1	0
XrPt505765	0	1	1	1	1	1	0	0	0	0	0	0	-	1	1	1	-	1	0	1	1	-	0	-	0	0	0	0	-	1	1	1	1	1	0	0	0	0	0	0	0	0	0	0	0	0	0	-	0
XrPt505769	1	1	1	1	1	1	1	1	0	-	1	1	-	1	1	1	-	0	0	-	-	0	0	1	1	-	1	1	-	1	0	0	0	1	0	-	1	0	1	0	1	1	0	1	0	0	0	1	0
XrPt505771	1	1	1	1	1	-	1	1	1	0	-	1	-	1	1	1	-	1	1	1	1	1	1	1	0	1	0	1	1	1	1	1	1	1	1	1	1	1	0	1	0	1	1	1	1	1	1	1	1
XrPt505775	1	1	1	0	-	0	0	0	0	0	0	0	-	1	-	1	-	0	0	1	-	0	0	1	1	1	1	1	1	1	1	1	-	1	1	1	0	1	1	0	0	1	1	1	1	0	0	1	0
XrPt505789	0	1	1	0	-	0	1	1	1	1	1	1	-	1	1	1	-	1	1	1	-	0	0	0	0	1	1	1	1	1	1	1	-	1	0	1	0	0	0	0	0	-	0	0	0	0	0	0	0
XrPt505823	0	1	1	1	1	-	1	1	1	1	1	1	-	1	1	-	-	1	1	-	1	1	1	1	1	1	0	1	1	1	-	-	1	1	1	1	1	1	1	-	1	1	-	0	0	0	1	1	-
XrPt505839	0	1	1	0	0	0	0	0	0	0	0	0	-	0	1	1	-	0	0	1	-	1	1	1	0	0	1	1	-	1	1	1	0	1	1	1	0	0	0	0	0	-	1	-	1	1	1	-	1
XrPt505848	1	1	1	1	1	1	-	0	1	1	0	0	-	0	0	0	-	0	0	0	1	1	1	1	1	-	0	1	-	1	1	1	1	-	0	0	0	0	1	0	1	1	1	1	1	0	1	1	1
XrPt505858	1	0	0	0	0	0	1	1	1	1	1	1	-	-	1	0	-	1	1	-	1	1	1	1	1	1	1	1	1	1	1	-	0	1	1	1	1	1	1	1	1	1	1	1	1	1	1	1	1
XrPt505864	0	1	1	1	1	1	0	0	0	0	0	0	-	1	1	1	-	0	0	1	-	-	0	0	0	0	0	0	-	1	1	1	1	1	0	0	0	0	0	0	0	0	0	0	0	0	0	0	0
XrPt505867	0	0	1	1	1	1	0	0	1	1	1	1	-	0	0	-	-	0	0	-	1	1	1	1	1	-	0	1	-	-	1	1	1	1	1	1	0	0	0	0	0	-	0	0	0	0	0	1	-
XrPt505870	1	0	1	1	1	1	0	0	0	0	0	0	-	0	0	0	-	0	0	-	1	1	1	1	0	0	0	0	0	1	-	1	1	1	1	1	1	1	1	1	1	1	1	1	1	1	1	1	1
XrPt505873	0	0	1	-	1	0	-	0	0	1	1	0	-	1	1	1	-	0	1	0	-	1	1	1	1	1	1	1	1	-	-	0	1	1	0	0	0	0	1	1	0	-	1	1	-	1	1	0	1
XrPt505883	0	0	0	1	1	1	0	0	0	0	0	0	-	0	0	0	-	0	0	0	0	0	0	0	0	0	0	0	0	0	0	0	0	0	1	1	1	1	1	1	1	1	1	1	1	1	1	1	1
XrPt505885	0	1	0	-	0	0	1	1	1	1	1	1	-	1	1	1	-	1	1	1	1	0	0	0	0	1	1	1	1	1	1	1	0	0	0	1	0	0	0	0	0	0	0	0	0	0	0	-	0
XrPt505891	0	0	0	1	1	1	1	1	1	1	1	1	-	0	0	0	-	0	0	0	0	0	1	1	0	0	1	1	0	0	0	0	0	0	0	0	1	0	1	1	0	1	1	0	1	-	1	1	0
XrPt505897	0	0	0	0	0	0	0	0	0	0	0	0	-	1	1	1	-	1	1	1	1	0	0	0	0	1	0	1	1	0	0	0	0	0	0	1	0	1	1	1	0	0	1	0	1	1	1	1	1
XrPt505900	0	0	0	1	1	1	1	1	1	1	1	1	-	1	1	1	-	1	1	1	1	1	1	1	1	-	0	0	0	-	0	0	1	1	0	0	1	0	0	1	1	0	0	0	0	1	1	-	1
XrPt505911	0	0	0	1	1	0	1	1	0	-	-	-	-	0	1	1	-	0	0	1	-	0	0	0	0	-	0	0	1	1	0	-	0	-	1	1	0	0	0	1	0	1	1	0	0	1	1	0	0
XrPt505912	1	0	1	1	1	1	1	1	1	1	1	1	-	0	0	0	-	0	0	0	1	1	1	1	1	1	0	0	0	1	-	1	1	1	1	1	0	0	0	0	0	0	0	0	0	0	0	1	0
XrPt505954	0	1	1	1	1	1	1	1	1	1	1	1	-	0	0	0	-	0	0	0	-	-	-	-	0	1	0	0	-	-	-	0	0	-	0	1	-	1	1	1	0	1	1	1	1	-	1	-	1
XrPt505975	0	0	0	1	1	0	1	1	1	1	1	1	-	0	1	1	-	1	0	1	1	0	0	0	0	0	0	0	1	1	0	-	0	1	1	1	0	0	0	1	1	-	1	0	0	1	1	1	0
XrPt505978	0	0	0	1	1	0	1	-	1	1	1	1	-	0	1	1	-	1	0	1	1	0	0	0	0	0	0	0	1	1	0	0	0	1	1	1	0	0	0	1	1	-	1	0	0	1	1	1	0
XrPt505996	1	0	-	0	0	0	1	1	1	1	1	1	-	-	-	0	-	1	1	0	1	1	-	1	1	1	1	1	-	-	-	-	-	1	1	1	1	1	1	1	1	1	1	1	1	1	1	1	1
XrPt506000	0	1	1	0	0	0	1	1	1	1	1	1	-	1	1	1	-	1	1	1	0	0	0	0	0	1	1	1	1	1	1	1	0	0	0	1	0	0	0	0	0	0	0	0	0	0	0	0	0
XrPt506001	0	0	0	1	1	0	0	0	0	0	0	0	-	1	-	0	-	1	0	-	0	1	1	1	0	1	0	-	1	0	1	1	1	1	0	-	0	0	-	0	0	1	1	1	0	1	1	0	0
XrPt506012	1	1	1	1	1	-	0	0	0	0	0	0	-	1	1	1	-	1	1	0	0	0	0	-	0	1	0	1	1	1	1	1	-	1	0	0	0	0	1	1	1	-	-	1	0	0	-	-	0
XrPt506033	0	0	0	1	1	0	1	1	1	1	1	1	-	0	1	1	-	1	0	1	1	0	0	0	0	0	0	0	1	1	0	0	0	1	1	1	0	0	0	1	1	1	1	0	0	1	1	1	0
XrPt506051	0	0	0	0	0	0	0	1	1	-	1	1	-	1	1	1	-	1	1	1	1	0	0	0	0	0	0	0	0	-	0	-	0	0	1	1	0	0	0	1	1	0	1	0	0	1	1	1	0
XrPt506058	0	0	0	1	1	0	0	1	0	1	1	1	-	1	1	1	-	1	1	1	-	0	0	0	0	-	0	0	0	0	0	0	0	0	1	1	0	0	0	1	1	-	1	0	1	1	1	1	0
XrPt506066	-	0	1	1	-	1	0	0	1	0	-	1	-	0	0	0	-	0	0	0	1	1	1	1	1	-	0	1	-	1	1	1	1	1	1	1	-	0	0	0	0	0	0	-	0	0	0	0	0
XrPt506073	0	0	0	0	0	0	0	0	1	1	-	-	-	-	1	1	-	1	1	1	1	1	1	1	0	1	0	0	-	-	1	1	1	-	1	1	0	1	0	1	0	-	1	0	1	1	0	-	1
XrPt506092	1	0	1	0	0	1	0	0	0	0	0	0	-	0	1	1	-	0	0	1	-	0	0	0	0	0	1	1	0	0	1	1	0	0	0	1	0	0	0	1	0	0	1	1	1	1	0	0	1
XrPt506099	0	0	0	1	1	1	1	1	0	1	1	1	-	0	0	0	-	0	0	0	1	1	1	1	1	-	0	0	0	0	0	1	1	1	0	0	1	1	0	1	1	0	1	1	1	1	0	1	1
XrPt506100	1	0	0	0	0	0	0	0	0	0	0	0	-	1	1	1	-	1	1	1	1	1	1	1	1	1	1	1	1	1	1	1	0	0	1	1	0	0	0	0	0	0	0	0	0	0	0	-	0
XrPt506113	0	0	0	1	1	1	0	0	0	0	0	0	-	1	1	1	-	0	1	0	0	-	0	1	1	1	1	1	1	1	1	1	0	0	1	1	0	1	1	0	1	1	1	1	0	1	1	1	0
XrPt506124	0	0	0	0	-	0	0	0	1	1	1	-	-	1	1	1	-	1	1	1	1	1	1	1	0	1	0	0	0	-	1	1	1	-	1	1	0	0	0	0	0	0	0	0	0	0	0	1	0
XrPt506128	0	0	0	1	1	1	0	0	0	0	0	0	-	1	1	1	-	0	1	0	0	-	0	1	1	1	1	1	0	1	1	1	-	0	1	1	0	1	1	0	1	1	1	1	0	1	1	1	0
XrPt506165	1	1	1	1	1	1	1	0	1	-	1	1	-	0	0	1	-	1	0	1	1	-	1	1	1	-	0	0	0	0	0	0	1	1	0	0	0	0	0	0	1	-	1	0	0	0	0	1	1
XrPt506171	1	1	1	0	0	0	0	0	0	0	0	0	-	0	0	0	-	1	0	0	0	0	0	0	0	1	1	1	1	1	1	1	0	1	0	1	1	1	1	1	1	1	1	1	1	1	1	-	1
XrPt506173	1	1	1	1	1	1	1	0	1	1	0	0	-	0	-	0	-	0	-	0	0	0	0	1	-	1	1	1	1	1	1	-	0	1	0	0	1	1	1	0	1	-	1	1	1	-	1	-	1
XrPt506176	0	0	0	0	0	0	1	0	0	1	0	0	-	0	0	0	-	0	0	0	0	0	0	1	1	1	1	0	1	1	-	1	0	0	0	0	0	0	1	1	1	0	1	0	0	-	0	0	0
XrPt506184	0	0	-	1	1	1	1	1	1	1	1	1	-	-	1	1	-	1	1	1	1	1	1	1	1	-	0	0	0	0	0	-	1	1	1	1	0	0	-	0	0	0	0	0	0	0	0	-	0
XrPt506194	0	1	1	0	0	0	1	1	1	1	1	1	-	1	1	1	-	1	1	1	-	0	0	0	0	1	1	1	1	1	1	1	0	1	0	1	0	0	0	0	0	0	0	0	0	0	0	0	0
XrPt506196	1	1	1	1	1	1	1	1	1	0	-	1	-	1	1	1	-	1	1	1	1	1	1	1	0	0	0	1	1	-	1	1	1	1	1	1	1	1	0	0	0	1	1	1	1	1	1	1	1
XrPt506198	1	1	1	1	1	0	1	1	0	1	1	0	-	0	0	0	-	0	0	0	0	0	-	1	0	0	1	1	0	0	1	0	0	1	0	0	0	0	0	0	0	0	0	0	0	0	0	0	0
XrPt506201	0	0	0	1	1	1	1	1	0	1	-	1	-	0	0	0	-	0	0	0	1	1	1	1	1	-	0	0	0	0	0	1	1	1	0	1	1	1	0	1	1	0	0	1	0	1	1	1	1
XrPt506218	0	0	0	-	-	0	-	0	1	1	1	1	-	1	1	1	-	1	1	1	1	0	0	-	0	0	0	0	0	0	0	-	0	-	1	1	0	0	0	1	-	0	1	-	0	-	-	1	0
XrPt506228	1	1	1	0	-	0	0	0	0	0	0	0	-	1	1	1	-	1	1	1	1	1	1	1	1	-	0	0	0	0	0	-	1	1	1	1	0	1	1	1	1	-	1	1	1	1	0	-	1
XrPt506231	0	1	1	0	-	0	0	0	0	0	0	0	-	1	1	1	-	1	1	1	1	0	0	0	0	1	1	1	1	1	-	0	0	1	0	0	0	0	0	0	0	0	0	0	0	0	0	0	0
XrPt506237	0	0	0	0	0	1	0	1	0	0	-	1	-	1	1	1	-	1	1	1	-	0	0	-	0	0	0	-	0	0	0	-	0	0	1	1	0	0	0	0	0	1	1	0	1	1	1	1	1
XrPt506263	0	0	0	1	1	1	1	1	0	1	0	1	-	0	0	0	-	0	0	0	1	1	1	1	1	-	0	0	0	0	0	1	1	1	0	0	0	1	0	1	1	-	1	1	1	1	0	1	1
XrPt506281	0	0	-	0	-	1	0	0	0	0	0	0	-	1	1	1	-	0	0	1	1	0	1	1	0	0	-	1	1	0	1	1	0	1	0	0	0	0	0	0	0	-	0	0	0	0	0	0	0
XrPt506296	1	0	0	0	0	1	0	0	0	0	-	0	-	-	1	1	-	0	0	1	-	0	0	0	0	0	1	1	0	0	1	1	0	0	-	1	0	0	0	0	0	-	1	1	1	1	0	-	1
XrPt506301	0	1	-	0	0	1	1	0	1	-	1	0	-	1	1	1	-	1	0	-	-	1	1	1	0	-	1	1	1	1	1	1	0	-	1	1	0	0	0	0	0	0	0	0	0	0	0	-	0
XrPt506314	0	1	0	0	0	1	1	0	1	1	1	0	-	1	1	1	-	1	0	0	1	1	1	1	0	1	1	1	1	1	1	1	0	1	1	1	0	0	0	0	0	0	0	0	0	0	0	1	0
XrPt506332	1	1	1	1	1	0	1	1	0	1	1	0	-	0	0	0	-	0	0	0	1	0	-	1	0	0	1	1	0	-	1	0	0	1	0	0	0	0	0	0	0	0	0	0	0	0	0	-	0
XrPt506337	1	1	1	1	1	1	1	0	1	1	1	1	-	1	1	1	-	1	1	1	1	1	1	1	1	1	1	1	1	1	1	1	1	1	1	1	1	1	1	1	1	1	1	1	1	1	1	1	1
XrPt506347	0	0	0	0	0	0	0	0	1	-	0	1	-	1	1	1	-	1	1	1	1	1	-	-	0	1	0	0	0	-	1	1	1	0	1	1	0	0	0	0	0	0	0	-	0	0	0	0	0
XrPt506349	0	1	1	1	1	0	1	1	1	1	1	1	-	1	1	0	-	1	1	0	1	1	1	1	1	1	0	1	1	1	0	0	1	1	0	0	1	1	1	1	1	1	1	0	0	0	1	1	0
XrPt506357	1	1	1	0	0	0	0	0	0	0	0	0	-	0	0	0	-	0	0	0	0	0	0	-	0	1	1	1	1	1	1	1	0	1	1	1	0	1	1	0	0	1	1	1	1	0	0	1	0
XrPt506360	0	1	1	1	1	1	0	1	0	1	0	0	-	0	0	0	-	0	0	-	1	1	0	-	1	1	0	-	0	-	1	1	1	1	0	0	1	1	1	1	1	1	1	1	1	1	1	1	1
XrPt506368	1	1	1	1	1	0	0	0	0	1	1	-	-	1	1	1	-	-	0	-	0	0	0	-	0	1	1	1	0	0	1	1	0	0	0	-	0	0	0	0	1	1	-	0	-	0	0	0	0
XrPt506374	0	0	0	1	1	1	0	0	0	0	0	0	-	0	0	0	-	0	0	0	0	0	-	0	0	0	0	0	0	0	0	0	0	0	1	1	1	1	1	1	1	1	1	1	1	1	1	1	1
XrPt506384	0	0	0	0	0	1	1	1	1	1	1	1	-	1	-	1	-	1	1	1	1	1	1	1	1	0	1	-	-	-	0	-	1	1	1	1	1	1	1	0	-	1	1	1	1	1	1	1	1
XrPt506392	1	0	0	0	0	0	1	1	1	1	1	1	-	0	1	1	-	0	0	1	1	0	0	0	0	0	1	1	1	1	1	1	0	0	1	1	0	0	0	0	0	0	0	0	0	0	0	0	0
XrPt506394	1	1	1	0	0	0	0	0	0	0	0	0	-	1	1	1	-	1	1	1	1	1	1	1	1	-	0	0	0	0	0	-	1	1	1	1	0	1	1	1	1	1	-	1	1	1	0	-	1
XrPt506396	0	1	1	0	0	0	0	0	0	0	0	0	-	1	1	1	-	0	0	1	1	0	0	0	0	1	1	1	1	1	-	1	0	1	1	1	0	0	0	0	0	0	0	0	0	0	0	0	0
XrPt506404	0	0	0	1	1	1	1	1	1	1	1	1	-	1	1	1	-	1	1	1	1	1	1	1	1	0	0	0	0	0	0	-	1	-	1	1	0	0	0	0	0	0	0	0	0	0	0	-	0
XrPt506406	0	0	0	0	-	0	0	0	1	1	1	-	-	-	1	1	-	1	1	1	1	1	1	1	0	1	0	0	0	1	1	1	1	-	1	1	0	0	0	0	0	0	0	0	0	0	0	1	0
XrPt506412	1	1	1	1	1	1	1	-	1	1	1	1	-	1	1	1	-	1	1	1	1	1	1	1	1	-	1	1	1	1	1	1	1	1	1	1	1	1	1	1	1	1	1	1	1	1	1	1	1
XrPt506416	1	1	0	0	1	1	1	0	1	0	-	1	-	1	1	-	-	-	0	-	0	1	1	1	0	1	1	1	1	1	1	1	0	1	1	1	0	0	0	0	0	0	0	0	0	0	0	1	0
XrPt506433	0	1	0	1	1	1	0	0	0	0	-	0	-	1	1	1	-	1	1	0	1	1	1	1	0	0	0	0	0	0	0	1	1	0	1	1	0	0	0	0	0	0	0	0	0	0	0	0	0
XrPt506446	0	1	1	1	1	0	0	1	0	1	1	1	-	0	1	1	-	1	1	1	1	-	0	1	1	-	0	0	0	0	0	0	1	-	0	0	1	1	1	1	1	1	1	1	1	1	1	1	1
XrPt506455	1	1	1	1	1	1	1	0	0	1	1	0	-	0	0	0	-	0	0	0	1	1	1	1	1	1	1	1	1	1	1	1	1	1	0	0	1	1	1	0	1	1	1	1	1	1	0	1	1
XrPt506461	0	1	1	1	1	1	0	0	0	1	1	0	-	1	-	1	-	1	1	0	-	-	1	1	1	1	0	1	0	1	0	0	1	1	0	0	1	1	1	1	1	1	1	1	1	1	1	1	1
XrPt506465	0	1	0	0	0	1	1	0	1	1	1	0	-	1	1	1	-	1	0	0	1	1	1	1	0	1	1	1	1	1	1	1	0	1	1	1	0	0	0	0	0	-	0	0	0	0	0	1	0
XrPt506469	1	1	1	1	1	1	0	1	1	1	1	0	-	1	1	1	-	1	0	1	1	1	1	1	1	1	0	-	0	1	1	1	1	1	1	1	0	0	0	0	0	0	-	0	0	1	0	1	1
XrPt506477	1	1	1	1	1	0	0	0	0	0	0	0	-	1	1	1	-	1	1	0	0	0	0	0	0	1	0	1	1	1	1	1	0	1	0	0	0	0	1	1	1	0	1	1	0	-	0	0	0
XrPt506480	1	1	1	1	1	1	1	1	0	-	1	0	-	1	1	1	-	0	0	1	1	1	1	1	1	1	1	1	1	1	1	1	1	1	1	1	1	1	1	0	1	1	1	1	1	1	1	1	1
XrPt506489	0	0	-	0	-	1	0	1	0	1	0	1	-	1	1	1	-	1	1	1	-	0	0	-	-	0	0	0	0	0	0	-	0	1	-	1	1	0	0	1	0	1	1	0	1	1	1	1	-
XrPt506494	1	0	0	-	0	0	1	1	1	1	1	1	-	-	1	0	-	1	1	0	1	1	1	1	1	1	1	1	1	1	1	-	-	-	1	1	1	1	1	1	1	1	1	1	1	1	1	1	1
XrPt506495	0	1	1	0	-	0	1	1	1	1	1	1	-	1	1	1	-	1	1	1	0	0	-	0	0	-	1	1	1	1	1	1	0	0	0	1	0	0	0	0	0	-	0	0	0	0	0	0	0
XrPt506501	0	0	0	0	0	0	-	1	0	0	-	1	-	1	1	1	-	1	1	1	1	1	1	1	1	-	0	0	0	0	0	0	1	-	0	0	0	0	0	1	0	1	0	0	0	1	0	-	0
XrPt506506	0	1	1	0	0	0	0	0	0	0	0	0	-	0	1	1	-	0	0	1	1	1	1	1	0	0	1	1	1	1	1	1	0	1	1	1	0	0	0	0	0	1	1	-	1	1	1	0	1
XrPt506508	0	1	1	-	-	0	0	0	0	0	0	0	-	1	-	1	-	0	0	1	1	0	0	0	0	1	-	1	1	1	0	0	0	1	1	1	0	0	0	0	0	0	0	0	0	0	0	0	-
XrPt506512	0	0	0	0	0	0	1	0	1	0	1	1	-	1	1	1	-	1	1	1	1	1	1	-	1	1	0	0	1	1	-	1	1	0	1	1	1	1	1	1	1	1	1	1	1	1	1	1	1
XrPt506513	0	0	0	1	1	1	1	1	0	1	0	0	-	0	0	0	-	0	0	0	1	1	1	1	1	-	0	0	0	0	0	-	1	1	0	1	1	1	1	1	1	0	0	1	0	1	1	1	0
XrPt506529	0	0	1	1	1	1	1	1	1	1	1	1	-	0	0	0	-	0	0	0	1	1	1	1	1	-	0	1	0	1	-	-	1	1	1	1	0	0	0	0	0	0	0	0	0	0	0	1	0
XrPt506542	0	1	1	1	1	0	1	1	1	1	1	1	-	1	1	0	-	1	1	0	1	1	1	1	1	1	0	1	1	1	-	0	1	1	0	0	1	1	1	1	1	1	1	0	0	0	1	1	0
XrPt506552	0	0	0	0	0	0	0	0	0	-	0	1	-	0	0	0	-	0	1	1	1	0	0	-	0	0	1	1	1	1	0	0	0	1	0	1	1	1	1	1	1	1	1	1	1	1	1	1	1
XrPt506554	-	1	-	0	0	0	0	0	0	0	0	0	-	1	1	-	-	1	0	0	0	0	0	-	0	1	1	1	1	1	1	1	0	1	0	1	1	1	1	1	-	1	1	1	1	1	1	1	1
XrPt506555	0	0	0	1	-	1	1	1	1	1	1	1	-	-	0	0	-	0	0	-	0	0	-	-	0	1	1	1	1	1	1	1	0	1	0	0	1	0	0	-	0	-	1	0	-	0	1	1	0
XrPt506559	0	0	0	-	1	0	1	0	1	1	1	1	-	0	1	1	-	1	1	1	0	0	-	1	0	1	1	1	1	-	1	1	1	-	1	1	0	1	1	0	0	0	-	0	0	1	0	-	0
XrPt506562	1	0	1	0	-	0	0	1	0	1	1	0	-	0	0	0	-	0	0	0	-	1	1	1	1	0	0	-	0	0	0	0	0	0	0	0	1	0	0	-	0	1	1	-	1	0	1	1	-
XrPt506565	0	0	0	0	0	0	0	0	1	1	1	1	-	1	1	1	-	1	1	1	1	0	0	-	0	-	0	0	0	0	-	1	0	1	1	1	0	0	0	1	1	1	1	0	0	-	-	1	0
XrPt506580	0	0	0	0	-	1	1	1	-	-	1	-	-	1	-	-	-	1	0	0	0	1	1	-	0	1	1	1	1	1	1	1	0	1	1	1	0	0	0	0	0	0	0	0	0	0	0	0	0
XrPt506584	0	0	0	1	1	1	0	0	0	0	0	0	-	1	1	1	-	0	1	0	0	-	0	1	1	1	1	1	0	1	1	1	-	0	1	1	0	1	1	0	1	1	1	1	0	1	1	1	0
XrPt506593	1	1	1	-	0	0	0	0	0	0	0	0	-	1	-	1	-	0	0	1	1	0	0	1	1	1	1	1	1	1	1	1	-	1	1	1	0	1	1	0	0	1	1	1	1	0	0	1	-
XrPt506598	0	0	0	0	0	0	0	0	1	1	1	1	-	1	1	1	-	1	1	1	-	0	0	0	0	0	0	0	0	0	0	-	0	-	1	1	0	-	0	1	1	-	1	0	0	-	1	1	-
XrPt506604	0	0	0	0	-	1	-	0	1	1	1	0	-	0	1	1	-	0	1	1	1	1	1	1	1	-	1	0	-	1	0	0	1	1	1	1	0	-	0	0	0	0	0	0	0	-	0	0	0
XrPt506606	0	1	0	0	-	1	1	0	1	-	1	0	-	1	1	1	-	1	0	0	1	1	1	1	0	1	1	1	1	1	1	1	0	-	1	1	0	0	0	0	0	0	0	0	0	0	0	1	0
XrPt506626	0	1	1	0	0	0	1	1	1	1	1	1	-	-	1	-	-	-	1	1	0	0	0	0	-	1	1	1	1	-	1	-	0	-	0	1	0	0	0	0	0	0	0	0	0	0	0	0	0
XrPt506629	0	1	1	0	0	0	0	0	0	0	0	0	-	1	1	1	-	0	0	1	-	1	1	1	0	0	1	1	1	1	1	1	0	1	1	1	0	0	1	0	0	1	1	1	1	1	1	0	1
XrPt506649	1	0	0	0	0	1	0	0	0	0	0	0	-	0	1	1	-	0	0	1	-	0	0	-	0	0	1	1	0	0	1	1	0	0	1	1	0	0	0	1	0	0	1	1	1	1	0	0	1
XrPt506657	1	1	1	1	1	1	0	1	1	-	1	0	-	1	1	1	-	1	0	1	1	1	1	1	1	1	0	-	0	0	1	1	1	1	1	1	0	0	0	0	0	0	1	0	0	1	0	1	1
XrPt506666	1	0	-	0	0	1	0	0	0	0	0	0	-	0	1	1	-	0	0	1	1	0	0	0	0	0	1	1	0	0	1	1	0	0	0	1	0	0	0	1	0	0	1	1	1	1	0	-	-
XrPt506680	0	0	0	1	1	0	1	1	1	1	1	1	-	0	1	1	-	1	0	1	1	0	0	0	0	0	0	0	1	1	0	-	0	1	1	1	0	0	0	1	1	-	1	0	0	1	1	1	0
XrPt506681	0	0	0	1	1	1	1	1	1	1	1	1	-	1	1	1	-	1	1	1	1	1	1	1	1	0	0	0	0	0	0	-	1	-	1	1	0	0	0	0	0	-	0	0	0	0	0	1	0
XrPt506684	0	0	1	-	-	1	-	-	0	-	0	0	-	1	1	1	-	0	0	1	1	0	1	1	0	0	-	1	1	0	1	1	0	1	0	0	0	0	0	0	0	-	0	0	0	0	0	0	0
XrPt506686	0	0	0	1	1	1	1	1	1	1	1	1	-	1	1	1	-	1	1	1	1	1	-	1	1	-	0	0	0	0	1	1	1	-	1	-	1	0	0	0	0	-	-	0	1	0	1	-	0
XrPt506688	0	0	1	0	0	0	0	0	1	0	0	1	-	0	0	0	-	0	0	-	0	-	-	1	1	-	0	-	0	0	0	-	0	0	1	1	0	-	1	0	0	1	1	1	1	-	0	0	1
XrPt506697	0	0	0	1	1	1	1	1	1	1	1	1	-	0	0	0	-	0	0	0	0	-	1	1	0	0	1	1	0	0	0	0	0	0	0	0	1	0	1	1	0	1	1	0	1	-	1	1	0
XrPt506698	1	1	1	0	0	1	0	1	1	1	1	0	-	-	1	1	-	1	0	1	1	0	0	0	0	0	1	1	1	0	1	-	0	0	1	1	1	1	1	1	1	1	1	1	1	1	1	1	1
XrPt506704	0	0	0	1	1	1	1	1	1	1	1	1	-	0	1	-	-	1	0	0	0	0	0	0	0	0	0	0	0	0	0	0	0	0	1	1	0	0	1	0	1	0	1	0	1	0	0	-	0
XrPt506706	1	1	1	1	1	1	1	1	0	1	1	0	-	0	-	-	-	0	0	1	-	0	1	-	1	-	1	1	1	1	0	0	0	1	0	0	1	1	1	1	1	1	1	1	1	1	1	1	1
XrPt506711	1	0	0	1	1	1	1	0	1	-	-	1	-	1	1	1	-	1	0	0	1	0	0	0	1	1	-	1	0	-	-	0	-	1	1	1	1	1	1	1	1	1	1	1	1	1	1	1	1
XrPt506718	1	1	1	0	0	-	1	1	1	1	1	1	-	0	1	1	-	1	0	1	0	0	0	0	0	0	0	0	1	1	1	1	0	0	1	1	1	1	1	1	1	1	1	1	1	1	1	1	1
XrPt506737	0	1	0	0	-	1	1	0	1	1	1	0	-	1	1	1	-	1	0	0	1	1	1	1	0	1	1	1	1	1	1	1	0	-	1	1	0	0	0	0	0	-	0	0	0	0	0	1	0
XrPt506738	-	1	1	-	1	1	1	1	1	-	1	0	-	0	0	0	-	0	0	-	1	1	1	-	-	1	1	0	-	0	1	-	1	-	0	0	1	1	1	1	1	1	1	1	1	-	1	1	1
XrPt506742	0	0	0	1	1	1	0	0	0	0	0	0	-	0	0	0	-	0	0	0	0	0	0	0	0	0	0	0	0	0	0	0	0	0	1	1	1	1	1	1	1	1	1	1	1	1	1	1	1
XrPt506755	0	0	0	1	1	1	1	1	0	1	-	1	-	0	0	0	-	0	0	0	1	1	1	1	1	-	0	0	0	0	0	1	1	1	0	1	1	1	0	1	1	0	0	1	0	1	1	1	1
XrPt506762	1	1	1	1	1	0	0	1	0	0	0	1	-	1	-	0	-	1	0	0	0	0	0	0	0	1	0	1	1	1	1	1	0	0	0	1	1	1	1	1	1	1	1	1	1	1	1	1	1
XrPt506764	0	1	1	1	1	1	0	0	0	0	0	0	-	1	1	1	-	0	0	1	-	-	0	0	0	0	0	0	-	1	1	1	1	1	0	0	0	0	0	0	0	0	0	0	0	0	0	0	0
XrPt506767	1	1	1	1	1	1	1	1	0	1	1	0	-	0	0	0	-	0	0	0	1	1	1	1	1	1	1	1	1	1	1	1	1	1	0	0	1	1	1	0	1	1	1	1	1	0	1	1	1
XrPt506770	-	0	-	1	1	1	-	0	0	0	0	0	-	1	1	1	-	0	-	-	0	-	0	1	1	-	1	-	1	1	1	1	0	0	1	1	0	1	1	0	1	1	-	1	0	1	-	-	0
XrPt506788	0	0	0	0	0	0	1	1	1	1	1	1	-	0	1	1	-	1	1	1	1	1	1	1	0	1	0	0	0	-	1	1	1	1	1	1	0	0	0	1	1	0	1	1	1	1	1	1	1
XrPt506794	0	0	0	1	1	1	1	1	1	1	1	1	-	0	0	0	-	0	0	0	0	0	1	1	0	1	1	1	1	1	1	1	0	1	0	0	1	0	0	1	0	1	1	0	1	-	1	1	0
XrPt506797	1	0	1	1	1	1	1	1	1	0	-	1	-	1	1	1	-	1	0	0	0	0	0	1	1	1	0	-	0	1	1	1	1	-	1	1	0	0	1	0	1	1	1	1	0	1	0	1	1
XrPt506799	1	1	1	0	-	0	0	0	1	1	1	1	-	1	1	1	-	1	1	1	1	0	0	0	0	1	1	1	1	1	1	1	0	1	1	1	0	0	1	0	0	1	1	0	1	-	0	-	1
XrPt506808	1	0	1	0	0	0	0	0	0	0	0	0	-	0	0	0	-	0	0	0	1	1	1	1	1	-	1	0	1	1	-	1	1	1	-	1	1	1	1	1	1	1	1	1	1	1	1	1	1
XrPt506815	1	0	0	0	0	0	1	1	1	1	-	1	-	-	1	0	-	1	1	0	1	1	1	1	1	1	1	1	1	1	1	-	0	-	1	1	1	1	1	1	1	1	1	1	1	1	1	1	1
XrPt506816	0	0	1	0	0	1	0	0	0	0	0	0	-	1	1	1	-	0	0	1	1	0	1	1	0	0	-	1	1	0	1	1	0	1	0	0	0	0	0	0	0	-	0	0	0	0	0	0	0
XrPt506825	1	0	1	0	0	0	0	0	0	0	0	0	-	-	0	1	-	-	0	0	0	0	0	0	0	0	1	1	1	-	1	-	0	-	0	1	1	1	1	1	1	1	1	1	1	1	1	1	1
XrPt506833	0	1	-	-	0	1	1	0	1	-	1	0	-	1	1	1	-	-	0	0	-	1	1	1	0	-	1	1	1	1	1	1	0	-	1	1	0	0	0	0	0	0	0	0	0	0	0	0	-
XrPt506868	1	1	1	0	0	0	0	0	1	1	1	1	-	1	1	1	-	1	1	1	1	0	0	0	0	1	1	1	1	1	1	1	0	1	1	1	0	0	1	0	0	1	1	0	1	0	0	0	1
XrPt506877	1	0	1	0	0	0	0	1	0	1	1	0	-	0	0	0	-	0	0	-	1	0	-	1	1	-	0	-	0	0	0	0	0	0	0	0	1	0	1	1	0	1	1	1	1	-	1	1	1
XrPt506914	0	1	1	1	1	0	0	1	-	1	1	1	-	0	1	1	-	1	1	1	1	-	-	1	1	-	0	0	0	0	0	0	1	1	0	0	1	1	1	1	1	1	1	1	1	1	1	1	1
XrPt506917	0	1	0	0	-	0	1	1	1	1	1	1	-	0	0	0	-	1	1	0	1	1	-	1	1	1	1	1	1	1	1	-	1	1	1	1	1	1	1	1	1	-	1	1	1	1	1	1	1
XrPt506926	0	0	0	0	0	1	-	0	0	1	1	0	-	0	0	0	-	-	0	0	0	0	0	1	1	1	1	0	0	0	0	0	0	0	0	0	0	0	1	1	1	-	1	0	0	1	0	-	0
XrPt506933	0	0	0	1	1	1	1	1	1	1	1	1	-	1	1	1	-	1	1	1	1	-	1	1	1	-	0	0	0	-	0	0	1	1	0	0	1	0	0	1	1	0	0	0	0	1	1	1	1
XrPt506939	0	0	0	1	1	1	1	1	1	1	1	1	-	1	1	1	-	1	1	1	1	1	1	1	1	-	0	0	0	0	1	1	1	1	1	1	1	0	0	0	0	1	1	0	1	0	1	-	0
XrPt506940	1	1	1	0	0	1	0	0	0	0	0	0	-	0	1	1	-	0	0	1	1	1	1	1	1	1	1	1	1	1	0	-	1	1	1	1	1	1	1	1	1	1	1	1	1	1	1	1	1
XrPt506946	0	0	0	0	0	1	1	1	-	-	1	-	-	1	-	-	-	1	0	0	0	1	1	-	0	1	1	1	1	1	1	1	0	1	1	1	0	0	0	0	0	-	0	0	0	0	0	0	0
XrPt506954	0	0	1	1	1	0	0	1	1	1	1	0	-	0	1	1	-	1	1	1	1	0	1	1	1	-	-	0	0	0	0	0	1	1	0	0	1	1	1	1	1	1	1	1	1	1	1	1	1
XrPt506976	0	1	1	1	1	0	1	1	1	1	1	1	-	1	1	-	-	1	1	-	1	1	1	1	1	1	0	1	1	1	0	0	1	1	0	0	1	1	1	1	1	1	1	0	0	-	1	1	0
XrPt506980	0	0	0	1	1	1	1	1	0	1	0	0	-	-	0	0	-	0	0	0	1	1	1	1	1	-	0	0	0	0	0	-	1	1	0	1	1	1	1	1	1	0	0	1	0	1	1	1	0
XrPt506985	1	1	1	1	1	1	1	0	1	-	1	-	-	1	1	1	-	1	1	0	1	0	0	-	0	1	1	1	1	1	1	1	1	1	1	1	0	0	1	1	1	0	0	0	0	1	1	1	1
XrPt506986	0	0	0	1	1	0	1	0	0	0	-	1	-	1	1	0	-	0	1	0	1	1	1	1	1	1	0	0	0	-	0	0	1	1	0	-	0	0	0	0	0	0	0	0	0	0	0	1	0
XrPt506987	1	1	0	0	-	0	0	0	0	0	0	0	-	1	1	1	-	1	1	1	1	0	-	0	0	1	1	0	1	1	1	1	0	0	0	-	1	1	1	1	1	1	1	1	1	1	1	1	1
XrPt507002	0	0	0	1	1	1	1	1	0	1	-	1	-	0	0	0	-	0	0	0	1	1	1	1	1	-	0	0	0	0	0	1	1	1	0	1	1	1	0	1	1	-	0	1	0	1	1	1	1
XrPt507004	1	0	1	0	0	0	1	1	1	1	1	1	-	1	1	0	-	1	1	0	1	1	1	1	1	1	1	1	1	0	1	-	0	-	1	1	1	1	1	1	1	1	1	1	1	1	1	1	1
XrPt507013	1	1	1	1	1	1	1	0	1	-	1	1	-	1	1	1	-	1	1	-	1	1	1	-	0	1	1	1	0	0	1	1	1	1	0	0	0	1	1	1	1	-	0	0	0	1	1	1	1
XrPt507021	0	0	0	1	1	0	0	0	0	0	0	0	-	1	-	-	-	1	0	0	0	-	1	1	0	1	0	0	-	0	1	1	1	1	0	-	0	0	1	0	0	1	1	1	0	1	1	0	0
XrPt507032	0	0	0	1	1	1	1	1	1	1	1	1	-	1	1	1	-	0	1	1	1	1	1	1	1	1	0	0	0	0	0	1	1	1	1	1	0	0	0	0	0	-	0	0	-	0	0	1	0
XrPt507042	0	0	0	0	0	1	0	0	1	1	0	1	-	1	1	1	-	1	0	1	0	0	0	0	0	1	1	1	1	1	1	1	0	1	1	1	1	1	1	1	1	1	1	1	1	1	1	1	1
XrPt507052	0	0	0	0	0	1	0	1	0	1	1	1	-	1	1	1	-	1	1	1	1	0	0	0	0	0	0	0	0	0	0	1	0	1	1	1	1	0	0	1	0	1	1	0	1	1	1	1	1
XrPt507055	1	1	1	1	1	1	1	1	0	1	1	0	-	0	0	0	-	0	0	0	1	1	1	1	1	1	1	1	1	1	1	1	1	1	0	0	1	1	1	0	1	1	1	1	1	0	-	1	1
XrPt507059	0	0	1	1	1	-	0	1	1	1	1	0	-	1	1	1	-	0	0	-	1	1	1	1	1	-	1	1	1	1	1	1	1	1	0	-	0	1	1	1	0	1	1	1	1	1	1	1	1
XrPt507061	0	0	0	1	1	1	1	1	0	1	1	1	-	0	0	0	-	0	0	-	-	1	1	1	1	-	0	0	0	0	0	-	1	1	0	1	1	1	1	1	1	0	0	1	0	1	1	1	0
XrPt507063	1	0	1	0	0	1	0	0	0	0	0	0	-	0	1	1	-	0	0	1	-	0	0	-	0	0	1	1	0	0	1	1	0	0	0	1	0	0	0	1	0	0	1	1	1	1	0	0	1
XrPt507077	1	1	1	1	1	1	1	1	0	0	-	0	-	0	0	1	-	-	1	0	1	0	-	-	1	-	1	1	1	1	0	0	1	1	0	0	1	1	1	1	1	1	1	1	1	1	1	1	1
XrPt507084	1	0	1	1	1	1	1	1	1	0	-	1	-	1	1	1	-	1	0	0	0	0	0	1	1	1	0	-	0	-	1	1	1	-	1	1	0	0	1	1	1	1	1	1	0	1	0	1	1
XrPt507090	0	0	1	1	1	0	1	1	1	1	1	1	-	1	1	-	-	0	0	0	1	1	1	1	1	1	1	1	1	1	1	1	1	1	0	1	1	1	1	1	1	1	1	1	1	1	1	1	1
XrPt507094	0	1	1	1	1	0	1	1	1	1	1	1	-	1	1	-	-	1	1	0	1	1	1	1	1	1	0	1	1	1	0	0	1	1	0	-	1	1	1	1	1	1	1	0	0	-	1	1	0
XrPt507097	1	1	0	0	0	0	1	1	1	1	1	1	-	1	-	0	-	1	1	0	1	1	1	1	1	1	1	1	1	0	1	1	0	-	1	1	1	1	1	1	1	1	1	1	1	1	1	1	1
XrPt507113	0	0	0	1	1	0	1	0	0	0	-	1	-	1	-	0	-	1	1	0	1	1	1	1	1	1	0	0	0	1	1	1	1	1	0	0	0	0	0	0	0	-	0	0	0	0	0	1	0
XrPt507125	0	-	-	-	-	1	0	0	-	-	0	1	-	1	1	1	-	1	1	1	1	1	1	1	1	1	1	-	-	-	1	1	1	1	1	0	-	-	-	-	0	-	1	1	1	1	1	1	1
XrPt507126	0	0	0	1	1	0	1	1	0	0	1	1	-	0	1	1	-	1	0	1	1	0	-	-	0	1	0	-	1	1	0	1	0	1	1	1	0	-	0	1	-	1	1	0	0	1	1	0	-
XrPt507139	1	0	1	1	1	1	0	1	0	0	0	0	-	1	1	-	-	-	1	0	1	0	-	1	1	-	0	1	0	0	0	0	-	-	0	-	1	1	1	1	1	-	1	1	1	1	1	1	1
XrPt507145	1	1	1	0	-	0	0	0	0	0	0	0	-	0	0	0	-	0	0	0	0	0	0	-	0	1	1	1	1	1	0	0	0	1	0	1	0	0	0	0	0	0	0	0	0	0	0	0	0
XrPt507152	0	0	0	0	0	1	1	1	-	-	1	-	-	1	1	0	-	1	0	0	0	1	1	-	0	1	1	1	1	1	1	1	0	1	1	1	0	0	0	0	0	-	0	0	0	0	0	0	0
XrPt507157	1	1	1	0	0	1	0	1	1	1	1	1	-	0	1	1	-	1	0	1	-	0	0	0	0	0	1	1	0	-	1	1	0	0	1	1	1	1	1	1	1	1	1	1	1	1	1	1	1
XrPt507164	1	0	0	1	1	1	1	1	1	1	1	1	-	0	0	0	-	0	0	0	1	1	1	1	1	1	1	-	0	0	1	1	1	1	1	1	1	1	1	1	1	1	1	1	1	1	1	1	1
XrPt507165	1	1	1	1	1	1	-	1	1	1	1	0	-	1	1	1	-	1	0	1	1	1	1	1	1	1	0	0	0	1	1	1	1	1	1	1	0	0	0	0	0	0	1	0	0	1	0	1	1
XrPt507167	1	0	0	1	1	0	1	1	1	1	1	1	-	1	1	0	-	1	1	0	1	-	0	-	1	1	0	0	-	1	0	-	1	1	1	1	1	1	1	1	1	1	1	-	0	0	0	1	0
XrPt507171	1	1	1	1	1	-	1	1	0	-	1	1	-	0	0	0	-	1	1	1	1	1	1	1	1	-	0	0	0	0	0	0	-	-	0	-	0	0	0	0	0	-	0	0	0	0	0	1	0
XrPt507181	0	1	-	0	0	0	1	1	1	1	1	1	-	1	1	1	-	1	1	1	1	0	-	1	1	1	1	1	1	1	1	1	0	-	0	0	0	0	0	0	0	0	0	0	0	0	0	-	0
XrPt507186	0	0	0	0	0	1	1	1	-	1	1	0	-	1	1	-	-	1	0	0	0	1	1	-	0	1	1	1	1	1	1	1	0	1	1	1	0	0	0	0	0	-	0	0	0	0	0	0	-
XrPt507192	0	0	0	1	1	1	1	0	1	-	0	1	-	0	1	1	-	-	0	1	-	0	0	1	0	1	1	1	1	-	1	1	0	-	1	1	1	1	1	1	1	1	1	1	1	1	1	1	1
XrPt507202	1	1	1	0	-	0	0	0	0	0	0	0	-	1	1	1	-	0	0	1	1	0	-	1	1	1	1	1	1	1	1	1	0	1	1	1	1	1	1	0	-	-	1	1	1	0	0	1	0
XrPt507207	0	0	0	1	1	0	1	0	0	0	-	1	-	1	-	-	-	1	1	0	-	1	1	1	1	1	0	0	0	1	-	-	1	1	0	0	0	0	0	0	0	-	0	0	0	0	0	-	0
XrPt507209	0	1	1	1	1	0	1	1	1	1	1	1	-	1	1	0	-	1	1	0	1	1	1	1	1	1	0	1	1	1	0	0	1	1	0	0	1	1	1	1	1	1	1	0	0	0	1	1	0
XrPt507219	0	0	0	1	1	1	1	1	1	-	1	-	-	0	0	0	-	0	0	-	0	0	-	1	0	1	1	1	-	1	-	1	0	0	0	0	1	0	1	-	0	1	1	0	-	0	0	1	0
XrPt507221	1	1	1	1	1	1	1	0	1	-	1	-	-	1	1	1	-	1	1	0	1	-	0	1	0	1	1	1	1	1	1	1	1	1	1	1	0	0	1	1	1	-	0	0	0	1	1	1	1
XrPt507229	1	1	1	0	0	0	0	0	0	0	0	0	-	0	0	0	-	0	0	0	0	0	0	0	0	1	1	1	1	1	-	0	0	1	0	1	0	1	1	1	1	1	1	1	1	0	1	-	1
XrPt507234	1	1	1	1	1	1	0	1	0	1	1	1	-	0	0	0	-	0	0	0	1	1	1	1	1	1	1	1	1	1	1	1	1	1	0	0	1	1	1	1	1	1	1	1	1	1	1	1	1
XrPt507242	1	1	-	-	-	0	0	0	0	0	0	0	-	1	1	1	-	1	1	1	1	1	1	1	1	0	0	0	-	0	0	-	1	-	1	1	0	1	1	-	1	1	1	1	1	1	0	0	1
XrPt507246	1	1	1	1	1	1	1	1	1	1	1	0	-	0	0	0	-	0	0	0	1	1	1	1	1	1	1	1	1	1	1	1	1	1	0	0	1	1	1	0	1	-	0	1	0	0	1	1	1
XrPt507253	0	1	1	1	1	0	1	1	1	1	1	1	-	1	1	0	-	1	1	-	1	1	1	1	1	1	0	1	1	1	0	0	1	1	0	0	1	1	1	-	1	1	1	0	0	-	1	1	0
XrPt507254	-	1	1	-	0	0	0	0	0	0	0	0	-	1	1	1	-	0	-	1	-	1	-	1	0	0	1	1	1	1	1	1	0	1	1	1	0	0	1	0	0	1	1	1	1	1	1	-	1
XrPt507256	1	0	0	0	0	0	-	0	1	0	1	1	-	1	1	1	-	1	1	1	0	-	1	1	1	-	1	1	1	-	0	-	0	0	-	1	0	-	0	0	0	0	0	0	0	0	0	0	0
XrPt507281	0	1	1	1	1	1	1	1	1	1	1	1	-	0	0	0	-	0	0	0	-	-	0	1	0	1	0	0	0	1	0	0	0	1	0	1	1	1	1	1	0	1	1	1	1	-	1	1	1
XrPt507305	1	1	1	-	0	0	0	0	0	0	0	0	-	1	1	1	-	0	0	0	0	0	-	-	0	1	1	1	1	1	1	1	0	1	0	1	1	1	1	1	1	1	1	1	1	1	1	1	1
XrPt507312	1	1	1	1	1	1	1	1	0	-	1	-	-	1	1	1	-	0	0	0	1	0	0	1	1	-	1	1	-	1	0	0	0	1	0	-	1	0	1	0	1	-	0	1	0	0	0	-	0
XrPt507313	1	0	1	-	-	1	1	1	1	0	-	1	-	1	1	1	-	1	0	0	0	0	0	1	1	1	0	1	0	1	1	1	1	-	1	1	0	0	1	1	1	-	1	1	0	1	0	-	1
XrPt507318	0	0	0	1	1	0	1	1	1	1	1	1	-	0	1	1	-	1	0	1	1	0	0	0	0	0	0	0	1	1	0	-	0	-	1	1	0	0	0	1	1	-	1	0	0	1	1	1	0
XrPt507320	1	0	1	0	0	0	0	0	0	0	0	0	-	0	0	0	-	0	0	-	1	-	1	-	0	0	-	-	0	0	0	0	1	1	1	1	1	1	1	1	1	-	1	1	1	1	1	1	1
XrPt507321	0	0	0	0	-	0	1	0	0	1	0	0	-	0	0	0	-	0	0	0	0	0	0	1	1	1	1	0	1	1	0	1	0	0	0	0	0	0	1	1	1	0	1	0	0	-	0	0	0
XrPt507323	1	1	1	1	1	1	1	1	1	1	1	1	-	1	1	1	-	1	1	1	1	1	1	1	0	0	0	1	1	1	1	-	1	1	1	1	1	1	0	-	0	-	1	1	1	1	1	-	1
XrPt507327	1	1	1	0	-	-	-	1	0	0	0	1	-	1	-	1	-	0	0	0	0	0	0	0	0	1	1	1	1	0	1	1	0	1	0	1	1	1	1	1	1	1	1	1	-	1	1	1	1
XrPt507354	1	1	1	1	1	1	-	0	1	-	1	-	-	1	1	1	-	1	1	1	1	1	1	-	0	1	1	1	1	1	1	1	1	1	0	-	0	0	1	1	1	0	0	0	0	1	1	1	1
XrPt507377	0	0	0	1	1	0	1	1	0	0	1	1	-	0	1	1	-	1	0	1	1	0	0	0	0	1	0	0	1	1	0	1	0	1	1	1	0	0	-	1	0	1	1	0	0	1	1	-	0
XrPt507383	1	1	1	0	0	0	0	1	0	0	0	1	-	1	1	1	-	0	-	0	0	0	0	0	0	1	1	1	1	1	1	1	0	1	0	1	1	1	1	1	1	1	1	1	1	1	1	1	1
XrPt507394	0	1	0	0	-	1	1	0	1	-	1	1	-	0	-	1	-	1	0	0	0	1	1	1	0	1	1	1	1	1	1	1	1	1	1	1	0	0	0	0	0	0	0	0	0	0	0	0	0
XrPt507396	0	0	0	-	1	0	1	1	1	1	1	1	-	0	1	1	-	1	0	1	1	0	0	0	0	0	0	0	1	1	0	-	0	1	1	1	0	0	0	1	1	-	1	0	0	1	1	1	0
XrPt507397	0	0	0	0	0	0	1	1	1	1	1	1	-	1	1	1	-	1	1	1	1	1	1	1	1	1	1	1	1	1	1	1	0	-	1	1	0	0	0	0	0	0	0	0	0	0	0	0	0
XrPt507400	0	0	0	0	0	0	0	1	1	-	1	1	-	1	1	1	-	1	1	1	1	0	0	0	0	0	0	0	0	0	-	-	0	0	1	1	0	0	0	1	0	0	1	0	0	1	1	1	0
XrPt507414	0	1	1	1	1	0	1	1	1	1	1	1	-	1	1	0	-	1	1	0	-	1	1	1	1	1	0	1	1	1	0	0	1	1	0	0	1	1	1	-	1	1	1	0	0	0	1	1	0
XrPt507444	1	0	1	1	1	0	0	1	0	1	0	1	-	0	1	-	-	-	1	1	1	0	-	-	1	-	0	-	0	0	0	0	1	1	0	0	1	1	1	1	1	1	1	1	1	1	1	1	1
XrPt507448	1	1	1	1	1	1	1	1	0	-	1	0	-	0	-	-	-	0	0	1	1	0	-	1	1	-	1	1	1	1	0	0	0	1	0	0	1	1	1	1	1	1	1	1	1	1	1	1	1
XrPt507451	1	0	1	1	1	0	0	1	0	1	0	1	-	1	1	-	-	-	1	1	1	0	0	1	1	1	0	0	0	0	0	0	1	1	0	0	1	1	1	1	1	1	1	1	1	1	1	1	1
XrPt507463	0	0	0	1	1	1	1	1	-	1	0	1	-	0	0	0	-	0	0	0	1	1	1	1	1	1	0	0	0	0	0	-	1	1	0	1	1	1	1	1	1	-	0	1	0	1	1	1	0
XrPt507483	1	1	1	0	-	0	0	-	0	0	0	0	-	1	1	1	-	1	1	1	1	1	1	1	1	-	0	0	0	0	0	-	1	1	1	1	0	1	1	1	1	-	1	1	1	1	0	1	1
XrPt507489	1	0	1	1	1	1	0	0	0	0	0	0	-	1	1	1	-	1	0	1	-	1	1	-	0	0	0	0	1	1	1	1	0	0	0	-	0	0	0	0	0	-	0	0	0	0	0	1	0
XrPt507498	1	1	1	0	0	0	0	0	0	0	0	0	-	1	1	1	-	0	0	1	1	0	0	1	1	1	1	1	1	1	1	1	0	1	1	1	1	1	1	0	0	1	1	1	1	0	0	1	0
XrPt507531	0	0	0	0	0	0	1	0	0	1	0	0	-	0	0	0	-	0	0	-	0	0	0	1	1	1	1	0	1	1	0	1	0	0	0	0	0	0	1	1	1	0	1	0	0	-	0	-	0
XrPt507537	0	1	1	1	1	0	1	1	1	1	1	1	-	1	1	-	-	1	1	0	1	1	1	1	1	1	0	1	1	1	-	1	1	1	1	1	1	1	1	1	1	1	1	0	0	0	1	1	0
XrPt507540	0	1	1	0	0	0	0	0	0	0	0	0	-	1	1	1	-	1	1	1	1	0	0	0	0	0	1	1	1	1	0	0	0	1	0	1	0	0	0	0	0	0	0	0	0	0	0	0	0
XrPt507546	1	0	1	0	-	0	0	1	-	1	-	0	-	-	0	0	-	0	0	-	-	-	-	0	-	0	0	0	0	0	0	0	0	0	0	0	-	0	0	-	0	1	1	1	1	0	1	1	1
XrPt507549	1	1	1	0	0	0	0	0	0	0	0	0	-	0	0	0	-	0	0	0	0	0	0	0	0	1	1	1	1	1	1	0	0	1	0	1	0	1	1	1	1	1	1	1	1	0	1	1	1
XrPt507554	0	1	1	1	1	0	1	1	1	1	1	1	-	1	1	-	-	1	1	0	1	1	1	1	1	1	0	1	1	1	-	0	1	1	0	0	1	1	1	1	1	1	1	0	0	0	1	1	0
XrPt507560	0	1	0	0	0	0	1	1	1	1	1	1	-	0	0	0	-	1	1	0	1	1	1	1	1	1	1	1	1	1	1	-	1	1	1	1	1	1	1	1	1	1	1	1	1	1	1	1	1
XrPt507563	1	1	1	1	1	1	1	0	1	-	1	-	-	1	1	1	-	1	1	-	1	1	1	-	0	1	1	1	1	1	1	1	1	1	0	-	0	0	1	1	1	0	0	0	0	1	1	1	1
XrPt507564	0	0	0	0	0	0	0	1	1	1	-	0	-	0	1	1	-	1	1	-	1	1	1	1	0	1	0	0	0	-	1	1	1	-	1	1	0	0	0	1	1	-	1	1	1	1	1	1	1
XrPt507566	1	1	1	1	1	-	0	0	1	1	1	1	-	1	1	1	-	1	1	0	0	0	-	0	0	1	1	1	0	0	1	1	0	0	0	0	0	0	1	0	1	-	0	0	-	-	1	0	0
XrPt507575	0	0	0	0	0	0	0	0	1	1	1	1	-	1	1	1	-	1	1	1	1	0	0	0	0	0	0	0	1	-	0	-	0	0	1	1	0	0	0	1	1	-	1	0	0	1	1	1	0
XrPt507581	1	0	1	1	1	0	0	1	-	1	0	1	-	-	1	1	-	1	1	1	1	0	1	-	1	-	0	0	0	0	0	0	1	-	0	1	1	1	1	-	1	1	1	1	1	1	1	1	1
XrPt507589	0	0	0	1	1	1	1	1	0	1	0	1	-	0	0	0	-	0	0	0	1	1	1	1	1	-	0	0	0	0	0	1	1	1	0	0	0	1	0	1	1	0	1	1	1	1	0	1	1
XrPt507592	1	0	1	0	0	0	0	0	0	0	0	0	-	0	0	0	-	0	0	0	1	1	1	1	1	-	1	0	1	-	-	1	1	1	-	1	1	1	1	1	1	1	1	1	1	1	1	1	1
XrPt507594	0	0	0	1	1	0	1	0	0	0	1	1	-	1	-	0	-	1	1	0	1	1	1	1	1	1	0	0	0	1	1	1	1	1	0	-	0	0	0	0	0	-	0	0	0	0	0	-	0
XrPt507595	0	1	0	0	0	0	0	0	1	1	1	1	-	1	1	1	-	1	0	1	1	1	1	1	0	1	1	1	1	1	1	-	1	1	1	1	0	0	0	0	0	0	0	0	0	0	0	1	0
XrPt507596	0	0	0	0	-	0	0	0	1	1	1	-	-	1	1	1	-	1	1	1	1	1	1	1	0	1	0	0	0	-	1	1	1	-	1	1	0	0	-	0	0	-	0	0	0	0	0	1	0
XrPt507597	1	1	1	-	1	1	1	1	0	-	-	1	-	1	1	1	-	-	0	1	1	0	0	0	1	-	1	1	1	1	0	0	0	1	0	0	1	0	1	0	1	-	0	0	0	0	0	1	0
XrPt507598	0	0	0	0	0	0	1	1	1	1	1	1	-	0	1	1	-	1	1	1	1	1	1	1	0	1	0	0	0	-	1	1	1	1	1	1	0	0	0	1	1	-	1	1	1	1	1	1	1
XrPt507599	0	0	0	1	1	1	1	1	1	1	1	1	-	0	0	0	-	1	0	1	1	0	0	0	0	1	0	-	0	0	0	-	0	0	1	1	0	0	0	0	0	-	0	0	0	0	0	-	0
XrPt507600	0	0	0	-	-	1	1	0	1	1	1	0	-	0	1	1	-	0	1	1	1	1	1	1	1	1	1	0	1	1	0	1	1	1	1	1	0	0	0	0	0	-	0	0	0	0	0	1	0
XrPt507607	0	0	0	0	0	0	1	0	1	0	1	0	-	1	1	1	-	1	1	1	1	1	1	1	1	1	0	-	1	1	1	1	1	-	1	1	1	0	0	1	1	1	1	0	1	-	1	1	1
XrPt507622	1	1	1	1	-	0	0	0	-	-	1	1	-	1	1	1	-	-	1	0	0	0	0	0	0	1	0	1	1	1	1	1	0	1	0	0	0	0	1	1	1	0	-	1	0	-	0	0	0
XrPt507626	0	1	-	0	0	0	1	1	1	1	1	1	-	1	1	1	-	1	1	1	1	0	0	1	1	1	1	1	1	1	1	1	0	-	0	0	0	0	0	0	0	0	0	0	0	0	0	-	0
XrPt507628	0	0	0	1	1	1	1	1	1	1	1	1	-	1	1	1	-	1	1	1	1	1	1	1	1	-	0	0	0	0	1	1	1	-	1	1	1	0	0	0	0	1	0	0	0	1	1	-	1
XrPt507631	1	0	1	1	1	1	0	0	0	0	0	0	-	0	0	0	-	0	0	0	1	1	1	1	1	-	0	0	1	-	1	1	1	1	1	-	1	1	1	1	1	1	1	1	1	1	1	1	1
XrPt507634	1	0	1	0	0	0	0	0	0	0	0	0	-	1	0	1	-	1	0	0	0	0	0	0	0	0	1	1	1	1	1	1	0	1	0	1	1	1	1	1	1	1	1	1	1	1	1	1	1
XrPt507649	1	1	1	-	-	0	0	0	0	0	0	0	-	1	1	-	-	0	0	1	1	0	0	1	1	1	1	1	1	1	-	1	0	1	0	0	1	1	1	0	0	1	0	1	1	0	0	1	0
XrPt507650	1	1	0	0	0	1	0	0	0	0	0	0	-	0	0	1	-	1	1	1	1	0	0	0	0	0	0	0	0	0	0	1	0	0	1	1	0	0	0	0	0	-	0	0	0	0	0	-	0
XrPt507673	0	1	1	0	0	0	1	1	1	1	1	1	-	1	1	1	-	1	1	1	-	0	0	0	0	1	1	1	1	1	1	1	0	-	0	1	0	0	0	0	0	-	0	0	0	0	0	0	0
XrPt507674	0	1	1	0	0	0	1	1	1	1	1	1	-	1	1	1	-	1	1	1	1	0	0	0	0	1	1	1	1	1	1	1	0	1	0	1	0	0	0	0	0	-	0	0	0	0	0	-	0
XrPt507679	0	0	0	0	0	0	-	0	0	1	0	0	-	0	0	0	-	0	0	0	0	0	0	1	1	1	1	0	-	1	1	1	0	0	0	0	0	0	1	1	1	0	1	0	0	0	0	1	0
XrPt507683	0	1	1	0	0	0	1	1	1	1	1	1	-	1	1	1	-	1	1	1	-	0	0	0	0	1	1	1	1	1	1	1	0	-	0	1	0	0	0	0	0	-	0	0	0	0	0	0	0
XrPt507689	0	1	1	1	1	0	1	1	1	1	1	1	-	1	1	0	-	1	1	0	-	1	1	1	1	1	0	1	1	1	0	0	1	1	0	-	1	1	1	1	1	-	-	0	0	0	1	1	-
XrPt507693	1	1	1	1	1	1	1	1	1	1	1	1	-	1	1	1	-	1	1	1	1	1	1	1	1	1	1	1	1	1	1	1	1	1	1	1	1	1	1	1	1	1	1	1	1	1	1	1	1
XrPt507696	0	0	0	0	-	1	1	0	1	1	1	0	-	0	1	1	-	0	1	1	1	1	1	1	1	1	1	0	1	1	0	-	1	1	1	1	0	0	0	0	0	0	0	0	0	0	0	-	0
XrPt507709	0	0	0	1	1	0	1	0	0	-	1	1	-	1	1	0	-	1	1	0	1	1	1	1	1	1	0	0	0	1	1	1	1	1	0	0	0	0	0	0	0	-	0	0	0	0	0	1	0
XrPt507715	0	0	0	0	0	0	1	1	1	1	1	1	-	1	1	1	-	1	1	1	-	1	1	1	1	1	1	1	1	1	1	1	0	-	1	1	0	0	0	0	0	0	0	0	0	0	0	0	0
XrPt507726	1	1	1	1	1	0	1	1	1	1	1	1	-	1	1	0	-	1	1	0	1	1	1	1	1	-	0	1	1	1	0	-	1	1	1	1	1	0	1	1	1	1	1	0	0	-	1	1	-
XrPt507728	1	0	1	1	1	1	0	0	0	0	0	0	-	0	0	0	-	0	0	-	1	1	1	1	1	-	1	-	1	-	-	1	1	1	1	1	1	1	1	1	1	1	1	1	1	1	1	1	1
XrPt507730	0	0	0	0	0	0	0	0	1	1	1	1	-	1	1	1	-	1	1	1	-	0	0	-	0	0	0	0	0	-	0	-	0	1	1	1	0	0	0	1	-	-	1	0	0	0	1	1	-
XrPt507737	1	1	1	1	1	0	0	0	1	-	1	1	-	1	1	1	-	-	1	0	0	0	0	0	0	1	1	1	0	0	1	1	0	0	0	0	0	0	1	0	1	0	0	0	0	0	1	0	0
XrPt507741	0	0	0	1	1	1	0	0	0	0	0	0	-	1	1	1	-	1	1	1	-	1	1	1	0	0	0	-	0	0	0	0	0	0	0	-	0	1	0	0	0	1	1	0	0	1	1	1	1
XrPt507745	1	0	1	1	1	1	0	0	0	0	0	0	-	0	0	0	-	0	0	0	1	1	1	1	1	-	0	0	1	-	1	1	1	1	1	1	1	1	1	1	1	1	1	1	1	1	1	1	1
XrPt507750	0	1	0	-	0	1	1	1	1	1	1	1	-	1	1	1	-	1	1	1	1	1	1	1	1	1	0	1	1	1	-	0	1	1	0	1	1	1	1	1	0	1	1	1	1	1	1	1	1
XrPt507754	1	0	-	0	0	0	1	1	1	1	1	1	-	-	1	0	-	1	1	0	1	1	1	1	1	1	1	1	1	1	1	-	0	-	-	1	1	1	1	1	1	1	1	1	1	1	1	1	1
XrPt507763	1	1	1	0	-	0	0	0	0	0	0	0	-	1	1	1	-	1	0	0	0	0	0	-	0	1	1	1	1	1	1	1	0	1	0	1	1	1	1	1	1	1	1	1	1	1	1	1	1
XrPt507764	0	0	0	1	1	0	1	0	0	0	-	1	-	1	-	0	-	1	1	-	1	1	1	1	1	1	0	0	0	1	-	1	1	1	0	-	0	0	0	0	0	0	0	0	0	0	0	-	-
XrPt507767	0	0	0	0	-	1	1	1	1	1	1	1	-	0	1	1	-	0	1	1	1	1	1	1	1	1	1	0	1	1	1	1	1	1	1	1	0	0	0	0	0	-	0	0	0	0	0	1	0
XrPt507783	0	0	0	0	0	0	1	-	0	1	0	-	-	0	0	0	-	0	0	0	0	0	0	1	1	1	1	0	1	1	0	1	0	0	0	0	0	0	1	1	1	0	1	0	0	-	0	0	0
XrPt507784	1	0	1	1	1	0	0	1	-	1	0	1	-	-	1	1	-	1	-	1	1	0	1	-	1	-	0	0	0	0	0	-	1	-	0	1	1	1	1	-	1	1	1	1	1	1	1	1	1
XrPt507790	1	1	0	0	0	1	0	0	0	0	0	0	-	0	0	1	-	1	1	1	1	0	0	0	0	0	0	0	0	0	0	1	0	0	1	1	0	0	0	0	0	-	0	0	0	0	0	-	0
XrPt507801	1	1	1	1	1	1	1	0	0	1	1	0	-	0	0	0	-	0	0	0	1	1	1	1	1	1	1	1	1	1	1	1	1	1	0	0	1	1	1	0	1	1	1	1	1	1	0	1	1
XrPt507821	0	1	0	0	-	0	1	1	1	1	1	1	-	1	1	1	-	1	1	1	1	0	0	0	0	1	0	1	-	1	1	0	0	0	0	1	0	0	0	0	0	0	0	0	0	0	0	0	0
XrPt507824	1	1	0	0	0	0	1	1	1	1	1	1	-	-	-	1	-	1	1	-	1	1	1	1	1	1	1	1	1	0	1	-	0	0	1	1	1	1	1	1	1	1	1	1	1	1	1	1	1
XrPt507832	0	0	0	0	0	0	0	0	1	-	0	1	-	1	1	1	-	1	1	1	1	1	1	1	0	1	0	0	0	-	1	1	1	-	1	1	0	0	0	0	0	0	0	0	0	0	0	1	0
XrPt507842	0	1	0	-	0	1	1	0	1	1	1	0	-	1	1	1	-	1	0	0	1	1	1	1	0	1	1	1	1	1	1	1	0	1	1	1	0	0	0	0	0	-	0	0	0	0	0	1	0
XrPt507847	1	0	0	0	-	1	1	1	1	-	1	-	-	1	-	0	-	1	0	0	0	1	1	-	0	1	1	1	1	1	1	1	0	1	1	1	0	0	0	0	0	0	0	0	0	0	0	0	0
XrPt507854	1	0	1	0	0	0	1	1	1	1	1	1	-	-	1	0	-	1	1	0	1	1	1	1	1	1	1	1	1	1	1	0	0	-	1	1	1	1	1	1	1	1	1	1	1	1	1	1	1
XrPt507877	0	0	0	1	1	1	-	1	0	-	1	1	-	0	1	1	-	1	1	0	1	1	1	1	1	-	0	0	0	0	0	0	1	1	0	0	0	0	0	1	0	1	0	0	0	1	0	1	1
XrPt507881	0	1	1	0	0	0	1	1	1	1	1	1	-	1	1	1	-	1	1	1	-	0	-	0	0	1	1	1	1	1	1	1	0	1	0	1	0	0	0	0	0	-	0	0	0	0	0	0	0
XrPt507887	0	0	0	0	0	1	0	0	1	1	1	0	-	1	1	1	-	1	0	1	0	0	-	0	0	0	0	0	0	0	0	-	0	0	1	1	1	1	1	1	1	1	1	1	1	1	1	1	1
XrPt507894	1	1	1	0	0	0	0	0	0	0	0	0	-	0	0	0	-	0	0	0	0	0	-	0	0	1	1	1	1	1	1	1	0	1	1	1	0	1	1	0	0	1	1	1	1	0	0	1	0
XrPt507902	0	1	1	1	1	0	0	1	0	0	-	0	-	1	-	0	-	1	1	-	1	1	1	1	1	1	0	1	1	1	0	0	1	1	0	0	1	1	1	1	1	1	1	1	1	1	1	1	1
XrPt507903	0	1	1	1	-	0	1	1	1	1	1	1	-	1	-	-	-	1	1	-	1	1	1	1	1	1	0	1	1	1	0	0	1	1	0	0	1	1	1	1	1	1	-	0	-	0	1	1	0
XrPt507905	1	0	0	1	1	1	1	1	1	1	1	1	-	1	1	0	-	1	1	0	1	1	1	1	1	1	0	0	1	1	0	0	1	1	0	0	1	1	1	1	1	1	1	1	0	0	0	1	0
XrPt507920	0	0	0	0	0	0	0	1	0	0	0	0	-	1	1	1	-	1	1	1	1	0	0	0	0	1	0	-	1	0	0	0	0	0	0	1	1	1	1	1	1	1	1	1	1	1	1	1	1
XrPt507930	0	0	0	0	0	1	1	0	1	1	1	0	-	0	1	1	-	0	1	1	1	1	1	1	1	1	1	0	1	1	0	1	1	1	1	1	0	0	0	0	0	0	0	0	0	0	0	1	0
XrPt507933	0	0	0	1	1	1	1	1	0	1	-	1	-	0	0	0	-	0	0	-	1	1	1	-	-	0	0	0	0	0	0	0	1	-	0	1	1	1	0	1	1	0	0	1	0	1	1	1	1
XrPt507939	0	0	0	1	1	1	0	0	0	0	0	0	-	1	1	-	-	1	1	0	-	1	1	1	0	1	0	-	-	0	1	1	1	1	0	0	0	0	0	0	0	-	0	0	0	0	-	-	0
XrPt507940	0	0	1	1	1	1	0	0	1	-	1	1	-	0	0	0	-	0	0	0	1	1	1	1	1	1	0	1	-	1	1	1	1	1	1	1	0	0	0	0	0	0	0	0	0	0	0	1	0
XrPt507953	1	1	1	0	0	1	1	1	1	1	1	1	-	1	1	1	-	-	0	1	0	0	0	0	0	0	0	-	0	-	1	1	0	0	1	1	1	1	1	1	1	1	1	1	1	1	1	1	1
XrPt507976	1	1	1	1	1	1	1	1	0	-	1	0	-	0	-	1	-	0	0	1	-	0	1	-	1	-	1	1	1	1	0	0	0	1	0	0	1	1	1	1	1	1	1	1	1	1	1	1	1
XrPt507978	0	0	0	1	1	1	1	1	1	1	1	1	-	0	0	0	-	1	0	1	1	0	0	0	0	1	0	-	0	0	0	-	0	0	1	1	0	0	0	0	0	-	0	0	0	0	0	0	0
XrPt507981	1	1	1	1	1	1	1	1	0	0	1	0	-	0	1	-	-	-	-	0	1	0	1	-	1	-	-	1	1	1	-	0	0	1	0	0	1	1	1	1	1	1	1	1	1	1	1	1	1
XrPt507988	1	1	1	0	0	0	1	0	1	1	1	0	-	1	1	0	-	1	0	1	-	0	-	-	0	1	1	1	1	1	1	1	0	1	1	1	1	1	1	0	1	0	1	1	1	0	1	-	1
XrPt507991	1	0	1	1	1	1	0	0	0	0	0	0	-	1	1	1	-	-	0	1	-	-	1	-	0	0	0	-	1	1	1	1	0	0	0	0	0	0	0	0	0	-	0	0	0	0	0	0	0
XrPt507993	1	1	1	1	1	1	0	1	0	1	1	1	-	-	0	0	-	0	0	0	1	1	1	1	1	1	1	1	1	1	1	1	1	1	-	-	1	1	1	1	1	1	1	1	1	1	1	1	1
XrPt507994	1	1	0	0	-	0	1	1	1	1	1	1	-	1	1	0	-	1	1	0	1	-	0	1	1	1	1	1	1	1	-	-	0	-	1	1	1	1	1	1	1	1	1	1	1	1	1	1	1
XrPt508003	1	1	1	1	1	1	1	1	0	-	1	1	-	0	0	0	-	0	0	0	1	1	1	1	1	1	1	1	0	-	1	1	1	1	0	0	1	1	1	0	1	1	1	1	1	-	1	1	1
XrPt508013	0	0	0	1	1	1	1	1	1	1	1	1	-	0	1	1	-	1	0	0	1	1	1	1	1	-	0	0	0	0	0	-	1	1	1	1	1	1	1	0	1	1	1	1	1	-	1	1	1
XrPt508019	1	1	1	-	1	1	0	0	1	1	1	1	-	0	0	0	-	0	0	-	1	1	1	1	1	-	0	1	-	1	1	1	1	1	1	-	0	0	0	0	0	0	0	0	0	0	0	1	-
XrPt508028	0	0	0	1	1	1	1	1	1	1	1	1	-	1	1	1	-	1	1	1	1	1	1	1	1	-	0	-	0	0	1	1	1	1	1	1	1	0	0	0	0	1	1	0	1	0	1	-	-
XrPt508040	0	0	0	1	1	1	1	1	1	1	1	1	-	0	0	0	-	0	0	0	0	0	1	-	0	0	1	1	0	1	0	0	0	0	0	0	1	0	1	1	0	-	1	0	1	1	1	1	0
XrPt508054	0	0	0	1	1	1	1	1	1	1	1	1	-	0	1	1	-	1	1	1	1	1	1	1	1	-	0	-	0	0	-	-	1	-	1	1	0	0	0	0	0	-	0	0	0	0	0	1	-
XrPt508057	1	1	1	-	1	0	0	1	0	0	0	1	-	1	1	0	-	1	0	0	0	0	-	-	0	1	0	1	-	1	1	1	0	1	0	-	1	1	1	1	1	1	1	1	1	1	1	1	1
XrPt508069	0	0	0	1	1	0	1	1	0	-	-	-	-	0	1	1	-	-	0	1	-	0	0	0	0	-	0	0	1	1	0	-	0	-	1	1	0	0	0	1	0	-	1	0	0	1	1	0	0
XrPt508070	0	1	-	-	0	0	0	0	1	1	1	1	-	1	1	1	-	1	0	1	1	1	1	1	0	1	1	1	1	1	1	1	1	1	1	1	0	0	0	0	-	-	0	0	0	0	0	1	0
XrPt508077	1	1	1	1	1	1	1	0	1	-	1	1	-	1	1	1	-	1	1	1	1	1	1	-	0	1	1	1	0	-	1	1	1	1	0	0	0	1	1	1	1	-	0	0	0	1	1	1	1
XrPt508091	1	1	1	-	-	0	0	0	0	0	0	0	-	1	1	1	-	0	1	1	-	0	0	0	0	1	1	1	1	1	1	1	0	1	0	1	0	0	0	1	0	0	0	0	0	1	0	0	0
XrPt508092	1	0	1	-	0	0	0	0	0	0	0	0	-	0	0	0	-	0	0	0	1	1	1	1	1	-	1	0	1	1	1	1	1	1	1	1	1	1	1	1	1	1	1	1	1	1	1	1	1
XrPt508095	0	0	0	0	-	0	0	1	0	1	1	-	-	0	0	0	-	0	0	-	0	-	1	1	1	1	0	0	1	1	0	1	0	0	1	1	1	1	0	0	-	1	1	1	1	0	0	-	0
XrPt508122	1	0	1	0	-	1	0	0	-	0	0	0	-	0	-	1	-	0	0	1	-	0	0	0	0	0	1	1	0	0	-	0	0	0	0	1	0	0	0	1	0	0	-	1	1	1	0	-	1
XrPt508124	1	1	1	0	0	0	0	0	0	0	0	0	-	1	1	1	-	0	0	1	1	0	0	1	1	1	1	1	1	1	1	1	0	1	1	1	1	1	1	0	0	1	1	1	1	0	0	1	0
XrPt508125	0	0	0	0	0	0	0	0	0	0	0	0	-	1	1	1	-	1	1	1	1	0	0	0	0	1	0	1	1	0	0	0	0	0	0	1	0	1	1	1	0	-	1	0	1	1	1	1	1
XrPt508127	0	1	0	1	1	0	1	1	1	1	1	1	-	1	1	1	-	1	1	1	1	1	1	1	1	1	1	1	1	1	1	1	1	1	0	0	0	0	0	0	0	0	0	0	0	0	0	-	0
XrPt508130	1	0	0	0	-	0	0	0	0	0	0	0	-	1	1	1	-	1	1	1	1	1	1	1	1	1	1	1	1	1	1	1	0	0	1	1	0	0	0	0	0	-	0	0	0	0	0	-	0
XrPt508132	0	0	0	1	1	1	1	1	1	1	1	1	-	0	0	0	-	1	0	1	1	0	0	-	0	1	0	0	-	0	0	-	0	0	1	1	0	0	0	0	0	0	0	0	0	0	0	0	0
XrPt508139	1	0	0	0	0	1	1	1	1	1	-	1	-	1	1	1	-	1	1	1	1	1	1	1	1	-	0	1	1	1	-	0	1	1	0	1	1	1	1	1	0	1	1	1	1	1	1	1	1
XrPt508144	0	1	1	0	0	0	-	1	0	1	1	0	-	-	-	-	-	0	1	1	1	1	1	-	0	0	1	1	1	1	1	-	1	-	0	0	0	0	0	0	0	0	0	0	0	0	0	0	0
XrPt508154	1	0	0	1	1	1	1	1	1	1	1	1	-	0	1	1	-	1	0	0	1	1	1	0	1	1	0	-	1	-	1	-	1	0	1	1	1	1	1	1	1	1	1	1	1	1	1	1	1
XrPt508172	1	1	1	1	-	1	1	1	0	1	-	0	-	0	0	0	-	0	0	0	-	1	-	1	1	1	1	1	1	1	1	1	1	1	0	0	1	1	1	0	1	1	1	1	1	0	1	1	1
XrPt508180	1	1	1	1	1	1	1	0	1	-	1	1	-	1	1	1	-	1	1	1	1	1	1	-	0	1	1	1	0	0	1	1	1	1	0	0	0	1	1	1	1	0	0	0	0	1	1	1	1
XrPt508186	1	1	1	1	1	1	1	1	0	1	1	0	-	0	-	-	-	-	0	-	1	0	1	1	1	1	0	1	1	-	0	0	0	1	0	0	1	1	1	1	1	1	1	1	1	1	1	-	1
XrPt508187	1	1	1	1	1	0	0	0	0	0	0	0	-	1	1	1	-	-	-	0	0	0	-	-	0	1	0	1	1	1	1	1	0	1	0	0	0	0	-	1	1	-	-	1	0	0	0	-	0
XrPt508197	1	1	1	1	1	1	0	0	0	0	0	0	-	1	1	1	-	1	1	1	1	1	1	1	1	1	1	1	0	1	1	1	1	1	1	1	0	0	1	0	0	-	1	1	1	0	0	1	0
XrPt508213	1	1	1	1	1	-	1	1	1	-	1	1	-	1	1	1	-	1	1	1	1	1	1	-	0	1	0	1	1	1	1	1	1	1	1	1	1	1	0	0	0	1	1	1	1	-	1	1	1
XrPt508233	1	1	1	1	1	1	1	0	-	0	1	1	-	1	1	1	-	1	1	-	1	-	1	-	0	1	1	1	0	0	1	-	1	1	0	-	0	0	1	1	1	0	0	0	0	1	1	1	1
XrPt508248	0	0	0	-	-	0	0	1	1	1	1	1	-	1	1	1	-	1	1	1	-	0	0	-	0	0	0	0	0	1	-	-	0	0	1	1	0	-	0	1	0	-	-	0	0	1	1	1	1
XrPt508260	0	1	1	-	-	0	0	0	0	0	0	0	-	1	-	1	-	0	0	1	1	0	0	0	0	1	-	1	-	1	-	0	0	1	1	-	0	0	0	0	0	0	0	0	0	0	0	0	-
XrPt508267	1	1	1	-	0	1	0	0	1	1	-	1	-	1	-	0	-	1	1	1	0	-	-	1	1	0	1	1	0	0	-	-	1	0	0	0	1	1	-	0	1	-	1	1	1	-	1	1	1
XrPt508269	1	1	1	1	1	1	1	0	1	0	1	1	-	1	1	1	-	1	1	1	1	1	1	-	0	1	1	1	0	-	1	1	1	1	0	-	0	1	0	1	1	-	0	0	0	1	1	1	1
XrPt508292	0	0	0	1	1	1	1	1	1	-	1	1	-	0	1	1	-	1	1	-	1	1	1	1	0	1	0	0	0	-	1	-	1	-	1	1	0	0	0	1	1	0	1	0	-	1	1	-	1
XrPt508306	0	1	1	1	1	-	1	1	1	1	1	1	-	1	1	-	-	1	1	0	1	1	1	1	1	1	0	1	1	1	-	1	1	1	1	1	1	1	1	-	1	1	1	0	0	0	1	1	0
XrPt508309	1	0	1	-	1	1	0	0	0	0	0	0	-	1	1	1	-	-	0	1	-	0	1	-	0	0	0	0	1	1	1	1	0	0	0	0	0	0	0	0	0	-	0	0	0	0	0	0	0
XrPt508312	1	1	1	1	1	0	0	0	0	0	0	0	-	1	1	1	-	1	1	0	0	0	0	0	0	1	-	1	1	1	1	1	0	1	0	0	0	0	1	1	1	0	1	1	0	-	-	0	0
XrPt508321	0	0	0	1	1	1	1	1	0	1	0	1	-	0	0	0	-	0	0	0	1	1	1	1	1	1	0	0	0	0	0	1	1	1	0	0	0	1	0	1	1	-	1	1	1	1	0	1	1
XrPt508330	0	1	1	-	0	0	0	0	0	-	-	0	-	1	1	1	-	0	0	1	-	1	-	1	0	0	1	1	1	1	1	1	0	1	1	1	0	0	1	0	0	-	1	1	1	1	1	0	1
XrPt508331	0	0	0	-	0	0	0	1	1	1	1	1	-	1	1	1	-	1	1	1	1	0	0	0	0	0	0	0	0	-	-	-	0	0	1	1	0	0	0	1	1	0	1	0	0	1	1	1	0
XrPt508347	0	0	0	0	0	0	1	0	0	1	0	0	-	0	0	0	-	0	0	0	0	0	0	1	1	1	1	0	1	1	0	1	0	0	0	0	0	0	1	1	1	-	1	0	0	-	0	0	0
XrPt508351	0	1	0	0	0	1	1	0	1	1	1	0	-	1	1	1	-	1	0	0	1	1	1	1	0	1	1	1	1	1	1	1	0	1	1	1	0	0	0	0	-	-	0	0	0	0	0	1	0
XrPt508353	0	0	0	0	0	0	1	1	0	1	1	1	-	1	1	1	-	1	1	1	1	0	0	0	0	1	1	0	0	1	-	1	0	1	1	1	1	0	0	1	0	1	1	0	1	1	1	1	1
XrPt508362	0	0	0	1	1	1	1	1	0	1	1	1	-	0	0	0	-	0	0	-	1	1	1	1	1	-	0	-	0	0	0	0	1	-	0	1	1	1	0	1	1	0	0	1	0	1	1	1	1
XrPt508369	0	0	-	0	0	0	1	0	0	1	-	1	-	0	0	0	-	0	1	0	0	0	-	0	0	0	1	1	1	1	0	0	0	0	0	1	1	1	1	1	1	-	1	1	1	-	1	-	0
XrPt508373	0	0	0	0	0	0	0	1	0	1	1	-	-	0	0	0	-	0	0	0	0	-	1	1	1	1	0	0	1	1	0	-	0	0	1	1	1	1	1	0	-	1	1	1	1	-	0	0	0
XrPt508375	1	0	0	1	1	0	1	1	1	1	1	1	-	1	-	0	-	1	1	0	1	0	0	1	1	-	0	-	1	1	0	0	1	1	1	1	1	1	1	1	1	1	1	-	0	0	0	1	0
XrPt508395	1	1	1	1	1	1	-	1	1	1	1	0	-	1	1	1	-	1	0	1	1	1	1	1	1	1	0	0	-	1	1	1	1	1	1	1	0	0	0	0	-	-	1	0	-	1	0	1	1
XrPt508406	1	1	1	1	1	1	1	1	1	1	1	1	-	1	1	1	-	1	1	1	1	1	1	1	1	1	1	1	1	1	1	1	1	1	1	1	1	1	1	1	1	1	1	1	1	1	1	1	1
XrPt508424	0	0	0	1	1	0	0	1	0	-	1	1	-	1	1	1	-	1	1	1	1	0	0	0	0	1	0	0	0	0	0	-	0	0	1	1	0	0	0	1	1	0	1	0	1	1	1	1	0
XrPt508426	1	1	1	-	-	1	1	0	1	1	-	0	-	0	0	0	-	0	0	0	1	1	-	1	1	1	1	1	1	1	1	1	1	1	0	0	1	1	1	1	1	-	0	1	0	1	1	-	1
XrPt508456	-	1	1	0	0	0	0	0	0	0	0	0	-	1	1	1	-	0	1	0	1	1	1	1	1	-	1	1	1	1	1	1	1	1	0	0	1	1	1	1	1	1	1	1	1	1	1	1	1
XrPt508459	1	1	1	-	-	0	0	0	0	0	0	0	-	0	0	0	-	0	0	0	0	0	0	-	0	1	1	1	1	1	1	0	0	1	0	1	0	1	1	1	1	-	1	1	1	-	1	1	1
XrPt508467	0	0	0	0	0	0	-	0	1	1	1	-	-	1	1	1	-	1	1	1	1	1	1	1	0	1	0	0	-	-	1	1	1	1	1	1	0	0	0	0	0	-	0	0	-	-	-	-	0
XrPt508470	0	0	0	1	1	1	0	0	0	-	1	0	-	0	0	-	-	-	0	0	0	0	0	0	1	-	1	0	0	0	0	-	0	0	1	-	0	0	0	0	1	-	-	0	0	0	0	-	0
XrPt508476	0	0	0	0	-	0	1	1	1	1	1	1	-	0	1	1	-	1	1	1	1	1	1	1	0	1	0	0	0	-	1	1	1	1	1	1	0	0	0	1	1	-	1	1	1	1	1	1	1
XrPt508477	0	0	0	1	1	1	1	1	0	1	0	0	-	0	0	0	-	0	0	0	1	1	1	1	1	-	0	0	0	0	0	-	1	1	0	1	1	1	1	1	1	-	0	1	0	1	1	1	0
XrPt508480	1	0	0	0	0	0	0	0	0	0	0	0	-	1	1	1	-	1	1	1	1	1	1	1	1	-	1	1	1	1	1	1	0	0	1	1	0	0	0	0	0	0	0	0	0	0	0	0	0
XrPt508482	1	1	1	1	1	1	1	0	1	-	1	1	-	1	1	1	-	1	1	1	1	1	1	-	0	1	1	1	0	0	1	1	1	1	0	0	0	1	1	1	1	0	0	0	0	1	1	1	1
XrPt508487	1	1	0	0	-	0	0	0	0	0	0	0	-	1	1	1	-	1	1	1	-	0	0	0	0	1	1	0	1	1	1	1	0	0	0	0	1	1	1	1	1	-	1	1	1	1	1	-	1
XrPt508495	0	0	0	0	0	0	1	1	1	1	1	1	-	0	1	1	-	1	1	1	1	1	1	1	0	1	0	0	0	-	1	1	1	1	1	1	0	0	0	1	1	-	1	1	1	1	1	1	1
XrPt508500	0	0	0	1	1	1	1	1	1	1	1	1	-	0	0	0	-	0	0	0	0	1	1	-	0	1	1	1	1	1	1	1	0	1	0	0	1	0	1	-	0	1	1	0	-	-	1	1	0
XrPt508513	1	1	1	1	1	1	1	1	1	1	1	1	-	0	1	-	-	1	1	1	1	1	-	1	-	1	1	1	1	1	1	1	1	1	-	1	1	1	1	1	1	-	1	1	1	1	1	-	1
XrPt508516	1	0	0	1	1	1	-	0	1	1	-	1	-	1	1	1	-	1	0	0	-	-	0	0	1	1	0	0	0	1	-	-	1	1	1	1	1	1	1	1	1	1	1	1	1	1	1	1	1
XrPt508518	0	0	0	0	0	0	0	1	0	1	1	-	-	0	0	0	-	0	0	-	0	1	1	1	1	1	0	0	1	1	0	1	0	0	1	1	1	1	0	0	0	1	1	1	1	0	0	0	0
XrPt508520	1	0	0	0	0	1	1	1	1	1	1	1	-	0	0	0	-	1	1	1	-	0	-	0	0	1	0	0	0	0	0	-	0	0	1	1	1	1	0	0	1	1	1	0	1	0	1	1	1
XrPt508526	0	0	1	1	1	0	0	1	1	1	1	0	-	0	1	1	-	1	1	1	1	0	-	1	1	1	0	0	0	0	0	0	1	1	0	0	1	1	1	1	1	1	1	1	1	1	1	1	1
XrPt508537	1	-	1	0	-	0	0	1	0	1	-	0	-	0	0	0	-	-	0	-	1	0	-	1	1	-	0	0	-	0	0	0	0	0	0	0	1	0	1	1	0	1	1	1	1	0	1	-	1
XrPt508541	0	0	0	1	1	1	0	0	0	0	0	0	-	1	1	1	-	1	1	1	1	1	1	1	0	0	0	-	0	0	0	0	0	0	0	-	0	1	0	0	0	-	1	-	0	-	1	1	1
XrPt508542	1	1	1	1	1	1	1	1	1	1	1	0	-	0	0	0	-	0	0	0	1	1	1	1	1	1	1	0	0	0	1	1	1	1	0	0	1	1	1	1	1	1	1	1	1	1	1	1	1
XrPt508552	0	0	0	1	1	1	1	1	1	1	1	1	-	0	0	0	-	1	0	1	1	0	-	0	0	1	0	-	0	0	0	-	0	0	1	1	0	0	0	0	0	-	0	0	0	0	0	0	0
XrPt508571	0	1	1	1	-	1	0	0	0	0	0	0	-	1	1	1	-	-	0	1	1	-	0	-	0	0	0	0	-	-	-	1	1	1	0	0	0	0	0	0	0	-	0	0	0	0	0	0	0
XrPt508572	0	0	0	1	1	0	1	0	0	0	-	1	-	1	-	0	-	1	1	0	1	1	1	1	1	1	0	0	0	1	-	1	1	1	0	0	0	0	0	0	0	0	0	0	0	0	0	-	0
XrPt508573	0	1	-	0	-	0	0	0	1	1	0	1	-	1	1	1	-	1	1	1	1	0	0	1	0	0	0	1	1	1	-	0	0	1	0	1	-	0	0	0	0	-	0	0	0	0	0	0	-
XrPt508582	0	0	0	1	1	1	1	1	1	1	1	1	-	0	0	0	-	1	0	1	1	0	0	0	0	1	0	-	-	0	0	1	0	0	1	1	0	0	0	0	0	-	0	0	0	0	0	0	0
XrPt508594	0	1	1	1	1	1	0	0	0	0	0	0	-	1	1	1	-	1	0	1	1	1	1	0	0	0	0	0	1	1	1	1	1	1	0	0	0	0	0	0	0	-	0	0	0	0	0	0	0
XrPt508600	0	0	0	1	1	1	1	1	1	1	1	1	-	0	0	0	-	0	0	0	0	0	-	-	0	1	1	1	1	1	1	1	0	1	0	0	1	0	0	-	0	1	1	0	1	-	1	1	0
XrPt508604	1	0	1	1	1	0	0	1	0	1	0	1	-	0	1	-	-	1	1	1	1	0	-	-	1	-	0	-	0	0	0	0	1	1	0	-	1	1	1	1	1	1	1	1	1	1	1	1	1
XrPt508614	0	0	0	1	1	1	1	1	1	1	1	1	-	0	1	1	-	1	0	0	0	0	0	0	0	0	0	-	-	-	0	-	0	0	1	1	0	0	1	0	1	-	1	0	1	0	0	-	0
XrPt508616	1	1	1	0	0	0	1	1	1	1	1	1	-	0	0	0	-	0	0	0	1	1	1	1	0	1	1	1	1	1	1	1	1	1	1	1	0	0	0	0	0	-	0	0	0	0	0	1	0
XrPt508618	1	1	1	0	-	0	0	1	0	1	1	1	-	1	1	1	-	0	0	1	1	0	-	0	0	1	0	0	1	1	-	-	0	1	1	1	0	0	0	1	0	-	0	0	0	1	0	0	0
XrPt508630	1	0	0	-	0	0	1	1	1	1	1	1	-	-	1	0	-	1	1	0	1	1	1	1	1	1	1	1	1	1	1	1	0	1	1	1	1	1	1	1	1	1	1	1	1	1	1	1	1
XrPt508631	1	1	1	1	1	-	1	1	1	1	1	1	-	0	1	1	-	1	-	1	1	1	0	1	1	1	1	1	1	1	0	1	-	1	1	1	1	1	1	1	1	1	1	1	1	1	1	1	1
XrPt508638	1	0	0	1	1	1	1	1	1	1	1	1	-	0	0	0	-	0	0	0	1	1	-	1	1	1	1	-	0	0	1	1	1	-	1	1	1	1	1	1	1	-	1	1	1	1	1	1	1
XrPt508643	1	1	1	-	-	1	0	1	1	1	1	0	-	-	1	1	-	1	0	1	-	0	-	0	0	0	1	1	1	0	-	0	0	0	1	1	1	1	1	1	1	1	1	1	1	1	1	1	1
XrPt508656	0	1	1	1	-	1	0	0	0	0	0	0	-	1	1	1	-	1	0	1	1	-	1	-	0	0	0	-	0	0	-	-	1	-	0	0	0	0	0	0	0	0	0	0	0	0	0	0	0
XrPt508659	1	1	1	1	1	1	1	1	0	1	1	1	-	0	-	1	-	0	0	1	1	0	-	-	1	-	1	1	1	1	0	0	0	1	0	0	1	1	1	1	1	1	1	1	1	1	1	1	1
XrPt508665	0	0	0	0	-	0	1	1	1	1	1	1	-	0	1	1	-	1	1	1	1	1	1	1	0	1	0	0	0	-	1	1	1	1	1	1	0	0	0	1	1	-	1	1	1	1	1	1	1
XrPt508683	0	-	0	1	-	1	1	0	-	1	-	1	-	1	1	1	-	1	1	1	1	1	-	0	1	1	0	0	-	0	0	0	0	0	0	0	1	1	1	1	1	1	1	1	1	1	1	1	1
XrPt508689	1	1	1	-	1	1	1	1	0	-	1	1	-	1	1	1	-	0	0	1	1	0	-	-	1	-	1	1	1	1	0	0	0	1	0	0	1	0	1	0	1	1	0	0	0	0	0	1	0
XrPt508693	0	0	0	1	1	1	1	1	1	1	1	1	-	1	1	1	-	1	1	1	1	1	1	1	1	1	0	0	0	0	1	1	1	1	1	1	1	1	1	1	1	1	1	1	1	1	1	1	1
XrPt508711	1	1	1	1	-	1	1	1	1	1	1	1	-	0	0	0	-	0	0	0	1	1	1	1	1	-	1	1	0	1	1	1	1	1	1	1	1	-	0	0	1	1	1	1	0	0	1	-	-
XrPt508723	0	0	0	1	1	1	1	1	0	1	0	1	-	0	0	0	-	0	0	0	1	1	1	1	1	1	0	0	0	0	0	1	1	1	0	1	1	1	1	1	1	-	0	1	0	1	1	1	0
XrPt508725	1	1	1	1	-	0	0	0	1	1	1	1	-	1	1	1	-	1	1	0	0	0	-	-	0	1	0	1	1	1	1	1	0	1	0	-	0	0	1	1	1	-	1	1	0	-	-	0	0
XrPt508731	0	0	0	1	1	1	0	0	0	0	0	0	-	1	1	1	-	1	1	1	1	1	1	1	0	0	0	-	0	0	0	0	0	0	0	-	0	1	0	0	0	1	1	0	0	-	1	-	1
XrPt508761	1	1	0	-	-	0	1	1	1	1	1	1	-	1	-	-	-	1	1	0	1	1	-	1	1	1	1	1	1	0	1	1	0	1	1	1	1	1	1	1	1	-	1	1	1	1	1	1	1
XrPt508769	0	0	0	1	1	0	1	0	1	1	1	1	-	0	1	1	-	1	1	1	1	0	0	1	0	1	1	1	1	1	1	1	1	1	1	1	-	1	1	0	0	-	1	0	0	1	0	1	0
XrPt508772	0	0	0	-	0	0	1	1	0	-	1	1	-	1	1	1	-	1	1	1	1	1	1	1	1	-	0	0	0	0	0	0	1	1	0	0	0	0	0	1	0	1	0	0	0	1	0	1	0
XrPt508776	1	1	1	1	1	0	0	0	0	0	0	0	-	1	1	1	-	1	0	0	0	0	0	0	0	1	0	1	1	1	-	1	0	1	0	0	1	1	1	1	1	1	1	1	1	1	1	1	1
XrPt508801	1	1	1	-	-	0	-	-	0	1	1	0	-	1	1	1	-	1	0	0	-	0	-	0	0	1	1	1	-	0	1	1	0	0	0	0	0	0	0	0	1	-	-	0	0	-	0	-	0
XrPt508811	0	0	0	0	-	1	1	1	1	1	1	1	-	0	1	1	-	0	1	1	1	1	1	1	1	1	1	0	1	1	1	1	1	1	1	1	0	0	0	0	0	-	0	0	0	0	0	1	0
XrPt508813	0	0	0	1	1	1	-	0	0	-	1	0	-	0	0	1	-	-	0	0	0	0	-	1	1	1	1	-	0	0	0	1	0	0	1	1	0	0	0	0	1	1	1	0	0	-	0	-	-
XrPt508816	1	1	1	0	0	-	1	1	1	1	1	1	-	1	1	1	-	-	0	1	0	0	0	0	0	0	0	0	0	0	1	1	0	0	1	1	1	1	1	1	1	1	1	1	1	1	1	1	1
XrPt508819	1	1	1	1	1	1	1	0	0	1	1	0	-	0	0	0	-	0	0	0	1	1	1	1	1	1	1	1	1	0	1	1	1	1	0	0	1	1	1	0	1	1	1	1	1	1	0	1	1
XrPt508822	0	1	1	-	-	0	1	1	1	1	1	1	-	1	1	0	-	1	1	-	1	1	1	1	1	1	0	1	1	1	-	-	1	1	1	1	1	1	1	1	1	-	1	0	0	0	1	1	0
XrPt508833	0	0	0	1	1	1	0	0	0	0	0	0	-	0	0	0	-	1	1	-	1	1	1	1	1	1	1	1	1	1	-	0	1	1	0	-	0	0	0	0	0	-	0	0	0	0	0	1	-
XrPt508835	1	1	1	-	-	0	0	0	0	0	0	0	-	0	0	-	-	1	0	0	0	0	-	0	0	1	1	1	1	1	1	1	0	-	0	1	1	1	1	1	1	1	1	1	1	1	-	-	1
XrPt508836	1	1	1	1	1	1	1	0	1	-	1	1	-	1	1	1	-	1	1	1	1	1	1	-	0	1	1	1	0	-	1	1	1	1	0	0	0	1	1	1	1	-	0	0	0	1	1	1	1
XrPt508843	1	0	1	1	1	1	0	0	0	0	-	0	-	0	0	0	-	0	0	0	1	1	1	1	1	-	-	-	1	-	-	1	1	1	1	1	1	1	1	1	1	-	1	1	1	1	1	1	1
XrPt508859	0	1	1	1	-	1	0	1	0	-	1	0	-	1	1	1	-	1	1	0	1	1	1	1	1	1	0	1	1	1	-	0	1	1	0	0	1	1	1	1	1	-	1	1	1	1	1	-	1
XrPt508861	0	0	-	1	1	1	0	0	0	0	0	-	-	1	-	-	-	1	1	0	-	1	1	-	0	1	0	-	0	0	1	1	1	1	0	0	0	0	0	0	0	-	0	0	0	0	0	0	0
XrPt508875	1	1	1	1	-	1	1	1	1	-	1	1	-	1	-	1	-	1	1	1	1	1	1	1	0	1	0	1	1	1	1	1	1	1	1	1	1	1	0	1	-	1	1	1	1	1	1	1	1
XrPt508910	0	0	-	-	0	0	0	0	1	1	1	0	-	1	1	1	-	1	1	1	1	1	1	1	0	1	0	0	-	-	1	1	1	-	1	1	0	0	0	0	0	-	0	0	0	0	0	-	0
XrPt508919	0	0	0	1	1	1	1	1	0	1	1	1	-	0	0	0	-	0	0	0	1	1	1	1	1	-	0	-	0	0	0	-	1	1	0	1	1	1	0	1	1	-	0	1	0	1	1	1	1
XrPt508942	1	0	0	-	0	0	0	0	0	0	0	0	-	1	1	1	-	1	1	1	1	1	1	1	1	-	1	1	1	-	1	1	0	0	1	1	0	0	0	0	0	0	0	0	0	0	0	0	0
XrPt508953	0	1	1	-	-	0	1	1	1	1	1	1	-	0	-	0	-	1	1	0	1	1	1	1	1	1	1	1	0	0	1	-	1	1	1	1	1	1	1	1	1	1	1	1	1	1	1	1	1
XrPt508957	0	0	-	1	1	1	0	0	0	1	1	0	-	0	0	1	-	1	0	0	0	0	-	1	1	1	1	0	0	0	0	1	0	0	1	1	0	0	0	0	1	1	1	0	0	0	0	0	0
XrPt508965	1	0	-	-	0	0	0	1	0	1	1	0	-	0	0	0	-	0	0	1	1	0	-	1	1	1	0	0	0	0	0	0	0	0	0	0	1	0	1	1	0	1	1	1	1	-	1	1	1
XrPt508967	0	0	-	1	-	1	0	0	0	1	1	0	-	0	0	1	-	1	0	0	0	0	0	1	1	1	1	0	0	0	0	1	0	0	1	1	0	0	0	0	1	1	1	0	0	-	0	0	0
XrPt508981	1	0	1	0	0	0	0	0	0	0	0	0	-	0	0	0	-	0	0	0	1	1	1	1	1	-	1	0	1	1	1	1	1	1	1	1	1	1	1	1	1	-	1	1	1	1	1	1	1
XrPt508983	1	1	1	0	0	0	0	0	0	0	0	0	-	0	0	0	-	0	0	0	0	0	-	-	0	1	1	1	1	1	0	0	0	1	0	1	0	0	0	0	0	0	0	0	0	0	0	-	-
XrPt508992	1	0	1	1	1	0	0	1	0	1	0	1	-	0	1	1	-	1	1	1	1	0	-	1	1	1	0	0	0	0	0	0	1	1	0	-	1	1	1	1	1	1	1	1	1	1	1	1	1
XrPt508994	0	0	0	-	-	0	0	1	1	1	1	-	-	0	1	-	-	1	1	-	1	1	1	1	0	1	0	0	0	0	1	1	1	-	1	1	0	0	0	1	1	-	1	1	1	1	1	-	1
XrPt508996	0	0	1	1	1	0	0	1	1	1	1	0	-	0	1	1	-	1	1	1	1	0	-	1	1	-	0	0	0	0	0	0	1	-	0	0	1	1	1	1	1	1	1	1	1	1	1	1	1
XrPt508998	1	0	1	1	1	0	0	1	0	1	0	-	-	1	1	1	-	-	1	1	1	0	-	-	1	-	0	0	0	0	0	0	1	-	0	-	1	1	1	1	1	1	1	1	1	1	1	1	1
XrPt509003	0	1	0	0	0	0	1	1	1	1	1	1	-	1	1	1	-	1	-	1	-	1	1	1	1	1	-	1	1	1	0	-	1	1	0	0	1	1	0	1	0	-	1	0	0	1	1	-	-
XrPt509013	0	0	0	-	0	0	0	1	1	-	1	1	-	1	1	1	-	1	1	1	1	0	-	0	0	0	0	0	-	1	-	-	0	0	1	1	0	1	0	1	0	-	1	0	0	1	1	1	1
XrPt509019	0	0	0	1	1	1	1	1	0	1	0	1	-	0	0	0	-	0	0	0	1	1	-	1	1	1	0	0	0	0	0	1	1	1	0	1	1	1	1	1	1	-	0	1	0	1	1	1	0
XrPt509026	1	0	0	1	1	0	1	1	1	1	1	1	-	1	1	0	-	1	1	0	1	-	-	-	1	1	0	0	-	1	0	-	1	1	1	1	1	1	1	1	1	1	1	-	0	0	0	1	0
XrPt509031	0	1	1	-	0	0	1	1	1	1	1	1	-	1	1	1	-	1	1	1	1	0	-	0	0	1	1	1	1	1	1	1	0	1	0	1	1	1	1	-	1	1	1	0	0	1	1	-	0
XrPt509035	1	1	1	0	-	1	1	0	1	1	1	0	-	0	0	0	-	0	0	0	1	1	1	1	1	1	1	1	1	1	1	1	1	1	0	0	1	1	1	1	1	1	0	1	0	1	1	1	1
XrPt509040	1	1	1	1	-	1	1	1	0	1	1	0	-	0	0	0	-	0	0	0	1	1	1	1	1	1	1	1	1	1	1	1	1	1	0	0	1	1	1	0	1	1	1	1	1	0	-	1	1
XrPt509041	1	1	1	1	1	1	1	1	0	-	1	0	-	1	1	1	-	0	0	1	1	1	1	1	1	1	1	1	1	1	1	1	1	1	1	1	1	1	1	0	1	1	1	1	1	1	1	-	1
XrPt509043	1	0	1	0	-	0	0	1	0	1	1	-	-	0	0	0	-	0	0	-	1	0	-	1	1	-	0	0	0	0	0	0	0	0	0	0	1	0	1	1	0	1	1	1	1	-	1	1	1
XrPt509056	0	0	1	1	1	1	0	0	0	0	0	0	-	1	-	1	-	0	0	1	-	0	1	1	0	0	0	-	-	1	1	1	1	1	0	0	0	0	0	0	0	-	0	0	0	0	0	0	0
XrPt509060	0	1	1	1	1	0	1	1	1	1	1	1	-	1	1	-	-	1	1	0	1	1	-	1	1	1	0	1	1	1	-	0	1	1	0	0	1	1	1	1	1	1	1	0	0	0	1	1	0
XrPt509063	0	1	0	-	-	0	1	1	1	1	1	1	-	1	1	1	-	1	1	1	1	0	-	1	1	1	1	1	1	-	1	1	0	-	0	-	0	0	0	0	0	-	0	0	0	0	0	-	0
XrPt509071	0	0	1	1	1	0	0	1	0	1	-	0	-	1	1	1	-	0	-	-	1	-	1	1	1	-	1	1	1	1	1	1	1	1	0	0	0	-	1	1	0	0	-	1	1	1	1	1	1
XrPt509076	1	0	1	0	1	0	0	0	0	0	0	0	-	0	0	0	-	0	0	1	-	-	-	0	0	0	0	-	0	0	0	-	0	0	1	1	0	-	1	0	0	1	1	1	1	0	0	-	-
XrPt509080	0	1	1	0	0	0	1	1	1	1	1	1	-	1	1	1	-	1	1	1	-	0	0	0	0	1	1	1	1	1	1	1	0	1	0	1	0	0	0	0	0	0	0	0	0	0	0	0	0
XrPt509081	1	1	1	1	1	1	1	1	0	-	1	1	-	0	0	0	-	0	0	0	1	1	1	1	1	1	1	1	0	1	1	1	1	1	0	0	1	1	1	0	1	1	1	1	1	0	1	1	1
XrPt509085	1	1	1	-	-	0	0	0	1	1	0	-	-	0	-	-	-	0	0	1	1	1	1	0	0	0	0	0	-	-	1	0	1	1	1	1	0	1	0	1	1	-	1	1	1	1	1	1	1
XrPt509091	0	1	1	1	1	1	0	0	0	0	0	0	-	1	1	1	-	1	0	1	1	1	-	-	0	0	0	0	1	1	1	1	1	1	0	0	0	0	0	0	0	-	0	0	0	0	-	-	0
XrPt509093	1	1	1	1	1	1	1	0	1	1	1	1	-	0	0	0	-	0	0	0	1	1	1	1	1	-	0	1	-	1	1	1	1	1	1	1	0	0	0	0	0	0	0	0	0	0	0	-	0
XrPt509095	0	1	1	0	-	0	1	1	1	1	1	1	-	1	1	1	-	1	1	1	1	0	-	0	0	1	1	1	1	1	1	1	0	-	0	1	0	0	0	0	0	-	0	0	0	-	0	-	0
XrPt509096	0	0	0	0	-	1	1	1	1	1	1	1	-	1	-	1	-	1	1	1	1	1	1	1	1	1	1	-	1	1	-	-	1	1	1	1	1	1	1	0	-	1	1	1	1	1	1	1	1
XrPt509105	1	1	1	1	1	-	0	0	0	0	0	0	-	1	1	1	-	1	1	0	0	0	0	0	-	1	0	1	1	1	1	1	0	1	0	0	0	0	1	1	1	-	1	1	-	1	-	-	-
XrPt509107	1	1	1	1	1	1	1	0	0	1	-	0	-	0	0	0	-	0	0	0	1	1	1	1	1	1	1	1	1	1	1	1	1	1	0	0	1	1	1	0	1	1	1	1	1	0	0	1	1
XrPt509108	0	1	1	1	1	1	0	0	0	0	0	0	-	1	1	1	-	1	0	1	1	-	1	-	0	0	0	0	-	1	1	1	1	1	0	0	0	0	0	0	-	-	0	0	0	0	0	-	0
XrPt509132	0	1	0	0	0	0	1	0	1	1	1	1	-	0	1	1	-	1	0	1	1	1	-	1	0	1	1	1	1	1	1	1	1	1	1	1	0	0	0	0	0	-	0	0	0	0	0	-	0
XrPt509141	0	0	1	1	1	1	0	0	0	0	0	0	-	1	1	1	-	0	0	1	1	1	1	1	0	0	0	0	-	1	1	1	1	1	0	0	0	0	0	0	0	-	0	0	0	0	0	-	0
XrPt509143	1	0	1	1	1	1	0	0	0	0	0	0	-	0	0	0	-	0	0	0	1	1	1	1	1	-	0	0	1	-	1	1	1	1	1	1	1	1	1	1	1	1	1	1	1	1	1	1	1
XrPt509148	1	1	1	1	1	1	1	1	0	1	1	0	-	0	0	0	-	0	0	0	1	1	1	1	1	1	1	1	1	1	1	1	1	1	0	0	1	1	1	0	1	-	1	1	1	0	-	1	1
XrPt509165	0	0	0	0	-	0	0	0	1	1	0	1	-	1	1	1	-	1	1	1	1	0	0	-	0	0	0	1	1	1	0	0	0	1	1	1	0	0	0	0	0	0	0	0	0	0	0	-	0
XrPt509167	0	0	0	0	0	0	1	1	1	1	1	1	-	1	1	1	-	1	1	1	-	1	1	1	1	1	1	1	1	1	1	1	0	1	1	1	0	0	0	0	0	0	0	0	0	0	0	0	0
XrPt509173	0	0	0	-	0	0	0	0	1	1	1	1	-	1	1	1	-	1	0	1	1	1	1	1	0	1	1	0	1	1	1	1	1	-	1	1	0	0	0	0	0	-	0	0	0	0	0	1	0
XrPt509174	0	0	0	0	0	0	1	1	1	1	1	1	-	0	1	1	-	1	1	1	1	1	1	1	0	1	0	0	0	-	1	1	1	1	1	1	0	0	0	1	1	-	1	1	1	1	1	1	1
XrPt509179	0	1	1	1	1	1	0	0	0	0	0	0	-	1	1	1	-	1	0	1	1	1	0	-	0	0	0	0	1	1	1	1	1	1	0	0	0	0	0	0	0	-	0	0	0	0	0	0	0
XrPt509183	1	1	1	0	0	0	0	0	0	0	0	0	-	1	1	1	-	1	0	0	0	0	0	0	0	1	1	1	1	1	1	1	0	1	0	1	1	1	1	1	1	1	1	1	1	1	1	1	1
XrPt509184	1	0	0	0	0	1	0	0	0	0	0	0	-	0	1	1	-	0	0	1	1	0	0	0	0	0	1	1	0	0	1	1	0	0	1	1	0	0	0	1	0	0	1	1	1	1	-	1	1
XrPt509188	0	0	0	1	1	1	1	1	1	1	1	1	-	1	1	1	-	1	1	1	1	1	1	1	1	-	0	0	0	0	1	1	1	-	1	1	1	0	0	0	0	1	1	0	1	0	1	1	0
XrPt509191	1	0	0	0	0	1	0	0	-	0	0	0	-	0	-	1	-	0	0	1	-	0	0	0	0	0	1	-	0	0	1	1	0	0	1	1	0	0	0	0	0	0	-	1	1	1	0	0	1
XrPt509193	1	1	1	1	1	1	1	0	1	-	1	1	-	1	1	1	-	1	1	1	1	1	1	1	0	1	1	1	0	-	1	1	1	1	0	0	0	-	0	1	1	-	-	0	0	1	1	1	1
XrPt509205	0	1	0	-	0	1	1	0	1	1	1	0	-	1	1	1	-	1	0	0	1	1	1	1	0	1	1	1	1	1	1	1	0	1	1	1	0	0	0	0	0	-	0	0	0	0	0	1	0
XrPt509206	1	1	1	1	-	1	1	1	0	-	1	0	-	1	1	1	-	0	0	1	1	1	1	1	1	1	1	1	1	1	1	1	1	1	1	1	1	1	1	0	1	1	1	1	1	1	1	1	1
XrPt509209	0	0	1	1	1	1	1	1	1	1	1	1	-	0	0	0	-	0	0	0	1	1	1	1	1	1	0	1	0	1	0	-	1	1	1	1	0	0	0	0	0	-	0	0	0	0	0	-	-
XrPt509227	1	1	0	0	0	0	1	1	1	1	1	1	-	1	1	0	-	1	1	0	1	1	-	1	1	1	1	1	1	0	1	-	0	-	1	1	1	1	1	1	1	1	1	1	1	1	1	1	1
XrPt509240	1	1	1	1	-	1	1	1	1	1	1	1	-	0	1	1	-	1	1	1	1	1	-	1	1	1	1	-	1	1	1	1	1	1	1	-	1	1	1	1	1	1	1	1	1	1	1	1	1
XrPt509243	1	1	1	0	0	0	0	0	0	0	0	0	-	0	0	0	-	0	0	0	0	-	0	0	0	1	1	1	1	1	1	0	0	1	0	1	0	1	1	1	1	0	1	1	1	-	1	0	1
XrPt509245	1	1	1	0	-	0	0	1	0	0	0	1	-	1	1	1	-	0	0	0	0	-	0	0	0	1	1	1	1	1	1	1	0	1	0	1	1	1	1	1	1	1	1	1	1	1	1	1	1
XrPt509246	1	1	1	1	1	0	0	0	0	0	0	0	-	1	1	1	-	-	1	-	0	0	0	0	0	1	0	1	1	1	1	1	0	1	0	0	0	0	1	1	1	-	1	1	0	0	0	-	0
XrPt509255	0	0	0	-	-	0	0	1	1	1	1	0	-	0	1	1	-	1	1	1	1	1	1	1	0	1	0	0	0	1	1	1	1	1	1	1	0	0	0	1	1	0	1	1	1	1	1	1	1
XrPt509257	0	0	0	1	1	1	1	1	1	1	1	1	-	0	0	0	-	0	0	0	0	0	-	-	0	1	1	1	1	1	1	1	0	1	0	0	1	0	0	-	0	1	1	0	1	0	1	1	0
XrPt509260	0	0	1	1	1	0	0	1	1	1	1	0	-	-	1	1	-	1	1	1	1	0	-	1	1	1	0	0	0	0	0	0	1	-	0	0	1	1	1	1	1	1	1	1	1	1	1	1	1
XrPt509268	0	0	0	-	0	0	1	1	1	1	1	1	-	0	0	0	-	1	1	0	1	1	1	1	1	1	1	1	1	1	1	-	1	1	1	1	1	1	1	1	1	1	1	1	1	1	1	-	1
XrPt509271	0	0	0	0	-	0	1	1	1	1	1	1	-	1	1	1	-	1	1	1	-	1	1	1	1	1	1	1	1	1	1	1	0	-	1	1	0	0	0	0	0	0	0	-	0	0	0	-	0
XrPt509276	1	0	0	1	1	1	-	0	1	1	1	1	-	1	1	1	-	1	0	0	-	-	-	0	1	1	0	-	0	1	-	1	1	1	1	1	1	1	1	1	1	1	1	1	1	1	1	1	1
XrPt509284	0	1	1	0	0	0	1	1	1	1	1	1	-	1	1	1	-	1	1	1	-	0	-	0	0	1	1	1	1	1	1	1	0	1	0	1	0	0	0	0	0	0	0	0	0	0	0	0	0
XrPt509296	0	0	0	0	-	0	-	1	0	-	1	1	-	1	1	1	-	1	1	1	1	1	1	1	1	-	0	0	0	0	0	0	1	-	0	0	0	0	0	1	0	1	0	0	0	1	0	1	0
XrPt509302	1	1	1	0	-	0	0	0	1	1	-	-	-	0	-	-	-	0	0	1	1	1	1	-	0	0	0	0	-	-	0	0	1	1	1	1	0	1	0	1	1	-	1	1	1	1	1	1	1
XrPt509306	0	1	1	1	1	0	1	1	1	1	1	1	-	1	1	0	-	1	1	0	1	1	1	1	1	1	0	1	1	1	0	0	1	1	0	0	1	1	1	1	1	1	1	0	-	0	1	-	0
XrPt509309	1	0	1	0	0	0	0	1	0	1	-	0	-	0	0	0	-	0	0	0	-	-	-	-	1	-	0	-	0	0	0	0	0	0	0	0	1	0	0	-	0	1	1	1	1	-	1	1	1
XrPt509310	0	1	1	1	1	0	1	1	1	1	1	1	-	1	1	-	-	1	1	0	1	1	1	1	1	1	0	1	1	1	0	-	1	1	1	1	1	1	1	1	1	1	1	0	0	0	1	1	-
XrPt509314	1	1	0	0	-	0	1	0	0	0	-	1	-	0	0	0	-	0	0	0	1	0	-	1	1	1	1	1	1	1	1	1	1	1	1	1	1	0	1	1	1	-	1	1	1	1	0	1	0
XrPt509330	1	1	1	0	0	-	0	0	1	-	1	1	-	1	1	1	-	1	1	1	-	0	0	0	0	1	1	1	1	1	1	1	0	1	1	1	1	1	1	1	1	1	1	1	1	1	1	-	1
XrPt509333	0	0	0	1	1	1	1	1	0	1	1	1	-	0	0	0	-	0	0	0	1	1	1	1	1	1	0	0	0	0	0	1	1	1	0	0	1	1	0	1	1	-	1	1	1	1	0	1	1
XrPt509335	0	0	0	1	1	1	0	0	0	0	0	0	-	0	0	0	-	0	0	0	0	0	0	0	0	0	0	0	0	0	0	0	0	0	1	1	1	1	1	1	1	1	1	1	1	1	1	1	1
XrPt509343	1	-	1	0	-	0	0	0	0	-	0	-	-	1	-	1	-	1	0	0	0	0	0	0	0	1	1	1	1	1	1	-	0	1	0	1	1	1	1	1	1	-	1	1	1	1	1	-	1
XrPt509350	1	1	1	1	1	1	1	-	1	0	1	1	-	1	1	1	-	1	1	1	1	1	1	1	0	1	1	1	0	-	1	1	1	1	0	1	0	-	1	1	1	0	0	0	0	1	1	1	1
XrPt509351	1	1	1	-	-	0	0	0	1	-	1	0	-	1	1	1	-	1	1	1	1	0	0	0	0	1	1	1	1	1	1	1	0	1	1	1	0	0	1	0	1	1	1	0	0	1	0	-	1
XrPt509353	1	1	-	0	-	0	0	0	0	-	0	0	-	0	0	0	-	0	0	0	0	0	0	0	0	1	1	1	1	1	1	0	0	1	0	1	0	1	1	1	1	1	1	1	1	0	1	1	1
XrPt509362	0	1	1	0	-	1	0	0	0	0	0	0	-	0	1	1	-	0	0	1	1	1	1	1	0	1	1	1	1	-	1	1	0	0	0	1	0	0	0	0	0	-	1	0	1	1	1	0	1
XrPt509365	0	1	1	-	0	0	0	0	0	0	0	0	-	1	1	1	-	1	1	1	1	0	0	0	0	0	1	1	1	1	0	0	0	1	0	1	0	0	0	0	0	-	0	0	0	0	0	0	0
XrPt509375	1	1	1	1	1	0	1	1	1	1	1	0	-	0	0	0	-	0	0	-	1	1	1	1	1	1	1	1	1	1	1	1	1	1	0	0	1	1	1	1	1	-	0	1	0	0	0	1	1
XrPt509381	1	1	1	1	1	0	0	0	1	-	1	1	-	1	1	1	-	1	0	0	0	0	0	0	0	1	1	1	0	0	1	1	0	0	0	0	0	0	1	0	1	0	0	0	0	0	1	0	0
XrPt509384	1	1	1	0	0	0	1	0	1	1	1	0	-	1	-	-	-	1	0	1	-	0	0	-	0	1	1	1	1	1	1	1	0	1	1	1	1	1	1	0	1	-	1	1	1	0	1	1	1
XrPt509390	0	1	0	1	1	0	1	1	1	1	1	1	-	1	1	1	-	1	1	1	1	1	-	1	1	1	1	1	1	1	1	1	1	1	0	0	0	0	0	0	0	-	0	0	0	0	0	-	0
XrPt509392	1	0	1	0	0	0	0	1	1	1	1	0	-	0	0	0	-	0	0	-	1	0	-	1	1	-	0	0	0	0	0	0	0	0	0	0	1	0	1	1	0	1	1	1	1	-	1	1	1
XrPt509401	1	1	1	-	0	0	1	1	1	1	1	1	-	0	0	0	-	0	0	0	1	1	1	1	0	1	1	1	1	1	1	1	1	1	1	1	0	0	0	0	0	0	0	0	0	0	0	1	0
XrPt509402	0	0	0	1	1	1	1	1	0	1	1	1	-	0	0	0	-	0	0	-	-	1	1	1	1	-	0	0	0	0	0	-	1	1	0	-	1	1	1	1	1	0	0	1	0	1	1	-	-
XrPt509422	1	0	1	0	-	0	0	0	0	0	0	0	-	0	0	0	-	0	0	1	1	-	-	0	0	0	0	0	0	0	0	-	0	0	1	1	0	1	1	0	0	1	1	1	1	0	0	0	1
XrPt509424	0	0	0	0	-	0	0	1	1	1	-	1	-	0	0	0	-	0	0	1	0	-	-	1	1	1	0	-	1	1	0	-	0	0	1	1	1	1	0	0	0	-	1	1	1	0	0	0	-
XrPt509431	0	0	0	0	-	1	0	0	0	1	1	0	-	0	0	0	-	0	0	0	0	0	-	1	1	1	1	-	1	1	0	0	0	0	0	-	0	-	1	1	1	-	0	0	0	1	0	0	0
XrPt509439	0	0	1	1	1	0	-	1	1	1	1	0	-	0	1	1	-	1	1	1	1	0	-	1	1	1	0	0	0	0	0	0	1	1	0	0	1	1	1	1	1	-	1	1	1	1	1	1	1
XrPt509441	0	1	0	0	0	1	1	0	1	1	1	0	-	1	1	1	-	1	0	0	-	1	1	1	0	1	1	1	1	1	1	1	0	1	1	1	0	0	0	0	0	-	0	0	0	0	0	0	0
XrPt509447	0	1	1	0	-	0	1	1	1	1	1	1	-	1	1	1	-	1	1	1	-	0	-	0	0	1	1	1	1	1	1	1	0	1	0	1	0	0	0	0	0	0	0	0	-	0	0	-	0
XrPt509448	1	1	1	0	-	0	0	0	0	0	0	0	-	0	0	0	-	0	0	0	0	0	-	0	0	1	1	1	1	1	1	0	0	1	0	1	0	1	1	1	1	-	1	1	1	-	1	1	1
XrPt509450	1	1	1	1	-	1	0	1	1	1	1	0	-	1	1	1	-	1	0	1	1	1	1	1	1	1	0	0	0	1	1	1	1	1	1	1	0	0	0	0	-	-	1	0	0	1	0	1	1
XrPt509453	0	1	1	1	1	0	1	1	1	1	1	1	-	1	1	0	-	1	1	0	1	1	1	1	1	1	0	1	1	1	0	0	1	1	0	0	1	1	1	1	1	1	1	0	0	0	1	1	0
XrPt509457	1	1	1	0	-	0	0	0	0	0	0	0	-	1	1	1	-	1	1	1	1	1	1	1	1	-	0	0	0	0	0	-	1	1	1	1	0	1	1	1	1	1	1	1	1	1	0	1	1
XrPt509474	1	0	0	0	-	1	0	0	0	0	0	0	-	0	1	1	-	0	0	1	1	0	-	0	0	0	1	1	0	0	1	1	0	0	0	1	0	0	0	1	0	-	1	1	1	1	0	-	1
XrPt509475	1	0	0	-	-	1	1	1	1	1	1	1	-	1	1	0	-	1	1	0	-	-	0	1	-	1	0	0	1	-	-	0	1	1	0	0	1	1	-	1	1	0	1	0	-	0	0	1	-
XrPt509479	0	0	0	1	1	0	1	1	0	0	1	-	-	0	-	1	-	1	0	1	-	0	-	-	0	1	0	0	1	1	0	-	0	1	1	1	0	0	0	1	0	-	1	0	0	1	-	0	0
XrPt509495	1	1	1	1	1	1	1	0	1	1	0	0	-	0	0	0	-	0	0	0	1	1	1	1	1	1	0	1	-	1	1	1	1	1	0	0	0	0	1	0	1	-	1	1	1	0	1	1	1
XrPt509498	1	1	1	1	1	1	0	1	0	1	1	0	-	0	0	0	-	0	0	0	1	1	1	1	1	1	1	1	1	1	1	1	1	1	1	-	1	1	1	1	1	1	1	1	1	1	1	1	1
XrPt509500	0	0	0	1	1	1	1	1	0	1	0	0	-	0	0	0	-	0	0	0	1	1	1	1	1	-	0	0	0	-	0	-	1	1	0	1	1	1	1	1	1	0	0	1	0	1	1	1	0
XrPt509501	1	1	1	1	1	1	1	1	1	1	1	1	-	1	1	1	-	1	1	1	1	1	1	1	1	1	1	1	1	1	1	1	1	1	1	1	1	1	1	1	1	1	1	1	1	1	1	-	1
XrPt509518	0	1	-	-	1	1	-	0	0	0	0	0	-	1	1	1	-	-	1	0	0	-	1	1	0	-	-	1	0	1	1	1	0	0	1	1	0	-	1	0	1	1	1	1	0	1	1	1	0
XrPt509519	0	0	-	-	0	0	-	1	0	-	1	1	-	1	1	1	-	1	1	1	1	1	-	1	1	-	0	0	0	0	0	0	1	1	0	0	0	0	0	1	0	1	0	0	0	1	0	1	0
XrPt509538	1	0	1	1	1	1	0	0	0	0	0	0	-	0	0	0	-	0	0	0	1	1	1	1	1	-	1	-	1	1	1	1	1	1	1	1	1	1	1	1	1	1	1	1	1	1	1	1	1
XrPt509540	0	0	0	1	1	1	1	1	1	1	1	1	-	0	-	0	-	0	0	0	0	0	1	1	0	1	1	1	1	1	1	1	0	1	0	0	1	0	0	1	0	1	1	0	1	-	1	1	0
XrPt509541	0	1	1	1	1	0	1	1	1	1	1	1	-	1	1	0	-	1	1	-	1	1	-	1	1	1	0	1	-	1	-	0	1	1	0	-	1	1	1	1	1	-	-	0	0	0	1	1	-
XrPt509549	1	1	1	0	0	1	0	1	1	-	-	0	-	-	1	1	-	-	0	1	1	0	0	-	0	0	1	1	1	0	-	-	0	0	1	1	1	1	1	1	1	1	1	1	1	1	1	1	1
XrPt509550	1	1	1	1	1	0	1	1	1	1	1	1	-	1	1	1	-	1	0	-	1	0	0	0	0	0	0	0	0	0	1	1	0	0	1	1	1	1	1	1	1	1	1	1	1	1	1	1	1
XrPt509554	0	1	1	-	-	0	0	0	0	0	0	0	-	1	-	1	-	0	0	1	1	0	-	-	0	1	1	1	1	1	1	1	0	1	1	1	0	1	1	0	0	1	1	1	1	0	0	-	-
XrPt509573	1	0	1	0	-	-	0	1	0	1	1	0	-	-	0	0	-	0	-	-	-	0	-	1	1	-	0	0	0	0	0	0	0	0	0	0	1	0	1	1	0	1	1	1	1	-	1	1	1
XrPt509584	1	1	1	1	1	-	1	1	1	1	1	1	-	0	1	1	-	1	-	1	1	1	0	1	1	1	1	1	1	1	0	1	0	1	1	1	1	1	1	1	1	1	1	1	1	1	1	1	1
XrPt509592	1	0	0	-	0	1	1	1	1	-	1	1	-	1	1	1	-	1	1	1	1	1	1	1	1	-	0	1	1	1	-	0	1	1	0	1	1	1	1	1	0	-	1	1	1	1	1	1	-
XrPt509598	1	0	0	0	0	0	1	1	1	1	1	1	-	-	1	0	-	1	1	0	1	1	1	1	1	1	1	1	1	1	1	1	0	1	1	1	1	1	1	1	1	-	1	1	1	1	1	1	1
XrPt509607	1	1	1	1	-	1	1	0	1	1	1	1	-	1	1	1	-	1	1	1	1	1	1	-	0	1	1	1	-	0	1	1	1	1	0	0	0	1	1	1	1	0	0	0	0	1	1	1	1
XrPt509614	1	1	1	-	1	-	1	1	1	1	1	1	-	-	1	1	-	1	-	1	1	1	-	-	1	1	1	1	1	1	0	1	0	1	1	1	1	1	1	1	1	1	1	1	1	1	1	1	1
XrPt509615	0	0	0	0	-	1	1	1	-	-	1	-	-	1	1	0	-	1	0	0	0	1	-	-	0	1	1	1	1	1	1	1	0	1	1	1	0	0	0	0	0	0	0	0	0	0	0	0	0
XrPt509617	1	-	1	-	0	0	0	0	0	0	0	0	-	0	0	0	-	0	0	-	1	1	1	1	1	-	1	0	1	1	1	1	1	1	1	1	1	1	1	1	1	1	1	1	1	1	1	1	1
XrPt509622	0	0	0	1	1	0	1	1	1	1	1	1	-	0	1	1	-	1	0	1	1	-	-	0	0	0	0	0	1	1	0	1	0	1	1	1	0	0	0	1	1	-	1	0	0	1	1	1	0
XrPt509627	0	0	0	0	0	0	0	1	1	-	1	1	-	1	1	1	-	1	1	1	1	0	-	0	0	0	0	0	0	-	0	1	0	0	1	1	0	0	0	1	1	-	1	0	0	1	1	-	-
XrPt509631	0	0	0	1	1	0	1	1	1	1	1	1	-	0	1	1	-	1	0	1	1	0	0	0	0	0	0	0	1	1	0	1	0	1	1	1	0	0	0	1	1	-	1	0	0	1	1	1	0
XrPt509632	1	0	1	1	1	0	0	1	0	1	0	1	-	0	1	1	-	1	1	1	1	0	-	1	1	-	0	0	0	0	0	0	1	1	0	0	1	1	1	1	1	1	1	1	1	1	1	1	1
XrPt509636	0	1	1	-	-	0	0	0	1	0	0	1	-	1	1	1	-	1	1	1	1	0	-	-	0	0	0	1	1	1	0	0	0	1	0	1	0	0	0	0	0	-	0	0	0	0	0	0	0
XrPt509650	1	0	1	0	-	0	0	0	0	0	0	0	-	0	0	0	-	0	0	1	1	1	1	-	0	0	0	0	0	0	0	-	0	0	1	1	0	1	1	0	0	1	1	1	1	0	0	-	1
XrPt509666	1	1	1	-	1	0	0	0	0	1	1	1	-	0	1	1	-	1	0	0	0	0	-	0	0	1	1	1	-	0	1	1	0	0	1	1	0	0	0	0	1	-	1	-	0	-	0	-	1
XrPt509669	1	1	1	1	1	-	1	1	1	0	1	1	-	1	1	1	-	1	-	-	-	1	1	-	0	-	0	1	1	-	-	-	1	-	1	1	1	1	0	-	0	1	1	1	1	-	1	1	1
XrPt509675	0	0	1	-	1	0	0	1	1	1	1	0	-	0	1	1	-	1	1	1	1	0	1	1	1	1	0	0	-	0	0	0	1	1	0	0	1	1	1	1	1	1	1	1	1	1	1	1	1
XrPt509676	1	1	1	1	1	0	-	0	0	0	0	0	-	1	1	1	-	1	1	-	0	0	0	0	0	1	0	1	-	1	1	1	0	1	0	0	0	0	1	1	1	0	1	1	-	-	-	-	-
XrPt509677	1	1	1	1	1	0	1	1	1	1	1	1	-	1	1	1	-	1	0	-	1	0	0	0	0	0	0	0	0	0	1	1	0	0	1	1	1	1	1	1	1	1	1	1	1	1	1	1	1
XrPt509690	1	0	0	1	1	1	1	1	1	1	1	1	-	0	0	0	-	0	0	0	1	1	1	1	1	1	1	0	-	0	1	1	1	-	1	1	1	1	1	1	1	-	1	1	1	1	1	1	1
XrPt509693	1	1	1	1	1	1	1	1	0	-	1	1	-	0	0	0	-	0	0	0	1	1	1	1	1	1	1	1	0	-	1	1	1	1	0	0	1	1	1	0	1	1	1	1	1	0	1	1	1
XrPt509704	0	1	1	1	1	1	1	1	1	1	1	1	-	0	0	0	-	0	0	0	1	-	-	1	0	1	0	0	0	1	-	0	0	-	0	1	1	1	1	1	0	1	1	1	1	-	1	1	1
XrPt509713	0	0	0	0	0	1	1	1	-	-	1	0	-	1	-	0	-	1	0	0	0	1	1	-	0	1	1	1	1	1	1	1	0	1	1	1	0	0	0	0	0	-	0	0	0	0	0	0	0
XrPt509722	1	0	1	1	-	1	0	0	0	0	0	0	-	1	1	1	-	-	0	1	1	1	-	-	0	0	0	0	1	1	1	1	0	0	0	0	0	0	0	0	0	-	0	0	0	0	0	1	0
XrPt509724	0	1	1	-	-	0	1	1	1	1	1	1	-	1	1	1	-	1	1	1	-	-	-	-	-	-	-	1	1	1	1	-	-	-	-	1	0	0	0	0	0	-	0	0	0	0	0	0	0
XrPt509727	1	1	1	-	1	1	0	0	1	1	1	1	-	0	0	0	-	0	0	-	1	1	1	1	1	-	0	1	-	-	1	1	1	1	1	1	0	0	0	0	0	-	0	0	0	0	0	-	0
XrPt509730	0	0	-	0	-	0	0	0	0	-	0	1	-	0	0	0	-	0	1	1	-	0	-	0	0	0	1	1	1	1	0	0	0	1	0	1	1	1	0	1	1	-	1	1	1	1	1	0	1
XrPt509732	0	0	0	0	-	1	0	1	0	1	1	1	-	1	1	1	-	1	1	1	1	0	0	0	0	0	0	0	0	0	-	1	0	1	1	1	1	0	0	1	0	1	1	0	1	1	1	1	1
XrPt509733	-	1	1	1	1	1	0	0	0	0	-	0	-	1	1	1	-	0	0	1	1	1	-	-	0	0	0	0	-	1	-	1	1	1	0	0	0	0	0	0	0	-	0	0	0	0	0	-	0
XrPt509735	0	0	0	1	-	1	1	1	1	1	1	1	-	1	1	1	-	0	1	1	1	1	1	1	1	-	0	-	0	0	0	-	1	1	1	1	0	0	0	0	-	0	0	0	0	0	0	1	-
[truncated: 33 more columns]

## Sheet: population K
marker	K145	K146	K147	K142	K151	K138	K137	K152	K154	K135	K134	K155	K156	K133	K158	K131	K159	K130	K160	K129	K162	K125	K163	K124	K123	K165	K167	K122	K121	K169	K170	K120	K171	K119	K172	K118	K178	K117	K116	K181	K182	K113	K112	K183	K184	K111	K186	K110	K187
XrPt389260	1	0	0	1	1	0	0	0	1	0	0	0	1	1	1	1	-	0	1	0	1	0	0	1	-	-	-	0	-	1	1	1	0	1	0	-	-	1	-	1	1	0	0	0	1	1	0	0	1
XrPt389283	0	1	0	1	1	0	0	0	1	1	1	0	0	0	0	1	1	1	0	0	1	0	1	1	1	1	0	1	1	1	-	1	0	1	0	1	0	0	1	0	0	0	0	0	0	1	1	1	0
XrPt389293	1	1	1	0	0	0	0	-	1	-	0	-	1	0	1	0	1	1	1	1	1	1	1	1	-	1	0	0	0	-	1	0	1	-	1	1	1	1	1	1	1	1	1	-	1	0	1	-	0
XrPt389304	0	1	1	0	0	1	0	1	1	0	1	1	1	1	1	0	1	1	1	1	0	-	-	1	1	0	0	1	0	1	1	1	0	0	1	0	0	1	0	1	1	1	0	0	0	1	1	1	0
XrPt389305	1	0	1	0	0	1	1	1	1	0	0	1	1	1	0	1	1	1	1	0	1	0	1	-	1	1	0	0	1	-	0	0	0	1	1	1	1	1	1	1	0	1	0	1	0	0	0	0	0
XrPt389306	1	1	1	1	1	1	0	0	1	0	1	1	0	1	0	1	1	1	1	0	1	1	1	1	1	1	0	0	0	1	0	1	0	1	1	1	0	1	1	1	0	1	1	1	0	0	1	0	1
XrPt389307	1	0	0	1	1	1	1	0	0	1	1	1	0	1	1	1	0	0	1	1	0	0	0	0	1	0	1	1	0	1	1	1	1	0	0	0	1	0	0	1	1	0	0	0	0	1	1	1	1
XrPt389311	1	1	1	0	0	1	1	1	1	0	0	1	1	1	0	1	1	1	1	0	1	0	1	0	1	1	0	0	1	1	0	0	0	1	1	1	1	1	1	1	0	1	0	0	0	0	0	0	0
XrPt389313	1	1	1	0	1	1	0	1	0	1	0	1	0	1	0	0	0	1	1	0	0	1	0	1	1	0	0	1	0	0	1	0	0	1	0	1	0	1	1	0	0	1	0	0	1	1	0	1	1
XrPt389322	0	1	1	0	0	1	0	1	1	0	1	1	1	1	1	0	1	1	1	1	0	1	0	1	1	0	-	1	0	1	1	1	0	0	1	0	0	1	0	1	1	1	0	0	0	1	1	1	0
XrPt389327	1	0	1	0	0	0	0	0	1	0	0	0	1	1	1	1	0	0	1	-	0	1	0	0	0	0	0	0	1	-	-	1	0	1	0	-	-	1	0	-	1	0	0	0	1	1	0	0	-
XrPt389332	1	0	0	1	0	1	-	1	1	-	1	0	0	1	1	-	-	0	1	1	1	0	1	-	1	0	1	0	1	0	1	1	1	1	1	1	1	0	0	0	1	0	-	0	0	0	1	0	1
XrPt389342	0	1	1	1	0	-	1	0	1	1	0	1	0	1	0	1	1	1	1	1	1	0	1	1	1	0	1	0	0	0	0	0	1	1	1	1	1	0	1	-	1	0	0	1	1	0	0	0	0
XrPt389350	1	1	1	0	-	0	0	-	0	1	1	0	0	0	1	0	1	1	1	1	0	1	1	1	1	0	1	1	0	1	1	0	0	1	1	1	1	0	1	1	0	0	1	1	0	1	0	0	1
XrPt389355	1	1	0	1	0	1	1	-	1	1	1	1	0	1	1	0	1	1	1	0	1	1	0	-	1	0	1	0	1	-	1	1	0	1	1	1	0	1	1	1	1	-	0	1	1	0	1	1	0
XrPt389374	0	0	0	1	1	1	1	0	0	0	1	1	0	0	1	0	0	0	1	0	1	1	1	1	0	1	0	0	0	0	1	1	1	0	0	0	0	0	0	0	1	0	0	1	1	0	1	1	1
XrPt389384	1	0	0	0	1	1	1	1	0	1	0	1	0	0	1	0	0	1	1	0	0	1	0	1	1	0	0	1	0	0	1	0	0	1	0	1	0	1	1	0	0	0	0	0	1	1	0	1	1
XrPt389385	-	0	0	1	1	0	1	1	0	1	0	0	0	1	0	1	0	-	0	0	1	1	1	0	0	1	1	-	1	0	0	0	-	-	0	1	1	0	1	0	-	1	1	1	1	0	-	0	1
XrPt389391	0	0	0	0	1	0	0	0	0	1	1	0	1	1	0	1	1	1	1	1	1	1	0	1	0	1	1	1	0	1	0	0	0	1	0	1	0	0	1	-	0	0	0	1	0	0	0	0	1
XrPt389394	1	1	0	1	1	1	1	1	1	0	0	1	1	0	1	1	1	1	1	1	0	1	1	0	1	0	0	0	1	0	1	1	1	0	1	0	1	1	0	1	1	1	0	0	1	1	1	1	1
XrPt389395	0	0	0	1	1	1	-	0	0	0	-	0	0	0	0	0	0	0	0	0	-	0	-	1	1	-	-	0	0	0	1	1	-	0	-	0	0	0	0	0	0	0	0	-	-	0	0	0	1
XrPt389403	0	0	-	1	0	1	0	0	1	0	0	0	1	1	1	1	1	1	0	0	1	0	1	1	-	-	1	0	0	1	0	1	1	0	1	0	1	0	0	1	1	0	1	0	1	0	1	0	1
XrPt389413	0	0	1	1	0	1	0	0	1	0	0	0	1	1	1	1	1	0	1	0	1	0	0	1	0	-	1	0	0	1	0	1	0	0	1	0	1	0	0	1	1	0	1	0	1	0	1	0	1
XrPt389414	0	0	0	1	0	0	0	0	0	1	0	0	1	1	1	1	0	0	0	0	1	1	0	0	0	0	0	0	0	1	1	1	0	0	0	0	-	1	0	1	1	0	0	0	1	0	0	0	1
XrPt389437	1	0	0	1	0	1	1	0	0	1	1	1	0	0	1	1	0	0	0	1	0	0	0	0	1	0	1	1	0	1	1	1	1	0	0	0	1	0	0	1	0	0	0	1	1	1	1	1	1
XrPt389438	1	0	0	1	0	1	1	1	1	1	1	1	0	0	1	1	0	0	1	1	1	0	0	1	1	1	1	0	1	0	0	0	1	1	1	1	1	0	1	0	1	1	1	1	0	0	1	0	1
XrPt389448	0	1	1	1	0	0	1	0	1	1	0	1	0	1	0	-	0	1	1	1	0	-	1	-	1	0	1	0	0	0	0	1	1	1	1	1	1	0	1	0	1	1	1	1	1	0	0	0	0
XrPt389455	0	0	0	0	1	0	0	0	0	1	1	0	1	1	0	1	1	1	1	1	1	1	0	1	0	1	1	1	0	1	0	0	0	1	0	1	0	0	1	1	0	1	0	1	0	0	0	0	1
XrPt389457	0	1	1	1	1	0	1	1	1	1	0	0	-	0	1	1	1	1	1	1	0	1	-	0	1	0	0	0	0	0	1	1	-	0	-	0	1	1	0	1	1	0	1	0	1	1	1	1	-
XrPt389469	-	0	0	0	-	0	0	0	1	1	1	0	0	0	0	1	1	1	0	0	0	0	1	0	1	1	0	1	1	1	1	0	0	1	0	1	1	0	1	0	0	0	0	0	0	1	1	1	1
XrPt389472	0	1	1	0	1	1	1	0	0	-	1	1	0	0	1	-	0	0	1	1	0	0	-	0	1	1	-	1	1	1	1	0	-	1	0	1	1	0	1	1	-	1	1	0	1	1	-	1	0
XrPt389473	1	1	1	0	0	0	1	0	1	1	-	0	1	1	1	1	1	1	0	0	0	0	1	1	0	1	0	0	-	1	0	0	1	1	1	1	1	0	1	-	0	1	0	0	-	0	-	0	0
XrPt389495	0	1	1	0	1	1	0	0	0	0	1	1	0	0	1	0	0	0	1	1	0	1	0	0	1	1	0	1	1	1	1	0	0	1	0	1	0	1	1	1	0	1	1	1	1	1	-	1	0
XrPt389500	-	0	0	0	0	0	0	0	0	1	1	0	0	1	-	0	0	0	0	0	1	0	0	-	0	1	1	1	-	1	1	0	-	1	0	1	0	0	1	-	0	0	1	1	0	0	0	0	1
XrPt389501	0	0	0	0	-	0	0	0	0	1	1	0	1	1	0	1	1	1	1	1	1	1	0	1	1	1	1	1	0	1	0	0	0	1	0	1	0	1	1	1	0	0	0	1	0	0	0	0	1
XrPt389511	1	1	1	0	1	1	0	1	0	1	0	1	0	1	0	0	0	1	1	0	0	1	0	1	1	0	0	1	0	0	1	0	0	1	0	1	0	1	1	0	0	1	0	0	1	1	0	1	1
XrPt389515	1	0	0	0	0	0	0	0	0	1	-	0	1	1	0	1	1	1	1	1	1	1	0	1	1	1	-	1	0	1	0	0	0	1	0	1	0	1	1	1	0	1	0	-	0	0	-	0	1
XrPt389519	1	0	0	1	1	-	0	0	0	1	1	1	-	1	1	1	0	1	0	1	1	0	0	0	0	-	1	1	1	0	1	1	1	0	0	0	1	0	0	0	1	0	0	0	0	1	1	0	-
XrPt389538	1	1	1	0	1	0	0	1	0	1	1	0	0	0	1	0	0	1	1	1	0	1	0	0	1	0	1	1	0	1	-	0	0	0	1	0	1	0	0	1	1	0	1	1	0	1	1	1	-
XrPt389545	0	1	1	0	-	1	1	1	0	1	0	1	1	0	0	0	1	1	0	0	0	0	1	1	0	0	1	1	0	1	1	0	0	0	0	1	1	1	-	1	1	1	1	0	1	1	0	0	0
XrPt389569	1	1	0	1	1	1	1	1	1	0	0	1	1	0	1	1	1	1	1	1	0	1	1	0	1	0	0	0	1	0	1	1	1	0	1	0	1	1	0	1	1	1	0	0	1	1	1	1	-
XrPt389588	1	0	0	1	0	1	0	1	0	1	0	1	1	1	1	1	0	1	0	0	1	1	0	1	1	1	-	-	1	1	1	0	1	1	1	1	1	1	1	0	0	0	1	1	-	0	1	0	1
XrPt389590	1	-	1	1	0	0	1	0	1	1	0	1	-	1	-	1	0	0	0	1	1	0	1	1	1	0	0	0	0	0	-	0	0	1	1	1	1	1	1	0	1	0	1	0	0	0	-	0	0
XrPt389593	1	0	1	0	1	1	0	-	0	0	0	0	0	0	1	0	1	1	1	0	1	0	-	1	1	1	1	1	0	0	0	0	0	1	0	1	0	0	1	0	0	1	1	-	-	1	1	1	1
XrPt389598	0	1	1	1	1	0	1	1	1	-	0	1	1	0	1	1	1	1	1	1	0	-	1	-	-	0	0	-	-	0	1	1	1	0	1	0	1	1	0	0	-	1	0	0	1	1	1	1	1
XrPt389607	1	1	1	0	1	1	0	1	0	1	-	1	0	1	0	0	0	1	1	0	0	1	0	1	1	0	0	1	0	0	1	0	0	1	0	1	0	1	1	0	0	1	0	0	1	1	0	1	1
XrPt389608	1	0	1	-	0	1	1	1	0	0	0	1	1	1	1	0	0	0	1	1	0	1	0	0	0	0	1	0	0	0	1	0	1	-	1	0	1	1	0	1	1	-	1	1	1	0	-	0	1
XrPt389611	1	1	1	0	0	0	0	0	0	1	1	0	0	0	1	0	1	1	1	1	0	1	1	1	1	0	1	1	0	1	1	1	0	1	1	1	1	0	1	1	0	0	1	1	0	1	0	0	1
XrPt389621	-	1	1	1	1	0	0	1	1	0	1	0	1	1	0	0	1	1	1	0	1	1	1	1	0	1	-	-	1	-	0	0	-	1	1	1	0	1	1	-	1	1	1	0	-	0	0	0	0
XrPt389627	1	0	1	0	1	1	1	0	0	1	0	1	-	0	-	0	1	0	1	-	0	0	0	1	1	0	0	1	0	-	1	1	1	1	1	1	0	1	-	0	0	1	1	0	-	0	1	1	1
XrPt389628	0	0	1	1	0	1	0	0	1	0	0	0	1	1	1	1	1	1	0	0	1	0	1	1	-	1	1	0	0	1	0	1	1	0	1	0	1	0	0	1	1	0	1	-	0	0	1	0	1
XrPt389640	0	0	0	1	-	0	0	0	0	0	0	1	1	1	1	1	0	1	0	1	1	0	0	0	1	0	0	0	0	0	1	1	0	0	0	0	1	0	0	1	1	1	0	1	-	0	0	1	0
XrPt389648	0	0	1	0	0	1	1	0	1	1	0	0	1	1	1	0	1	0	1	1	0	1	0	1	0	0	-	1	0	0	0	1	0	1	1	1	1	1	1	0	1	0	1	0	1	1	0	1	0
XrPt389649	-	1	1	0	1	0	1	1	0	1	0	1	1	0	1	0	1	0	0	0	0	0	1	0	1	1	1	0	0	1	0	0	0	1	0	1	1	1	1	1	0	1	1	0	1	0	-	1	0
XrPt389652	0	0	0	0	1	0	0	0	0	1	1	0	1	1	0	1	1	1	1	1	1	1	0	1	0	1	1	1	0	1	0	0	0	1	0	1	0	0	1	1	0	1	0	1	0	0	0	0	1
XrPt389653	0	1	0	-	1	1	0	1	0	1	1	0	0	0	1	1	0	0	0	0	1	1	1	0	1	1	0	0	0	0	0	0	1	1	1	1	0	1	1	1	0	0	1	1	1	0	0	1	0
XrPt389656	1	1	1	0	-	0	0	0	0	1	1	-	0	0	1	0	1	1	1	1	0	1	0	1	1	0	1	1	1	1	1	1	0	1	1	1	1	0	1	1	-	-	1	1	0	1	0	0	1
XrPt389664	1	0	0	1	1	0	0	0	1	1	0	0	1	0	1	1	0	0	1	1	1	0	0	0	1	0	1	0	0	1	1	1	0	1	1	-	1	0	-	1	1	0	1	0	1	1	0	1	-
XrPt389665	1	0	0	1	1	1	0	0	1	1	0	1	0	1	0	0	1	1	1	0	1	1	0	1	1	1	0	0	0	1	0	1	0	1	1	1	0	1	1	1	0	1	1	1	1	0	0	0	0
XrPt389670	0	0	0	0	-	0	0	0	0	1	1	0	1	1	0	1	1	1	1	1	1	1	0	1	1	1	1	1	0	1	0	0	0	1	0	1	0	1	1	1	0	0	0	1	0	0	0	0	1
XrPt389678	1	0	0	1	-	1	1	0	1	1	1	1	0	1	1	-	1	1	1	1	1	1	0	1	1	0	1	0	1	1	1	1	0	1	1	1	0	1	1	1	1	0	0	1	1	0	1	1	0
XrPt389683	1	1	0	1	-	1	0	1	0	1	0	1	1	1	1	1	0	1	0	0	1	1	0	1	1	1	-	0	1	1	1	1	1	1	1	1	1	1	1	0	0	0	1	1	0	0	1	0	1
XrPt389690	1	0	1	1	0	0	0	0	0	1	1	1	1	1	0	1	0	1	0	0	0	0	1	0	0	1	1	1	0	1	1	0	-	0	1	0	0	1	0	1	0	0	0	1	0	0	1	1	1
XrPt389691	-	1	1	0	1	0	1	0	1	0	1	0	0	0	0	0	1	0	1	1	0	0	1	-	-	0	1	1	-	-	0	1	-	0	-	0	-	-	-	1	1	1	-	-	1	1	0	1	0
XrPt389693	-	1	1	1	1	1	0	0	1	1	0	0	0	0	1	0	0	0	1	0	0	1	1	1	1	0	0	1	1	0	1	0	-	0	1	0	1	0	0	-	0	1	1	1	0	0	1	1	1
XrPt389703	1	0	1	1	1	0	1	0	-	1	1	1	1	1	1	1	1	1	1	1	1	1	1	1	1	1	1	1	0	1	1	0	-	1	1	1	1	1	1	1	1	1	1	1	0	0	0	1	1
XrPt389708	0	1	1	1	0	0	1	1	1	0	1	0	1	1	1	1	0	1	0	1	1	1	1	0	0	1	1	0	1	1	0	1	0	0	0	0	1	0	0	1	1	1	0	1	0	1	0	0	0
XrPt389711	1	0	0	0	1	1	1	0	1	1	0	0	0	0	1	-	1	1	0	1	1	1	1	1	1	0	0	0	0	1	1	1	0	1	1	1	0	1	1	0	1	0	1	0	1	0	1	0	0
XrPt389714	1	1	1	1	1	1	0	0	1	0	1	1	0	1	0	1	1	1	1	0	1	1	1	1	1	1	0	0	0	1	0	1	0	1	1	1	0	1	1	1	0	1	1	1	0	0	-	0	1
XrPt389717	1	0	0	1	0	1	1	1	0	1	1	1	0	1	1	1	0	1	1	1	1	0	1	1	1	1	1	1	1	1	0	1	1	0	1	0	1	0	0	1	1	0	1	1	0	0	1	1	1
XrPt389728	1	0	0	1	0	1	0	1	0	1	0	1	1	1	1	1	0	1	0	0	1	1	0	1	1	1	0	0	1	1	1	0	1	1	1	1	1	1	1	-	0	0	1	1	0	0	1	0	1
XrPt389730	0	1	1	0	1	0	1	0	1	0	1	0	0	0	0	0	1	0	1	1	0	1	1	0	0	0	1	1	0	0	0	1	0	0	1	0	0	0	0	1	1	1	0	0	0	1	0	1	0
XrPt389731	1	0	0	1	0	1	0	1	0	1	0	1	1	1	1	1	0	1	0	0	1	1	0	1	1	1	0	-	1	1	1	0	1	1	1	1	1	1	1	0	0	0	1	1	0	0	1	0	1
XrPt389738	1	1	1	1	1	1	-	0	1	0	1	1	0	1	-	1	1	1	1	0	1	1	1	1	1	1	0	-	-	1	0	1	0	1	1	-	0	1	1	1	0	1	1	1	0	0	-	0	1
XrPt389745	1	0	0	0	1	1	1	1	0	1	0	-	0	0	-	0	0	1	-	0	0	-	0	-	1	0	0	1	0	0	-	0	0	1	0	-	0	1	1	0	0	0	0	0	1	1	0	1	1
XrPt389750	0	1	1	0	-	0	-	1	1	1	1	0	1	1	1	1	1	-	0	1	1	1	1	0	0	1	0	-	1	-	0	0	0	0	0	0	1	0	0	1	1	1	0	1	1	1	0	0	0
XrPt389754	-	0	1	1	1	0	1	0	0	0	1	0	0	0	1	0	1	1	0	1	1	1	-	1	0	1	0	0	0	-	1	0	1	1	1	1	1	0	1	0	1	0	1	1	0	-	-	0	0
XrPt389759	1	0	1	1	0	0	0	0	1	1	0	1	1	1	0	1	0	0	0	1	1	0	1	1	-	1	0	0	0	1	1	0	0	1	1	1	1	1	1	0	0	0	1	1	0	0	0	0	1
XrPt389763	1	0	0	0	-	0	0	0	0	1	1	0	1	1	0	1	1	1	1	1	1	1	0	1	1	1	-	1	0	1	0	0	0	1	0	1	0	1	1	1	0	0	0	1	0	0	0	0	1
XrPt389765	1	0	0	1	1	0	0	1	0	1	0	0	0	0	1	0	0	1	0	1	0	0	0	1	0	0	1	1	0	1	1	1	1	0	0	-	1	0	1	1	1	0	1	1	0	1	1	1	1
XrPt389770	0	0	0	0	1	0	0	0	0	1	1	0	1	1	0	1	1	1	1	1	1	1	-	1	0	1	1	1	0	1	0	0	0	1	0	1	0	0	1	1	0	0	0	1	0	0	0	0	1
XrPt389772	1	0	0	1	0	1	0	0	1	1	0	0	1	0	1	1	0	0	1	1	0	0	0	1	1	1	0	1	0	1	0	0	1	1	1	1	1	0	1	1	0	0	0	0	1	0	1	0	-
XrPt389776	1	0	0	1	0	-	1	1	1	0	0	1	1	1	1	0	0	1	1	1	0	0	0	-	1	0	0	1	0	0	1	1	1	1	1	1	1	0	1	1	0	1	0	1	1	1	1	1	0
XrPt389785	1	0	0	1	0	-	0	1	0	1	-	1	1	1	1	-	0	1	0	0	1	0	0	1	1	1	0	-	1	-	1	0	0	1	0	1	1	1	1	0	0	0	1	1	1	0	1	0	-
XrPt389793	1	1	1	1	1	0	1	1	0	0	1	1	0	1	1	0	1	0	0	1	1	1	1	0	0	1	0	0	0	0	0	1	1	0	1	0	0	1	0	1	1	1	0	1	1	0	1	0	0
XrPt389803	0	1	0	1	0	0	0	0	1	1	1	0	0	0	0	1	1	1	0	0	1	0	1	1	1	1	0	1	1	1	1	0	0	-	0	1	0	0	1	0	0	0	0	0	0	1	1	1	0
XrPt389812	0	1	1	1	1	0	1	0	0	0	1	1	1	1	0	0	0	1	1	0	0	0	0	1	0	1	0	1	1	1	1	1	0	0	0	0	1	0	0	0	1	1	1	0	0	1	1	0	1
XrPt389838	0	1	1	0	1	1	1	1	0	1	0	1	1	0	0	0	1	1	0	0	0	0	1	1	-	1	1	1	0	1	1	0	0	0	0	-	1	1	-	1	1	1	1	0	1	1	0	0	0
XrPt389858	1	1	1	1	1	-	1	1	1	0	0	1	1	1	1	1	1	1	1	1	0	0	1	0	1	1	-	0	1	0	0	1	1	1	1	1	1	1	1	0	0	1	0	1	1	1	1	1	0
XrPt389863	1	1	0	1	0	1	0	0	1	1	0	0	1	0	1	1	0	0	1	1	0	0	0	1	1	1	0	1	0	1	0	0	-	1	1	1	-	0	1	1	0	0	0	0	1	0	1	0	1
XrPt389872	1	1	0	1	1	1	1	1	1	0	0	1	1	0	1	1	1	1	1	1	0	1	1	0	1	1	0	0	0	0	1	1	1	0	1	0	1	1	0	0	1	0	0	0	1	1	1	1	0
XrPt389882	-	0	1	-	1	0	1	0	0	0	1	0	0	0	1	-	1	1	0	1	1	1	0	-	0	-	0	0	0	1	1	0	1	-	1	1	1	0	-	0	1	0	1	1	0	0	-	0	0
XrPt389883	1	1	1	1	0	0	-	-	1	1	0	1	1	1	0	1	1	1	1	1	1	0	1	1	-	-	0	0	1	1	1	0	-	-	1	0	1	1	-	1	1	1	1	1	0	1	-	1	1
XrPt389887	-	0	1	0	1	0	0	1	0	0	1	0	1	0	1	1	1	0	0	0	1	1	0	-	0	1	0	1	1	1	0	0	0	0	0	0	1	1	0	1	0	0	0	0	0	1	1	1	1
XrPt389895	-	0	1	0	0	0	1	0	1	1	1	0	1	1	1	-	1	1	0	0	0	0	1	1	-	1	0	0	-	1	0	-	1	1	1	1	1	1	1	0	0	-	1	-	0	0	1	0	0
XrPt389921	0	0	0	1	-	0	0	1	1	0	1	0	1	1	1	1	1	1	0	1	1	1	1	-	0	1	0	0	1	1	0	0	0	0	0	0	1	1	0	-	1	0	0	-	1	1	0	0	0
XrPt389922	1	1	1	0	1	1	1	0	0	1	0	-	0	0	1	0	1	0	1	0	0	1	0	-	1	0	1	1	0	0	1	1	1	1	1	1	0	0	1	0	0	1	0	0	0	0	1	1	1
XrPt389926	0	0	0	1	1	1	0	1	1	-	1	1	1	1	0	1	0	0	0	0	0	0	1	-	-	1	1	1	1	1	0	1	-	0	-	0	-	1	-	-	0	0	-	-	-	1	0	1	1
XrPt389930	1	1	1	1	1	1	1	1	1	0	0	1	0	0	1	1	1	1	1	1	0	1	1	0	1	0	0	0	1	0	1	1	1	0	1	0	1	1	0	1	1	1	0	0	1	1	1	1	1
XrPt389935	0	0	0	0	-	0	0	0	0	1	1	0	1	1	0	1	1	1	1	1	1	1	0	1	0	1	1	1	0	1	0	0	0	1	0	1	0	0	1	1	0	1	0	1	0	0	0	0	1
XrPt389941	1	-	0	-	0	1	0	0	1	1	0	0	1	0	1	1	0	0	1	1	0	0	0	1	1	1	0	1	0	1	0	0	-	1	1	1	1	0	1	1	0	0	0	0	1	0	1	0	1
XrPt389946	0	0	0	1	0	0	0	1	0	1	0	0	0	0	-	0	0	1	0	1	0	0	0	1	0	0	-	1	-	-	-	1	-	0	0	-	0	0	-	-	-	0	1	-	0	1	-	1	1
XrPt389952	0	-	1	0	0	0	0	0	1	1	1	0	0	0	0	1	1	1	0	0	0	0	1	0	1	1	0	1	1	1	1	0	0	1	0	1	1	0	1	0	0	0	0	0	0	1	1	1	1
XrPt389953	1	0	0	1	0	0	0	0	0	1	1	1	1	1	0	1	0	1	0	0	0	0	1	0	0	1	1	1	1	1	0	0	0	0	0	0	0	0	0	0	0	0	0	1	0	0	1	1	1
XrPt389959	0	1	0	0	0	0	1	1	1	0	1	1	1	1	0	1	0	0	1	0	1	0	0	1	0	1	1	0	1	0	1	1	0	0	1	0	1	0	0	1	0	0	0	0	0	0	0	0	1
XrPt389963	0	1	1	0	1	0	0	1	0	1	1	1	0	1	0	0	1	1	1	0	0	1	1	1	1	0	0	0	0	1	1	1	0	0	1	0	0	1	0	1	0	1	1	0	1	0	1	1	1
XrPt389969	1	0	0	1	0	0	1	1	1	1	0	0	1	1	0	1	1	1	0	0	1	1	1	1	0	0	1	0	0	0	0	1	1	0	1	0	0	1	0	0	1	0	0	1	0	-	1	0	1
XrPt389973	1	0	0	1	1	0	1	1	1	0	-	1	1	1	0	1	0	0	0	1	1	1	1	0	1	0	1	1	0	0	0	1	1	1	0	1	1	1	1	1	1	0	0	0	1	1	0	0	1
XrPt389976	1	0	1	0	1	0	0	0	1	0	0	0	1	1	1	1	0	0	1	0	0	1	0	0	0	0	0	0	1	1	1	1	0	-	0	-	1	1	-	1	1	0	0	0	1	1	0	0	1
XrPt389977	0	0	0	0	1	0	1	0	0	1	1	0	1	1	1	1	1	1	1	1	1	1	0	1	0	0	1	1	0	1	0	0	0	1	0	1	0	0	1	1	0	1	0	1	0	0	0	1	1
XrPt389980	1	1	0	1	0	1	1	0	1	1	1	1	0	1	1	-	1	1	1	0	1	1	-	1	1	0	1	0	1	-	1	1	0	1	1	1	0	1	1	1	1	1	0	1	1	0	1	1	0
XrPt389987	0	0	0	0	1	0	1	0	0	1	1	0	1	1	1	1	1	1	1	1	1	1	0	1	0	0	1	1	0	1	0	0	0	1	0	1	0	0	1	1	0	0	0	1	0	0	0	1	1
XrPt389991	1	1	1	0	1	0	0	1	0	1	1	0	0	0	1	0	0	1	1	1	0	1	0	0	1	0	1	1	0	1	-	0	0	0	1	0	1	0	0	1	1	0	1	1	0	1	-	1	1
XrPt390002	1	1	0	1	0	1	1	0	1	1	1	1	0	1	1	-	1	1	1	0	1	1	-	1	1	0	1	0	1	1	1	1	0	1	1	1	0	1	1	-	1	1	0	1	1	0	1	1	0
XrPt390010	1	0	1	1	1	0	1	1	-	-	1	1	0	1	1	0	1	0	0	1	1	1	1	0	0	1	0	0	0	0	0	1	1	0	1	0	0	1	0	1	1	1	0	1	1	0	1	0	0
XrPt390016	1	0	0	0	0	0	0	0	0	1	1	0	1	1	0	1	1	1	1	1	1	1	0	1	-	1	-	1	0	1	-	0	0	1	0	1	0	1	1	-	0	1	0	1	0	0	0	0	1
XrPt390017	1	0	0	1	0	1	1	1	0	1	1	1	0	1	1	-	0	1	1	1	1	0	1	1	1	1	1	1	1	-	0	1	1	0	1	0	1	0	0	1	1	0	1	-	0	0	1	1	1
XrPt390020	1	1	0	-	1	1	0	1	1	1	1	0	0	0	1	1	1	0	0	0	1	1	1	0	1	1	0	0	0	0	0	0	1	1	1	1	0	1	1	0	0	0	0	1	1	0	0	1	0
XrPt390051	1	-	0	0	0	1	1	0	1	-	0	0	0	1	1	-	1	1	0	1	1	1	1	1	1	1	1	-	0	-	1	1	0	1	1	1	0	1	1	-	1	1	0	-	1	0	1	0	0
XrPt390052	1	1	1	0	1	0	-	0	1	0	1	0	0	0	0	0	1	0	1	1	0	0	1	0	0	0	1	1	0	0	0	1	0	0	0	0	0	0	0	0	1	1	0	0	1	1	0	1	0
XrPt390055	0	0	1	0	1	0	0	1	0	0	0	0	1	0	0	1	0	0	0	1	0	0	0	1	0	1	0	-	1	0	0	0	1	0	0	0	1	0	0	0	0	0	1	0	0	1	1	0	1
XrPt390083	1	-	1	0	-	1	1	1	1	0	0	1	1	1	0	1	1	1	1	0	1	1	1	0	1	1	0	0	1	1	0	0	0	1	1	-	-	1	1	1	0	1	0	0	0	0	0	0	0
XrPt390091	1	-	0	1	1	-	0	1	1	0	1	0	1	0	1	-	0	-	1	1	0	1	-	1	0	1	1	1	-	1	1	1	1	-	0	0	-	1	0	1	1	0	1	0	1	1	1	1	1
XrPt390093	1	0	1	1	-	0	0	0	1	1	0	1	-	1	0	1	0	0	-	1	1	0	1	1	0	0	-	0	-	-	1	0	0	1	-	-	1	1	1	0	-	-	1	1	0	0	0	0	1
XrPt390107	1	1	1	0	1	1	1	1	1	0	1	1	0	0	0	0	1	1	1	1	0	0	0	1	1	1	1	1	1	0	0	0	1	-	-	1	1	0	1	0	0	1	-	1	0	1	1	1	0
XrPt390135	0	0	0	0	1	0	0	0	0	1	1	0	1	1	0	1	1	1	1	1	1	1	0	1	0	1	1	1	0	1	0	0	0	1	0	1	0	0	1	-	0	0	0	1	0	0	0	0	1
XrPt390144	1	0	1	1	0	0	1	0	1	1	0	1	1	1	0	1	0	1	0	1	1	0	1	1	0	0	0	0	0	0	0	0	0	0	1	0	0	0	0	0	1	0	0	0	0	1	1	0	0
XrPt390151	1	0	0	1	0	0	0	0	1	0	1	1	1	1	0	1	1	1	1	0	0	-	0	1	0	0	1	1	-	0	1	1	1	0	1	0	0	0	0	0	1	-	0	0	0	1	1	0	1
XrPt390153	-	0	0	0	0	0	0	0	0	0	1	0	0	0	1	-	1	1	1	1	-	1	0	0	1	0	1	1	1	1	1	1	-	1	1	1	1	0	1	1	0	0	1	1	0	1	0	0	1
XrPt390157	0	1	1	1	1	0	0	0	0	0	1	0	1	0	1	1	0	1	1	1	1	1	0	0	0	0	0	0	1	0	0	0	1	1	1	1	0	1	1	0	1	0	1	1	1	0	0	1	1
XrPt390161	1	0	1	1	1	0	1	0	0	0	1	0	0	0	1	-	1	1	0	0	1	1	-	1	-	1	0	0	0	1	1	0	1	1	1	1	1	0	1	0	1	0	1	1	0	0	1	0	0
XrPt390173	-	1	0	0	1	0	0	1	0	-	1	0	-	0	1	0	0	1	1	1	0	1	0	0	1	0	-	1	0	-	1	-	0	0	1	0	1	-	0	1	1	0	1	1	0	1	-	1	1
XrPt390177	0	0	0	0	0	0	0	0	-	0	0	0	0	1	0	1	1	1	1	0	0	0	-	1	1	0	1	1	1	1	0	0	0	1	0	1	-	0	1	0	0	0	0	0	0	1	-	1	1
XrPt390180	1	0	0	0	0	1	1	1	0	0	1	1	1	1	1	1	0	1	1	1	1	0	-	-	0	1	1	1	1	0	1	1	1	0	0	1	1	0	1	0	1	0	1	0	1	1	1	1	1
XrPt390191	1	0	1	0	1	0	1	1	1	1	0	1	1	1	0	0	1	0	0	0	0	0	0	1	1	1	1	1	1	1	0	0	1	1	0	1	0	-	-	1	1	0	-	-	1	0	1	0	0
XrPt390199	1	1	0	1	0	0	1	1	1	0	1	1	1	1	-	1	0	1	-	1	1	1	1	0	0	1	1	0	1	1	0	1	0	0	1	0	1	0	0	1	1	-	1	1	0	1	0	-	1
XrPt390218	1	0	1	1	0	0	0	0	0	0	1	0	1	1	1	1	0	1	1	1	1	1	1	0	1	-	-	0	1	0	0	1	1	1	1	1	0	0	1	0	1	0	0	0	0	0	1	0	1
XrPt390223	0	1	0	0	1	1	1	1	0	0	1	0	0	0	1	0	0	1	0	1	1	1	1	0	1	1	1	1	0	0	0	1	1	1	1	1	0	0	1	1	1	0	0	1	1	0	0	0	0
XrPt390228	1	0	-	0	0	0	0	1	0	1	1	0	0	0	1	0	1	1	1	1	0	1	1	0	1	0	1	1	0	1	1	0	0	1	1	1	1	0	1	1	0	0	1	1	0	1	-	0	1
XrPt390235	0	-	1	0	1	-	1	1	1	0	1	1	0	1	0	0	1	1	0	1	1	1	1	0	0	0	1	0	1	0	1	1	1	0	0	0	0	1	0	1	1	-	1	1	0	1	0	1	1
XrPt390238	1	1	0	1	0	-	1	1	1	1	1	1	1	1	1	1	1	1	0	1	1	1	1	1	1	1	1	1	1	1	-	1	1	1	1	1	1	1	1	1	1	0	1	1	1	0	-	0	1
XrPt390242	0	0	1	1	0	0	1	0	1	1	0	1	-	1	0	1	0	0	0	1	1	0	1	1	1	0	0	0	0	0	-	0	0	1	1	1	1	1	1	0	1	0	1	0	0	0	0	0	1
XrPt390252	1	1	1	0	0	0	1	0	1	1	1	0	-	1	1	1	1	1	0	0	0	0	1	1	0	1	0	1	1	1	0	0	1	0	1	0	1	0	0	0	0	0	0	0	0	0	1	0	0
XrPt390261	0	1	0	0	1	1	1	1	1	0	0	0	0	0	1	0	1	0	1	1	1	1	0	1	1	0	0	0	0	0	1	1	1	1	1	1	1	0	1	1	1	1	1	0	1	1	0	0	0
XrPt390262	1	0	0	1	1	1	1	0	0	-	1	1	0	1	1	1	0	1	0	1	0	0	0	0	0	0	1	1	1	0	1	1	1	0	0	0	1	0	0	0	1	1	0	0	0	1	1	0	1
XrPt390263	0	1	1	1	1	0	0	1	1	0	1	0	1	1	0	0	1	1	-	0	1	1	1	1	0	1	0	0	1	1	0	0	0	1	1	1	0	1	1	0	1	1	1	0	1	0	0	0	0
XrPt390264	1	1	1	1	1	0	0	1	1	1	0	0	1	1	-	1	1	1	0	1	0	0	-	-	1	0	1	1	1	1	0	0	1	1	1	1	1	1	1	1	0	1	1	0	0	1	-	1	1
XrPt390268	1	1	0	0	1	0	1	1	0	1	1	1	0	0	0	0	0	0	1	1	0	1	0	0	1	0	0	1	1	0	1	0	0	1	0	1	0	1	1	0	0	1	0	1	0	1	0	1	0
XrPt390276	0	0	1	1	0	1	0	0	1	0	0	0	1	1	1	1	1	1	0	0	1	0	1	1	-	1	1	0	0	1	0	1	1	0	1	0	1	0	0	1	1	0	1	0	0	0	1	0	1
XrPt390279	1	0	-	0	-	-	-	-	0	-	-	-	0	1	-	0	0	0	0	0	1	-	1	1	-	1	1	1	1	1	0	0	-	1	0	1	0	0	1	-	-	0	-	1	0	0	0	0	1
XrPt390281	1	0	0	1	0	1	0	-	0	1	0	-	1	1	1	1	0	1	0	0	1	0	0	1	1	1	0	0	1	1	1	0	0	1	0	-	1	1	1	0	0	0	1	1	-	0	1	0	1
XrPt390283	0	1	0	0	1	1	0	1	1	1	1	1	1	1	0	1	0	0	1	0	0	1	1	1	1	1	1	1	1	0	0	1	0	0	0	0	-	1	0	1	0	1	0	0	1	1	1	1	0
XrPt390318	0	1	0	1	0	0	0	0	1	1	1	0	1	0	0	1	1	1	0	0	1	0	1	1	1	1	0	1	1	1	1	1	0	-	0	1	0	0	1	0	0	0	0	0	0	1	1	1	0
XrPt390321	1	-	0	1	1	1	1	1	0	0	0	1	1	1	1	0	0	0	1	1	1	1	0	1	0	1	1	-	0	0	-	1	1	0	1	0	0	1	0	1	1	1	1	1	1	0	0	0	0
XrPt390324	0	1	0	1	0	1	1	1	0	1	1	1	0	0	0	0	1	1	0	1	0	1	1	0	1	1	1	1	1	0	0	0	1	0	1	1	1	0	-	0	0	1	1	1	0	0	1	1	1
XrPt390325	1	0	-	1	1	1	1	0	0	0	1	1	0	0	1	1	-	0	1	0	1	1	1	-	-	1	0	0	0	0	1	1	1	1	-	0	0	0	0	-	1	0	0	1	1	0	1	1	1
XrPt390335	1	0	1	1	0	1	1	-	1	1	0	0	0	0	0	0	1	0	0	1	0	1	1	1	1	-	1	0	0	1	1	-	1	0	0	0	1	1	0	1	1	1	0	1	1	0	0	0	0
XrPt390337	0	1	1	1	1	1	1	1	1	0	0	1	1	1	0	1	0	1	0	0	1	0	1	1	0	1	0	0	0	0	0	0	1	-	0	1	0	1	1	0	1	1	0	0	1	0	1	1	1
XrPt390338	1	0	0	0	0	1	1	1	0	0	1	1	1	1	1	1	0	1	1	1	1	0	0	0	0	1	1	1	1	0	1	1	1	0	0	1	1	0	1	0	1	0	1	0	1	1	1	1	1
XrPt390360	1	0	1	1	-	0	0	0	1	1	0	1	1	1	0	1	0	0	0	1	1	0	1	1	0	0	0	0	0	1	1	0	0	1	1	1	1	1	1	0	0	0	1	1	0	0	0	0	1
XrPt390362	1	0	1	0	0	0	1	0	1	1	1	0	1	1	1	1	1	1	0	0	0	0	1	-	0	1	0	0	-	1	0	0	1	1	1	1	1	1	1	0	0	0	0	0	0	0	1	0	0
XrPt390368	0	0	1	0	1	0	0	1	0	0	0	0	1	0	0	1	0	0	0	1	0	0	1	0	0	1	0	1	0	0	0	0	1	0	0	0	1	0	0	0	0	0	1	0	0	1	0	0	1
XrPt390369	1	1	0	1	0	1	0	1	0	1	0	1	1	1	1	1	0	1	0	0	1	1	0	1	1	1	0	0	1	1	1	1	1	1	1	1	1	1	1	0	0	0	1	1	0	0	1	0	1
XrPt390375	1	1	0	1	0	1	1	0	1	1	1	1	0	1	1	-	1	1	1	0	1	1	0	1	1	0	1	0	1	1	1	1	-	1	1	1	-	1	1	1	-	1	0	1	1	0	1	1	0
XrPt390380	1	0	1	1	1	1	1	1	0	0	1	1	0	0	1	-	1	1	1	1	1	0	1	1	1	1	1	1	0	1	1	0	1	1	1	1	1	0	1	1	1	1	1	1	1	1	1	1	1
XrPt390381	0	1	1	0	0	0	0	1	1	-	0	-	1	0	0	0	1	1	1	0	1	1	1	1	1	1	-	-	0	1	0	0	0	1	1	1	0	1	1	0	0	1	1	1	1	0	0	0	0
XrPt390396	1	1	1	1	1	1	1	1	1	0	0	1	1	1	1	1	1	1	1	1	1	1	1	1	1	1	0	0	-	-	-	1	1	0	1	-	1	1	-	-	1	1	0	0	1	1	1	1	1
XrPt390402	1	1	0	1	1	1	1	1	1	0	0	1	1	0	1	1	1	1	1	1	0	1	1	0	1	-	-	-	1	0	-	1	1	0	1	0	1	1	0	1	1	1	0	0	1	1	1	1	-
XrPt390409	0	-	0	0	1	-	0	0	0	1	1	0	1	1	0	1	1	1	-	1	1	1	0	1	1	1	1	1	-	1	0	0	0	1	0	1	0	0	1	1	0	1	0	1	0	0	0	0	-
XrPt390418	0	1	0	1	1	0	0	1	0	0	0	1	-	0	0	1	0	0	1	1	1	1	0	0	1	0	1	1	1	0	1	1	-	0	0	0	-	0	0	1	1	0	1	1	1	1	1	1	1
XrPt390420	1	0	1	1	0	0	0	0	1	0	0	1	1	1	-	0	0	0	0	1	1	0	1	1	-	1	-	0	0	1	1	0	1	1	1	1	1	1	1	0	1	0	1	0	1	0	0	0	0
XrPt390421	1	1	0	1	1	1	0	1	1	1	1	0	0	0	1	1	1	0	0	0	1	1	1	0	1	1	0	0	0	0	0	0	1	1	1	1	0	1	1	0	0	0	0	1	1	0	0	1	0
XrPt390423	0	1	1	-	-	1	1	0	-	1	1	1	1	1	1	-	1	1	1	1	0	-	-	1	-	1	-	0	1	1	1	0	0	0	1	0	0	0	0	-	1	1	1	1	1	0	1	1	0
XrPt390429	-	1	1	1	-	1	-	0	1	0	0	0	1	1	1	1	1	1	0	0	1	0	1	1	-	1	1	-	0	1	0	1	1	0	1	0	1	0	0	1	1	1	1	0	0	0	1	0	1
XrPt390442	0	0	-	1	1	0	0	0	1	1	1	1	0	1	0	0	1	1	1	0	0	1	1	1	1	0	0	0	0	1	0	1	0	1	1	-	0	1	-	1	1	1	1	1	0	0	1	1	1
XrPt390448	0	0	1	0	0	1	1	0	1	1	0	0	1	1	1	0	1	0	1	1	0	-	0	1	0	0	0	1	0	0	0	1	0	1	1	1	1	1	1	0	1	0	1	0	1	1	0	1	0
XrPt390449	1	1	1	0	1	0	0	1	0	1	0	1	1	0	1	0	1	0	0	1	0	0	1	0	1	1	-	0	0	1	0	0	0	1	0	1	1	1	1	1	0	1	1	0	1	0	-	1	0
XrPt390497	0	1	1	0	0	0	1	0	1	1	0	0	0	0	1	0	1	1	1	1	0	0	0	1	1	0	0	0	0	0	1	1	1	1	1	1	1	0	1	-	1	0	0	1	-	0	1	1	0
XrPt390500	0	0	1	0	0	0	1	0	0	0	0	1	0	0	1	0	0	0	1	0	0	0	0	1	1	0	1	-	0	0	0	0	-	1	1	-	0	0	-	0	1	1	1	0	1	1	0	1	1
XrPt390501	1	0	1	-	0	1	1	1	1	0	0	1	1	1	-	1	1	1	1	0	1	0	1	1	1	1	1	-	1	1	0	-	0	1	1	1	1	1	1	1	-	1	-	1	-	0	1	0	-
XrPt390505	0	1	1	1	0	0	1	0	1	1	0	1	0	1	0	-	0	1	1	1	0	-	1	-	1	0	1	0	0	-	0	1	1	1	1	1	1	0	1	0	1	0	1	1	1	0	-	0	1
XrPt390510	1	0	-	1	0	0	0	0	-	-	0	1	1	1	0	1	0	0	0	1	-	0	1	1	1	1	1	0	0	1	1	0	0	1	1	1	1	1	1	0	0	0	1	1	0	0	0	0	1
XrPt390512	0	1	0	0	-	1	1	-	0	-	0	0	0	0	1	0	1	0	1	-	1	1	0	1	1	0	0	0	0	0	1	1	1	1	1	1	0	0	1	1	1	1	1	-	1	0	1	0	0
XrPt390516	0	0	-	1	1	1	1	1	-	0	1	1	1	1	0	1	0	0	0	0	1	1	1	-	1	1	1	1	1	1	0	1	-	-	-	-	0	1	-	1	0	0	1	0	0	1	0	0	1
XrPt390526	0	1	1	1	1	1	1	1	1	0	0	1	0	0	1	0	0	0	0	0	0	0	1	-	1	0	0	0	1	0	1	1	1	0	1	0	1	0	0	1	1	1	1	0	1	1	1	1	0
XrPt390527	-	0	1	1	0	0	1	0	1	1	0	1	0	1	0	1	0	0	0	1	1	0	1	1	1	0	0	0	0	0	-	0	0	1	1	1	1	1	1	0	1	0	1	0	0	0	0	0	-
XrPt390532	1	1	0	1	0	1	0	0	1	1	0	0	1	0	1	1	0	0	1	1	0	0	0	1	1	1	0	1	0	1	0	0	1	1	1	1	1	0	1	1	0	0	0	0	1	0	1	0	1
XrPt390549	1	0	1	0	1	1	1	1	1	0	0	1	1	1	1	0	0	-	1	1	0	1	0	0	-	1	1	0	0	0	1	1	1	0	1	0	1	1	0	1	1	1	1	1	1	0	0	0	1
XrPt390550	0	-	0	0	1	0	1	0	0	1	1	0	1	1	1	1	1	1	1	1	1	1	0	1	0	0	1	1	0	1	0	0	0	1	0	1	0	0	1	1	0	1	0	1	0	0	0	1	1
XrPt390554	1	1	1	0	1	0	1	0	1	0	1	0	0	0	0	0	1	0	1	1	0	0	1	0	0	0	1	1	0	0	0	1	0	0	0	0	0	0	0	0	1	1	0	0	1	1	0	1	0
XrPt390563	1	0	0	1	0	1	1	0	1	0	0	0	1	0	1	1	1	0	0	1	1	0	1	0	-	0	1	1	1	0	1	0	1	1	0	1	1	1	1	1	1	0	0	0	0	1	0	0	0
XrPt390565	0	1	0	1	0	1	1	1	0	1	1	1	0	0	0	0	1	1	0	1	0	1	1	0	1	1	1	1	1	0	0	0	1	0	1	1	1	0	1	0	0	1	1	-	0	0	1	1	1
XrPt390568	0	1	1	0	1	1	1	1	1	1	0	1	1	0	0	0	1	1	0	1	0	0	1	-	0	1	1	1	0	1	1	0	0	0	0	0	1	1	0	1	0	1	1	0	1	1	0	1	0
XrPt390571	0	1	0	0	-	1	1	-	0	-	0	0	0	0	1	0	1	0	1	-	1	1	0	1	1	0	0	0	0	0	1	1	1	1	1	-	0	0	1	1	1	1	1	-	-	0	1	0	0
XrPt390586	1	0	0	1	0	1	1	1	-	-	1	1	1	1	1	1	0	1	1	0	1	1	0	1	1	1	1	1	1	1	1	1	1	1	1	1	1	1	1	0	1	1	1	1	0	1	1	0	1
XrPt390590	1	0	1	1	0	0	0	0	0	1	1	1	1	1	0	1	0	1	0	0	0	0	1	0	0	1	1	1	0	1	1	0	0	0	1	0	0	1	0	1	0	0	0	1	0	0	1	1	1
XrPt390592	0	0	0	0	0	0	0	0	0	1	1	0	-	1	0	0	0	0	0	0	1	-	0	1	0	1	1	1	1	1	1	0	0	1	0	1	0	0	1	-	0	0	1	1	0	0	0	0	1
XrPt390597	0	0	1	0	1	0	0	1	0	0	0	0	1	0	0	1	0	0	0	1	0	0	1	0	0	1	0	1	0	0	0	0	1	0	0	0	1	0	0	-	-	0	1	0	0	1	0	0	1
XrPt390612	1	1	0	1	0	1	0	-	1	1	0	0	-	-	1	1	0	0	1	1	0	0	0	1	1	1	0	1	0	1	0	0	-	1	-	1	1	0	1	1	-	0	0	-	1	0	1	-	1
XrPt390619	0	0	0	0	0	0	0	0	1	-	1	0	0	0	0	1	1	1	0	0	0	0	-	0	-	1	0	1	1	1	1	0	0	1	0	1	1	0	1	0	0	0	0	-	0	1	1	1	1
XrPt390623	1	1	0	0	1	0	1	1	0	1	1	1	0	0	0	0	0	0	1	1	0	1	-	0	1	1	0	1	1	0	1	0	0	1	0	1	0	1	1	0	0	1	0	1	0	1	0	1	0
XrPt390636	1	0	0	0	0	0	0	0	0	0	1	0	0	0	1	1	1	1	1	1	1	1	0	0	1	0	1	1	1	1	1	0	0	1	1	1	1	1	1	1	0	0	1	1	0	1	0	0	1
XrPt390649	-	0	-	0	1	0	0	0	0	1	-	0	1	1	0	1	1	1	1	1	1	1	-	1	0	1	1	1	0	1	0	0	-	1	0	1	0	0	1	1	0	1	0	1	0	0	0	0	1
XrPt390655	0	1	1	0	0	1	1	1	0	1	0	1	1	0	1	1	0	0	0	1	0	0	1	0	1	0	1	1	1	0	1	0	1	0	0	0	1	0	0	0	1	0	0	1	0	1	1	1	1
XrPt390658	0	0	1	0	0	0	0	1	0	1	-	1	0	-	1	0	1	1	1	0	0	0	0	1	-	0	1	1	0	0	0	0	0	1	-	1	0	0	1	-	0	1	1	1	1	1	-	1	0
XrPt390674	1	1	1	0	1	0	1	0	1	0	1	0	0	0	0	0	1	0	1	1	0	0	1	0	0	0	1	1	0	0	0	1	0	0	0	0	0	0	0	0	1	1	0	0	1	1	0	1	0
XrPt390677	1	1	1	0	0	0	0	0	0	1	-	0	0	0	1	0	1	-	1	1	0	1	-	-	1	0	1	1	1	1	1	1	1	1	1	0	1	0	1	1	-	0	1	1	0	1	-	0	-
XrPt390680	1	1	1	0	1	-	0	1	0	1	0	1	0	1	0	0	0	1	1	0	0	1	0	1	1	0	0	1	0	0	1	0	0	1	0	1	0	1	1	0	0	1	0	0	1	1	0	1	1
XrPt390684	1	0	0	-	-	1	1	0	0	0	0	1	0	0	0	0	1	0	1	0	0	0	0	0	1	0	-	-	0	0	1	1	1	1	1	1	0	1	1	-	0	0	-	-	-	0	1	1	1
XrPt390686	-	0	1	0	-	0	0	0	0	1	0	0	1	1	-	-	0	0	0	-	1	-	0	-	0	0	0	0	0	1	1	-	0	0	0	0	1	1	0	1	1	0	-	0	1	0	0	0	1
XrPt390688	1	-	1	0	1	1	1	1	1	0	1	1	0	0	0	0	1	1	1	1	0	0	0	-	1	-	-	1	1	0	0	0	-	1	1	1	1	0	1	0	0	1	1	1	0	1	1	1	0
XrPt390694	1	0	0	0	1	1	1	1	1	1	1	0	0	0	0	0	1	0	1	0	0	0	1	1	-	1	1	1	0	1	0	0	1	1	1	1	0	1	1	0	0	0	1	0	1	1	1	0	1
XrPt390710	-	0	0	0	-	0	1	1	0	1	1	-	0	0	0	0	0	0	0	1	0	1	0	0	-	-	0	1	1	0	1	0	-	1	0	1	0	1	1	0	0	0	0	1	0	1	0	-	0
XrPt390719	-	0	1	0	-	0	0	0	0	1	-	0	1	1	1	1	1	1	1	1	1	1	0	1	0	1	1	1	0	1	0	0	0	1	0	1	0	0	1	-	0	-	0	1	0	0	0	0	1
XrPt390724	0	0	1	1	0	0	0	1	0	0	0	1	0	0	1	0	1	1	1	0	1	0	0	1	1	1	1	1	0	0	0	0	0	1	1	1	0	0	1	0	1	1	1	1	1	1	0	1	1
XrPt390738	1	1	0	0	-	-	0	1	1	1	1	1	1	1	0	1	0	1	1	0	0	1	1	1	1	1	1	1	1	1	0	1	0	0	1	0	-	1	0	1	0	1	0	0	1	1	1	1	0
XrPt390749	1	1	0	1	0	1	1	0	1	1	1	1	0	1	1	1	1	1	1	0	1	1	0	1	1	0	1	0	1	1	1	1	0	1	1	1	0	1	1	1	1	1	0	1	1	0	1	1	0
XrPt390750	0	1	0	0	1	1	1	1	0	0	1	0	0	0	1	0	0	0	0	1	1	1	1	0	1	1	1	1	0	0	0	1	1	1	1	1	0	0	1	1	1	0	0	1	1	0	0	0	0
XrPt390763	0	0	0	0	1	0	1	0	0	1	1	0	1	1	1	1	1	1	1	1	1	1	0	1	0	0	1	1	0	1	0	0	0	1	0	1	0	0	1	1	0	1	0	1	0	0	0	1	1
XrPt390776	1	0	0	-	-	0	0	0	0	0	1	1	1	0	-	-	0	-	-	-	1	0	0	-	0	-	0	1	1	0	0	1	0	-	1	1	1	0	1	1	0	0	1	0	0	1	1	1	1
XrPt390787	0	0	0	0	0	0	0	0	0	1	1	0	1	1	0	1	1	1	1	1	1	1	0	1	1	1	1	1	0	1	0	0	0	1	0	1	0	1	1	1	0	1	0	1	0	0	0	0	1
XrPt398480	1	0	0	1	1	1	1	0	0	1	1	1	0	1	1	1	0	0	1	1	0	0	0	0	1	0	1	1	0	1	1	1	1	0	0	0	1	0	0	1	1	1	0	0	0	1	1	1	1
XrPt398487	1	0	0	1	0	1	0	0	1	1	0	0	1	0	1	1	0	0	1	1	0	0	0	1	1	1	0	1	0	1	0	0	1	1	1	1	1	0	1	1	0	0	0	0	1	0	1	0	-
XrPt398489	0	1	1	0	0	1	1	0	1	0	0	1	1	1	1	0	1	0	1	1	0	1	0	1	1	0	0	1	0	0	0	1	0	1	1	1	1	1	1	0	1	1	0	0	1	1	0	1	0
XrPt398497	0	0	1	0	1	0	1	0	1	0	1	0	0	0	0	0	1	0	1	1	0	0	1	-	0	0	1	1	0	0	0	1	0	0	0	0	0	0	0	1	1	1	0	0	1	1	0	1	0
XrPt398502	1	0	0	1	0	0	0	1	1	1	1	0	1	1	-	1	1	1	0	1	1	1	1	1	0	1	0	0	1	-	0	-	0	0	0	0	1	1	0	1	1	0	0	1	1	1	0	0	0
XrPt398504	0	0	0	0	1	0	-	0	0	-	1	0	-	1	1	1	1	1	1	1	1	1	0	-	0	0	1	1	0	1	0	0	0	1	0	-	0	0	1	1	-	1	0	-	-	0	0	-	1
XrPt398509	0	1	0	1	1	1	1	1	0	0	1	0	0	0	1	0	1	1	1	0	0	-	0	0	0	1	1	1	-	-	-	-	-	-	-	0	0	-	0	1	0	1	0	-	-	1	1	1	1
XrPt398519	1	0	1	-	0	0	-	0	1	1	0	1	1	1	0	1	1	1	-	1	1	0	0	0	0	0	0	0	1	1	1	0	0	1	1	1	1	1	1	1	1	1	1	1	0	1	1	1	1
XrPt398525	0	0	1	0	-	0	0	1	1	1	1	0	1	1	1	1	-	1	0	1	1	1	-	0	0	-	0	0	1	-	0	0	0	0	0	0	1	0	0	-	1	1	0	-	1	1	0	0	0
XrPt398526	-	0	0	-	-	0	0	0	0	1	-	0	0	0	-	0	0	1	0	1	0	0	0	-	0	0	0	-	0	-	1	1	-	0	0	-	0	0	0	0	-	0	1	-	0	1	-	1	1
XrPt398540	1	1	1	0	1	0	-	1	0	1	1	0	0	0	1	0	0	1	-	1	0	1	-	-	1	-	1	1	0	1	1	0	-	0	1	0	1	0	0	1	1	0	1	1	-	1	0	1	1
XrPt398567	0	1	1	0	1	0	0	0	0	1	0	0	1	1	0	0	1	1	0	0	0	1	1	0	0	1	0	1	0	1	0	0	0	0	1	0	0	0	0	1	0	1	0	0	1	1	0	1	0
XrPt398572	0	0	0	1	1	1	1	0	0	0	0	0	0	0	0	0	0	0	0	0	1	0	0	1	1	1	1	0	0	0	1	1	1	0	0	0	0	0	0	0	0	0	0	1	1	0	0	0	0
XrPt398573	1	1	0	-	1	1	1	1	1	0	0	1	1	0	1	1	1	1	1	1	-	1	-	0	1	0	0	0	1	0	1	1	1	0	1	-	1	1	0	1	1	1	0	0	1	-	1	1	1
XrPt398576	1	1	0	1	0	1	1	0	1	-	1	1	0	1	1	-	1	1	1	0	1	1	0	1	1	0	1	0	1	1	1	1	0	-	1	-	0	1	1	1	1	1	0	1	1	0	1	1	0
XrPt398579	0	1	0	1	1	1	1	1	0	0	1	0	1	0	0	1	0	0	1	0	1	1	0	0	1	0	1	1	0	0	1	1	0	0	0	0	0	0	0	1	1	1	1	1	1	1	1	1	1
XrPt398585	0	1	1	0	1	1	0	0	0	1	1	1	0	0	1	0	0	0	1	1	0	0	0	0	1	1	0	1	1	1	1	0	0	1	0	1	1	1	1	1	0	1	1	0	1	1	-	1	0
XrPt398587	1	1	1	0	0	1	1	1	1	0	0	1	0	0	0	-	1	1	1	1	0	0	0	1	1	1	0	1	0	0	0	0	1	1	1	1	0	0	1	0	0	1	1	1	-	1	1	1	0
XrPt398593	1	1	1	0	1	0	0	1	0	1	1	0	0	0	1	0	0	-	1	1	0	1	0	0	1	0	1	1	0	-	1	0	0	0	1	0	1	0	0	1	1	0	1	1	0	1	1	1	-
XrPt398599	1	0	1	1	-	-	0	0	1	1	0	0	1	1	1	0	1	1	0	1	0	0	1	1	0	1	-	0	1	1	0	-	1	-	1	1	1	1	1	0	0	0	0	0	0	0	1	0	0
XrPt398602	0	0	0	0	1	0	0	0	0	1	1	0	1	1	0	1	1	1	1	1	1	1	0	1	0	1	1	1	0	1	0	0	0	1	0	1	0	0	1	1	0	1	0	1	0	0	0	0	-
XrPt398616	1	1	1	0	1	0	0	1	0	1	1	0	0	0	1	0	0	1	1	1	0	1	0	0	1	0	1	1	0	1	1	0	0	0	1	0	1	0	0	1	-	0	1	1	0	1	1	1	1
XrPt398644	1	1	1	-	1	1	1	0	0	-	1	1	0	1	1	1	1	-	1	1	1	-	0	-	-	0	1	1	1	0	1	-	1	1	1	1	1	0	1	-	1	1	1	1	1	1	1	1	1
XrPt398651	0	1	-	-	0	0	1	0	1	1	0	1	0	1	0	-	0	1	1	1	-	0	1	-	1	0	1	0	-	0	0	1	1	1	1	1	1	0	1	0	1	0	1	1	1	0	-	0	1
XrPt398653	0	1	1	0	1	1	0	0	0	1	1	1	0	0	1	0	0	0	1	1	0	0	0	0	1	1	0	1	1	1	1	0	0	1	0	1	1	1	1	1	0	1	1	0	1	1	-	1	0
XrPt398654	1	0	1	1	0	0	0	0	1	1	0	1	1	1	0	1	0	0	0	1	1	0	1	1	1	1	-	0	0	1	1	0	0	0	1	0	1	1	0	0	1	0	1	1	0	0	0	0	1
XrPt398656	0	0	0	0	1	0	1	0	0	1	1	0	1	1	1	1	1	1	1	1	1	1	0	1	0	0	1	1	0	1	0	0	0	1	0	1	0	0	1	1	0	1	0	1	0	0	0	1	1
XrPt398666	1	-	0	0	0	0	0	0	0	1	1	0	1	1	0	1	1	1	1	1	1	1	0	1	1	1	0	1	0	1	0	0	0	1	0	1	0	1	1	1	0	1	0	1	0	0	-	0	1
XrPt398668	1	0	1	1	0	1	1	0	1	1	1	1	0	1	1	-	1	1	1	1	1	1	0	1	1	0	1	0	1	1	1	1	0	1	1	1	0	1	1	1	1	1	0	1	1	0	1	1	0
XrPt398672	0	1	1	1	1	0	1	0	0	0	1	1	1	1	0	0	0	1	1	0	0	0	0	1	0	1	0	1	1	1	1	1	0	0	0	0	1	0	0	0	1	1	1	0	0	1	1	0	1
XrPt398685	0	-	0	0	0	1	1	0	1	1	-	0	0	-	1	0	1	1	0	0	0	1	1	0	1	0	0	0	0	1	0	0	1	1	1	1	0	1	1	-	1	0	1	1	1	0	1	1	0
XrPt398690	0	1	1	0	1	-	0	0	1	0	0	0	1	0	0	0	1	0	1	1	0	0	1	0	0	0	-	0	0	0	1	0	0	0	0	0	0	0	0	1	0	1	0	0	1	1	0	1	0
XrPt398691	1	0	1	1	0	0	0	0	1	1	0	1	1	1	0	0	0	0	0	1	1	0	1	1	1	1	1	0	0	1	1	0	0	1	1	1	1	1	1	0	1	0	1	1	0	0	0	0	1
XrPt398692	1	0	0	1	1	0	0	0	1	0	1	-	1	1	-	1	0	0	0	0	0	1	0	-	1	0	0	1	1	0	0	1	0	1	1	-	0	0	1	-	0	1	0	1	0	0	1	0	1
XrPt398694	-	-	0	1	1	1	0	1	1	1	1	0	1	1	0	1	0	1	0	1	1	1	1	0	0	1	0	0	1	1	1	1	1	0	0	0	1	1	0	1	0	-	0	0	0	0	1	0	0
XrPt398695	0	0	0	0	1	0	0	0	0	1	1	0	1	1	0	1	1	1	1	1	1	1	0	1	0	1	1	1	0	1	0	0	0	1	0	1	0	0	1	1	0	1	0	1	0	0	0	0	1
XrPt398697	0	0	0	0	1	0	1	0	0	1	1	0	1	1	1	1	1	1	1	1	1	1	0	1	0	0	1	1	0	1	0	0	0	1	0	1	0	0	1	1	0	1	0	1	0	0	0	1	1
XrPt398699	0	0	0	0	1	0	1	0	0	1	1	0	1	1	1	1	1	1	1	1	1	1	0	1	0	0	1	1	0	1	0	0	0	1	0	1	0	0	1	1	0	1	0	1	0	0	0	1	1
XrPt398700	1	1	0	1	0	1	0	0	1	1	0	0	1	0	1	1	0	0	1	1	0	0	0	1	1	1	0	1	0	1	0	0	1	1	1	1	1	0	1	1	0	0	0	0	1	0	1	0	1
XrPt398711	0	0	0	0	-	0	0	0	0	1	1	0	1	1	0	1	1	1	1	1	1	1	0	1	1	1	1	1	0	1	0	0	0	1	0	1	0	1	1	1	0	1	0	1	0	0	0	0	1
XrPt398716	0	0	0	0	0	0	0	0	0	1	1	0	1	1	0	1	1	1	1	1	1	1	0	1	1	1	1	1	0	1	0	0	0	1	0	1	0	1	1	1	0	-	0	1	0	0	0	0	1
XrPt398729	0	-	1	0	-	0	0	0	1	1	1	0	0	0	0	1	1	1	0	0	0	0	1	0	1	1	0	1	1	1	1	0	0	1	0	1	1	0	1	0	0	0	0	0	0	1	1	1	1
XrPt398731	0	1	0	0	1	1	0	1	1	1	-	1	1	1	0	1	0	0	1	0	0	1	1	0	1	0	1	1	1	0	0	1	0	0	0	0	-	1	0	-	0	1	0	0	1	1	1	1	0
XrPt398734	1	0	-	1	0	0	0	-	0	0	1	0	-	1	1	1	0	1	1	1	1	1	1	0	1	0	0	0	1	0	0	1	1	1	1	1	0	0	1	0	1	0	0	0	0	0	1	0	1
XrPt398738	1	0	0	0	-	0	0	0	0	0	1	0	0	0	1	1	1	1	1	1	-	1	0	0	1	0	1	1	1	1	1	0	0	1	1	1	1	1	1	1	0	0	1	1	0	1	0	0	1
XrPt398747	0	0	0	0	1	0	1	0	-	-	1	0	1	1	1	1	1	1	1	1	1	1	0	1	0	0	1	1	0	1	0	0	0	1	0	1	0	0	1	1	0	0	0	1	0	0	0	1	1
XrPt398748	1	1	0	-	0	1	0	1	1	1	1	1	1	1	1	1	1	1	1	1	1	-	-	0	1	1	1	1	1	0	0	1	1	1	1	1	0	1	1	1	0	0	1	1	1	1	1	1	1
XrPt398750	0	1	0	0	0	0	0	1	0	0	1	1	1	1	1	1	0	1	1	0	1	0	0	0	0	1	0	1	1	0	0	1	0	0	0	0	0	0	0	0	0	0	1	0	0	1	1	1	1
XrPt398754	0	0	0	0	-	0	1	0	0	1	-	0	1	1	1	1	-	1	1	1	1	1	0	1	0	0	1	1	0	-	0	0	0	1	0	1	0	0	1	1	0	1	0	1	0	0	0	-	1
XrPt398763	0	0	0	0	0	0	0	0	0	1	1	0	1	1	0	1	1	1	1	1	1	1	0	1	1	1	1	1	0	1	0	0	0	1	0	1	-	1	1	1	0	1	0	1	-	-	0	0	1
XrPt398766	1	0	0	1	1	1	1	0	0	1	1	1	0	1	1	1	0	1	-	1	0	-	-	0	-	0	1	1	1	0	1	1	1	0	-	0	1	0	0	0	1	0	-	0	0	1	1	-	1
XrPt398769	-	0	0	0	1	1	1	1	1	1	1	0	0	0	0	0	1	0	1	0	0	0	1	1	0	1	1	1	0	1	0	0	1	1	1	1	0	1	1	-	0	0	1	-	1	1	1	0	1
XrPt398777	1	1	1	1	1	0	1	1	0	1	1	0	0	1	0	0	1	0	0	1	0	1	1	1	1	0	1	0	0	1	0	1	1	1	1	1	1	1	1	1	1	1	0	1	1	0	1	0	0
XrPt398786	0	1	1	1	0	0	1	1	1	0	1	0	1	1	1	1	0	1	0	1	1	1	1	0	0	1	1	0	1	1	0	1	0	0	0	0	1	0	0	1	1	1	0	1	0	1	0	0	0
XrPt398797	0	0	0	0	1	0	1	0	0	1	1	0	1	1	1	1	1	1	1	1	1	1	0	1	0	0	1	1	0	1	0	0	0	1	0	1	0	0	1	1	0	0	0	1	0	0	0	1	1
XrPt398798	0	0	0	0	1	0	1	0	0	1	1	0	1	1	1	1	1	1	1	1	1	1	0	1	0	0	1	1	0	1	0	1	0	1	0	1	0	0	1	1	0	1	0	1	0	0	0	0	1
XrPt398800	1	0	1	1	0	0	0	0	1	1	0	1	1	1	0	1	0	0	0	1	1	0	1	1	1	-	-	0	0	1	1	0	0	1	1	1	1	1	1	0	0	0	1	1	1	0	0	0	1
XrPt398805	-	1	1	1	1	0	0	0	0	1	1	1	0	1	0	0	1	1	1	0	0	1	1	1	1	0	-	0	0	1	0	1	0	0	1	0	0	1	0	1	0	1	1	1	0	0	1	1	1
XrPt398813	-	1	1	1	0	0	1	0	1	1	0	1	0	1	0	-	0	1	1	1	0	0	1	-	-	0	1	0	0	0	0	1	1	1	1	1	-	0	1	0	1	1	1	1	1	0	0	0	0
XrPt398816	0	0	1	0	0	0	0	0	0	1	0	0	1	1	1	1	0	0	0	0	1	1	0	0	0	0	-	-	0	1	1	1	0	0	0	0	1	1	0	1	1	0	0	0	1	0	0	0	1
XrPt398817	1	0	0	1	1	0	0	0	1	0	1	0	-	1	0	1	0	0	0	0	0	1	0	0	1	0	0	1	1	0	0	1	0	1	1	1	0	0	-	0	0	1	0	1	0	0	1	0	1
XrPt398818	1	0	0	1	0	0	1	1	1	1	0	0	1	1	0	1	1	1	0	0	1	1	1	1	0	0	1	-	0	0	0	1	1	0	1	0	0	0	0	0	1	0	0	1	0	1	1	0	1
XrPt398824	0	0	0	0	0	1	0	0	1	0	0	0	1	0	1	1	0	1	1	0	0	-	0	-	0	0	0	1	-	0	1	1	0	0	-	0	0	0	0	0	0	0	1	0	0	1	0	1	-
XrPt398831	1	1	1	1	0	1	1	1	1	1	1	-	-	1	1	1	1	1	1	1	1	1	1	0	1	0	0	0	1	1	0	1	1	1	1	1	0	1	1	1	1	0	1	1	1	0	1	1	1
XrPt398841	0	1	0	1	-	0	0	0	-	1	1	-	0	0	0	1	1	1	0	0	1	0	1	1	1	1	0	1	1	1	1	0	0	-	0	1	0	0	1	-	0	0	-	0	0	1	1	1	0
XrPt398851	0	0	0	0	0	1	0	0	1	0	0	0	1	0	-	1	0	1	1	0	-	-	0	1	0	1	0	1	1	-	1	1	0	0	1	0	-	0	0	0	0	0	1	0	0	1	-	1	-
XrPt398853	0	0	-	0	0	0	-	-	0	1	0	0	1	-	1	1	0	0	0	0	1	1	0	0	-	0	-	0	-	1	1	1	0	0	0	0	1	1	0	1	1	0	0	0	1	0	0	0	1
XrPt399245	0	1	1	1	1	1	1	1	1	0	0	1	1	1	0	1	0	1	0	0	1	0	1	1	0	1	0	0	0	0	0	0	1	1	0	1	0	1	1	0	1	1	0	0	1	0	1	1	1
XrPt399246	0	1	0	0	0	1	1	1	0	0	1	1	0	0	0	0	1	1	0	1	0	1	1	0	1	1	1	1	1	0	0	0	1	0	0	1	1	0	-	-	0	1	0	1	0	0	1	1	-
XrPt399261	0	1	1	0	1	1	1	1	1	1	-	1	1	0	1	1	1	1	1	1	1	1	1	1	1	1	-	0	1	1	1	0	-	1	1	-	1	1	1	1	0	1	1	1	1	0	-	1	0
XrPt399264	1	0	1	1	1	1	1	0	0	1	0	1	0	0	0	0	1	0	1	0	0	0	0	1	1	0	1	1	0	0	1	1	1	1	1	1	0	1	1	0	0	1	1	0	0	0	1	1	1
XrPt399265	0	0	0	0	1	0	0	0	0	1	1	0	1	1	0	1	1	1	1	1	1	1	0	1	0	1	1	1	0	1	0	0	0	1	0	1	0	0	1	1	0	0	0	1	0	0	0	0	1
XrPt399269	1	0	0	0	1	0	0	0	0	0	1	1	1	0	1	1	0	1	1	0	1	0	0	-	0	1	0	1	1	0	0	1	0	1	1	1	1	0	1	1	0	0	1	0	0	1	1	1	1
XrPt399271	1	0	1	1	-	0	0	0	1	1	0	1	1	1	0	1	0	0	0	1	1	0	1	1	0	0	0	0	0	1	1	0	0	1	1	1	1	1	1	0	0	0	1	1	0	0	0	0	1
XrPt399275	1	1	0	0	1	0	1	1	0	1	1	1	0	0	0	0	0	1	0	1	0	1	1	0	1	1	0	1	1	0	1	1	1	1	0	1	0	1	1	0	0	1	0	1	0	1	0	1	0
XrPt399280	1	1	0	0	1	1	0	1	1	1	-	1	1	1	0	1	0	0	1	0	0	1	1	1	1	1	1	1	-	-	0	1	0	0	1	0	-	1	0	1	0	1	0	0	1	1	1	1	0
XrPt399301	-	1	1	1	1	0	0	1	1	0	-	0	1	0	0	0	1	1	1	0	1	1	1	1	0	1	0	0	1	0	0	0	0	1	1	1	-	1	1	0	1	1	1	1	1	0	0	0	0
XrPt399303	0	-	1	0	1	0	0	0	-	1	0	-	-	1	0	0	1	1	0	0	0	1	1	0	0	-	0	1	0	1	0	0	0	0	1	0	0	0	0	1	0	1	0	0	1	1	0	1	0
XrPt399304	0	0	1	0	0	1	0	0	0	1	1	0	0	1	-	-	0	1	1	0	0	1	-	1	-	1	-	0	1	1	0	1	0	0	1	1	0	0	1	-	0	1	1	1	1	0	1	1	0
XrPt399306	1	0	1	1	-	0	0	0	1	1	0	1	1	1	0	1	0	0	0	1	1	0	1	1	0	0	0	0	0	1	1	0	0	1	1	1	1	1	1	0	0	0	1	1	0	0	0	0	1
XrPt399307	0	1	0	1	1	1	1	1	0	1	0	1	-	1	1	1	0	1	1	0	1	1	0	1	1	1	-	1	1	1	1	1	1	1	1	1	1	1	1	0	0	0	1	1	-	0	1	0	1
XrPt399311	-	1	0	1	-	0	1	1	1	0	1	0	1	1	1	1	0	1	-	1	1	1	1	0	0	1	1	0	1	1	0	1	-	0	-	0	1	0	0	1	1	0	0	1	0	1	-	0	-
XrPt399316	-	0	1	0	-	0	0	-	0	1	1	0	-	1	0	0	0	0	0	0	1	-	-	1	0	0	-	1	1	1	1	0	-	1	-	1	0	0	1	1	0	1	1	1	0	0	0	0	1
XrPt399325	1	1	-	1	-	1	1	0	1	1	1	1	0	1	-	-	1	1	-	0	1	1	0	1	1	0	1	0	1	1	1	1	0	1	1	1	0	1	-	1	1	1	0	1	1	0	1	1	0
XrPt399333	-	1	0	0	1	1	0	1	1	-	-	1	1	1	0	1	0	0	1	0	0	1	1	1	1	1	1	1	1	0	0	1	0	0	0	0	-	1	0	1	0	1	0	0	1	1	1	1	-
XrPt399365	-	1	1	-	1	1	0	0	1	1	0	-	0	0	1	0	0	1	1	0	0	1	1	-	1	1	-	1	1	0	1	0	0	0	1	0	-	0	-	0	-	1	-	-	0	0	1	-	-
XrPt399379	0	0	0	1	1	0	1	0	0	0	1	1	1	1	1	1	-	0	0	1	0	1	0	0	1	0	0	0	1	0	1	1	0	0	1	0	1	1	0	1	1	1	0	1	0	0	0	1	0
XrPt399387	-	1	1	1	1	1	1	1	1	0	0	1	0	0	1	0	0	0	0	0	0	-	1	-	0	-	-	0	1	0	1	1	1	0	1	0	1	0	0	1	1	1	1	0	1	1	1	1	0
XrPt399390	1	1	0	1	-	1	1	1	1	0	1	0	-	1	-	-	-	0	-	1	1	1	1	0	0	1	-	-	1	1	0	1	-	0	0	0	-	0	0	1	1	0	0	0	0	0	0	0	1
XrPt399396	1	-	1	1	1	1	1	-	1	1	1	1	1	1	1	1	1	1	0	-	1	1	1	1	1	1	1	1	-	-	1	1	1	1	1	1	1	1	1	1	1	1	1	1	1	1	0	0	0
XrPt399397	0	1	0	1	1	1	1	1	0	0	1	1	1	0	1	1	0	0	1	0	1	1	0	0	1	0	1	1	1	0	1	1	0	0	0	0	0	0	0	1	1	1	1	1	1	1	1	1	1
XrPt399399	1	1	1	0	0	1	1	1	1	0	0	1	1	1	0	1	1	1	1	0	1	0	1	0	1	1	0	0	1	1	0	0	0	1	1	1	1	1	1	1	0	1	0	0	0	0	0	0	0
XrPt399421	1	0	0	0	-	0	0	0	0	1	1	0	0	0	1	0	1	1	1	1	0	1	0	1	1	0	1	1	1	1	1	1	0	1	1	1	1	0	1	1	0	0	1	1	0	1	0	0	1
XrPt399424	0	0	0	0	1	0	0	1	0	1	0	1	0	0	0	0	-	1	1	0	0	0	-	1	1	0	1	1	0	0	0	0	1	1	1	1	0	1	1	0	0	0	1	1	1	1	1	1	0
XrPt399427	1	0	1	-	0	1	1	1	1	0	0	1	1	1	1	1	1	1	1	0	1	0	1	1	1	1	1	0	1	1	0	-	0	1	1	1	1	1	-	1	1	1	1	1	1	0	1	0	-
XrPt399434	1	0	0	0	-	-	1	0	1	1	1	0	1	1	1	1	0	0	0	0	0	0	1	0	0	1	1	0	1	-	0	1	1	0	1	0	1	0	0	1	0	0	0	0	1	1	0	0	0
XrPt399445	0	1	0	0	0	0	0	0	0	0	1	1	1	1	1	1	0	1	1	1	1	0	0	0	0	1	0	1	1	0	0	1	0	1	0	1	0	0	1	0	0	0	1	0	0	1	1	1	1
XrPt399452	1	-	0	1	1	1	1	1	1	1	0	1	1	1	0	1	0	1	0	0	1	0	1	1	0	1	-	0	0	0	0	0	1	0	0	1	0	1	1	0	1	1	0	0	1	0	1	1	1
XrPt399462	1	0	0	1	0	0	1	1	1	1	0	0	1	1	0	1	1	1	0	0	1	1	1	1	0	0	1	0	0	-	0	1	1	0	1	0	0	0	0	0	1	0	0	1	0	1	1	0	1
XrPt399478	1	1	-	1	0	1	0	0	1	1	0	-	1	0	1	1	0	0	-	-	0	0	0	1	1	-	-	1	0	1	0	0	-	1	1	1	1	0	1	1	0	0	0	-	1	0	1	0	1
XrPt399481	0	0	0	1	-	0	0	1	0	0	-	1	0	0	1	0	1	1	1	0	1	0	0	1	1	1	1	1	0	0	0	0	0	-	1	1	0	0	1	-	1	0	1	1	1	1	0	1	1
XrPt399482	0	1	1	-	1	1	-	1	1	0	0	1	0	0	-	-	0	0	0	0	0	1	1	0	0	0	-	0	1	0	1	1	-	0	1	0	1	0	0	1	1	1	1	0	1	1	1	1	0
XrPt399497	0	-	1	1	1	0	1	-	1	-	0	1	1	0	1	-	0	1	0	-	0	1	0	0	1	0	0	0	1	0	1	1	1	0	1	0	1	0	0	0	-	0	1	0	1	1	1	1	0
XrPt399503	-	0	0	1	1	0	1	0	-	0	1	1	1	1	1	1	-	0	0	1	0	1	0	0	1	0	-	0	1	0	1	1	0	0	1	0	1	1	0	1	1	1	0	1	0	-	0	1	0
XrPt399506	0	1	-	1	1	0	1	-	1	-	0	1	1	-	1	-	0	1	0	-	0	1	0	0	1	0	0	0	1	0	1	1	1	0	1	0	1	0	0	0	-	0	1	0	1	1	1	1	0
XrPt399514	1	0	1	0	1	0	0	0	1	0	0	0	1	1	1	1	0	0	1	0	0	1	0	0	0	0	0	0	1	1	1	1	0	1	0	1	1	1	1	1	1	0	0	0	1	1	0	0	1
XrPt399520	0	1	0	1	1	1	1	1	0	0	1	0	0	0	1	0	1	1	1	0	0	1	0	0	0	1	1	1	1	1	1	1	1	0	0	0	0	1	0	1	0	1	0	1	1	1	1	1	1
XrPt399529	1	0	0	1	0	1	1	1	1	1	1	0	0	1	1	1	0	0	1	1	1	0	1	1	1	1	1	0	1	0	1	1	1	1	1	1	1	0	1	1	1	0	1	1	0	0	1	0	1
XrPt399540	1	1	-	1	1	0	0	1	0	1	0	0	0	0	1	0	0	1	0	1	0	0	0	1	0	0	1	-	0	0	1	1	1	0	0	-	1	0	-	1	1	0	1	1	0	1	1	1	1
XrPt399559	1	1	0	1	0	1	0	1	0	1	0	1	1	1	1	1	0	1	0	0	1	1	0	1	1	1	0	0	1	1	1	1	1	1	1	1	1	1	1	0	0	0	1	1	0	0	1	0	1
XrPt399568	0	1	1	0	-	0	-	0	1	0	1	0	0	0	0	0	1	0	1	1	0	0	-	0	0	0	-	1	0	0	0	1	0	0	0	0	0	0	0	0	1	1	0	0	1	1	0	1	0
XrPt399580	1	0	1	1	1	1	1	1	1	1	0	0	-	0	0	0	1	0	0	0	0	1	1	1	1	0	1	0	0	1	1	-	1	1	1	1	1	1	-	1	1	1	0	1	1	0	0	0	0
XrPt399594	0	0	0	0	-	0	0	0	0	1	0	0	1	1	1	1	0	0	0	0	1	1	0	0	0	0	0	0	0	1	1	1	0	0	0	0	1	1	0	1	1	0	0	0	1	0	0	0	1
XrPt399603	1	1	1	-	1	-	1	-	0	1	1	1	0	-	1	1	1	1	1	1	1	0	0	0	-	0	1	-	1	0	1	1	1	-	-	1	1	0	-	0	1	-	-	1	1	1	1	1	1
XrPt399607	1	1	0	1	0	1	0	1	0	1	0	1	1	1	1	1	0	1	0	0	1	1	0	1	1	1	0	0	1	1	1	1	1	1	1	1	1	1	1	0	0	0	1	1	0	0	1	0	1
XrPt399609	1	0	0	0	-	0	0	0	0	1	-	0	0	1	0	1	1	0	1	1	1	1	0	1	0	1	-	1	0	1	0	0	0	1	0	-	0	1	-	1	0	-	0	1	0	0	0	0	1
XrPt399610	1	1	1	1	0	1	-	1	0	1	0	1	1	1	1	1	0	1	0	0	1	1	0	1	1	1	0	0	1	1	1	1	1	1	1	1	1	1	1	0	0	0	1	1	0	0	1	0	1
XrPt399613	1	1	1	0	0	1	1	1	1	0	0	0	1	0	1	1	0	0	0	1	1	0	0	0	0	1	1	1	1	0	1	0	1	1	0	1	1	0	1	0	1	0	0	0	1	1	0	0	0
XrPt399621	1	1	0	1	0	1	0	1	0	1	0	1	1	1	1	1	0	1	0	0	1	1	0	1	1	1	-	0	1	1	1	1	1	1	1	1	1	1	1	0	0	0	1	1	0	0	1	0	1
XrPt399627	1	-	0	-	1	1	1	1	1	-	1	0	1	1	1	1	0	0	0	1	-	1	1	0	-	1	-	0	-	1	1	1	1	0	0	0	1	0	0	1	1	1	0	0	0	-	0	0	-
XrPt399636	1	0	0	1	0	1	0	0	1	1	0	0	1	0	1	1	0	0	1	1	-	0	-	1	1	1	-	1	0	1	0	0	1	1	1	1	1	-	1	1	0	0	0	0	1	0	1	0	1
XrPt399638	1	0	1	1	0	0	0	0	1	1	0	1	1	1	0	0	0	0	0	1	1	0	1	1	1	1	-	0	0	1	1	0	0	1	1	1	1	1	1	0	1	-	1	1	0	0	0	0	1
XrPt399642	1	1	1	1	1	1	1	1	1	1	0	0	0	0	0	0	1	0	0	1	0	1	1	1	1	0	1	0	0	1	1	0	1	1	1	1	1	1	1	1	1	1	0	1	1	0	0	0	0
XrPt399644	0	1	1	0	1	-	0	0	1	0	0	0	1	0	0	0	1	0	1	1	0	0	1	0	0	0	1	0	0	0	1	0	0	0	0	0	0	0	0	1	0	1	0	0	1	1	0	1	0
XrPt399648	0	1	1	1	1	1	0	0	1	1	0	0	0	0	1	0	0	1	1	0	0	1	1	1	1	0	0	-	1	0	1	0	0	0	1	0	1	0	0	0	0	1	1	1	0	0	1	1	1
XrPt399651	1	1	1	0	0	0	0	0	1	1	0	1	1	1	1	1	0	0	1	1	0	0	0	0	0	0	0	0	1	1	0	0	0	1	1	1	1	1	1	1	1	1	1	1	0	1	1	1	1
XrPt399673	0	1	1	-	1	0	1	0	0	0	1	1	1	1	0	0	0	1	1	0	0	0	1	1	0	1	1	1	1	1	1	1	0	0	0	0	1	0	0	-	1	1	1	0	0	1	1	0	1
XrPt399683	0	1	1	0	1	1	1	1	1	1	0	1	1	0	0	0	1	1	0	1	0	0	1	1	0	1	1	1	0	1	1	0	0	0	0	0	1	1	0	1	0	1	1	1	1	1	0	1	0
XrPt399684	1	1	1	0	0	0	1	1	0	1	0	0	0	0	1	1	1	1	1	1	1	0	0	1	1	0	0	0	0	0	1	0	1	1	1	1	1	-	1	0	1	1	1	1	1	0	1	0	0
XrPt399696	1	0	0	1	1	1	1	1	0	0	0	1	1	1	1	0	0	0	1	1	1	1	0	1	0	-	1	0	0	0	1	1	1	0	1	0	0	1	0	1	1	1	1	1	1	0	0	0	0
XrPt399701	0	0	0	1	1	1	0	1	1	-	1	1	1	1	0	1	0	0	0	0	-	0	1	0	0	1	1	1	1	1	0	1	0	0	0	0	1	1	0	0	0	0	0	0	0	1	1	1	1
XrPt399703	1	0	0	0	0	1	1	1	1	1	0	1	0	1	1	1	1	1	0	1	1	1	1	1	1	0	1	0	0	1	1	1	0	1	1	1	1	1	1	-	1	0	0	0	1	0	1	0	0
XrPt399714	1	0	0	1	1	0	0	0	1	1	0	0	1	1	1	1	0	0	1	0	1	0	0	1	0	0	0	0	0	1	1	1	0	1	1	-	1	0	-	1	1	0	1	0	1	1	0	1	1
XrPt399716	1	1	1	0	-	0	0	1	0	1	1	0	0	0	1	0	0	1	1	1	0	1	0	0	1	0	1	1	0	1	1	0	0	0	1	0	1	0	0	1	1	0	1	1	0	1	1	1	1
XrPt399726	1	1	1	1	1	1	1	0	1	1	0	0	0	0	1	0	1	1	0	0	0	1	1	0	1	0	0	0	0	1	0	0	1	1	0	1	0	1	1	0	-	1	1	1	1	1	1	1	0
XrPt399732	1	1	0	1	1	1	1	1	1	-	1	0	1	1	1	1	0	0	0	1	1	1	1	-	0	1	-	0	1	1	1	1	1	0	0	0	1	0	0	1	1	1	0	0	0	1	0	0	1
XrPt399740	1	1	0	1	0	1	1	1	1	1	1	1	1	1	1	1	1	1	0	0	1	1	1	1	1	1	1	1	1	1	1	1	1	1	1	1	1	1	1	1	1	0	1	1	0	-	1	0	1
XrPt399742	1	1	1	1	1	1	1	1	1	-	1	1	1	1	1	1	0	0	1	1	1	1	1	1	0	1	1	1	1	1	1	1	1	0	1	-	1	0	0	1	1	1	0	1	0	1	0	0	1
XrPt399745	1	1	0	1	1	0	1	1	1	0	-	1	1	1	0	1	0	0	0	1	1	1	1	-	1	0	1	1	0	0	0	1	1	1	0	1	1	1	1	1	1	1	0	0	1	1	0	0	1
XrPt399763	-	1	1	0	0	0	0	1	0	1	1	0	-	0	1	0	1	-	-	1	0	1	1	0	-	0	0	1	0	1	1	0	0	1	1	1	1	0	-	1	0	0	1	1	0	1	-	0	1
XrPt399764	0	0	0	-	1	1	0	0	0	1	1	0	0	0	0	1	1	0	0	0	1	1	1	1	0	1	1	-	1	1	0	0	0	0	0	0	0	1	0	-	1	0	1	-	0	0	0	0	1
XrPt399769	1	0	1	0	1	0	0	1	0	0	1	0	1	0	1	-	1	0	0	0	1	1	0	-	0	1	0	1	1	1	0	0	0	0	0	0	1	1	0	1	-	0	0	0	0	1	1	1	1
XrPt399771	1	0	0	0	-	1	0	0	0	1	1	1	0	1	0	0	0	0	0	0	1	-	-	1	0	1	1	1	1	1	0	0	0	1	0	1	0	0	1	0	0	0	-	1	0	0	0	0	1
XrPt399774	1	0	0	1	0	1	1	1	0	1	1	1	0	1	1	1	0	1	1	1	1	0	1	1	1	1	1	1	1	1	0	1	1	0	1	0	1	0	0	1	1	0	1	1	0	0	1	1	1
XrPt399783	-	1	1	1	1	0	1	1	1	1	0	0	1	0	1	1	1	1	1	1	0	1	1	0	1	-	0	0	0	0	1	1	1	-	1	0	1	1	-	1	1	0	1	0	1	1	1	1	1
XrPt399784	0	1	1	0	0	1	0	1	1	0	1	1	1	1	1	0	1	1	1	1	0	1	0	1	1	0	0	1	0	1	1	1	0	0	1	0	0	1	0	1	1	1	0	0	0	1	1	1	0
XrPt399788	-	1	1	0	0	1	0	1	1	0	1	1	1	1	1	0	1	1	1	1	0	-	0	1	1	0	1	1	0	1	0	1	-	1	1	1	0	1	1	0	1	1	0	0	1	1	1	1	0
XrPt399791	1	0	-	1	0	1	1	0	1	1	1	0	0	1	1	-	1	1	1	0	1	1	0	1	1	0	1	0	1	1	1	1	0	1	1	1	0	1	1	1	1	0	0	1	1	0	1	1	0
XrPt399797	0	0	0	0	1	1	0	0	0	1	1	0	0	0	0	0	1	0	0	0	1	1	1	0	0	-	1	0	1	-	-	0	0	0	0	0	-	1	0	0	1	0	1	0	1	0	-	-	1
XrPt399800	1	0	0	1	0	1	1	1	1	0	1	1	0	0	1	1	0	0	1	1	1	0	0	1	0	1	-	-	-	0	-	-	1	-	1	1	0	0	-	0	-	0	1	1	0	0	1	0	1
XrPt399809	0	1	0	0	0	1	1	1	0	0	1	1	0	0	0	0	1	1	0	1	0	1	1	0	1	1	1	1	1	0	0	0	1	0	0	1	1	0	1	0	0	1	0	1	0	0	1	1	1
XrPt399811	1	0	0	0	-	1	0	-	0	1	1	1	0	1	1	-	0	0	1	0	0	1	0	1	1	0	-	1	0	0	1	0	1	1	0	1	0	1	1	0	0	0	0	0	1	1	1	1	1
XrPt399821	1	0	0	1	0	1	1	1	1	0	1	1	-	0	1	1	0	0	1	1	1	0	1	1	1	0	1	0	1	0	1	1	1	1	0	1	1	1	1	0	1	0	1	1	0	0	1	0	1
XrPt399830	1	1	0	1	1	1	1	1	1	-	1	0	1	1	1	1	0	0	0	1	1	1	1	0	0	1	-	0	1	1	1	1	1	0	0	0	1	0	0	1	1	1	0	0	0	1	0	0	1
XrPt399832	1	0	0	1	0	1	0	1	0	1	0	1	1	1	1	1	0	1	0	0	1	0	0	1	1	1	0	0	1	1	1	0	0	1	0	1	1	1	1	0	0	0	1	1	1	0	1	0	1
XrPt399834	1	1	-	0	0	1	1	1	1	0	0	1	1	1	0	1	1	1	1	0	1	1	1	0	1	1	0	0	1	1	0	0	0	1	1	1	1	1	1	1	0	1	0	0	-	0	0	0	0
XrPt399840	1	0	0	0	1	1	0	1	0	0	1	0	1	0	1	0	0	0	-	0	0	1	0	0	0	1	1	1	1	1	1	1	0	0	0	0	-	1	0	1	0	1	1	0	0	1	1	1	1
XrPt399845	1	1	1	1	1	0	0	1	1	1	0	0	1	1	1	1	1	1	0	1	0	0	0	0	1	1	1	1	1	1	0	0	1	-	1	1	1	1	1	1	0	1	1	0	0	1	1	1	1
XrPt399848	1	1	1	1	1	0	0	1	1	1	0	0	1	1	1	1	1	1	0	1	0	0	0	0	1	1	1	1	1	1	0	0	1	-	1	1	1	1	1	1	0	1	1	0	0	1	1	1	1
XrPt399869	-	0	1	-	1	0	0	0	0	0	1	0	1	0	1	0	1	-	0	0	0	1	0	-	0	-	0	0	1	-	1	0	1	1	1	1	1	0	1	-	1	0	1	1	0	0	1	0	0
XrPt399876	1	1	0	1	0	1	0	1	0	1	0	1	1	1	1	1	0	1	0	0	1	1	0	-	1	1	0	0	1	1	1	1	1	1	1	1	1	1	1	0	0	0	1	1	0	0	1	0	1
XrPt399878	1	0	0	1	0	1	1	0	1	1	1	1	0	1	1	-	1	1	1	1	1	1	0	1	1	0	1	0	1	1	1	1	0	1	1	1	0	1	1	1	1	0	0	1	1	0	1	1	0
XrPt399884	-	1	1	1	0	1	1	-	1	0	1	1	1	1	0	1	1	1	0	0	1	0	1	1	1	1	0	0	1	0	0	0	1	1	1	1	0	1	1	1	0	1	0	0	1	0	0	0	0
XrPt399887	1	0	0	1	0	0	0	0	1	0	1	0	0	1	0	1	0	1	1	0	0	1	0	-	1	1	0	1	1	0	0	1	1	1	1	1	0	0	1	0	1	0	0	1	0	0	1	0	0
XrPt399895	1	0	0	1	-	0	1	0	0	1	0	0	0	1	-	1	0	0	0	0	1	1	1	0	0	1	0	0	1	0	1	0	-	0	0	0	1	0	0	1	0	0	1	1	1	0	-	0	1
XrPt399922	1	0	0	1	1	1	1	0	0	1	1	1	0	1	1	1	0	0	1	1	0	0	0	0	1	0	-	1	0	0	1	1	1	0	-	0	1	0	0	1	1	1	0	0	0	1	1	1	1
XrPt399930	1	0	1	1	1	1	1	1	1	1	0	0	0	0	0	0	1	0	0	0	0	1	1	1	1	0	1	0	0	1	1	1	1	1	1	1	1	1	1	1	1	1	-	1	1	0	0	0	0
XrPt399937	1	1	0	1	0	1	1	0	1	1	1	1	0	1	1	-	1	1	1	0	1	1	0	1	1	0	1	0	1	1	1	1	0	1	1	1	0	1	1	1	1	1	0	1	1	0	1	1	0
XrPt399945	1	0	1	1	1	1	1	1	0	1	1	1	0	1	1	1	1	1	1	1	1	0	1	1	1	1	1	1	1	1	1	1	1	1	0	1	1	0	1	0	1	1	1	0	1	1	1	1	1
XrPt399946	1	1	1	0	0	0	0	0	1	1	0	1	1	1	1	1	1	1	1	1	0	1	0	0	0	0	0	0	1	1	0	0	0	1	1	1	1	1	1	1	1	1	1	1	0	1	1	1	1
XrPt399947	1	1	0	-	1	1	1	1	0	1	1	1	0	0	0	0	1	1	0	1	1	1	1	1	-	1	1	1	1	0	0	0	1	-	1	-	-	0	-	0	0	1	1	1	0	0	1	1	-
XrPt399954	1	1	1	1	1	1	1	-	1	1	0	0	0	0	0	0	1	0	0	1	0	1	1	1	1	0	1	0	0	1	1	0	1	1	1	1	1	1	1	-	-	1	0	1	1	0	-	0	0
XrPt399973	0	0	0	0	1	0	1	0	0	1	1	0	1	1	1	1	1	1	1	1	1	1	0	1	0	0	1	1	0	1	0	0	-	1	0	1	0	0	1	-	0	-	0	1	-	0	0	1	1
XrPt399979	-	1	1	0	1	0	0	1	0	0	1	0	1	0	0	1	0	0	1	0	0	0	0	0	0	1	0	1	0	0	0	0	1	0	0	0	0	0	0	0	0	1	1	0	0	1	0	0	1
XrPt399980	1	1	1	0	1	0	1	0	1	1	1	1	1	1	0	1	0	0	0	1	0	0	1	0	0	0	0	0	1	1	1	1	1	0	0	0	1	1	0	1	1	1	0	0	0	0	1	0	0
XrPt399985	1	1	1	1	1	0	0	1	0	-	0	0	0	0	1	0	0	-	0	1	-	-	1	1	0	0	1	1	0	0	-	1	1	-	0	-	1	0	1	1	1	1	1	1	-	1	1	-	1
XrPt399989	1	1	-	1	0	1	1	0	1	1	1	1	-	1	1	0	-	1	1	-	1	1	0	1	1	0	1	-	1	1	1	1	0	1	1	1	0	1	-	1	1	1	0	1	1	0	1	1	-
XrPt399991	0	1	1	1	1	1	1	1	1	0	0	1	1	1	0	1	0	1	0	0	1	0	1	1	0	1	0	0	0	0	0	0	1	-	0	1	0	1	1	0	1	1	0	0	1	0	1	1	1
XrPt399994	1	1	-	1	0	1	1	-	1	1	1	1	0	1	1	-	1	1	1	0	1	1	0	1	1	0	1	0	1	1	1	1	0	1	1	1	0	1	1	1	1	1	0	1	1	0	1	1	0
XrPt400003	0	1	1	0	1	1	0	0	1	0	0	0	1	0	0	0	1	0	1	1	0	0	1	0	0	0	1	0	0	0	1	0	0	0	0	0	0	0	0	1	0	1	0	0	1	1	0	1	0
XrPt400004	1	1	0	1	0	1	0	1	0	1	0	1	1	1	1	1	0	1	0	0	1	1	0	1	1	1	0	0	1	1	1	1	1	1	-	1	1	1	1	0	0	0	1	1	0	0	1	0	1
XrPt400005	1	0	0	1	1	0	0	1	0	1	0	0	0	0	1	0	0	1	0	1	0	0	0	1	0	0	-	-	0	1	1	1	1	0	0	1	1	0	1	1	1	0	1	1	0	1	1	1	1
XrPt400008	0	0	0	1	0	0	0	1	1	0	1	1	1	0	1	1	0	1	0	-	1	1	1	-	0	1	1	0	1	1	0	0	-	-	0	0	1	0	0	1	1	0	1	1	0	1	0	0	0
XrPt400009	0	1	1	0	1	1	1	1	1	1	-	1	1	0	-	-	1	-	0	1	0	0	1	1	1	1	1	1	0	1	1	0	-	-	0	0	1	-	0	1	0	1	1	0	1	-	0	-	0
XrPt400016	0	1	0	0	1	1	1	1	0	0	1	0	-	0	1	0	0	0	0	1	1	1	1	0	1	1	1	1	0	0	0	1	1	1	1	1	0	0	1	1	1	0	0	1	1	0	0	0	0
XrPt400018	1	1	1	1	1	-	1	1	1	0	0	1	1	1	1	1	1	1	1	1	0	0	1	-	1	1	-	0	1	-	0	1	1	1	1	1	1	1	1	0	0	1	0	1	1	1	1	1	0
XrPt400020	1	1	1	1	1	-	1	1	1	0	0	1	1	1	1	1	1	1	1	1	0	0	1	-	1	-	-	0	1	0	0	1	1	1	1	1	1	1	1	0	0	1	0	1	1	1	1	1	0
XrPt400030	1	1	-	1	1	1	0	1	1	1	1	0	0	0	1	1	1	0	0	0	1	1	1	-	1	1	0	0	0	0	0	0	1	1	1	1	0	1	1	0	0	0	1	1	1	0	0	1	0
XrPt400035	1	1	0	1	0	1	1	0	1	1	1	1	0	1	1	-	1	1	1	0	1	1	0	1	1	0	1	0	1	1	1	1	0	1	1	1	0	1	1	1	1	1	0	1	1	0	1	1	0
XrPt400036	0	0	1	0	0	1	0	0	0	1	1	0	0	0	0	0	0	0	0	0	1	1	0	1	-	-	1	1	-	1	1	0	-	0	0	0	0	0	0	1	1	1	1	0	0	0	0	0	1
XrPt400057	1	0	0	0	0	-	0	0	0	-	1	1	0	1	0	0	0	0	1	0	1	-	0	1	0	1	1	1	1	1	0	0	0	1	0	1	0	0	-	0	-	0	0	1	0	0	-	0	1
XrPt400060	0	1	1	1	1	1	1	1	1	0	0	1	1	1	0	1	0	1	0	0	-	0	1	1	0	1	0	0	0	0	0	0	1	-	0	1	0	1	1	0	1	1	0	0	1	0	1	1	1
XrPt400064	0	1	1	1	1	1	1	1	1	0	0	1	0	0	1	0	0	0	0	0	0	1	1	-	-	0	1	-	1	0	1	1	1	0	1	0	1	0	0	1	1	1	1	0	1	1	1	1	0
XrPt400068	0	1	1	1	1	1	1	1	1	0	0	1	0	0	1	0	0	0	0	0	0	-	1	-	0	0	1	0	1	0	1	1	1	0	1	0	1	0	0	1	1	1	1	0	1	1	1	1	0
XrPt400070	0	1	1	1	1	1	1	1	1	0	0	1	0	0	1	0	0	0	0	0	0	1	1	0	0	0	1	0	1	0	1	1	1	0	1	0	1	0	0	1	1	1	1	0	1	1	1	1	0
XrPt400090	0	1	1	0	1	1	0	-	-	1	1	1	1	-	1	-	-	0	1	1	-	-	-	0	1	1	0	1	1	1	1	-	0	1	-	1	1	1	1	1	0	1	1	0	1	1	-	1	0
XrPt400106	1	-	0	1	0	1	0	0	1	1	0	0	1	0	1	1	0	0	1	1	0	0	0	1	1	1	0	1	0	1	0	0	1	1	1	1	1	-	1	1	-	0	0	0	1	-	1	0	1
XrPt400127	1	1	0	1	0	1	1	0	-	1	1	1	-	1	1	0	-	1	1	-	1	1	0	1	-	0	1	-	1	1	1	1	0	1	1	1	0	1	1	1	1	1	0	1	1	-	1	1	-
XrPt400135	1	0	0	0	1	1	0	1	0	0	1	0	1	0	1	0	0	0	-	0	0	1	0	0	0	1	1	1	1	1	1	1	0	0	0	0	1	1	0	1	0	1	1	0	0	1	1	1	1
XrPt400138	1	0	0	0	1	1	0	1	0	0	1	0	1	0	1	0	0	0	-	0	0	1	0	0	0	1	1	1	1	1	1	1	0	0	0	0	0	1	0	1	0	0	1	0	0	1	1	1	1
XrPt400157	1	1	0	1	1	0	0	1	0	1	1	0	0	0	1	0	0	1	0	1	0	1	0	1	0	0	1	1	0	1	1	1	1	0	0	1	1	0	-	-	1	0	1	1	1	1	1	1	1
XrPt400158	1	1	1	0	-	0	0	1	0	1	-	0	0	0	-	0	0	1	1	1	0	1	0	0	1	0	1	1	0	1	-	0	0	0	1	0	-	0	0	1	1	0	1	1	0	1	1	1	-
XrPt400173	-	1	1	0	0	1	1	0	1	1	0	1	1	-	1	0	1	0	1	1	0	-	0	1	0	0	0	1	0	0	0	1	0	1	1	1	1	1	1	0	-	1	1	0	1	1	0	1	0
XrPt400177	0	0	0	0	-	0	0	0	0	1	1	0	1	1	0	1	1	1	1	1	1	1	0	1	1	1	1	1	0	-	0	0	0	1	0	1	0	1	1	1	0	1	0	1	0	0	0	0	1
XrPt400180	1	0	1	0	0	1	1	0	0	1	1	1	0	1	1	1	0	0	0	1	0	0	0	0	1	0	1	1	0	1	1	1	1	0	0	0	1	0	0	1	0	0	0	0	0	1	1	1	1
XrPt400185	1	0	0	1	0	1	0	1	0	1	0	1	1	1	1	1	0	1	0	0	1	0	0	1	1	1	0	0	1	1	1	0	0	1	0	1	1	1	1	0	0	0	1	1	1	0	1	0	1
XrPt400192	-	1	-	-	0	0	1	0	1	1	0	1	0	1	0	-	0	1	1	1	0	0	-	0	1	0	1	0	0	0	0	-	1	1	1	1	-	0	1	0	1	1	1	1	1	0	0	0	0
XrPt400194	1	1	1	1	1	1	1	1	1	1	0	0	-	0	0	0	1	0	0	1	0	1	1	1	1	0	1	-	0	1	1	-	1	1	1	1	1	1	-	1	1	1	0	1	1	0	0	0	0
XrPt400196	1	1	1	1	1	1	1	1	1	-	0	0	0	0	0	0	1	0	0	1	0	1	1	1	1	-	1	0	0	1	1	-	1	1	1	1	1	1	1	1	1	-	0	1	1	0	0	0	0
XrPt400199	0	0	0	1	0	0	0	0	0	0	0	1	1	1	0	1	0	1	0	1	1	0	0	0	1	0	0	-	1	0	1	1	1	1	0	1	1	1	1	1	1	1	1	1	0	0	0	1	0
XrPt400205	1	-	0	1	1	1	0	1	1	1	1	0	0	0	1	1	1	0	0	0	1	1	1	0	1	1	0	0	0	0	0	0	1	1	1	1	0	1	1	0	0	0	1	1	1	0	0	1	0
XrPt400210	0	1	0	0	0	0	0	0	0	0	1	1	1	1	1	1	0	1	1	1	1	0	0	0	0	1	0	1	1	0	0	1	0	1	0	1	0	0	1	0	0	0	1	0	0	1	1	1	1
XrPt400211	1	-	1	0	-	0	0	1	0	1	1	0	0	0	1	0	0	1	1	1	0	1	0	0	1	0	1	1	0	1	1	0	0	0	1	0	1	0	0	1	1	0	1	1	0	1	-	1	1
XrPt400217	0	-	-	0	1	0	0	-	0	1	1	0	1	1	0	1	1	1	1	1	1	1	0	1	0	1	1	1	0	1	0	0	0	1	0	1	0	0	1	-	0	0	0	1	0	0	0	0	1
XrPt400221	-	1	1	0	1	1	1	1	0	1	0	1	1	0	0	0	1	1	0	0	0	0	1	1	0	0	1	1	0	1	1	0	0	0	0	1	1	1	-	1	1	1	1	0	1	1	0	0	0
XrPt400225	1	0	1	0	0	0	0	0	-	1	0	0	-	1	1	0	-	-	0	1	0	0	1	-	1	1	0	-	1	1	0	0	-	1	1	1	1	1	1	0	0	0	1	0	0	-	-	0	0
XrPt400232	0	0	0	1	0	0	0	1	-	0	1	0	-	1	1	1	0	1	1	1	1	1	1	0	1	0	-	0	1	0	0	1	-	-	1	-	0	0	1	0	0	0	1	1	0	0	0	1	1
XrPt400237	1	1	1	0	1	1	-	1	0	0	1	0	1	0	1	0	0	0	-	0	0	1	-	1	0	1	1	1	1	1	1	1	-	-	0	0	-	1	0	1	0	1	1	0	0	1	1	1	-
XrPt400239	1	0	0	0	1	1	0	1	0	0	1	0	1	0	1	0	0	0	0	0	0	1	1	0	-	1	1	1	1	1	1	1	0	0	0	0	-	1	0	1	0	1	1	0	0	1	1	1	-
XrPt400243	1	0	1	0	0	1	1	0	0	1	1	1	0	1	1	1	0	0	0	1	0	0	0	0	1	0	1	1	0	1	1	1	1	0	0	0	1	0	0	1	0	0	0	0	0	1	1	1	1
XrPt400245	1	0	1	0	0	1	1	0	0	1	1	1	0	1	1	1	0	0	0	1	0	0	0	0	1	0	1	1	0	1	1	1	1	0	0	0	1	0	0	1	0	0	0	0	0	1	1	1	1
XrPt400252	0	0	-	1	1	0	1	0	0	0	1	1	1	1	0	0	0	1	1	1	1	0	0	1	0	1	1	1	1	1	1	1	0	0	0	0	1	0	0	0	0	1	1	0	0	1	1	0	1
XrPt400257	1	1	1	1	0	1	0	0	1	-	0	0	1	0	1	1	-	0	1	1	0	0	0	-	1	1	-	1	-	1	0	0	-	1	1	1	1	-	1	1	0	-	0	0	1	0	1	0	-
XrPt400264	1	1	0	0	1	0	1	1	0	1	1	1	0	0	0	0	0	0	1	1	0	1	0	0	1	0	0	1	1	0	1	0	0	1	0	1	0	1	1	0	0	1	0	1	0	1	0	1	0
XrPt400273	0	0	0	1	0	1	1	-	1	0	0	1	1	1	0	1	1	0	0	0	1	0	1	1	1	-	-	0	1	0	0	1	1	1	0	1	0	1	-	0	0	1	0	-	1	0	1	0	0
XrPt400276	0	1	0	0	0	0	1	1	1	0	1	1	1	1	0	1	0	0	1	0	1	0	0	1	0	1	1	0	1	0	1	1	0	0	1	0	1	0	0	1	0	0	0	0	0	0	0	0	1
XrPt400279	1	1	1	1	1	1	-	0	1	1	1	1	1	1	1	1	1	0	0	-	0	1	1	0	0	0	-	-	1	0	1	-	1	0	1	0	1	1	0	1	1	-	0	1	1	1	0	1	0
XrPt400290	1	0	0	1	-	1	1	1	1	0	0	1	1	1	1	0	0	0	-	1	0	1	0	1	0	1	1	0	0	0	-	1	1	0	1	0	1	1	0	1	-	1	1	1	1	0	0	0	0
XrPt400297	1	0	1	1	0	0	1	1	1	1	0	1	1	1	0	1	0	1	0	0	1	1	1	1	0	0	1	0	0	0	0	1	1	0	1	0	1	0	0	0	1	0	0	0	0	1	1	0	1
XrPt400301	1	1	0	1	0	1	0	0	1	1	0	0	1	0	1	1	0	0	1	1	0	0	0	1	1	1	0	1	0	1	0	0	1	1	1	1	1	0	1	1	0	0	0	0	1	0	-	0	1
XrPt400308	0	-	0	0	1	0	1	0	0	1	1	0	1	1	1	1	1	1	1	1	1	1	0	1	0	0	1	1	0	1	0	-	0	1	0	1	0	0	1	1	0	1	0	1	0	0	0	1	1
XrPt400310	0	0	0	0	1	0	1	0	0	1	1	0	1	1	1	1	1	1	1	1	1	1	0	1	0	0	1	1	0	1	0	0	0	1	0	1	0	0	1	1	0	1	0	1	0	0	0	1	1
XrPt400319	1	0	1	0	1	1	1	0	0	1	0	1	0	0	0	0	1	0	1	0	0	0	0	1	1	0	0	1	0	0	1	1	1	1	1	1	0	1	1	0	0	1	1	-	0	0	1	1	1
XrPt400330	1	0	1	1	0	0	0	0	-	1	0	1	1	1	0	1	0	0	0	1	1	0	1	1	-	1	1	0	0	1	1	0	0	0	1	0	1	1	0	0	1	0	1	1	0	0	0	0	-
XrPt400334	-	0	1	0	1	1	0	0	0	1	1	0	0	0	0	0	0	0	0	0	1	1	1	1	0	1	1	0	1	1	1	0	-	-	0	0	0	0	0	1	1	1	1	0	0	0	-	0	1
XrPt400337	1	1	0	1	0	1	0	0	1	1	0	0	1	0	1	1	0	0	1	1	0	0	0	1	1	1	0	1	0	1	0	0	-	1	1	1	1	0	1	1	0	0	0	0	1	0	1	0	-
XrPt400338	0	0	1	0	0	1	0	0	1	0	-	-	1	1	1	0	1	0	-	1	0	-	0	-	1	0	1	1	0	0	0	1	0	1	1	1	1	1	1	0	1	0	0	0	1	1	0	1	0
XrPt400339	-	1	0	1	0	1	0	0	-	1	0	0	1	0	1	1	0	0	1	1	0	0	0	1	1	1	0	1	0	1	0	0	-	1	1	1	1	0	1	1	0	0	0	0	1	0	1	0	-
XrPt400344	1	0	0	1	0	1	0	0	1	1	0	0	1	0	1	1	0	0	1	1	0	0	0	1	1	1	0	1	0	1	0	0	1	1	1	1	1	0	1	1	0	0	0	0	1	0	1	0	1
XrPt400348	0	0	1	0	1	0	0	1	0	0	0	0	1	0	0	1	0	0	0	1	0	0	0	1	0	1	0	0	1	0	0	0	1	0	0	0	1	0	0	0	0	0	1	0	0	1	1	0	1
XrPt400358	1	1	1	0	1	0	0	1	0	1	1	0	0	0	1	0	0	1	-	1	0	1	0	0	1	0	1	1	-	1	1	0	0	0	1	0	1	0	0	1	1	0	1	1	0	1	-	1	1
XrPt400363	0	1	1	0	1	1	1	1	0	1	1	1	0	1	0	0	1	1	0	0	0	1	1	1	-	1	0	1	1	0	1	0	1	0	0	1	0	1	1	0	0	1	0	1	0	0	1	1	1
XrPt400365	0	1	1	0	1	1	1	1	0	1	1	1	0	1	0	0	1	1	0	0	0	1	1	1	1	1	-	1	1	0	1	0	1	0	0	1	0	1	1	0	0	1	0	1	0	0	1	1	1
XrPt400368	1	0	0	1	0	0	1	1	1	1	0	0	1	1	0	1	1	1	0	0	1	1	1	1	0	0	1	0	0	0	0	1	1	0	1	0	0	1	0	0	1	1	0	1	0	1	1	0	1
XrPt400377	0	0	0	0	1	0	1	0	0	1	1	0	1	1	1	1	1	1	1	1	1	1	0	1	0	0	1	1	0	1	0	0	-	1	0	1	0	0	1	1	0	0	0	1	0	0	0	1	1
XrPt400392	0	1	1	0	0	1	1	1	0	1	0	1	1	0	1	1	0	0	0	1	0	0	1	0	1	0	1	1	1	0	1	0	1	0	0	0	1	0	0	-	1	0	0	1	0	1	1	1	1
XrPt400398	1	0	0	-	0	1	1	0	0	1	-	1	0	0	1	1	0	0	0	1	0	0	0	0	1	0	1	1	0	-	1	1	1	0	0	0	1	0	0	1	0	0	0	1	1	1	1	1	1
XrPt400419	1	0	0	1	0	0	1	1	1	1	0	0	1	1	0	1	1	1	0	0	1	1	1	1	0	0	1	0	0	0	0	1	1	0	1	0	1	0	0	0	1	0	0	0	0	1	1	0	1
XrPt400424	1	1	0	1	0	1	1	0	1	1	1	1	0	1	1	-	1	1	1	0	1	1	0	1	1	0	1	0	1	1	1	1	0	1	1	1	0	1	1	1	1	1	0	1	1	0	1	1	0
XrPt400433	0	0	0	0	1	0	1	0	0	1	1	0	1	1	1	1	1	1	1	1	1	1	0	1	0	0	1	1	0	1	0	1	0	1	0	1	0	0	1	1	0	1	0	1	0	0	0	0	1
XrPt400444	1	0	0	1	0	0	1	1	1	1	0	0	1	1	0	1	1	1	0	0	1	1	1	1	0	0	1	0	0	0	0	1	1	0	1	0	0	0	0	0	1	0	0	1	0	1	1	0	1
XrPt400450	1	0	1	0	1	1	0	1	-	-	0	0	0	0	0	0	1	1	1	0	1	0	1	1	1	1	1	1	0	1	0	0	0	1	0	1	0	0	1	0	0	1	1	0	1	1	1	1	1
XrPt400461	0	1	0	0	1	0	0	1	0	0	1	1	1	1	1	1	0	1	1	0	1	0	0	1	0	1	0	1	1	0	0	1	0	1	1	1	1	0	1	-	0	0	1	-	0	1	1	1	1
XrPt400475	1	-	1	0	0	-	0	1	0	1	0	0	0	0	0	0	1	1	-	0	-	0	1	1	0	-	-	1	0	-	0	0	1	1	0	1	0	0	1	0	0	0	1	0	1	1	-	0	1
XrPt400476	1	1	1	1	1	1	1	1	1	0	0	1	1	1	1	1	0	0	1	1	1	1	0	1	0	1	1	0	0	0	1	1	1	0	1	0	0	-	0	1	1	1	-	0	1	0	1	-	-
XrPt400480	0	0	1	0	0	0	0	1	0	1	0	1	0	0	1	0	1	1	1	0	0	0	0	1	1	0	1	1	0	0	0	0	0	1	1	1	0	0	1	-	0	1	1	1	1	1	0	1	0
XrPt400484	0	0	0	0	-	0	0	0	0	1	1	0	1	1	0	1	1	1	1	1	1	1	0	1	1	1	1	1	0	1	0	0	0	1	0	1	0	1	1	1	0	1	0	1	0	0	0	0	1
XrPt400488	0	1	0	0	0	1	1	1	0	0	1	1	0	0	0	0	1	1	0	1	0	1	1	0	1	1	1	-	1	0	0	0	1	-	0	1	1	0	1	0	0	1	0	1	0	0	1	1	1
XrPt400498	1	0	1	1	-	0	0	-	1	1	0	1	1	1	0	0	0	0	0	1	1	0	1	1	1	-	1	0	0	-	1	0	0	1	1	1	1	1	1	0	1	0	1	1	0	0	0	-	1
XrPt400509	1	-	0	0	1	1	1	0	1	1	0	0	-	0	1	-	-	1	0	1	1	1	1	1	1	0	0	0	0	1	1	1	0	1	1	1	0	-	1	0	1	0	1	0	1	0	1	0	0
XrPt400510	1	1	0	1	-	1	0	0	-	1	0	0	1	0	1	1	0	0	1	1	0	0	0	1	1	1	0	1	0	-	0	0	1	-	1	1	1	0	1	1	0	0	0	0	1	0	1	0	-
XrPt400520	0	0	0	0	-	0	-	0	0	1	1	0	1	1	0	1	1	1	1	1	1	1	0	-	1	-	1	1	0	-	-	-	0	1	0	1	0	-	1	1	0	1	-	-	0	-	0	0	1
XrPt400525	1	1	1	1	1	1	1	1	1	0	0	1	1	0	1	1	1	1	1	1	0	1	1	-	1	0	0	0	0	0	1	1	1	0	1	0	1	1	0	0	1	1	0	0	1	1	1	1	-
XrPt400535	0	0	0	0	-	0	0	0	0	1	1	0	1	1	0	1	1	1	1	1	1	1	0	1	1	1	1	1	0	1	0	0	0	1	0	-	-	1	1	1	0	0	0	1	0	0	0	0	1
XrPt400536	1	1	0	1	0	1	0	-	1	1	0	0	1	0	1	1	0	0	1	1	0	0	0	1	1	1	0	1	0	1	0	0	-	1	1	-	-	-	1	1	-	0	0	0	1	0	1	0	-
XrPt400537	1	1	1	1	1	0	1	1	0	0	1	1	0	1	1	0	1	-	0	1	1	1	-	0	-	1	0	0	0	0	0	1	1	0	-	0	0	1	0	1	-	1	-	1	1	0	1	0	0
XrPt400538	1	1	1	0	1	1	-	1	1	1	0	1	1	1	0	1	0	1	1	0	1	1	1	1	1	1	1	1	1	1	0	-	0	0	0	0	-	1	0	1	0	1	1	0	1	1	1	1	0
XrPt400546	1	0	1	1	-	0	1	-	-	-	1	0	0	0	1	0	1	1	0	1	1	0	0	-	0	0	0	0	0	-	1	-	1	1	0	1	1	0	1	0	1	0	-	-	0	0	1	0	1
XrPt400550	1	0	1	0	1	1	0	1	0	0	0	0	0	0	0	0	1	1	1	0	1	0	1	1	1	1	1	1	0	1	0	0	0	1	0	1	0	0	1	0	0	1	1	0	1	1	1	1	1
XrPt400565	-	1	1	0	1	0	0	0	0	1	0	0	1	1	0	0	1	1	0	0	0	-	1	0	-	1	-	1	0	1	0	0	0	0	1	0	0	0	0	1	0	1	0	0	1	1	0	1	0
XrPt400572	1	1	1	1	1	0	0	1	1	1	1	0	1	-	1	0	1	1	0	-	0	1	0	1	1	-	1	-	1	1	1	-	1	0	1	0	1	1	0	1	0	1	1	0	1	1	1	0	1
XrPt400585	1	1	1	0	1	1	0	1	0	1	0	1	0	1	0	0	0	1	1	0	0	1	0	1	1	0	0	1	0	0	1	0	0	1	0	1	0	1	1	0	0	1	0	0	1	1	0	1	1
XrPt400606	0	1	1	0	1	1	0	0	0	-	1	1	0	0	1	1	0	0	1	-	0	0	0	0	1	1	0	1	1	1	1	0	0	1	0	-	1	0	-	1	0	1	1	0	1	1	1	1	0
XrPt400608	1	1	1	0	0	0	0	0	0	1	1	0	0	0	1	0	1	1	1	1	0	1	0	1	1	0	1	1	1	1	1	1	0	1	1	-	1	0	-	1	0	0	1	-	0	1	0	0	-
XrPt400648	1	1	1	1	1	0	0	1	1	1	0	0	1	1	1	1	1	1	0	1	0	0	0	0	1	1	1	1	1	1	0	0	1	-	1	1	1	1	1	1	0	1	1	0	0	1	-	1	1
XrPt400701	0	0	0	0	1	0	1	0	0	1	1	0	-	-	1	1	1	1	1	1	1	1	0	1	0	0	1	1	0	1	0	0	0	1	0	1	0	0	1	1	0	1	0	1	0	0	0	1	1
XrPt400702	1	1	1	0	-	0	0	0	0	1	1	0	0	0	1	0	1	1	1	1	0	1	1	1	1	0	1	1	0	1	1	0	0	1	1	1	1	0	1	1	0	0	1	1	0	1	0	0	1
XrPt400704	1	1	0	1	0	1	0	0	1	1	0	0	1	0	1	1	0	0	1	1	0	0	0	1	1	1	0	1	0	1	0	0	-	1	1	1	1	0	1	1	0	0	0	0	1	0	1	0	1
XrPt400717	0	0	0	1	1	1	0	-	1	1	1	1	1	1	0	1	0	0	0	0	0	0	1	0	-	1	1	1	1	1	0	1	0	0	0	-	1	-	0	0	-	0	0	0	0	1	-	1	1
XrPt400721	0	1	1	1	1	1	0	0	-	0	1	1	1	1	0	0	0	0	0	0	1	1	-	0	-	-	1	1	1	1	0	1	0	0	0	-	0	1	0	1	0	1	0	0	0	1	1	-	1
XrPt400722	1	-	1	1	1	0	1	0	0	0	1	0	0	0	1	-	1	1	0	0	1	1	0	1	0	1	0	0	0	1	1	0	1	1	1	1	1	0	1	0	1	0	1	1	0	0	1	0	0
XrPt400723	0	1	1	0	1	0	1	0	1	0	1	0	0	0	0	0	1	1	1	1	0	1	1	0	0	-	1	1	1	0	0	1	1	0	1	0	0	0	0	1	1	1	0	0	0	1	0	1	0
XrPt400726	0	0	0	0	1	0	1	0	0	1	1	0	1	1	1	1	1	1	1	1	1	1	0	1	0	0	1	1	0	1	0	0	0	1	0	1	0	0	1	1	0	1	0	1	0	0	0	1	1
XrPt400732	1	0	0	0	1	1	1	0	1	1	0	0	0	0	1	-	1	1	0	1	1	1	1	1	1	0	0	0	0	1	1	1	0	1	1	1	0	1	1	-	1	0	1	0	1	0	1	0	0
XrPt400741	0	1	0	1	-	-	1	0	1	1	1	1	1	1	1	1	0	0	0	1	0	1	0	0	0	0	0	0	1	0	1	1	1	0	1	0	1	1	0	1	1	0	0	1	0	0	0	-	0
XrPt400746	0	0	0	0	0	0	0	0	0	1	1	0	0	1	0	0	0	0	0	0	1	1	0	1	0	0	1	1	0	1	1	0	0	-	0	0	0	0	0	1	0	0	1	0	0	0	0	0	1
XrPt400747	1	0	0	0	1	0	0	0	0	1	1	0	0	1	0	1	1	-	1	1	-	1	1	-	0	-	-	1	0	1	0	0	0	1	0	1	0	-	1	0	-	0	0	-	0	0	0	0	1
XrPt400753	0	1	0	0	0	1	1	1	0	0	1	1	0	0	0	0	1	1	0	1	0	1	1	-	1	1	1	1	1	0	1	0	1	0	0	0	1	1	-	0	0	1	0	1	0	0	1	-	1
XrPt400754	1	1	1	0	0	0	1	1	0	1	0	0	0	0	1	1	1	1	1	1	1	0	0	1	1	0	0	0	0	0	1	0	1	1	1	1	1	0	1	0	-	1	1	1	1	0	1	0	0
XrPt400757	1	0	0	1	0	0	0	0	1	1	0	0	1	1	0	1	1	1	0	0	1	1	0	1	0	-	1	1	0	0	0	1	1	0	1	0	0	0	0	-	1	0	0	0	0	1	1	0	1
XrPt400760	1	1	0	1	0	1	0	0	1	1	0	0	1	0	1	1	0	0	1	1	0	0	0	1	1	1	0	1	0	1	0	0	1	1	1	1	1	0	1	1	0	0	0	0	1	0	1	0	1
XrPt400761	1	0	0	1	1	0	1	-	0	1	0	0	0	-	0	1	0	0	0	0	-	-	1	0	0	1	1	0	-	0	0	0	1	1	0	1	1	0	1	0	-	1	1	1	1	0	0	0	-
XrPt400777	1	0	0	1	1	1	1	0	0	1	1	1	0	1	1	1	0	0	1	1	0	0	0	0	1	0	-	1	0	1	1	1	1	0	0	0	1	0	0	1	1	0	0	0	0	1	1	1	1
XrPt400782	0	1	0	0	1	1	1	1	0	0	1	0	0	0	1	0	0	0	0	1	1	1	1	0	1	1	1	1	0	0	0	1	1	1	1	1	0	0	1	1	1	0	0	1	1	0	0	0	0
XrPt400783	1	1	0	0	1	0	0	0	0	1	0	1	0	0	0	0	1	0	1	0	0	0	-	1	1	0	1	1	0	1	1	1	1	1	1	1	0	1	1	0	-	0	1	1	1	1	1	1	1
XrPt400789	1	1	1	0	0	0	1	0	1	1	1	0	1	1	1	1	1	1	0	0	0	0	1	1	0	1	0	1	1	1	0	0	1	0	1	0	1	0	0	0	0	0	0	0	-	0	1	0	0
XrPt400796	0	0	1	0	1	0	1	0	1	0	1	0	0	0	0	0	1	0	1	1	0	0	1	0	-	-	1	1	0	0	0	1	0	-	0	0	0	0	0	1	1	1	0	0	1	1	0	1	0
XrPt400815	0	0	1	0	0	1	0	0	0	1	-	0	0	1	1	0	0	1	1	0	0	1	-	-	1	1	0	0	1	1	0	1	0	0	1	1	0	0	1	0	0	1	1	1	1	0	1	1	0
XrPt400819	1	0	0	1	1	0	0	1	-	1	0	0	0	0	1	0	0	1	0	1	0	0	0	1	0	0	1	1	0	1	1	1	1	0	0	1	1	0	1	1	1	-	1	1	0	1	1	1	1
XrPt400820	1	1	1	1	1	1	1	1	1	0	0	0	1	0	1	1	1	1	1	1	0	1	1	0	1	0	-	0	0	0	1	1	1	0	1	0	1	1	0	1	1	0	1	0	1	1	1	1	1
XrPt400826	1	1	0	0	1	1	1	0	1	1	1	0	1	1	0	1	0	0	0	1	0	1	1	0	0	0	0	0	1	1	1	1	1	0	0	0	1	1	0	1	0	1	0	0	0	0	1	0	0
XrPt400835	0	0	0	0	0	0	0	0	-	-	1	0	1	1	0	1	1	1	1	1	1	1	0	1	1	1	1	1	0	1	0	0	0	1	0	1	0	1	1	-	0	-	0	1	0	0	0	0	1
XrPt400840	1	1	1	-	0	0	-	0	0	1	1	0	0	0	1	0	1	1	1	1	0	1	-	1	1	-	1	1	1	1	1	1	0	1	1	-	0	0	1	1	0	0	1	1	0	1	0	0	1
XrPt400843	1	0	0	0	1	1	0	1	-	-	1	0	1	0	1	1	0	0	1	0	0	1	1	0	0	1	1	1	1	1	1	1	0	0	0	0	0	1	0	1	0	0	1	0	0	1	1	1	1
XrPt400854	0	1	1	0	0	1	0	1	1	0	1	1	1	1	1	0	1	1	1	1	0	1	0	1	1	0	0	1	0	1	1	1	0	0	1	0	0	1	0	1	1	1	0	0	0	1	1	1	0
XrPt400857	0	0	0	0	1	0	0	0	0	1	1	0	1	1	0	1	1	1	1	1	1	1	0	1	0	1	1	1	0	1	0	0	0	1	0	1	0	0	-	0	0	0	0	1	0	0	0	0	1
XrPt400861	0	0	0	0	0	1	0	0	1	0	0	0	1	0	0	1	0	1	1	0	0	0	0	1	0	1	-	1	1	0	1	1	0	0	0	0	0	0	0	0	0	0	1	0	0	1	0	1	0
XrPt400862	0	1	1	0	1	0	0	1	1	1	0	1	1	1	0	0	1	1	-	0	1	1	1	1	0	1	0	1	1	1	0	0	0	1	1	1	-	-	-	1	0	1	-	-	1	1	0	1	0
XrPt400863	0	0	0	1	0	0	1	0	1	1	1	1	1	1	1	1	0	0	0	1	0	1	0	-	1	0	0	-	1	0	1	1	1	0	1	0	1	1	0	1	1	1	0	1	0	0	0	1	0
XrPt400871	1	0	0	0	1	1	1	0	1	1	0	0	0	0	1	-	1	1	0	1	1	1	1	0	1	-	-	-	0	1	1	1	1	1	1	1	0	1	1	-	1	0	1	1	1	1	1	0	0
XrPt400873	-	1	1	1	0	0	1	0	1	1	0	1	0	1	0	1	1	1	1	1	1	0	1	1	1	0	-	0	0	0	0	0	1	1	1	1	1	0	1	-	1	0	0	1	1	0	0	0	0
XrPt400877	0	1	0	-	0	1	1	1	0	1	1	1	0	0	0	0	1	1	0	1	0	1	1	0	1	1	1	1	1	0	0	0	1	0	1	1	1	0	1	0	0	1	1	-	0	0	1	1	1
XrPt400878	1	0	0	1	0	1	0	1	1	1	0	0	0	0	1	1	1	0	0	1	1	1	1	0	1	0	0	0	0	0	0	0	1	1	1	1	0	1	1	0	0	0	1	1	1	0	0	1	0
XrPt400883	0	0	0	0	0	0	0	0	0	1	1	0	1	1	0	1	1	1	1	1	1	1	0	1	1	1	1	1	0	1	0	0	0	1	0	1	0	1	1	1	-	0	0	1	0	0	0	0	1
XrPt400890	1	1	0	1	0	1	1	0	1	1	1	1	0	1	1	-	1	1	1	0	1	1	0	1	1	0	1	0	1	1	1	1	0	1	1	1	0	1	1	1	1	1	0	1	1	0	1	1	0
XrPt400902	0	1	1	0	0	1	0	1	1	0	1	1	1	1	1	0	1	1	1	1	0	1	0	1	1	0	1	1	0	1	0	1	0	1	1	1	0	1	1	0	1	1	0	0	1	1	1	1	0
XrPt400903	1	0	1	1	0	0	0	0	1	0	0	1	1	1	0	0	0	0	0	1	1	0	1	1	0	1	1	0	1	1	0	0	1	1	1	1	1	1	1	0	0	0	0	0	1	0	0	0	0
XrPt400907	1	-	1	0	0	1	1	1	1	0	0	0	1	0	1	1	0	0	0	1	1	0	0	0	0	1	1	1	1	0	1	0	1	1	0	-	1	0	-	0	1	0	0	0	1	1	0	0	0
XrPt400909	1	0	0	0	0	1	1	-	1	-	0	0	0	1	1	-	1	1	0	1	1	1	1	-	1	0	1	0	0	1	1	1	0	1	1	1	0	1	1	0	1	0	0	0	1	0	1	0	0
XrPt400917	0	0	1	0	0	0	0	0	0	1	1	0	0	-	0	-	0	0	0	0	1	-	0	1	0	1	-	1	1	1	1	0	0	1	0	1	0	0	1	0	0	0	1	1	0	0	0	0	1
XrPt400919	1	1	1	0	-	0	0	1	0	1	1	0	0	0	-	0	0	1	1	1	0	1	0	0	1	0	1	1	0	1	1	0	0	0	1	0	1	0	0	1	-	0	1	1	0	1	1	1	1
XrPt400921	1	0	1	0	0	1	1	1	1	0	0	1	1	1	0	1	1	1	1	0	1	0	1	0	1	1	0	0	1	1	0	0	0	1	1	1	1	1	1	-	0	1	0	0	0	0	0	0	0
XrPt400925	1	1	0	1	0	1	1	0	1	1	1	1	0	1	1	-	1	1	1	0	1	1	0	1	1	0	1	0	1	1	1	1	0	1	1	1	0	1	1	1	1	1	0	1	1	0	1	1	0
XrPt400933	0	0	0	0	-	0	1	0	0	1	1	0	1	1	1	1	1	1	1	1	1	1	0	1	0	0	1	1	0	1	0	0	0	1	0	1	0	0	1	1	0	-	0	1	0	0	0	-	1
XrPt400934	1	0	0	0	0	1	1	1	1	0	0	1	0	0	0	1	0	1	1	1	0	0	1	1	1	0	0	1	0	0	0	1	1	1	1	1	0	0	1	0	0	1	1	1	0	1	1	1	0
XrPt400935	1	1	1	1	1	1	1	1	1	1	0	1	1	1	0	1	0	1	0	0	1	0	1	1	0	1	0	0	0	0	-	-	-	0	-	1	0	1	-	0	1	1	0	0	1	0	1	1	-
XrPt400938	1	1	1	1	1	1	1	0	1	1	1	1	1	1	1	1	1	0	0	1	0	1	1	0	-	-	-	0	1	0	1	1	1	0	1	0	1	1	0	1	1	1	0	1	1	1	0	1	0
XrPt400940	0	0	1	0	1	0	1	0	1	0	1	0	0	0	0	0	1	0	1	1	0	0	1	0	0	0	1	1	0	0	0	1	0	0	0	0	0	0	0	1	1	1	0	0	1	1	0	1	0
XrPt400941	1	0	0	1	0	0	0	1	1	1	0	0	1	1	0	0	1	1	0	0	1	1	1	1	0	0	1	1	0	0	0	1	1	0	1	0	0	1	0	0	1	0	0	0	0	1	1	0	1
XrPt400952	1	0	0	0	0	0	0	0	0	1	1	0	0	1	0	-	1	0	1	1	1	1	0	-	0	1	0	-	0	1	0	0	0	-	0	1	0	1	-	0	0	-	0	1	0	0	0	0	1
XrPt400954	0	0	0	0	-	0	0	0	1	0	0	0	0	1	0	1	1	1	-	0	0	0	1	1	1	0	1	1	1	1	0	0	0	1	0	1	1	0	1	0	0	0	0	0	0	1	1	1	1
XrPt400956	0	1	1	0	0	0	0	0	-	-	1	0	0	0	0	1	1	1	0	0	1	0	1	0	1	1	0	1	1	1	1	0	0	1	0	1	0	0	1	0	0	0	0	0	0	1	1	1	1
XrPt400975	-	1	1	0	0	1	0	1	1	0	1	1	1	1	1	0	1	1	1	1	0	1	0	1	1	0	0	1	0	1	1	1	0	0	1	0	0	1	0	1	1	1	0	0	0	1	1	1	0
XrPt400980	0	1	1	1	0	1	1	0	1	1	0	0	1	1	1	0	1	1	1	1	0	0	0	1	0	0	0	1	0	0	0	1	0	1	1	1	0	1	1	0	1	1	1	0	1	1	1	1	0
XrPt400981	0	-	1	1	1	1	0	0	1	1	0	0	0	0	1	0	0	1	1	0	0	1	1	1	-	0	0	1	1	0	1	0	0	0	1	0	1	0	0	0	0	1	1	1	0	0	1	1	1
XrPt400983	0	1	1	0	1	0	0	0	0	1	0	0	1	1	0	0	1	1	0	0	0	1	1	0	0	1	0	1	0	1	0	0	0	0	1	0	0	0	0	1	0	1	0	0	1	1	0	1	0
XrPt400986	1	0	0	0	1	1	1	0	1	1	0	0	0	0	1	-	1	1	0	1	1	1	1	1	1	0	0	0	0	1	1	1	1	1	1	1	0	1	1	0	1	0	1	1	1	1	1	0	0
XrPt400987	1	0	0	1	1	-	0	1	1	0	1	0	1	0	1	1	0	-	1	-	0	1	-	1	0	1	1	1	1	1	1	1	1	-	0	0	-	1	-	1	1	0	1	0	-	1	1	1	1
XrPt400988	1	0	-	0	0	1	1	0	0	1	1	1	0	1	1	1	0	0	0	1	0	0	0	0	1	0	1	1	0	1	1	1	1	0	0	0	-	-	0	1	0	0	0	0	0	1	1	1	1
XrPt400993	1	0	0	0	0	0	0	0	0	1	1	0	1	1	0	1	1	1	1	1	1	1	0	1	-	1	1	1	0	1	0	0	0	1	0	1	-	1	1	1	-	1	0	1	0	0	0	0	1
XrPt400996	-	0	0	0	0	0	0	0	0	1	1	0	1	1	0	1	1	1	1	1	1	1	0	1	1	1	1	1	0	1	0	0	0	1	0	1	0	1	1	-	0	-	0	1	0	0	0	0	1
XrPt400997	-	1	1	0	0	-	0	1	1	0	1	1	1	1	1	0	1	1	1	1	0	-	0	1	-	0	-	-	0	-	0	1	-	1	1	1	-	1	1	0	-	1	0	-	1	1	1	1	0
XrPt400998	0	-	-	0	0	1	1	1	-	1	0	1	1	0	1	1	0	0	0	1	0	0	0	0	1	0	1	1	1	0	1	1	1	0	-	-	1	0	0	1	1	1	0	1	0	1	1	1	1
XrPt401000	0	0	1	0	0	0	0	0	0	1	0	0	1	1	1	1	0	0	0	0	1	1	0	0	0	0	0	0	0	1	1	1	0	0	0	0	1	1	0	1	1	0	0	0	1	0	0	0	1
XrPt401024	1	1	1	0	1	0	0	1	0	0	1	1	1	0	1	1	1	0	1	0	1	0	0	-	0	1	1	1	1	0	-	1	0	1	1	1	1	0	1	1	0	0	0	0	0	1	1	1	1
XrPt401040	1	0	-	1	0	0	0	0	1	1	0	0	1	1	0	1	1	1	0	0	1	1	0	1	0	0	1	1	0	0	0	1	1	0	1	0	0	0	0	0	1	0	0	0	0	1	1	0	1
XrPt401044	0	0	0	0	1	0	0	0	0	1	1	0	1	1	0	1	1	1	1	1	1	1	0	1	0	1	-	1	0	1	0	0	0	1	0	1	0	0	1	0	0	0	0	1	0	0	0	0	1
XrPt401047	0	0	1	0	1	0	-	0	1	0	1	0	0	0	0	-	1	0	1	1	0	0	1	0	0	0	1	-	0	0	0	1	-	-	0	0	0	0	0	1	1	-	0	0	1	1	0	1	0
XrPt401048	0	1	1	1	1	1	1	1	1	0	0	1	0	0	1	0	0	0	0	0	0	0	1	0	1	0	1	0	1	0	1	1	1	0	1	0	1	0	0	1	1	0	1	0	1	1	1	1	0
XrPt401063	1	0	0	1	0	0	0	0	0	0	1	0	-	1	1	1	0	0	1	0	1	1	0	0	1	0	0	0	1	0	0	1	1	1	1	1	0	0	1	0	1	0	0	1	1	0	1	0	1
XrPt401071	1	1	1	1	1	1	1	1	1	0	0	1	1	0	1	1	1	1	1	1	0	1	1	0	1	0	0	0	0	0	1	1	1	0	1	0	1	1	0	0	1	1	0	0	1	1	1	1	1
XrPt401081	-	0	0	1	0	0	0	1	1	1	1	0	1	1	-	1	-	1	0	1	1	1	-	1	0	-	0	0	1	1	0	0	0	0	0	0	1	1	0	-	-	0	0	-	1	1	0	0	0
XrPt401083	1	1	0	1	1	0	0	1	0	1	1	0	0	0	1	0	0	1	0	1	0	1	0	1	0	0	1	1	0	1	1	1	1	0	0	1	1	0	1	1	1	0	1	1	1	1	1	1	1
XrPt401099	0	0	0	1	0	1	1	0	1	0	0	1	1	1	0	1	1	0	0	0	1	0	1	1	-	1	0	0	1	0	0	1	1	1	0	1	0	1	1	0	0	1	0	0	1	0	1	0	0
XrPt401107	0	0	0	1	-	1	1	0	0	1	1	1	0	1	-	1	0	1	0	1	0	0	0	0	0	0	1	1	1	0	1	1	1	0	0	0	1	0	0	0	1	0	0	0	0	1	1	0	1
XrPt401110	0	0	0	1	0	1	0	0	0	0	0	0	0	1	1	1	0	1	1	1	0	-	1	0	0	0	0	0	0	0	1	1	1	1	-	1	0	1	1	0	0	0	1	0	0	1	0	1	1
XrPt401113	1	0	1	1	1	1	1	0	0	1	0	1	0	0	0	0	1	0	1	0	0	0	0	1	1	0	1	1	0	0	1	1	1	1	1	1	0	1	1	0	0	1	1	0	0	0	1	1	1
XrPt401117	0	1	1	1	1	1	0	0	1	1	0	0	0	0	1	0	0	1	-	0	0	1	1	1	1	0	0	1	1	0	1	0	0	0	1	0	-	0	0	0	0	1	1	1	0	0	1	1	1
XrPt401137	1	1	1	1	0	1	1	-	1	0	0	0	1	0	1	1	0	0	0	1	1	0	1	-	0	1	1	1	1	0	0	0	1	0	0	1	1	0	1	0	1	0	0	0	0	1	0	0	0
XrPt401138	0	0	0	0	1	1	0	1	0	0	0	0	0	0	1	0	1	1	1	0	1	1	1	1	1	1	1	1	0	0	0	0	-	1	1	1	0	0	1	0	0	0	1	1	-	1	1	1	1
XrPt401146	0	1	1	0	1	0	0	0	1	0	0	0	1	0	0	0	1	0	1	1	0	0	1	0	0	0	1	0	0	0	1	0	0	0	0	0	0	0	0	1	0	1	0	0	1	1	0	1	0
XrPt401152	1	1	1	0	1	0	0	1	0	1	1	0	0	0	1	0	0	1	1	1	0	1	0	0	1	0	1	1	0	1	1	0	0	0	1	0	1	0	0	1	1	0	1	1	0	1	-	1	1
XrPt401156	0	1	0	1	1	1	0	1	1	1	-	1	1	1	0	1	-	0	1	0	0	1	1	1	1	1	-	1	1	0	0	1	-	0	0	0	1	1	0	-	0	-	0	0	1	1	1	1	0
XrPt401173	-	1	1	0	1	-	1	-	1	0	1	1	0	1	0	0	1	1	0	-	1	-	-	0	0	0	-	0	1	0	1	1	1	-	0	0	0	1	0	1	1	1	1	-	0	1	0	1	1
XrPt401183	0	0	0	0	0	0	0	0	0	1	1	0	1	1	0	1	1	1	1	1	1	1	0	1	1	1	1	1	0	1	0	0	0	1	0	1	0	1	1	1	0	1	0	1	0	0	0	0	1
XrPt401192	1	0	0	0	0	0	0	0	0	1	1	0	1	1	0	1	1	1	1	1	1	1	0	1	1	-	1	1	0	1	0	0	0	1	0	1	0	1	1	1	0	1	0	1	0	0	0	0	1
XrPt401194	1	1	1	1	1	-	1	1	1	0	0	1	1	1	1	1	1	1	1	1	0	0	1	-	1	1	-	0	1	0	0	1	1	1	1	1	1	1	1	0	0	1	0	1	1	1	1	1	0
XrPt401199	0	0	0	1	0	1	1	0	0	1	1	0	0	1	0	1	0	-	0	1	0	1	1	1	1	-	0	1	1	0	-	1	1	1	0	1	0	1	1	0	-	1	1	0	-	1	0	-	0
XrPt401200	1	1	0	-	0	1	0	1	1	1	0	0	0	0	1	1	1	0	0	1	1	1	1	0	1	0	1	0	0	0	0	0	1	1	1	1	0	1	1	1	0	0	1	1	1	0	0	1	0
XrPt401203	-	0	0	0	1	0	1	0	-	1	1	0	1	1	1	1	1	1	1	1	1	1	0	1	0	0	1	1	0	1	0	0	0	1	0	1	0	0	1	1	0	0	0	1	0	0	0	1	1
XrPt401204	1	0	0	0	1	0	0	0	1	0	0	0	1	1	1	1	0	0	1	0	1	0	0	0	0	0	0	0	1	1	1	1	0	1	0	-	-	1	-	1	1	0	0	0	1	1	0	0	-
XrPt401215	0	1	1	1	1	1	1	-	1	1	1	-	1	1	0	1	1	1	0	0	1	0	1	1	0	-	1	1	1	1	1	0	1	1	0	1	1	1	1	1	0	1	1	1	-	1	1	1	0
XrPt401220	1	1	0	1	0	1	0	1	1	1	0	0	0	0	1	1	1	0	0	1	1	1	1	0	1	0	1	0	0	0	0	0	1	1	1	1	0	1	1	1	0	0	1	1	1	0	0	1	0
XrPt401221	1	1	0	1	0	1	1	0	1	1	1	1	0	1	1	-	1	1	1	0	1	1	0	1	1	0	1	0	1	1	1	1	0	1	1	1	0	1	1	1	1	1	0	1	1	0	1	1	0
XrPt401225	-	1	0	0	1	1	1	1	0	0	1	0	0	0	1	1	0	0	0	1	1	1	1	0	1	1	1	1	0	0	0	1	1	1	1	1	0	0	1	0	0	0	0	0	1	0	0	0	0
XrPt401256	-	0	-	1	0	0	1	0	0	0	1	0	0	0	1	0	1	0	-	1	0	0	0	0	-	0	0	0	0	0	1	0	1	1	1	1	1	0	-	0	1	0	0	1	0	0	1	0	1
XrPt401262	-	1	1	1	1	0	1	1	1	-	0	0	1	0	1	-	1	1	1	1	0	-	1	0	-	0	0	0	1	-	1	1	1	-	1	0	1	1	0	1	1	1	0	0	1	1	1	1	1
XrPt401273	0	0	0	0	1	0	-	0	0	-	-	0	1	1	1	1	1	1	1	1	1	1	0	-	0	0	1	1	0	1	0	0	0	1	0	-	0	0	1	1	0	1	0	-	0	0	0	-	1
XrPt401275	1	0	1	0	0	0	0	0	1	1	0	0	1	1	1	0	1	1	0	1	0	0	1	1	0	1	0	0	-	1	0	0	1	1	1	1	1	1	1	0	0	0	0	0	0	0	1	0	0
XrPt401282	0	1	1	1	1	1	1	0	1	1	0	0	1	1	1	0	1	1	1	1	0	1	1	1	-	0	0	1	1	0	1	1	0	0	1	0	1	1	0	0	1	1	1	1	1	1	1	1	1
XrPt401284	1	1	0	-	1	1	0	1	1	1	1	0	0	0	1	1	1	0	0	0	1	1	1	0	1	1	0	0	0	0	0	0	1	1	1	1	0	1	1	0	0	0	0	1	1	0	0	1	0
XrPt401292	0	1	0	-	0	0	1	0	1	1	0	1	0	1	0	0	0	1	1	1	0	0	0	0	-	0	-	0	0	0	0	1	-	-	-	-	1	0	-	0	1	0	1	-	1	0	0	0	1
XrPt401296	0	0	0	1	0	1	0	1	0	0	0	0	0	0	1	0	1	1	1	0	1	1	1	1	1	-	1	1	0	0	0	0	0	1	1	1	0	0	1	0	0	0	1	1	1	1	1	1	1
XrPt401305	0	0	0	1	1	1	0	0	1	1	1	1	0	1	0	0	1	1	1	0	0	1	1	1	1	0	-	-	0	1	0	1	0	1	1	-	0	1	-	1	0	1	1	1	0	0	1	1	1
XrPt401314	1	1	1	1	1	1	1	1	-	-	0	1	1	1	0	0	0	1	0	0	1	0	1	1	0	1	0	0	0	0	0	1	1	0	0	0	0	0	0	0	1	1	0	0	1	0	1	1	1
XrPt401319	1	1	1	1	1	1	1	1	1	1	0	0	0	0	0	0	1	0	0	1	0	1	1	1	1	0	1	0	0	1	1	-	1	1	1	1	1	1	1	1	1	1	0	1	1	0	0	0	0
XrPt401322	1	1	1	0	0	0	1	1	0	1	0	0	0	0	1	0	1	1	1	1	1	1	0	1	1	0	0	0	0	0	-	0	1	1	1	1	1	0	1	1	1	1	1	1	1	0	1	0	0
XrPt401334	0	1	1	1	0	0	1	0	1	1	0	1	0	1	0	-	0	1	1	1	0	0	1	1	1	0	1	0	0	0	0	1	1	1	1	1	1	0	1	0	1	1	1	1	1	0	0	0	0
XrPt401335	1	0	1	1	1	1	1	1	1	1	0	0	0	0	0	0	1	0	0	0	0	1	1	1	1	0	1	0	0	1	1	-	1	1	1	1	1	1	1	1	1	1	0	1	1	0	0	0	0
XrPt401344	0	1	1	0	1	-	0	0	1	0	0	0	1	0	0	0	1	0	1	1	0	0	1	0	0	0	1	0	0	0	1	0	0	0	0	0	0	0	0	-	0	1	0	0	1	1	0	1	0
XrPt401345	1	1	1	0	0	1	1	-	1	0	0	0	1	0	1	1	0	0	0	1	1	0	1	0	0	1	1	1	1	0	0	0	1	1	0	-	1	0	-	0	1	0	0	1	0	1	0	0	0
XrPt401346	1	1	1	0	0	0	0	0	0	1	1	0	0	0	1	0	1	1	1	1	0	1	0	1	1	0	1	1	1	1	1	1	0	1	1	1	1	0	-	-	0	0	1	1	0	1	0	0	1
XrPt401348	1	1	1	1	1	0	0	1	1	1	0	0	1	1	-	1	1	1	0	1	0	0	0	-	1	0	1	1	1	1	0	0	1	1	-	-	1	1	1	1	0	1	1	0	0	1	-	1	-
XrPt401350	1	1	0	1	1	1	1	1	1	0	0	1	1	1	1	1	1	1	1	1	0	0	1	0	1	1	0	0	1	0	1	1	1	1	1	1	1	1	1	0	0	0	0	1	1	1	1	1	-
XrPt401352	1	0	0	0	1	1	0	1	1	1	0	0	0	0	0	0	1	1	-	0	0	0	1	1	0	1	1	1	0	1	0	0	1	1	0	1	0	1	1	0	0	0	1	0	1	1	1	0	1
XrPt401356	0	0	1	1	0	1	1	0	1	1	0	0	0	1	1	-	0	1	0	1	0	1	1	-	1	0	-	0	0	1	1	1	1	0	0	0	1	1	0	0	1	1	1	1	1	0	0	0	0
XrPt401358	0	0	1	0	0	0	0	1	0	1	0	1	0	0	1	0	1	1	1	0	0	0	0	1	1	0	1	1	0	0	0	0	0	1	1	1	0	0	1	-	0	1	1	1	1	1	0	1	-
XrPt401359	0	0	1	0	0	0	0	1	0	1	0	1	0	0	1	0	1	1	1	0	0	0	0	1	1	0	1	1	0	0	0	0	0	1	1	1	0	0	1	-	0	1	1	1	1	1	0	1	-
XrPt401366	0	1	0	1	1	1	1	1	0	0	1	0	0	0	0	0	1	0	0	0	1	1	1	1	1	1	1	1	0	0	1	1	1	0	0	0	0	0	0	0	-	0	0	1	1	0	0	0	0
XrPt401370	0	1	1	1	0	0	1	0	1	1	1	1	1	1	0	1	0	0	0	1	0	0	0	0	0	0	0	0	1	1	1	1	1	0	0	0	1	1	0	1	1	1	0	0	0	0	0	0	-
XrPt401379	-	0	0	0	1	1	0	0	0	0	1	-	1	0	1	1	0	1	1	1	1	1	1	0	0	-	0	0	0	0	1	1	-	0	1	0	1	1	0	0	0	0	1	0	0	1	0	1	1
XrPt401390	0	0	0	0	1	0	0	1	0	1	0	1	0	0	0	0	1	1	1	0	0	0	0	1	1	0	-	1	0	0	0	0	1	1	1	1	0	1	1	0	0	0	1	1	1	1	1	1	0
XrPt401394	1	1	0	0	0	1	1	1	1	0	0	1	0	0	0	1	1	1	1	1	0	0	0	1	1	1	0	1	0	0	0	0	1	1	1	1	0	0	1	0	0	1	1	1	-	1	1	1	0
XrPt401396	-	1	1	0	1	1	1	1	0	0	0	0	0	0	1	-	1	0	1	1	1	1	0	1	1	0	0	0	0	0	1	1	1	1	1	1	1	1	1	1	1	1	1	0	1	0	-	0	0
XrPt401400	1	1	0	1	-	1	1	0	1	1	1	1	0	1	1	-	1	1	1	0	1	1	0	1	1	0	1	0	1	1	1	1	0	1	1	1	-	1	1	1	1	1	0	1	1	0	1	1	0
XrPt401415	-	0	0	0	0	0	0	0	0	1	1	0	0	1	0	1	1	0	1	1	1	1	0	-	0	1	1	1	0	1	0	0	0	1	0	1	0	1	1	-	0	0	0	1	0	0	0	0	1
XrPt401418	0	1	0	1	0	0	0	0	1	1	1	0	0	0	0	1	1	1	0	0	1	0	1	1	1	1	0	1	1	1	1	0	0	-	0	1	0	0	1	0	0	0	-	0	0	1	1	1	0
XrPt401420	-	0	0	1	1	0	1	1	1	0	-	1	1	1	0	1	0	-	0	1	1	1	1	0	1	0	1	1	0	0	1	0	0	1	0	1	1	1	1	1	1	0	0	0	1	1	0	0	1
XrPt401427	0	1	0	0	1	1	1	1	0	0	1	-	0	0	1	1	0	0	0	1	1	1	1	0	1	1	1	1	0	0	0	1	1	1	1	1	0	0	1	0	-	0	0	0	1	0	0	0	0
XrPt401443	-	0	0	1	1	1	1	1	0	0	1	0	0	1	1	-	1	0	0	0	0	1	1	1	1	1	1	1	0	0	1	1	1	0	0	0	0	0	0	0	0	0	0	-	1	0	0	0	0
XrPt401448	0	1	0	1	1	1	-	0	-	1	1	0	-	0	0	1	1	0	-	0	1	1	1	1	0	1	1	0	1	1	0	1	0	-	0	-	-	1	-	-	1	0	1	-	-	-	-	-	1
XrPt401449	1	1	1	0	1	0	0	1	0	1	1	0	0	0	1	0	0	1	1	1	0	1	0	0	1	0	1	1	0	1	1	0	0	0	1	0	1	0	0	1	1	0	1	1	-	1	-	1	1
XrPt401450	1	0	0	0	0	0	0	0	0	1	1	0	1	1	0	1	1	1	1	1	1	1	0	1	1	1	0	1	-	1	0	0	0	1	0	1	0	1	1	1	0	1	0	1	0	0	-	0	1
XrPt401453	0	1	1	0	1	0	0	1	1	1	0	1	1	1	0	0	1	1	0	0	1	1	1	-	0	1	0	1	1	1	0	0	0	1	1	1	-	1	1	1	0	1	1	1	1	1	0	1	0
XrPt401455	0	-	0	1	1	1	-	0	1	1	1	0	1	-	0	1	1	0	1	0	1	1	1	1	0	-	1	0	1	1	0	1	0	-	-	1	1	1	1	1	1	0	1	0	-	-	1	1	1
XrPt401456	0	-	0	0	0	1	0	1	1	1	1	1	1	1	1	1	0	0	1	1	1	0	1	0	1	0	1	1	0	1	0	1	0	0	0	0	0	1	0	1	-	1	0	1	1	1	1	1	1
XrPt401462	1	1	0	1	0	1	0	0	1	1	0	0	1	0	1	1	0	0	1	1	0	0	0	1	1	1	0	1	0	1	0	0	-	1	1	1	1	0	1	1	0	0	0	0	1	0	1	0	-
XrPt401463	0	1	1	0	1	1	0	0	0	-	1	-	0	0	1	-	0	0	1	1	0	0	0	0	1	1	0	1	1	1	1	0	-	1	0	1	1	0	1	1	0	1	-	0	1	1	1	1	0
XrPt401469	1	-	0	1	0	1	0	1	0	1	0	1	1	1	1	1	0	1	0	0	1	1	0	1	1	1	0	0	1	1	1	1	1	1	1	1	1	1	1	0	0	0	1	1	0	0	1	0	1
XrPt401471	1	1	0	1	0	1	0	0	1	1	0	0	1	0	1	1	0	0	1	1	0	0	0	1	1	1	-	1	0	1	0	0	1	1	1	1	1	0	1	1	0	0	0	0	1	0	1	0	1
XrPt401477	1	-	1	0	1	1	1	0	1	0	0	1	1	1	1	0	0	-	1	1	0	1	0	0	0	1	1	0	0	0	1	1	1	1	1	1	1	1	1	1	1	1	1	1	1	0	0	0	1
XrPt401478	1	1	1	0	0	1	1	1	1	0	0	0	1	0	1	1	0	0	0	1	1	0	0	0	0	1	1	1	1	0	1	0	1	1	0	1	1	0	1	0	1	0	0	0	1	1	0	0	0
XrPt401480	1	0	0	1	0	1	0	1	1	1	0	0	0	0	1	1	1	0	0	1	1	1	1	0	1	-	1	0	0	0	0	0	1	1	1	1	0	1	1	1	0	0	1	1	1	0	0	1	0
XrPt401481	1	0	0	1	1	1	1	0	0	1	1	1	0	1	1	1	0	1	0	1	0	0	0	0	0	0	1	1	1	0	1	1	1	0	0	0	1	0	0	0	1	0	0	0	0	1	1	0	1
XrPt401484	1	1	0	1	0	1	0	0	1	1	0	0	1	0	1	1	0	0	1	1	0	0	0	1	1	1	0	1	0	1	0	0	-	1	1	1	1	0	1	1	0	0	0	0	1	0	1	0	1
XrPt401497	-	0	1	1	0	1	0	0	1	0	0	0	1	1	1	1	1	-	1	0	1	0	-	-	0	1	1	0	0	1	0	1	-	0	1	0	1	0	0	1	1	0	1	0	1	0	1	0	1
XrPt401508	0	0	0	0	1	0	1	0	0	1	1	0	1	1	1	1	1	1	1	1	1	1	0	1	0	0	1	1	0	1	0	0	0	1	0	1	0	0	1	1	0	1	0	1	0	0	0	-	1
XrPt401509	1	1	0	1	1	1	1	1	1	0	0	1	1	0	1	1	1	1	1	1	0	1	1	0	1	0	0	0	1	0	1	1	1	0	1	0	1	1	0	1	1	1	0	0	1	1	1	1	1
XrPt401519	-	1	1	-	0	1	0	1	1	0	1	1	1	-	1	0	-	-	-	1	0	1	-	1	1	0	0	1	0	1	-	1	-	-	1	0	0	1	0	1	1	-	0	0	0	1	-	-	0
XrPt401521	0	1	1	0	1	1	1	1	0	1	1	1	0	0	1	0	0	0	1	1	0	0	1	0	1	1	0	0	1	1	1	0	0	1	0	1	1	1	1	1	0	1	1	1	1	0	1	1	0
XrPt401528	1	0	0	0	0	0	0	0	0	1	1	0	1	1	0	1	1	1	1	1	1	1	0	1	-	1	1	1	0	1	0	0	0	1	0	1	0	1	1	1	0	1	0	1	0	0	0	0	1
XrPt401529	1	0	0	1	1	1	1	1	1	1	0	1	1	1	0	1	-	-	0	0	1	0	1	1	0	1	0	0	-	-	0	0	1	-	-	-	0	1	-	0	1	1	0	0	1	0	1	1	-
XrPt401530	1	0	1	1	1	1	1	1	0	1	1	1	0	1	1	1	1	1	1	1	1	0	1	1	1	1	1	1	1	1	1	1	1	1	0	1	1	0	1	0	1	1	1	0	1	1	1	1	1
XrPt401531	0	0	1	1	0	1	1	0	1	1	0	0	0	0	0	1	1	0	0	1	0	1	1	1	1	0	1	0	0	1	1	-	1	0	0	0	1	1	0	1	1	1	0	1	1	0	0	0	0
XrPt401532	1	1	1	1	1	-	1	1	-	0	0	0	1	0	1	1	1	1	-	-	0	1	-	0	1	0	-	0	0	0	1	1	1	0	1	0	1	1	0	1	-	0	1	0	-	1	1	1	-
XrPt401533	1	1	1	0	1	1	0	1	1	1	0	1	1	1	0	1	0	1	1	0	1	1	1	1	1	1	1	1	1	1	0	1	0	0	0	0	1	1	0	1	0	1	1	0	1	1	1	1	0
XrPt402322	1	0	0	1	1	1	0	0	0	1	0	0	0	0	1	0	1	1	0	1	0	1	1	0	1	0	-	1	0	1	0	0	1	1	0	1	0	1	1	0	1	0	1	1	1	1	1	1	0
XrPt402327	1	1	0	1	0	1	1	0	1	1	1	1	0	1	1	1	1	1	1	0	1	1	0	1	1	0	1	0	1	1	1	1	0	1	1	1	0	1	1	1	1	1	0	1	1	0	1	1	0
XrPt402328	1	1	1	0	0	1	1	1	1	0	0	0	1	0	1	1	0	0	0	1	1	0	0	0	0	1	1	1	1	0	1	0	1	-	0	1	1	0	1	0	1	0	0	0	1	1	0	0	0
XrPt402337	0	1	1	0	0	0	0	1	1	-	0	-	1	0	0	0	1	1	1	0	1	1	1	1	1	1	0	0	0	1	0	0	0	1	1	1	0	1	1	0	0	1	1	1	1	0	0	0	0
XrPt402339	1	0	0	1	0	1	1	0	1	1	1	0	0	1	1	-	1	1	1	0	1	1	0	1	1	0	1	0	1	1	1	1	0	1	1	1	0	1	1	1	1	0	0	1	1	0	1	1	0
XrPt402344	1	1	1	1	-	1	0	1	1	0	0	1	0	0	0	0	0	0	0	0	0	0	1	-	1	1	0	-	1	0	1	0	1	0	1	0	1	1	0	-	-	1	1	-	1	1	1	1	1
XrPt402348	0	1	1	0	0	0	0	1	1	-	0	0	1	0	0	0	1	1	1	0	1	1	1	1	1	1	0	0	0	1	0	0	0	1	1	1	0	1	1	0	0	0	1	1	1	0	0	0	0
XrPt402355	-	1	1	0	0	1	0	1	-	0	-	1	1	-	1	0	1	1	1	1	0	-	0	1	1	0	1	1	0	1	0	1	0	1	1	1	0	1	1	0	1	1	0	0	1	1	1	1	0
XrPt402361	1	0	0	1	0	1	0	-	0	1	0	1	1	1	1	1	0	1	0	0	1	1	0	1	1	1	0	0	-	1	1	0	1	1	1	1	1	1	1	0	0	0	1	-	0	0	1	0	1
XrPt402364	1	1	0	0	0	1	0	1	1	1	0	1	1	1	1	1	0	1	1	1	1	0	0	0	1	0	1	1	0	1	1	1	0	0	1	0	0	1	0	1	1	1	0	1	1	1	1	1	1
XrPt402365	0	0	0	0	0	1	0	0	0	0	1	1	1	1	1	1	0	1	1	0	1	0	0	0	0	1	0	1	1	0	0	1	-	0	0	0	0	1	0	0	0	0	1	0	0	1	1	1	1
XrPt402366	-	0	1	0	1	0	0	1	0	0	-	0	1	1	-	1	0	0	0	0	0	0	0	0	0	1	0	-	0	0	0	0	1	0	-	0	1	0	0	0	0	0	-	-	0	1	-	-	1
XrPt402367	0	1	0	0	1	1	1	1	0	1	1	0	0	0	1	1	1	1	1	0	0	1	0	0	1	-	1	1	1	0	0	1	-	0	0	0	0	0	0	1	1	1	0	1	-	1	1	1	1
XrPt402372	1	1	0	1	0	1	0	1	0	1	0	1	1	1	1	1	0	1	0	0	1	1	0	-	1	1	0	0	1	1	1	1	1	1	1	1	1	1	1	0	0	0	1	1	0	0	1	0	1
XrPt402377	1	0	1	0	0	0	1	0	1	1	1	0	1	1	1	-	1	1	0	0	0	0	1	1	0	1	0	0	0	1	0	0	1	1	1	1	1	1	1	0	0	0	0	0	0	0	1	0	0
XrPt402393	1	0	0	1	0	0	0	1	1	1	0	0	1	1	0	0	1	1	0	0	1	1	1	1	0	0	1	1	0	0	0	1	1	0	1	0	0	1	0	0	1	0	0	1	0	1	1	0	1
XrPt402398	1	1	0	0	1	0	1	1	0	1	1	1	0	0	0	0	0	0	1	1	0	1	0	0	1	1	0	1	1	0	1	0	0	1	0	1	0	1	1	0	0	1	0	1	0	1	0	1	0
XrPt402407	0	0	1	1	0	0	0	1	0	0	0	1	-	0	1	0	1	1	1	0	1	0	0	1	1	1	1	1	0	0	0	0	0	1	1	1	0	0	1	0	1	1	1	1	1	1	0	1	1
XrPt402416	0	1	0	-	1	1	0	0	0	0	1	1	1	0	1	1	0	1	1	1	1	1	-	0	0	0	-	0	0	0	1	1	0	0	-	0	1	1	0	0	0	1	1	0	0	1	0	1	-
XrPt402419	1	0	0	1	0	-	1	1	1	1	-	-	1	1	0	1	1	1	0	0	1	1	1	1	0	0	1	0	0	0	0	1	1	0	1	0	1	0	-	-	1	0	-	-	0	1	1	0	1
XrPt402420	1	1	1	0	0	1	1	1	1	0	-	-	1	0	1	1	0	0	-	1	1	0	-	0	0	1	-	1	1	0	1	0	-	1	-	1	-	-	1	-	1	0	0	-	1	1	0	0	0
XrPt402421	1	0	-	1	0	1	1	1	1	0	1	1	0	0	1	1	-	0	1	1	1	0	-	1	0	1	0	0	-	0	0	0	1	-	1	1	0	0	1	0	1	0	1	1	0	0	1	0	1
XrPt402427	1	0	1	0	0	0	0	1	1	1	0	1	1	1	0	0	1	0	0	0	0	0	0	1	1	1	-	1	1	1	0	0	1	1	0	1	0	0	1	1	1	0	0	1	1	0	1	0	0
XrPt402430	1	0	0	-	0	1	0	1	1	1	0	0	0	0	1	1	1	0	0	1	1	1	1	0	1	0	1	0	0	0	0	0	1	1	1	1	0	1	1	1	0	0	1	1	1	0	0	1	0
XrPt402431	1	1	1	1	1	0	0	1	1	1	0	0	1	1	1	1	1	1	0	1	0	0	0	-	1	0	1	1	1	1	0	0	1	1	1	1	1	1	1	1	0	1	1	0	0	1	-	1	1
XrPt402436	0	0	0	0	1	0	1	0	0	-	1	0	1	1	1	1	1	1	1	1	1	1	0	1	0	0	1	1	0	1	0	0	0	1	0	-	0	0	1	1	0	1	0	1	0	0	0	1	1
XrPt402442	1	1	0	1	0	1	0	0	-	-	0	0	1	-	1	1	0	0	1	1	0	0	0	1	1	1	0	1	0	1	0	0	1	1	1	1	1	0	1	1	0	0	0	0	1	0	1	0	1
XrPt402451	-	1	-	1	0	1	1	-	1	0	0	1	1	1	0	1	1	0	0	0	1	0	1	1	-	1	-	-	1	0	0	1	1	-	0	1	0	1	1	0	0	1	0	0	1	0	1	0	0
XrPt402454	0	0	0	1	1	1	1	0	-	-	1	1	0	0	1	0	0	0	1	0	1	1	1	1	0	1	0	0	0	0	1	1	1	0	0	0	0	0	0	0	1	0	0	1	1	0	1	1	1
XrPt402456	0	0	-	1	1	1	1	-	1	-	1	0	1	-	0	-	1	1	-	0	1	-	1	1	1	1	1	0	-	1	1	1	1	-	1	-	1	-	-	0	1	1	1	1	1	0	0	1	1
XrPt402461	-	1	1	0	1	1	0	0	0	-	1	1	0	0	1	-	0	0	1	1	0	0	0	0	1	1	0	1	1	-	1	0	-	1	0	1	1	0	1	1	0	1	1	0	1	1	1	1	0
XrPt402471	0	1	-	0	1	0	0	1	0	1	1	1	-	1	0	-	1	1	1	-	0	1	0	1	1	0	0	0	0	-	1	1	0	0	-	0	0	1	0	-	0	1	1	0	1	0	1	1	1
XrPt402478	0	1	0	1	1	1	0	0	0	0	1	1	1	0	1	1	0	1	1	1	1	1	1	0	0	0	0	0	0	0	1	1	0	0	1	0	1	1	0	0	0	1	1	0	0	1	0	1	1
XrPt402487	1	0	0	1	1	1	1	0	0	1	1	1	0	1	1	1	0	1	0	1	0	0	0	0	0	0	1	1	1	0	1	1	1	0	0	0	1	0	0	0	1	1	0	0	0	1	1	0	1
XrPt402489	0	0	1	1	0	0	0	-	0	0	0	1	0	0	1	0	1	1	1	0	1	0	0	0	1	1	1	1	0	0	0	0	0	1	1	1	0	0	1	0	1	-	1	1	1	1	0	1	1
XrPt402496	1	-	0	1	0	0	0	0	0	0	1	0	1	1	1	1	0	1	1	1	1	1	1	0	1	0	0	0	1	0	0	1	1	1	-	1	0	0	1	0	0	1	0	1	0	0	0	0	1
XrPt402510	0	1	1	0	1	1	1	1	1	0	1	1	0	1	0	0	1	1	0	1	1	1	1	0	0	0	1	0	1	0	1	0	1	0	0	0	0	1	0	1	1	1	1	1	0	1	0	1	1
XrPt402513	1	1	1	1	0	1	1	-	1	0	0	0	1	-	1	1	0	0	0	1	1	0	1	0	0	1	1	1	1	0	0	0	1	0	0	1	1	0	1	0	1	0	0	0	0	1	0	0	0
XrPt402514	0	0	0	0	1	0	1	0	0	1	1	0	1	1	1	1	1	1	1	1	1	1	-	1	-	-	1	1	0	1	0	0	0	1	0	1	0	0	1	1	-	1	0	1	0	0	0	1	1
XrPt402515	1	0	0	0	0	1	1	1	1	0	0	1	0	0	0	-	0	1	1	1	0	0	1	1	1	0	0	1	0	0	0	1	1	1	1	1	0	0	1	0	0	1	1	1	0	1	1	1	0
XrPt402522	1	0	0	1	1	1	1	1	1	1	0	1	1	1	0	1	0	1	0	0	1	0	1	1	0	1	0	0	0	0	0	1	1	0	0	0	0	0	0	0	1	1	0	0	1	0	1	1	1
XrPt402532	-	0	0	1	0	0	1	1	1	-	0	0	1	1	0	1	1	1	0	0	1	1	-	-	0	0	1	-	0	0	0	1	1	0	1	0	0	1	0	0	1	0	0	1	0	-	1	-	1
XrPt402538	0	0	1	0	0	1	0	0	0	0	0	1	1	1	1	0	1	0	1	1	0	1	0	1	1	0	1	1	1	0	0	1	0	1	1	1	0	1	1	0	1	0	0	0	1	1	1	1	0
XrPt402545	1	1	-	-	0	1	0	0	1	1	0	0	1	0	1	1	0	0	1	1	0	0	0	1	1	1	-	1	0	1	0	0	-	1	1	1	1	0	1	1	0	0	0	0	1	0	1	0	1
XrPt402551	0	1	1	0	0	1	0	1	1	0	1	1	1	1	1	0	1	1	1	1	0	1	0	1	1	0	1	1	0	1	0	1	0	1	1	1	0	1	1	0	1	1	0	0	1	1	1	1	0
XrPt402558	1	0	0	-	0	1	0	1	1	1	0	0	0	0	1	1	1	0	0	1	1	1	1	0	1	0	1	0	0	0	0	0	1	1	1	1	0	1	1	1	0	0	1	1	1	0	0	1	0
XrPt402560	1	1	0	1	1	1	1	1	1	0	0	1	1	0	1	1	1	1	1	1	0	1	1	0	1	0	-	0	1	0	1	1	1	0	1	0	1	1	0	1	1	1	0	0	1	1	1	1	1
XrPt402572	1	0	1	0	1	1	0	-	0	0	0	0	0	0	1	0	1	1	1	0	1	0	-	1	1	1	1	1	0	0	0	0	0	1	0	1	-	0	1	0	0	1	1	-	0	1	1	1	1
XrPt402575	1	1	1	1	1	1	0	0	1	0	1	1	0	1	0	1	1	1	1	0	1	1	1	1	1	1	0	0	0	1	0	1	0	1	1	1	0	1	1	1	0	1	1	1	0	0	1	0	1
XrPt402590	1	0	0	0	-	0	0	0	0	1	1	0	1	1	0	1	1	1	1	1	1	1	0	1	1	1	-	1	0	1	0	0	0	1	0	1	0	1	1	1	0	0	0	1	0	0	0	0	1
XrPt402601	1	0	0	0	-	1	0	0	0	1	1	1	0	1	0	0	0	0	0	0	1	1	0	1	0	1	1	1	1	1	0	0	0	1	0	1	0	0	1	0	-	1	-	1	0	0	0	0	1
XrPt402604	1	1	1	1	1	0	1	1	1	0	0	1	0	0	1	1	1	1	1	1	0	1	1	0	1	0	0	0	0	0	1	1	1	-	1	0	1	-	0	1	1	0	0	0	1	1	1	1	-
XrPt402607	1	0	-	0	0	0	0	0	1	1	0	1	1	1	0	1	1	1	1	1	1	0	0	0	0	0	0	0	1	1	1	0	0	1	1	1	1	1	1	1	1	1	1	1	0	1	1	1	1
XrPt402611	0	1	-	0	1	1	-	1	0	0	1	0	0	0	1	1	0	-	0	1	1	1	1	0	1	1	-	1	0	0	0	1	1	1	1	1	0	0	1	0	-	0	0	0	1	0	0	-	0
XrPt402612	0	1	1	0	1	0	0	0	0	1	0	0	1	1	0	0	1	1	0	0	0	-	-	0	0	1	-	1	0	1	0	0	0	0	1	0	0	0	0	1	0	1	0	0	1	1	0	1	0
XrPt402616	0	1	0	0	0	0	0	1	0	0	1	1	1	1	1	1	0	1	-	0	-	0	-	-	0	1	0	1	1	0	0	1	-	0	0	0	0	-	0	0	0	-	1	0	0	1	1	1	-
XrPt402617	1	1	1	1	1	-	0	1	1	1	0	0	1	1	1	1	1	1	0	1	0	0	0	-	1	-	1	1	1	-	0	0	1	1	1	1	1	1	1	1	0	1	1	0	0	1	-	1	-
XrPt402626	-	1	0	1	0	0	1	1	1	0	1	0	1	1	1	1	0	1	0	1	1	1	1	0	0	1	1	0	1	1	0	1	-	0	-	0	1	0	0	1	1	0	0	1	0	1	0	0	0
XrPt402630	1	1	0	0	0	1	1	1	1	0	0	1	0	0	0	1	1	1	1	1	0	0	0	1	-	-	0	1	0	0	0	0	1	1	1	1	0	0	1	0	0	1	1	1	-	1	1	1	0
XrPt402646	1	1	1	1	1	1	1	1	1	-	1	1	1	1	1	1	0	0	1	1	1	1	1	1	0	1	1	1	1	1	1	1	1	0	0	0	1	0	0	1	-	1	0	1	0	1	0	0	1
XrPt402647	0	0	1	-	0	0	0	0	0	-	-	0	0	0	0	0	0	0	0	0	1	1	1	1	0	0	-	-	0	1	1	0	-	0	0	0	0	0	0	-	1	1	1	0	0	0	-	-	1
XrPt402651	-	0	1	1	0	0	0	0	1	0	0	1	1	1	-	1	1	0	1	0	0	0	0	-	0	0	0	0	1	1	1	1	-	-	-	0	1	1	0	0	1	1	1	0	0	1	1	0	1
XrPt402652	1	0	1	1	0	0	0	0	1	1	0	1	1	1	0	1	0	0	0	1	1	0	1	1	0	0	0	0	0	1	1	0	0	1	1	1	1	1	1	0	0	0	1	1	0	0	0	0	1
XrPt402654	1	0	0	-	0	-	1	0	0	1	1	1	0	0	1	1	0	0	0	1	0	0	0	0	1	0	1	1	0	1	1	1	1	0	0	0	1	0	0	1	0	0	0	1	1	1	1	1	-
XrPt402657	0	1	1	1	1	0	1	0	0	0	1	1	1	1	0	0	-	-	1	0	0	0	0	1	0	1	0	1	1	1	1	1	0	0	0	0	1	0	0	0	1	1	1	0	0	1	1	0	1
XrPt402659	1	1	1	0	-	0	0	1	0	1	1	0	0	0	1	0	0	1	1	1	-	-	-	0	1	0	1	1	0	-	1	0	0	0	1	0	1	-	0	1	-	0	1	1	-	-	1	1	1
XrPt402670	1	1	1	1	1	1	1	1	1	0	0	1	0	1	1	0	0	0	1	1	0	1	0	-	0	-	1	0	0	0	1	0	1	1	1	-	-	1	-	1	1	1	1	1	1	0	-	-	1
XrPt401544	0	1	1	1	1	1	1	1	1	0	0	1	0	0	1	0	0	0	0	0	0	0	1	0	1	0	1	0	1	0	1	1	1	0	1	0	1	0	0	1	1	0	1	0	1	1	1	-	0
XrPt401552	0	0	1	0	0	1	0	-	1	0	0	1	1	1	1	0	1	0	1	1	0	1	0	1	1	0	-	1	0	0	0	1	0	1	1	1	1	1	1	0	1	0	0	0	1	1	0	1	0
XrPt401562	0	0	1	1	0	1	0	0	1	0	0	0	1	1	1	1	1	1	0	0	1	0	1	1	-	1	1	-	0	1	0	1	1	0	1	0	1	0	0	1	1	0	1	-	0	0	1	0	1
XrPt401563	0	1	1	0	1	1	1	1	0	1	1	1	-	1	0	0	-	1	0	0	0	1	1	1	-	1	-	1	1	-	1	0	1	0	0	1	0	1	1	0	0	1	0	1	0	0	1	1	1
XrPt401565	0	1	1	0	1	0	0	1	0	1	0	1	1	0	1	0	1	0	0	1	1	0	1	0	1	1	0	0	0	1	0	0	0	1	0	1	1	1	1	1	0	1	1	0	1	0	1	1	0
XrPt401566	1	0	-	1	0	1	1	-	1	1	1	0	0	1	1	-	1	1	1	0	1	1	-	1	1	0	1	0	1	1	1	1	0	1	1	1	0	1	1	-	1	0	0	1	1	0	1	1	0
XrPt401570	1	1	0	-	1	1	0	1	1	1	1	0	0	0	1	1	1	0	0	0	1	1	1	0	1	1	0	0	0	0	0	0	1	1	1	1	0	1	1	0	0	0	0	1	1	0	0	1	0
XrPt401573	-	1	1	0	-	-	1	1	0	1	0	1	1	0	-	0	1	1	1	0	0	0	1	-	0	1	1	-	0	1	1	0	-	0	0	-	1	1	0	1	-	1	1	-	1	1	0	1	0
XrPt401574	-	0	1	0	1	0	0	1	0	-	1	-	1	0	1	-	1	0	0	0	1	1	0	0	0	1	0	1	1	1	0	0	0	0	0	0	1	1	0	1	0	0	0	0	0	1	1	1	1
XrPt401576	1	0	0	0	1	1	0	1	0	1	1	1	0	1	-	-	-	-	1	0	0	1	0	1	1	0	0	1	0	0	1	0	1	1	0	1	0	1	1	0	0	0	0	0	1	1	1	1	1
XrPt401579	1	1	1	0	0	1	1	1	1	0	0	1	1	1	0	1	1	1	1	0	1	0	1	-	1	1	0	0	1	1	0	0	0	1	1	1	1	1	1	1	0	1	0	0	0	0	0	0	0
XrPt401589	0	1	1	1	1	1	1	1	1	0	0	1	0	0	1	0	0	0	0	0	0	1	1	0	0	0	1	0	1	0	1	1	1	0	-	0	1	0	0	1	1	0	1	0	1	1	1	1	0
XrPt401592	1	1	1	0	0	1	1	-	0	0	0	0	1	0	1	1	0	0	0	1	1	0	0	0	0	1	1	1	1	0	1	0	1	0	0	1	1	0	1	0	1	0	0	0	1	1	0	0	0
XrPt401620	1	0	0	1	0	0	-	-	1	1	0	0	1	1	0	1	1	1	0	0	1	1	0	1	-	0	1	1	0	0	0	1	1	0	1	0	0	0	-	-	1	0	0	0	0	1	1	0	1
XrPt401621	1	0	0	0	0	0	0	0	0	1	1	0	1	1	0	1	1	1	1	1	1	1	0	1	-	1	1	1	0	1	0	0	0	1	0	1	0	1	1	1	0	1	0	1	0	0	0	0	1
XrPt401633	0	1	1	0	1	1	0	0	0	1	1	1	0	0	1	0	0	0	1	1	0	0	0	0	1	1	0	1	1	1	1	0	0	1	0	1	1	1	1	1	0	1	1	0	1	1	-	1	0
XrPt401636	1	0	0	0	0	0	0	0	0	0	1	0	0	0	1	0	1	1	1	1	-	1	0	0	1	0	-	1	1	1	1	0	0	1	1	1	1	1	1	1	0	0	1	1	0	1	1	0	1
XrPt401641	0	0	0	1	0	0	0	1	0	0	1	0	1	1	1	1	0	1	1	1	1	1	1	0	1	0	0	0	1	0	0	1	1	1	1	1	0	0	1	0	0	0	1	1	0	0	0	1	1
XrPt401651	1	1	1	0	1	0	0	1	0	1	1	0	0	0	1	0	0	1	-	1	0	1	0	0	-	0	-	1	0	1	1	0	0	0	1	0	1	0	0	1	1	0	1	1	0	1	0	1	1
XrPt401653	1	1	0	1	1	1	0	1	1	1	1	0	1	1	0	1	0	1	0	1	1	1	1	0	0	1	0	0	1	1	1	1	1	0	0	0	1	1	0	1	-	1	0	0	-	0	1	0	0
XrPt401657	0	1	1	0	0	1	0	1	1	0	1	1	1	1	1	0	1	1	1	1	0	1	0	1	1	0	-	1	0	1	1	1	0	0	1	0	0	1	0	1	1	1	0	0	0	1	1	1	0
XrPt401670	0	0	0	0	-	0	0	0	0	1	1	0	1	1	0	1	1	1	1	1	1	1	0	1	1	1	1	1	0	1	0	0	0	1	0	1	0	1	1	1	0	0	0	1	0	0	0	0	1
XrPt401682	1	0	0	0	1	1	0	-	0	0	1	0	1	-	-	1	0	1	0	0	1	1	1	0	0	1	0	-	1	1	1	1	-	0	0	0	0	1	0	1	0	0	1	0	-	1	1	1	1
XrPt401684	0	1	1	1	0	1	1	0	1	1	0	0	1	1	1	0	1	1	1	1	0	0	0	1	0	0	0	1	0	0	0	1	0	1	1	1	0	1	1	0	1	1	1	0	1	1	1	1	0
XrPt401686	0	1	1	1	1	0	0	0	-	-	1	0	1	1	1	1	1	0	0	0	1	1	0	0	0	1	1	0	1	1	1	0	0	0	0	0	1	1	0	1	1	0	0	0	1	0	0	0	1
XrPt401688	0	1	1	0	1	1	0	0	0	1	1	1	0	0	1	0	0	0	1	1	0	0	0	0	1	1	0	1	1	1	1	0	0	1	0	1	1	1	1	1	0	1	1	0	1	1	-	1	0
XrPt401697	-	0	1	0	1	1	0	-	0	0	0	0	0	0	1	0	1	1	1	0	1	0	-	1	1	1	1	1	0	0	0	0	0	1	0	1	0	0	1	0	0	1	1	-	-	1	1	1	1
XrPt401704	1	-	1	1	1	0	1	1	1	1	1	0	0	0	0	0	1	0	0	1	0	1	-	-	1	0	1	0	0	1	0	-	1	1	1	1	1	-	-	1	1	1	0	1	1	0	1	0	0
XrPt401707	1	1	0	0	1	1	0	1	1	1	1	1	1	1	0	1	0	0	1	0	0	1	1	1	1	1	-	-	1	1	0	1	0	0	1	0	1	1	0	1	-	1	0	0	1	1	1	1	0
XrPt401709	1	1	-	1	0	1	0	0	1	1	0	0	1	0	1	-	0	0	1	-	0	0	0	1	1	1	0	1	0	1	0	0	-	1	1	1	1	0	1	1	0	0	0	0	1	0	1	0	-
XrPt401710	0	1	1	0	1	1	0	0	-	-	1	1	0	0	1	-	0	0	1	1	0	0	0	-	1	1	0	1	1	1	1	0	0	1	0	1	1	1	1	-	0	-	1	0	1	1	-	1	0
XrPt401712	-	1	1	0	-	0	1	1	0	1	0	1	1	1	1	0	1	0	0	0	0	0	1	0	1	1	1	0	0	1	0	0	0	0	0	0	1	1	0	1	0	1	1	0	1	0	1	1	0
XrPt401713	0	0	0	0	-	0	0	0	0	1	-	0	1	1	0	-	1	1	1	-	1	1	0	1	0	-	1	1	0	-	0	0	0	1	0	1	0	0	1	-	0	0	0	1	0	0	0	0	1
XrPt401714	0	1	0	-	1	1	-	1	1	-	-	1	1	1	0	1	-	0	1	0	0	1	1	1	1	1	1	1	1	0	0	1	-	0	0	0	1	1	0	-	-	1	0	0	1	1	1	1	0
XrPt401721	-	1	0	1	0	1	-	0	-	-	1	1	0	1	1	-	1	1	1	0	1	1	0	1	-	0	1	0	-	1	1	1	0	-	1	1	0	1	-	-	1	-	0	1	1	0	1	1	0
XrPt401723	1	1	0	1	0	1	1	0	-	-	1	1	0	1	1	-	1	1	1	0	1	1	0	1	1	0	1	0	1	1	1	1	0	1	1	1	0	1	1	1	1	1	0	1	1	0	1	1	0
XrPt401725	0	0	-	1	1	0	0	1	1	0	1	0	1	1	0	0	1	1	1	0	1	1	1	1	0	1	0	0	1	1	0	0	0	1	1	1	0	1	-	0	1	0	1	0	0	0	-	0	0
XrPt401729	1	1	1	1	1	0	0	1	1	1	0	0	1	1	-	1	1	1	0	1	0	0	0	-	1	0	1	1	1	1	0	0	1	1	1	1	1	1	1	1	0	1	1	0	0	1	1	1	1
XrPt401730	1	0	0	1	1	1	0	1	1	0	1	0	1	0	1	1	0	-	1	-	0	1	-	-	0	1	1	1	1	1	-	1	1	-	0	0	-	1	0	-	-	0	1	0	1	1	1	1	1
XrPt401743	1	0	0	0	1	0	0	0	1	0	0	0	1	1	1	1	0	0	1	0	1	0	0	1	0	0	-	0	0	1	1	1	0	1	0	1	1	1	1	1	1	0	0	0	1	1	-	0	1
XrPt401744	-	1	0	0	1	1	0	1	1	1	-	1	1	1	0	1	0	0	1	0	0	1	1	1	1	0	1	1	1	0	0	1	0	0	0	0	0	1	0	0	0	1	0	0	1	1	1	1	0
XrPt401751	1	1	0	1	0	0	0	0	0	0	1	0	1	1	1	1	0	1	1	1	1	1	1	0	1	0	0	0	1	0	0	1	1	1	1	1	0	0	1	0	0	1	0	1	0	0	0	0	1
XrPt401762	-	0	0	0	-	1	-	-	1	0	0	0	1	-	1	0	0	0	0	1	-	0	0	0	0	-	0	0	0	0	1	0	1	-	0	1	-	0	-	0	-	0	0	0	-	0	0	0	0
XrPt401795	1	-	1	0	-	0	0	0	1	-	0	1	1	1	0	1	-	1	1	1	1	0	0	-	0	0	0	-	1	1	1	0	0	1	1	1	1	1	1	1	1	1	-	-	0	1	1	1	1
XrPt401802	1	1	0	1	0	1	1	0	1	1	1	1	0	1	1	-	1	1	1	0	1	1	0	1	1	0	1	0	1	1	1	1	0	1	1	1	0	1	1	1	1	1	0	1	1	0	1	1	0
XrPt401805	1	0	0	1	0	0	1	1	1	1	0	0	1	1	0	1	-	-	0	0	1	1	1	1	0	-	1	0	0	0	0	1	1	0	1	0	0	1	0	0	1	0	0	1	0	-	1	-	1
XrPt401806	0	0	0	1	1	0	0	0	0	1	1	0	1	0	1	0	1	0	0	0	1	1	1	0	0	1	1	0	1	1	1	0	0	0	0	0	1	1	0	1	1	0	0	0	1	0	0	0	1
XrPt401812	0	1	0	1	1	1	0	0	0	0	1	-	1	0	1	1	0	1	1	1	1	1	1	0	0	0	0	0	0	0	1	1	0	0	1	0	1	1	0	0	0	1	1	-	0	-	0	1	1
XrPt401817	-	1	1	1	1	1	-	-	1	0	0	1	1	1	1	1	1	1	1	1	0	0	1	0	1	1	0	0	1	0	-	1	1	1	1	1	1	1	1	0	0	1	0	1	1	1	1	1	-
XrPt401819	-	0	-	1	1	1	0	1	1	-	1	1	1	1	0	1	0	0	0	0	0	0	1	0	-	1	1	1	1	1	0	1	0	0	0	0	1	1	-	0	0	0	0	-	0	1	1	1	1
XrPt401833	0	0	0	0	0	0	0	0	1	0	0	0	0	1	0	1	1	1	1	0	0	0	1	1	1	0	1	1	1	1	0	0	0	1	0	1	1	0	1	0	0	0	0	0	0	1	-	1	1
XrPt401834	1	1	1	1	1	0	0	1	1	1	1	0	1	1	1	0	1	1	0	1	0	1	1	-	1	1	1	1	1	1	1	0	-	0	1	0	1	1	0	1	0	1	1	0	1	1	1	0	1
XrPt401848	0	0	0	0	1	0	0	0	0	1	1	0	1	1	0	1	1	1	1	1	1	1	0	1	0	1	1	1	0	1	0	0	0	1	0	1	0	0	1	1	0	0	0	1	0	0	0	0	1
XrPt401849	0	1	1	0	1	1	1	1	0	1	1	1	0	0	1	0	0	0	1	1	0	0	1	0	1	1	0	0	1	1	1	0	0	1	0	1	1	1	1	1	0	1	1	1	1	0	1	1	0
XrPt401851	0	1	-	0	1	1	1	1	1	1	0	1	1	0	0	0	1	1	0	1	0	0	-	1	0	-	1	1	0	1	1	0	0	0	0	0	1	1	0	1	0	1	1	1	1	1	0	1	0
XrPt401858	1	0	1	1	1	1	1	1	1	1	0	0	0	0	0	0	1	0	0	0	0	1	1	1	1	0	1	0	0	1	1	-	1	1	1	1	1	1	1	1	1	1	0	1	1	0	0	0	0
XrPt401867	0	1	1	1	1	1	1	1	1	0	0	1	1	1	0	1	0	1	0	0	1	0	1	1	0	1	0	0	0	0	0	0	1	-	0	1	0	1	1	0	1	1	0	0	1	0	1	1	-
XrPt401880	0	0	0	-	1	1	0	0	0	1	1	0	0	0	1	0	1	0	0	0	1	1	1	0	0	1	1	0	1	1	1	0	0	0	0	0	0	1	0	1	1	0	1	0	1	0	0	0	1
XrPt401882	0	1	0	0	1	1	1	1	0	0	1	0	0	0	1	0	0	0	0	1	1	1	1	0	1	1	1	1	0	0	0	1	1	1	1	1	0	0	1	1	1	0	0	1	1	0	0	0	0
XrPt401884	1	1	1	0	1	1	1	1	1	1	1	1	1	1	0	1	1	1	1	1	0	1	1	1	1	1	1	1	1	1	0	1	1	1	1	1	1	1	1	1	0	1	1	1	1	1	1	1	0
XrPt401893	1	0	0	1	1	1	0	0	1	1	0	1	0	1	0	0	1	1	1	0	1	1	0	1	1	1	0	0	0	1	0	1	0	1	1	1	0	1	1	1	0	1	1	1	1	0	0	0	0
XrPt401898	0	1	1	1	1	1	0	0	1	1	0	0	0	0	1	0	0	1	-	0	0	-	1	1	1	0	0	1	1	0	1	0	0	0	-	0	-	0	0	0	0	1	1	1	0	0	1	1	1
XrPt401908	0	0	0	-	1	1	0	0	0	1	1	0	0	0	1	0	1	0	0	0	1	1	1	0	0	1	1	0	1	1	1	0	0	0	0	0	0	1	0	1	1	0	1	0	1	0	0	0	1
XrPt401912	0	1	1	1	1	0	0	0	0	1	1	0	1	0	0	1	0	0	1	0	0	0	0	1	0	1	0	1	1	0	0	0	1	0	0	0	1	0	0	1	0	1	1	1	0	1	0	1	1
XrPt401917	1	0	0	1	0	1	0	0	1	1	0	0	1	0	1	1	0	0	1	1	0	0	0	1	1	1	0	1	0	1	0	0	1	1	1	1	1	0	1	1	0	0	0	0	1	0	1	0	-
XrPt401928	1	0	1	0	1	0	0	0	1	0	0	0	1	1	1	1	0	0	1	0	0	1	0	0	-	0	0	0	1	1	1	1	0	1	0	-	1	1	1	1	1	0	0	0	1	1	0	0	1
XrPt401941	1	-	1	1	1	1	1	1	0	1	1	1	0	1	1	1	1	1	1	1	1	0	1	1	1	1	1	1	1	1	1	1	1	1	0	1	1	0	1	0	1	1	1	0	1	1	1	1	1
XrPt401944	1	1	1	0	1	1	0	0	0	-	1	1	0	0	1	-	0	0	-	1	0	0	0	0	1	1	0	1	1	1	1	0	0	1	0	1	1	0	1	1	0	1	1	0	1	1	1	1	0
XrPt401953	-	0	0	1	0	0	1	1	0	1	1	1	1	1	1	1	0	1	1	0	1	1	0	1	-	1	0	1	1	1	0	1	1	-	1	-	1	1	-	0	1	0	1	1	0	0	1	0	1
XrPt401958	0	1	1	0	0	0	0	0	1	0	0	0	0	1	0	1	1	1	1	0	0	0	1	1	1	0	1	1	1	1	0	0	0	1	0	1	1	0	1	0	0	-	-	0	0	1	-	1	1
XrPt401972	1	1	0	0	1	0	0	0	0	1	0	1	0	0	0	0	1	0	1	0	0	0	0	1	1	0	1	1	-	1	1	1	1	1	1	1	0	1	1	0	0	0	1	1	1	1	1	1	1
XrPt401974	1	0	1	1	-	0	0	0	1	1	0	1	1	1	0	1	0	0	0	1	1	0	1	1	0	0	0	0	0	1	1	0	0	1	1	1	1	1	1	0	0	0	1	1	0	0	0	0	1
XrPt401977	0	0	1	0	0	1	0	0	0	1	1	0	0	1	0	0	0	1	1	0	0	1	-	1	1	1	0	0	1	1	0	1	0	0	1	1	0	0	1	0	0	1	1	1	1	0	1	1	0
XrPt401994	-	1	0	0	1	1	0	1	1	1	-	1	1	1	0	1	0	0	1	0	0	1	1	1	1	-	1	1	1	0	-	1	0	0	0	0	-	1	0	0	-	1	0	0	1	1	1	1	0
XrPt402004	0	1	1	0	1	1	0	0	1	0	0	0	1	0	0	0	1	0	1	1	0	0	1	0	0	0	1	0	0	0	1	0	0	0	0	0	0	0	0	1	0	1	0	0	1	1	0	1	0
XrPt402005	0	1	1	1	1	0	0	1	1	0	1	0	1	1	0	0	1	1	1	0	1	1	1	1	0	1	0	0	1	1	0	0	0	1	1	1	0	1	1	-	1	1	1	0	-	0	0	0	0
XrPt402008	-	0	1	1	0	0	1	0	1	1	0	1	0	1	0	1	-	0	0	1	1	0	1	1	1	0	0	0	0	0	0	0	0	1	1	1	-	-	1	0	1	0	1	0	0	0	0	0	-
XrPt402009	-	1	1	0	1	1	1	1	0	1	1	1	0	0	1	0	0	0	1	1	0	0	1	0	1	1	0	0	1	1	1	0	0	1	0	1	1	1	1	1	0	1	1	1	1	0	-	1	0
XrPt402016	0	-	1	1	1	0	1	-	1	-	0	1	1	0	1	-	0	1	0	-	0	1	0	0	1	0	0	0	1	0	1	1	1	0	1	0	1	0	0	0	1	0	1	0	-	1	1	1	0
XrPt402021	0	1	1	1	1	0	0	0	0	1	1	0	1	0	0	1	0	0	1	0	0	0	0	1	0	1	0	1	1	0	0	0	1	0	0	0	1	0	0	1	0	1	1	1	0	1	0	1	1
XrPt402027	0	1	1	1	1	0	1	0	0	1	1	0	1	0	0	0	1	-	1	0	0	1	1	1	0	1	0	0	1	0	0	0	1	1	0	1	1	0	1	0	-	0	1	0	0	0	1	0	0
XrPt402033	-	1	1	0	1	1	1	1	0	1	1	1	0	0	1	0	0	0	1	1	0	0	1	0	1	1	0	0	1	1	1	0	0	1	0	1	1	1	1	1	0	1	1	1	1	0	1	1	0
XrPt402041	0	1	-	0	0	0	0	-	-	-	0	-	1	0	0	0	1	1	-	0	1	1	-	-	1	-	0	0	0	1	0	0	0	1	1	1	0	1	1	0	0	1	1	1	1	0	0	0	0
XrPt402042	-	1	1	0	-	0	0	0	1	1	1	0	0	0	-	-	-	-	0	0	1	0	1	0	1	1	0	1	1	1	1	0	0	1	0	1	0	0	-	-	0	0	0	0	0	1	1	1	1
XrPt402043	1	0	0	1	0	1	0	0	1	1	1	1	1	1	0	1	0	1	0	0	-	0	1	0	0	1	-	1	1	1	0	0	0	0	0	0	1	1	0	0	0	0	0	0	0	1	1	1	1
XrPt402046	1	1	0	1	0	1	1	1	-	0	1	0	1	1	1	1	0	0	0	1	1	1	-	0	0	1	0	0	1	1	0	1	1	0	0	0	1	0	0	1	1	0	0	0	0	0	0	0	1
XrPt402054	0	1	-	0	1	1	1	1	1	1	0	1	1	0	0	0	1	1	0	1	0	0	-	1	0	-	1	1	0	1	1	0	0	0	0	0	1	1	0	1	0	1	1	0	1	1	0	1	0
XrPt402074	1	0	0	1	0	1	0	1	0	1	0	1	1	1	1	1	0	1	0	0	1	0	0	1	1	1	0	0	1	1	1	0	0	1	0	1	1	1	1	0	0	0	1	1	1	0	1	0	1
XrPt402087	1	0	0	1	0	0	1	1	1	1	0	0	1	1	0	1	1	1	0	0	1	1	1	1	0	0	1	0	0	0	0	1	1	0	1	0	0	1	0	0	1	1	0	1	0	1	1	0	1
XrPt402096	1	1	1	0	1	0	0	1	0	1	1	0	0	0	1	0	0	1	1	1	0	1	0	0	1	0	1	1	0	1	1	0	0	0	1	0	1	0	0	1	1	0	1	1	0	1	-	1	1
XrPt402101	0	0	0	0	-	0	0	0	0	1	1	0	1	1	0	1	1	1	1	1	1	1	0	1	1	1	1	1	0	1	0	0	0	1	0	1	0	1	1	1	0	0	0	1	0	0	0	0	1
XrPt402111	1	0	1	1	-	0	0	0	1	1	0	1	1	1	0	1	0	0	0	1	1	0	1	1	1	1	1	0	0	1	1	0	0	1	1	1	1	1	1	0	0	0	1	1	1	0	0	0	1
XrPt402112	1	0	0	0	0	0	0	0	0	1	1	0	1	1	0	1	1	1	1	1	1	1	0	1	-	1	1	1	0	1	0	0	0	1	0	1	0	1	1	1	0	1	0	1	0	0	0	0	1
XrPt402114	0	1	1	1	1	1	0	0	1	1	0	0	0	0	1	0	0	1	1	0	0	1	1	1	1	0	0	1	1	0	1	0	0	0	1	0	-	0	0	0	0	1	1	1	0	0	1	1	1
XrPt402116	1	1	0	0	1	0	-	1	0	-	1	1	0	0	0	1	0	1	0	0	1	0	1	1	1	1	1	1	1	1	1	0	1	1	0	1	1	0	1	1	0	1	0	1	-	0	0	0	1
XrPt402117	-	0	0	1	1	0	0	0	0	1	1	0	1	0	1	0	1	0	0	0	1	1	1	0	0	1	1	0	1	1	1	0	-	0	0	0	1	1	0	1	1	0	0	0	1	0	0	0	1
XrPt402139	1	1	0	1	0	1	1	0	1	1	1	1	0	1	1	-	1	1	1	0	1	1	0	1	1	0	1	0	1	1	1	1	0	1	1	1	0	1	1	1	1	1	0	1	1	0	1	1	0
XrPt402148	1	0	-	1	0	0	1	1	1	-	0	-	1	1	0	1	-	1	0	0	1	1	1	1	0	0	1	0	0	0	0	1	1	0	1	0	0	0	-	0	1	-	0	-	0	-	1	0	1
XrPt402149	1	1	0	1	1	1	0	1	-	1	1	0	0	0	1	1	1	0	0	0	1	1	1	0	1	-	0	0	0	0	0	0	-	1	1	1	0	1	1	0	0	0	1	1	1	0	0	1	-
XrPt402157	0	0	0	0	0	0	0	0	0	1	1	0	1	1	0	1	1	1	1	1	1	1	0	1	1	1	1	1	0	1	0	0	0	1	0	1	0	1	1	1	0	1	0	1	0	0	0	0	1
XrPt402158	0	0	0	0	0	0	0	0	-	1	1	0	1	1	0	1	1	-	1	1	1	1	0	1	1	-	1	-	0	1	0	0	0	1	0	1	0	1	1	-	0	1	0	0	0	0	0	0	1
XrPt402159	0	0	0	0	1	0	1	0	0	1	1	0	1	1	1	1	1	1	1	1	1	1	0	1	0	0	1	1	0	1	0	0	0	1	0	1	0	0	1	1	0	1	0	1	0	0	0	1	1
XrPt402160	-	1	1	0	0	0	0	0	1	1	1	0	0	0	-	1	1	1	0	0	1	0	1	0	-	-	0	1	1	1	1	0	0	1	0	1	0	0	1	0	0	0	0	0	0	1	1	1	1
XrPt402172	1	1	0	1	0	1	1	0	1	1	1	1	0	1	1	0	1	1	1	0	-	1	-	0	1	-	1	0	1	-	1	1	-	1	1	-	0	1	1	1	-	-	0	1	1	0	-	-	0
XrPt402203	0	1	-	-	1	1	0	1	1	1	-	1	1	1	0	1	0	0	1	0	0	1	1	1	1	0	1	1	1	0	0	1	0	0	0	0	-	1	0	0	0	1	0	0	1	1	1	1	0
XrPt402214	0	0	0	1	0	0	0	1	0	0	0	1	0	0	1	0	1	1	1	0	1	0	0	1	1	-	1	1	0	0	0	0	0	1	1	1	0	0	1	0	1	0	1	1	1	1	0	1	1
XrPt402217	0	0	-	0	0	0	0	0	0	0	0	1	0	0	-	-	-	0	1	0	-	0	0	1	1	0	1	1	0	0	0	0	0	1	1	1	-	0	1	-	1	1	1	1	1	1	0	1	-
XrPt402234	-	1	1	0	-	1	0	1	1	0	1	1	1	1	1	0	1	1	1	1	0	1	0	1	1	-	0	1	-	1	-	1	0	0	1	0	0	1	0	1	1	-	0	0	0	1	-	1	0
XrPt402236	0	1	0	0	1	1	0	1	1	-	-	1	1	1	0	-	0	0	1	0	0	1	1	1	1	1	1	1	1	0	0	1	0	0	0	0	0	1	0	1	0	1	0	0	1	1	1	1	0
XrPt402242	1	-	1	0	1	0	0	1	0	1	1	0	0	0	1	0	0	1	1	1	0	1	0	0	1	0	1	1	0	1	1	0	0	0	1	0	1	0	0	1	1	0	1	1	0	1	1	1	-
XrPt402256	1	1	0	1	0	1	0	1	1	1	0	0	0	0	1	1	1	0	0	1	1	1	1	0	1	0	1	0	0	0	0	0	1	1	1	1	0	1	1	1	0	0	1	1	1	0	0	1	0
XrPt402262	0	1	0	0	1	1	1	1	0	0	1	0	-	0	1	0	0	0	0	1	1	1	1	0	1	1	1	1	0	-	0	1	1	1	-	1	0	0	1	1	1	-	0	1	1	0	0	0	0
XrPt402270	-	1	1	1	0	0	1	0	1	1	0	1	0	0	0	0	1	0	1	1	0	0	0	1	1	0	0	0	0	0	0	0	1	1	1	1	1	0	1	-	1	0	0	1	1	0	0	0	0
XrPt402280	-	0	1	0	1	1	0	0	0	1	1	0	0	0	0	0	0	0	0	0	1	1	1	1	0	1	1	0	0	1	1	0	0	0	0	0	0	0	-	1	1	1	1	0	0	0	0	0	1
XrPt402293	0	1	0	1	0	1	1	1	0	1	1	1	0	0	0	0	1	1	0	1	0	1	1	0	1	1	1	1	1	0	0	0	1	0	1	1	1	0	1	0	0	1	-	-	0	0	1	1	1
XrPt402302	1	0	0	0	-	1	0	0	0	-	-	-	0	1	0	0	0	0	0	0	1	-	0	1	0	1	1	1	1	1	0	0	0	1	0	1	0	0	1	0	0	0	0	1	0	0	0	0	1
XrPt402303	1	1	0	0	1	0	1	1	0	1	1	1	0	0	0	0	0	0	1	1	0	1	0	0	1	1	0	1	1	0	1	0	0	1	0	1	0	1	1	0	0	1	0	1	0	1	0	1	0
XrPt402304	0	1	1	0	0	1	0	1	1	0	0	0	1	1	0	1	1	1	1	0	1	1	1	1	1	1	0	0	1	1	0	0	0	1	1	1	0	1	1	1	0	1	1	1	0	0	0	1	0
XrPt402305	1	1	1	1	1	0	0	1	1	-	1	0	1	1	1	0	1	1	0	1	0	1	0	1	1	1	1	1	1	1	1	0	1	0	1	0	1	-	0	1	0	1	1	0	1	1	1	0	-
XrPt121163	0	1	1	0	1	1	1	1	1	1	0	1	1	0	0	0	1	1	0	1	0	0	1	1	0	1	1	1	0	1	1	0	0	0	0	0	1	1	0	1	0	1	1	0	1	1	0	1	0
XrPt120376	-	0	1	0	1	0	0	1	0	0	0	0	1	0	0	1	0	0	0	1	0	0	1	0	0	1	0	1	0	0	0	0	1	0	0	0	1	0	0	-	0	0	1	0	0	1	0	0	1
XrPt343658	1	0	0	1	1	1	0	0	0	1	0	0	0	0	1	0	1	1	0	1	0	1	1	0	1	0	-	1	0	1	0	0	1	1	0	1	0	1	1	0	1	0	1	1	1	1	1	1	0
XrPt346813	0	1	1	0	1	1	1	-	1	0	1	1	-	1	0	0	1	1	0	-	1	-	-	0	0	0	-	0	1	0	1	1	1	-	0	0	0	1	0	1	1	1	1	0	0	1	0	1	1
XrPt349151	-	0	0	1	-	-	0	0	0	1	1	1	0	-	0	1	0	1	0	0	0	0	1	0	-	1	-	1	-	1	0	0	0	0	0	0	0	0	0	0	0	0	0	1	0	0	1	1	1
XrPt347590	0	1	0	1	1	1	1	1	0	0	1	0	0	0	1	0	-	1	1	0	0	1	0	0	0	1	1	1	1	1	1	1	1	-	0	0	0	-	0	1	0	1	0	1	1	1	1	1	-
XrPt346641	-	1	0	0	1	1	0	1	0	0	1	0	0	0	1	0	1	0	1	0	0	1	0	0	1	1	-	-	1	1	1	1	-	1	0	1	1	1	1	1	0	1	1	1	1	0	-	-	1
XrPt347726	0	1	0	1	1	1	1	1	0	0	1	0	0	0	1	0	1	1	1	0	0	1	0	0	0	1	1	1	1	1	1	1	1	0	0	0	0	1	0	1	0	1	0	1	1	1	1	1	1
XrPt349063	1	1	1	0	0	1	0	1	1	1	0	0	0	0	0	0	1	1	1	0	1	0	1	-	0	1	1	1	0	1	0	0	1	1	-	1	0	0	1	0	0	0	1	0	1	1	1	0	1
XrPt346643	1	0	0	0	1	0	0	0	0	1	1	0	0	1	0	1	1	0	1	-	1	1	1	1	0	1	1	1	0	1	0	0	-	-	0	1	0	1	1	0	0	0	0	1	0	0	0	0	1
XrPt346745	1	0	0	1	1	0	0	0	1	1	0	0	1	1	-	-	0	0	1	0	1	0	0	-	0	0	0	0	0	1	1	1	0	1	1	-	1	0	-	1	1	0	1	0	-	-	0	1	1
XrPt63437	-	0	0	0	1	1	1	1	1	0	1	1	0	1	0	0	1	1	0	1	1	1	1	0	0	0	1	0	1	0	1	1	1	0	0	0	-	1	0	-	-	-	1	0	-	1	0	1	1
XrPt349181	-	1	0	0	1	1	-	0	1	1	1	0	1	-	0	1	0	0	0	1	-	1	1	0	0	0	0	0	1	1	1	1	1	0	0	0	1	-	0	1	0	-	0	0	0	0	1	0	0
XrPt349332	1	0	1	1	0	0	1	0	1	1	0	1	1	1	0	1	0	1	0	1	1	0	1	1	0	0	0	0	0	0	0	0	0	0	1	0	0	0	0	0	1	0	0	0	0	1	1	0	0
XrPt346074	0	0	-	0	1	0	0	1	0	0	1	0	1	0	0	1	0	0	1	0	0	0	0	0	0	1	0	1	0	0	0	0	1	0	0	0	0	0	0	0	0	0	1	0	0	1	-	0	1
XrPt346259	1	1	-	1	0	0	0	0	0	0	1	0	1	1	1	1	0	1	1	1	1	1	1	0	1	0	0	0	1	0	0	1	1	1	1	1	0	0	1	0	0	1	0	1	0	0	0	0	1
XrPt346650	1	1	-	1	0	1	1	1	1	1	1	1	-	1	1	1	1	1	0	1	1	1	1	1	1	1	1	1	1	1	1	1	1	1	1	1	1	1	1	1	1	0	1	1	1	0	1	0	1
XrPt347607	1	1	1	0	0	1	1	1	1	0	0	-	0	0	0	-	1	-	1	1	0	0	0	1	1	1	0	1	0	0	0	0	1	-	1	1	0	0	-	0	0	1	1	1	-	1	1	1	0
XrPt347831	1	1	1	0	0	1	0	1	1	1	0	0	0	0	0	0	1	1	1	0	1	0	1	1	0	1	1	1	0	1	0	0	1	1	-	1	0	0	1	0	0	0	1	0	1	1	1	0	1
XrPt346084	0	0	0	-	1	0	0	1	0	0	1	1	1	1	0	1	0	0	1	1	1	0	0	1	0	1	1	1	1	0	1	1	-	0	0	0	-	0	0	-	0	1	0	0	0	1	0	0	-
XrPt346672	0	0	1	0	0	1	0	0	1	0	0	1	1	1	1	0	1	0	1	1	0	-	0	1	1	0	1	1	0	0	0	1	0	1	1	1	1	1	1	0	1	0	0	0	1	1	0	1	0
XrPt346454	0	1	1	0	1	1	0	0	0	0	1	1	0	0	1	0	0	0	1	1	0	1	0	0	1	1	0	1	1	1	1	0	0	1	0	1	0	1	1	1	0	1	1	1	1	1	-	1	0
XrPt346676	1	0	0	1	1	0	0	0	1	1	0	0	1	0	1	1	0	0	1	1	1	0	0	0	1	0	1	0	0	1	1	1	0	1	1	-	1	0	-	1	1	0	1	0	1	1	0	1	1
XrPt349205	1	0	0	1	1	0	1	0	0	1	1	0	0	1	1	1	0	1	0	1	0	0	0	0	0	0	1	1	0	0	1	1	1	0	0	0	1	0	0	1	1	0	0	0	1	1	1	1	1
XrPt349351	1	1	1	0	0	1	0	1	1	1	0	0	0	0	0	0	1	1	1	0	1	0	1	1	0	1	1	1	0	1	0	0	1	1	-	1	0	0	1	0	0	0	1	0	1	1	1	0	1
XrPt347960	0	1	1	0	1	1	0	0	1	0	0	0	1	0	0	0	1	0	1	1	0	0	1	0	0	0	1	0	0	0	1	0	0	0	0	0	0	0	0	1	0	1	0	-	1	1	0	1	0
XrPt121671	0	1	1	1	0	1	1	0	1	1	0	0	1	1	1	0	1	1	1	1	0	0	0	-	0	0	0	0	-	0	0	1	0	1	1	1	0	1	1	0	1	1	1	0	1	1	1	1	0
XrPt115570	1	0	0	1	0	1	1	1	1	-	1	0	0	1	1	1	0	0	1	1	1	0	1	-	1	1	1	1	1	0	-	1	1	1	1	1	1	0	1	-	1	0	1	1	0	0	1	0	1
XrPt345565	1	1	1	0	0	1	0	1	1	1	0	0	0	0	0	0	1	1	1	0	1	0	1	1	0	1	1	1	0	1	0	0	1	1	-	1	0	0	1	0	0	0	1	0	1	1	1	0	1
XrPt346760	1	0	1	0	-	0	0	1	1	1	0	1	1	1	-	-	-	-	-	0	0	1	0	0	0	0	0	1	1	1	0	0	0	1	1	1	1	1	1	1	1	1	1	0	0	1	1	1	1
XrPt119594	1	0	0	0	1	0	0	0	0	0	1	1	1	0	1	1	0	1	1	0	1	0	0	1	0	1	0	1	1	0	0	1	0	1	1	1	1	0	1	1	0	0	1	0	0	1	1	1	1
XrPt349362	0	0	0	1	1	0	-	1	0	0	1	1	1	1	0	1	0	0	1	1	1	0	0	1	0	1	1	1	1	-	1	1	0	0	0	0	1	0	0	-	0	1	0	0	0	1	0	0	-
XrPt347640	0	1	1	0	1	1	0	0	0	1	1	1	0	0	1	0	0	0	1	1	0	0	0	0	1	1	0	1	1	1	1	0	0	1	0	1	1	1	1	1	0	1	1	0	1	1	-	1	0
XrPt347871	0	1	1	0	0	1	0	0	0	1	1	0	0	0	1	0	1	1	1	0	0	0	0	1	-	1	-	-	1	1	0	1	1	0	1	0	0	0	0	0	0	1	1	1	0	0	1	1	0
XrPt346381	1	0	0	1	0	1	0	0	1	1	1	1	1	1	0	1	0	1	0	1	0	0	1	0	0	1	1	1	1	1	0	0	0	0	0	0	1	1	0	0	0	0	0	0	0	-	1	1	1
XrPt115202	0	0	0	-	0	1	1	0	-	0	0	1	0	0	-	1	0	0	1	0	1	1	1	1	0	0	0	0	0	-	0	1	1	1	0	1	0	0	1	-	1	0	-	1	0	0	1	1	1
XrPt346464	1	1	1	1	0	0	0	0	0	0	1	0	1	1	1	1	0	1	1	1	1	1	1	0	1	0	0	0	1	0	0	1	1	1	-	1	0	0	1	-	0	1	0	1	0	0	0	0	1
XrPt349241	0	1	1	1	0	0	1	0	1	1	0	1	0	1	0	1	0	1	0	1	0	0	1	1	1	0	0	0	0	1	0	0	1	1	1	1	1	0	1	0	1	1	1	1	1	0	0	0	0
XrPt347763	1	1	1	1	0	1	0	0	-	-	0	0	1	0	1	1	0	0	1	-	0	0	0	1	1	1	0	-	0	1	0	0	-	1	1	1	1	0	-	0	0	1	-	0	1	0	1	0	-
XrPt346094	0	1	1	0	1	1	1	1	-	1	0	1	1	-	1	-	1	0	0	1	1	0	1	1	-	-	1	-	-	1	1	0	0	0	-	1	-	1	1	1	0	1	1	0	1	1	-	1	1
XrPt346583	0	1	0	0	1	1	1	1	0	0	1	0	0	0	1	0	1	1	1	0	0	1	0	0	1	0	1	1	1	0	0	1	1	0	0	0	0	0	0	1	1	1	0	0	1	1	1	1	1
XrPt119621	1	1	1	1	1	1	0	0	1	0	1	1	0	1	0	1	1	1	1	0	1	1	-	1	1	1	0	0	0	1	0	1	0	1	1	1	0	1	1	1	0	1	1	1	0	0	-	0	1
XrPt63626	0	1	1	1	0	0	1	0	1	1	0	1	0	1	0	1	0	1	0	1	0	0	1	1	1	0	0	0	0	1	0	0	1	1	1	1	1	0	1	0	1	1	1	1	1	0	0	0	0
XrPt347969	1	0	1	1	-	1	1	0	0	1	0	1	0	0	0	0	1	0	1	0	0	0	0	1	1	0	1	1	0	0	1	1	1	1	1	1	0	1	1	0	0	1	1	0	0	0	-	1	1
XrPt116080	0	0	1	0	1	0	0	1	0	0	0	0	1	0	0	1	0	0	0	1	0	0	1	0	0	1	0	1	0	0	0	0	1	0	0	0	1	0	0	0	0	0	1	0	0	1	0	0	1
XrPt120224	-	1	1	0	0	1	0	1	1	0	1	1	1	-	1	0	1	1	1	1	0	1	0	1	1	0	0	1	0	1	1	1	0	0	1	0	0	1	0	1	1	-	0	0	0	1	1	1	0
XrPt347652	1	0	1	1	0	0	0	0	1	1	0	0	1	1	1	0	1	1	0	1	0	0	1	1	0	1	0	0	1	1	0	0	1	1	1	1	1	1	1	0	0	0	0	0	0	0	1	0	0
XrPt347770	1	0	1	1	1	0	0	0	0	0	1	0	1	0	1	-	1	1	0	0	0	1	0	1	0	1	0	0	1	1	1	0	1	1	1	1	1	0	1	0	1	0	1	1	0	0	1	0	0
XrPt119852	1	0	0	1	0	1	1	1	0	0	1	1	0	0	1	1	0	0	1	1	1	0	1	1	1	0	1	-	1	0	1	-	1	1	1	1	1	1	1	1	-	0	1	1	0	0	1	0	1
XrPt346120	-	1	1	0	0	0	0	-	1	0	0	0	0	1	0	1	1	1	1	0	0	0	1	1	1	0	1	1	1	1	0	0	0	1	0	1	1	0	1	0	0	0	0	0	0	1	-	1	1
XrPt343400	1	0	1	1	1	1	1	1	0	1	1	1	0	1	1	1	1	1	1	1	1	0	1	1	1	1	1	1	1	1	1	1	1	1	0	1	1	0	1	0	1	1	1	0	1	1	1	1	1
XrPt346701	0	1	1	0	-	0	0	1	1	-	0	0	1	0	0	0	1	1	1	0	1	1	1	1	1	1	0	0	0	1	0	0	0	1	1	1	0	1	1	1	0	0	1	1	1	0	0	1	0
XrPt346779	0	0	0	1	1	0	0	0	1	1	1	1	0	1	0	0	1	1	1	0	0	1	1	1	1	0	0	0	0	1	0	1	0	1	1	-	0	1	-	1	1	1	1	1	0	0	1	1	1
XrPt349249	1	1	1	0	0	1	0	1	1	1	0	0	0	0	0	0	1	1	1	0	1	0	1	1	0	1	1	1	0	1	0	0	1	1	-	1	0	0	1	0	0	0	1	0	1	1	1	0	1
XrPt347661	1	0	0	1	1	1	0	0	1	0	0	1	0	1	0	1	1	1	1	0	1	1	0	1	1	1	0	0	0	1	0	1	0	1	1	1	0	1	1	1	0	1	1	1	1	0	0	0	0
XrPt119858	0	-	1	0	1	0	0	1	0	1	0	1	1	0	1	0	0	0	0	1	1	0	1	-	1	1	0	0	0	-	0	0	-	1	0	1	-	1	1	1	0	0	1	0	1	0	1	1	0
XrPt348754	-	1	-	0	0	0	0	0	0	0	1	1	1	1	1	1	0	1	1	1	1	0	0	0	0	1	0	1	1	-	0	-	0	1	1	1	0	0	1	0	0	0	1	0	0	1	1	1	1
XrPt346703	1	1	1	-	1	1	1	0	1	1	0	0	0	0	1	0	1	1	0	1	0	1	1	0	1	0	-	-	0	1	0	1	1	1	1	1	0	1	1	0	1	-	1	1	1	1	1	1	0
XrPt346781	1	1	1	1	1	1	1	-	1	0	0	1	1	1	1	1	1	1	1	1	0	0	1	0	1	1	0	0	1	0	1	1	1	1	1	1	1	1	1	0	0	1	0	1	1	1	1	1	-
XrPt349430	1	1	0	1	0	1	0	0	1	1	0	0	1	0	1	1	0	0	1	1	0	0	0	1	1	1	0	1	0	1	0	0	-	1	1	1	1	0	1	1	0	0	0	0	1	0	1	0	-
XrPt347784	1	1	0	1	0	1	1	0	1	1	1	1	0	1	1	-	1	1	1	0	1	1	0	1	1	0	1	0	1	1	1	1	0	1	1	1	0	1	1	1	1	1	0	1	1	0	1	1	0
XrPt121347	1	1	0	0	1	1	1	1	1	1	1	0	0	-	1	0	-	1	0	0	1	1	1	0	1	1	0	1	0	0	0	0	1	1	1	1	0	0	1	1	0	0	0	1	1	0	0	0	0
XrPt116220	0	1	1	0	0	0	0	1	1	1	1	0	1	1	1	1	1	1	0	1	1	1	1	0	0	1	0	0	1	1	0	0	0	0	0	0	1	0	0	1	1	1	0	1	1	1	0	0	0
XrPt115379	0	0	0	0	0	0	0	0	0	1	1	0	-	1	0	0	0	0	0	0	1	-	0	1	0	1	1	1	1	1	1	0	0	1	0	1	0	0	1	0	0	0	1	1	0	0	0	0	1
XrPt346708	1	1	1	0	0	1	1	1	1	0	0	0	1	0	1	1	0	0	0	1	1	0	0	0	0	1	1	1	1	0	1	0	1	1	0	1	1	0	1	0	1	0	-	-	1	1	0	0	0
XrPt346782	0	0	0	0	-	0	0	0	1	0	0	-	0	1	0	1	1	1	1	0	0	0	1	1	1	0	1	1	1	1	0	0	0	1	0	1	1	0	1	0	0	0	0	0	-	1	-	1	1
XrPt119657	0	1	1	1	1	0	0	0	0	0	1	1	1	1	0	1	0	0	1	1	1	0	0	1	0	1	1	1	1	1	1	1	0	0	0	0	1	0	-	-	0	1	1	0	0	1	0	0	1
XrPt121400	1	1	1	0	1	0	0	1	0	1	1	0	0	0	1	0	0	1	1	1	0	1	0	-	1	-	1	1	0	1	1	0	0	-	1	0	1	-	0	1	1	-	1	1	0	1	-	1	1
XrPt346517	1	0	1	1	0	0	0	0	1	0	0	1	1	1	0	0	0	0	0	1	1	0	1	1	0	1	0	0	0	1	1	0	1	1	1	1	1	1	1	0	0	0	1	0	1	0	0	0	0
XrPt346713	0	1	1	1	1	0	0	0	1	0	1	0	1	1	0	0	1	1	1	0	1	1	1	1	0	1	0	0	1	1	0	0	0	1	1	1	0	1	1	0	1	1	1	0	1	0	1	0	0
XrPt346784	1	1	0	0	1	0	1	1	0	1	1	1	0	0	0	0	0	1	0	1	0	1	1	0	1	1	0	1	1	0	1	1	1	1	0	1	0	1	1	0	-	1	0	1	0	1	0	1	0
XrPt119718	1	0	0	1	0	0	0	0	1	-	0	0	1	1	0	1	1	1	0	0	1	1	0	1	0	0	1	1	0	0	0	1	1	0	1	0	0	0	0	0	1	1	0	1	0	1	0	0	1
XrPt346184	1	1	1	-	0	1	1	1	1	1	0	0	0	0	1	0	1	1	0	0	0	1	1	-	1	0	0	0	0	1	0	0	1	1	1	1	0	1	1	-	1	0	1	0	1	0	1	1	0
XrPt116247	0	1	1	0	1	0	0	0	0	0	0	1	1	1	0	0	1	1	1	0	0	1	0	0	0	0	0	0	0	1	0	0	0	1	0	1	0	1	1	0	0	1	0	0	1	1	0	1	0
XrPt121158	1	0	0	1	1	1	0	0	0	1	0	0	0	0	1	0	1	1	0	1	0	1	1	0	1	0	0	1	0	1	0	0	1	1	0	1	0	1	1	0	1	-	1	1	1	1	1	1	0
XrPt115814	-	-	1	0	1	0	1	0	1	0	1	0	0	0	0	0	1	0	1	1	0	0	1	0	0	0	1	1	0	0	0	1	-	0	0	0	0	0	0	1	-	0	0	0	1	1	-	1	0
XrPt349281	1	0	0	1	0	0	0	0	0	1	1	1	1	1	0	1	0	1	0	0	0	0	1	0	0	1	1	1	1	1	0	0	0	0	0	0	0	0	0	0	0	0	0	1	0	0	1	1	1
XrPt347800	0	0	0	0	1	0	1	0	0	1	1	0	1	1	-	1	1	1	1	1	1	1	0	1	0	0	-	-	0	1	0	0	0	1	0	1	0	0	1	1	-	1	0	1	-	0	0	1	1
XrPt121465	0	0	1	1	-	1	0	0	0	0	1	0	1	0	1	1	0	1	1	1	0	1	1	0	0	1	0	0	1	0	1	1	1	1	1	1	0	1	1	0	1	0	1	0	0	0	0	1	1
XrPt116273	1	0	0	1	0	1	1	1	1	0	1	1	0	1	1	1	0	0	1	1	1	0	0	1	0	1	0	0	1	0	1	0	1	1	1	1	0	0	1	0	1	0	1	1	0	0	1	0	1
XrPt343585	1	0	0	1	1	1	0	0	0	1	0	0	0	0	1	0	1	1	0	1	0	1	1	0	1	0	0	1	0	1	0	0	1	1	0	1	0	1	1	0	1	0	1	1	1	1	1	1	0
XrPt345491	1	0	0	1	1	1	0	0	0	1	0	0	0	0	1	0	1	1	0	1	0	1	1	0	1	0	0	1	0	1	0	0	1	1	0	1	0	1	1	0	1	0	1	1	1	1	1	1	0
XrPt115852	0	0	0	1	1	0	0	1	0	0	1	1	1	1	0	1	0	0	1	1	1	0	0	1	0	1	1	1	1	0	1	1	0	0	0	0	1	0	0	0	0	1	0	0	0	1	0	0	1
XrPt346519	1	0	-	1	1	1	0	0	0	1	0	0	0	0	1	0	1	1	0	1	0	1	1	0	1	0	0	1	0	1	0	0	1	1	0	1	0	1	1	0	1	0	1	1	1	1	1	1	0
XrPt349283	1	1	1	1	1	1	1	1	0	1	1	1	-	0	0	0	1	1	0	1	1	0	1	1	1	1	1	1	1	0	0	0	1	1	1	1	1	0	1	0	-	1	1	1	0	0	1	1	0
XrPt347940	1	1	0	1	0	1	0	0	1	1	0	0	1	0	1	1	0	0	1	1	0	0	0	1	1	1	0	1	0	1	-	-	-	1	1	1	1	0	1	1	0	0	-	0	1	0	1	0	1
XrPt346981	0	0	1	0	1	0	0	1	0	0	0	0	1	0	0	1	0	0	0	1	0	0	1	0	0	1	0	1	0	0	0	0	1	0	0	0	1	0	0	-	0	0	1	0	-	1	0	0	1
XrPt347105	1	1	0	-	1	1	0	1	1	1	1	0	0	0	1	1	1	0	-	-	1	1	1	0	1	1	0	0	0	0	0	0	1	1	1	1	-	1	1	0	0	0	0	1	1	0	0	1	0
XrPt347195	1	1	1	0	1	1	0	1	1	1	0	1	1	-	0	1	0	1	1	0	-	1	1	1	1	1	1	1	1	1	0	1	0	0	0	0	-	1	0	1	0	-	1	0	1	1	1	1	-
XrPt344347	1	0	1	1	0	1	1	0	1	0	1	1	1	1	0	1	1	1	0	0	1	0	1	1	0	1	0	0	1	0	0	0	1	1	0	1	0	1	1	1	0	1	0	0	1	0	0	0	0
XrPt347325	1	1	1	0	1	1	0	1	1	1	0	1	1	-	0	1	0	1	1	0	1	1	1	1	-	1	1	1	-	1	0	1	0	0	0	0	-	1	0	1	0	1	1	-	1	1	1	1	0
XrPt348234	1	-	1	1	1	1	1	1	1	1	0	1	1	1	0	1	0	-	0	0	1	0	1	1	0	1	0	0	0	0	0	-	1	0	0	1	0	1	-	0	1	1	0	0	1	0	1	1	1
XrPt343904	0	1	1	1	0	0	1	0	1	1	0	1	0	1	0	1	0	1	0	1	0	0	1	-	1	0	0	0	0	1	0	0	1	1	1	1	1	0	1	0	1	1	1	1	1	0	0	0	0
XrPt344812	1	0	1	0	1	0	1	0	1	0	1	0	0	0	0	0	1	0	1	1	0	0	1	0	0	0	1	-	0	0	0	1	0	0	0	0	0	0	0	0	1	1	0	0	1	-	0	1	0
XrPt346921	0	1	0	-	1	1	0	1	0	1	1	0	0	0	1	1	0	0	0	0	1	1	1	0	1	1	0	0	0	0	0	0	1	1	1	1	0	1	1	1	0	0	1	1	1	0	0	1	0
XrPt347203	1	-	0	1	0	1	1	0	1	1	1	1	0	1	1	1	1	1	1	0	1	1	0	1	1	0	-	0	1	-	1	1	0	1	1	1	0	-	1	1	1	1	0	1	1	-	1	1	0
XrPt344364	0	1	1	0	1	0	0	1	0	1	0	1	1	0	1	0	1	0	0	1	1	0	1	0	1	1	0	0	0	1	0	0	0	1	0	1	1	1	1	1	0	1	1	0	1	0	1	1	0
XrPt347235	0	1	0	1	1	1	1	1	0	0	1	0	0	0	1	0	1	1	1	0	0	1	0	0	0	1	1	1	1	1	1	1	1	0	0	0	0	1	0	1	0	1	0	1	1	1	1	1	1
XrPt116665	1	0	0	1	0	0	1	1	1	1	0	0	1	1	0	1	1	1	0	0	1	1	1	1	0	0	1	0	0	0	0	1	1	0	1	0	0	1	0	0	1	0	0	1	0	-	1	0	1
XrPt348258	0	1	0	1	1	1	0	1	0	0	0	1	1	0	0	0	0	1	1	1	1	1	0	0	1	0	1	1	0	0	1	0	0	1	0	1	0	1	1	0	1	1	1	1	0	0	1	1	1
XrPt346933	1	1	-	0	1	1	1	0	1	1	0	-	0	0	1	0	1	1	-	-	0	1	1	0	1	-	0	0	0	1	0	1	1	1	1	1	0	1	1	0	1	1	1	-	1	1	1	1	0
XrPt347114	0	0	0	1	1	0	0	0	1	1	1	1	0	1	0	0	1	1	-	-	0	1	-	1	1	0	0	0	0	1	0	1	0	1	1	-	0	1	1	1	1	-	1	1	0	0	1	1	1
XrPt347340	1	0	0	1	1	1	0	0	1	0	0	1	0	1	0	1	1	1	1	0	1	1	0	1	1	1	0	0	0	1	0	1	0	1	1	1	0	1	1	1	0	1	1	1	1	0	0	0	0
XrPt116910	1	1	0	1	-	1	0	1	0	1	0	1	1	1	-	1	0	1	0	0	1	1	0	-	1	1	0	0	1	-	1	1	1	1	1	1	1	1	1	0	0	0	1	1	0	0	1	0	1
XrPt116686	1	0	0	1	0	0	1	1	1	1	0	0	1	1	0	1	1	1	0	0	1	1	1	1	0	0	1	0	0	0	0	1	1	0	1	0	0	1	0	0	1	1	0	1	0	-	1	0	1
XrPt348262	1	0	0	1	0	1	1	0	1	0	1	0	-	1	0	1	0	1	1	0	0	1	0	1	0	-	1	1	1	0	0	1	1	0	1	0	0	0	0	0	1	0	0	1	0	1	1	0	1
XrPt343920	1	0	0	1	1	1	0	1	1	0	1	0	1	0	1	1	0	-	1	-	0	1	-	1	0	1	1	1	1	1	1	1	1	-	0	0	-	1	0	1	1	0	1	0	1	1	1	1	1
XrPt346862	0	1	0	1	1	1	1	1	0	0	1	0	0	0	1	0	1	1	1	0	0	1	0	0	0	1	1	1	1	1	1	1	1	0	0	0	0	1	0	1	0	1	0	1	1	1	1	1	1
XrPt347005	0	0	0	-	1	1	1	1	1	0	-	-	1	1	0	1	0	1	0	0	1	0	1	-	0	1	-	0	1	0	0	0	1	-	0	1	0	1	-	0	1	1	-	-	1	-	1	1	1
XrPt66451	1	1	0	0	1	1	0	1	1	1	-	1	1	1	0	1	0	0	1	0	0	1	1	1	1	1	1	1	1	1	0	1	0	0	1	0	-	1	0	1	0	1	0	0	1	1	1	1	0
XrPt345840	1	-	0	1	1	0	1	1	1	0	-	1	1	1	0	1	0	0	0	1	1	1	1	0	1	0	-	1	0	0	0	1	1	1	0	1	1	1	-	1	1	0	0	-	-	1	0	0	1
XrPt347528	1	1	0	1	0	1	0	0	1	1	0	0	1	0	1	1	0	0	1	1	0	0	0	1	1	1	0	1	0	1	0	0	1	1	1	1	1	0	1	1	0	0	0	0	1	0	1	0	1
XrPt345057	-	1	-	0	0	1	-	1	1	0	1	1	1	1	1	0	1	1	1	1	0	-	0	1	1	0	0	1	0	1	1	1	0	0	1	0	0	1	-	1	1	1	0	0	0	1	1	1	-
XrPt116930	1	0	-	1	1	1	1	1	1	1	0	1	-	1	0	0	0	-	0	0	1	0	1	1	0	1	0	0	0	0	0	1	1	-	0	0	0	0	1	1	-	1	0	0	1	0	-	1	-
XrPt116727	0	0	0	1	1	1	1	0	0	0	1	1	0	0	0	0	0	0	1	0	1	0	1	1	1	1	1	0	0	0	1	1	1	0	0	0	0	0	0	0	0	0	0	1	1	0	0	0	1
XrPt344621	0	0	1	0	0	1	1	0	1	1	0	0	1	1	1	0	1	0	1	1	0	-	0	1	0	0	0	1	0	0	0	1	0	1	1	1	1	1	1	-	1	0	1	0	1	1	0	1	0
XrPt344894	1	0	0	1	1	0	1	1	1	0	-	1	1	1	0	1	0	0	0	1	1	1	1	0	1	0	1	1	0	0	0	1	1	1	0	1	1	1	1	1	1	0	0	0	1	1	0	0	1
XrPt346872	1	0	0	1	-	1	1	1	0	0	0	1	1	1	1	0	0	0	1	1	1	1	0	1	0	-	1	0	0	0	1	1	1	0	1	0	0	1	0	1	1	1	1	1	1	0	0	0	0
XrPt347125	0	0	1	0	0	0	1	0	0	0	0	1	0	0	1	0	1	1	1	0	0	0	0	1	1	0	1	1	0	0	0	0	0	1	1	1	0	0	1	-	1	1	1	1	1	1	0	1	1
XrPt344175	1	0	1	0	1	1	1	0	1	0	0	1	1	1	1	0	0	-	1	1	0	1	0	0	0	1	1	0	0	0	1	1	1	1	1	1	1	1	0	1	1	-	1	1	1	0	0	0	1
XrPt347246	0	1	1	1	0	1	1	0	1	1	0	1	0	1	1	-	0	1	1	1	0	1	1	1	1	0	1	0	0	0	1	1	1	0	0	0	1	0	0	0	1	1	1	1	1	0	0	0	0
XrPt347356	-	1	0	1	0	1	0	-	0	1	0	1	1	1	1	1	0	1	0	0	1	1	0	1	1	1	0	0	1	1	1	1	1	1	1	1	1	1	1	-	0	0	1	1	0	0	1	0	1
XrPt348007	1	0	0	1	0	1	1	1	1	1	1	1	1	1	1	1	0	0	1	1	1	0	1	1	1	1	1	1	1	0	1	1	1	0	1	0	1	0	0	1	1	-	1	1	0	0	1	0	1
XrPt343956	1	1	0	1	0	0	0	0	0	0	1	-	1	1	1	1	0	1	1	1	1	1	1	0	1	0	0	0	1	0	0	1	1	1	1	1	0	0	1	0	-	1	0	1	0	0	0	0	1
XrPt348431	1	0	0	1	0	0	0	1	1	1	0	0	1	1	0	0	1	1	0	0	1	1	1	1	0	0	1	1	0	0	-	1	1	0	1	0	0	1	0	0	1	0	0	1	0	1	1	0	1
XrPt348622	1	1	1	1	1	0	0	1	1	1	1	0	1	1	1	0	1	1	0	1	0	1	0	1	1	1	1	1	1	1	1	0	1	0	1	0	1	-	0	1	0	1	1	0	-	1	1	0	1
XrPt346940	0	0	1	0	0	1	0	0	1	0	0	1	1	1	1	0	1	0	1	1	0	1	0	1	1	0	1	1	0	0	0	1	0	1	1	1	1	1	1	0	1	0	0	0	1	1	0	1	0
XrPt66766	1	1	0	0	1	0	0	0	0	1	0	1	0	0	0	0	1	0	1	0	0	0	0	1	1	0	1	1	0	1	1	1	1	1	1	1	0	1	1	0	0	0	1	1	1	1	1	1	1
XrPt347256	0	1	0	1	-	0	0	0	1	1	1	0	0	0	0	1	1	1	0	0	1	0	1	1	1	1	0	1	1	1	1	0	0	1	0	1	0	0	1	0	0	0	-	-	0	1	1	1	0
XrPt345110	-	0	0	0	1	0	1	0	0	1	1	0	1	1	1	1	1	1	1	1	-	1	0	1	0	0	1	1	0	1	0	0	0	1	0	1	0	0	1	1	0	0	0	1	0	0	0	1	1
XrPt372403	-	1	1	0	-	0	0	0	1	-	1	0	0	0	0	1	1	1	0	0	-	-	-	-	-	-	0	1	1	1	1	-	-	-	0	1	1	0	1	0	0	0	-	0	0	1	1	1	1
XrPt346881	1	0	0	1	0	1	-	1	1	1	1	0	0	1	1	1	0	0	-	1	1	0	1	1	1	1	1	1	1	0	1	1	1	1	1	1	1	0	1	1	1	0	1	1	0	0	1	0	1
XrPt347257	1	0	0	1	0	0	0	0	1	-	0	0	1	1	0	1	1	1	0	0	1	1	0	1	0	0	1	1	0	0	0	1	1	0	1	0	0	0	0	0	1	1	0	1	0	1	0	0	1
XrPt117080	1	0	-	1	1	1	1	1	1	1	0	1	1	1	0	0	0	1	0	0	1	0	1	1	0	1	0	0	-	-	0	1	1	0	0	0	0	0	0	0	1	1	0	0	1	0	1	1	-
XrPt348042	0	1	0	1	1	1	0	1	0	0	0	1	1	0	0	0	0	1	1	1	1	1	0	0	1	0	1	1	0	0	1	0	0	1	0	1	0	1	1	0	1	1	1	1	0	0	1	1	1
XrPt346889	0	1	0	1	-	0	0	0	1	1	1	0	0	0	0	1	1	1	0	0	1	0	1	1	1	1	0	1	1	1	1	0	0	1	0	1	0	0	1	0	0	0	-	0	0	1	1	1	0
XrPt347149	1	1	1	0	0	0	1	1	0	1	0	0	0	0	1	1	1	1	1	1	1	0	0	1	1	0	0	0	0	0	1	0	1	1	1	1	1	0	1	0	1	1	1	1	1	0	1	0	0
XrPt344425	1	0	0	0	-	0	0	0	0	1	1	0	0	1	0	1	1	0	1	1	1	1	1	1	0	1	1	1	0	1	0	0	0	1	0	1	0	1	1	1	0	1	0	1	0	0	0	0	1
XrPt347272	1	1	1	1	0	1	0	0	1	1	0	0	1	0	1	1	1	0	1	0	0	0	0	1	1	0	0	0	1	1	0	1	1	1	1	1	1	0	-	-	0	0	0	0	1	0	1	0	1
XrPt345121	1	0	-	1	0	1	1	1	0	1	1	1	-	1	1	1	0	1	0	1	1	0	0	1	1	1	0	1	1	1	0	1	1	1	1	1	1	1	1	0	1	0	1	1	0	0	1	0	1
XrPt372435	1	1	1	-	0	0	0	0	0	1	1	0	0	0	1	0	1	-	1	1	0	1	1	-	1	-	1	1	0	1	1	0	0	1	1	1	1	0	1	1	0	0	1	1	0	1	0	0	1
XrPt348648	0	1	1	0	1	1	1	1	0	1	0	1	1	0	0	0	1	1	0	0	0	0	1	1	0	0	1	1	0	1	1	0	0	0	0	1	1	1	-	1	1	1	1	0	1	1	0	0	0
XrPt346891	1	1	0	1	-	1	0	0	1	1	0	0	1	0	1	1	0	0	1	1	0	0	0	1	1	1	0	1	0	1	0	0	-	1	1	1	1	0	1	1	0	0	0	0	1	0	1	0	-
XrPt347047	1	1	1	0	-	0	1	1	0	1	0	0	0	0	1	0	1	1	1	1	1	1	0	1	1	0	0	0	0	0	1	0	1	1	1	1	1	0	1	1	1	1	1	1	1	0	1	0	0
XrPt347151	1	1	0	1	-	1	0	0	1	1	0	-	1	-	1	1	0	0	1	1	0	0	-	1	1	1	-	1	0	1	0	0	1	1	1	1	1	0	1	1	-	0	0	0	1	0	1	0	1
XrPt66560	1	1	1	1	1	1	1	1	1	1	0	1	1	1	0	1	0	1	-	-	1	0	1	1	0	1	0	0	0	-	0	1	1	0	0	1	0	1	1	0	1	1	0	0	1	0	1	1	-
XrPt345966	1	0	1	1	1	1	1	1	0	1	1	1	0	1	1	1	1	1	1	1	1	0	1	1	1	1	1	1	1	1	1	1	1	1	0	1	1	0	1	0	1	1	1	0	1	1	1	1	1
XrPt347390	-	1	1	1	1	0	1	1	1	1	0	0	1	0	1	1	1	1	1	1	0	1	1	-	1	0	0	0	0	0	1	1	1	-	1	0	1	1	0	1	1	0	1	0	1	1	1	1	1
XrPt117100	0	0	0	0	1	0	1	0	0	1	1	0	1	1	-	1	1	1	1	1	1	1	0	1	0	0	1	1	0	1	0	0	0	1	0	1	0	0	1	1	0	1	0	1	0	0	0	1	1
XrPt348688	-	0	1	0	-	0	0	0	0	1	1	0	0	1	-	0	0	0	0	0	1	1	0	1	0	0	1	1	0	1	1	0	0	0	0	0	0	0	0	1	0	1	1	0	0	0	0	0	1
XrPt346960	0	0	1	0	0	1	1	0	1	1	0	0	1	1	1	0	1	0	1	1	0	1	0	1	0	0	0	1	0	0	0	1	0	1	1	1	1	1	1	0	1	0	1	0	1	1	0	1	0
XrPt66584	-	-	1	1	0	1	0	0	1	0	0	0	1	1	1	1	1	1	0	0	1	0	1	1	0	1	1	0	0	1	0	1	1	0	1	0	1	0	0	1	1	0	1	0	0	0	1	0	1
XrPt348507	0	0	0	0	1	0	1	0	0	1	1	0	1	1	1	1	1	1	1	1	1	1	0	1	0	0	1	1	0	1	0	1	0	1	0	1	0	0	1	1	0	1	0	1	0	0	0	0	1
XrPt344764	1	-	1	0	0	0	1	1	1	1	0	1	1	1	0	0	1	0	0	0	0	0	0	1	1	1	1	1	1	1	0	0	1	1	0	1	0	0	1	1	1	0	0	1	1	0	1	0	0
XrPt117257	0	1	1	0	0	0	1	1	0	1	0	1	1	1	1	0	1	0	0	0	0	0	1	0	1	1	1	0	0	1	0	0	0	0	0	0	1	1	0	1	0	1	1	0	1	0	1	1	0
XrPt66612	0	1	1	0	1	1	0	0	0	1	1	1	0	0	1	0	0	0	1	1	0	0	0	0	1	1	0	1	1	1	1	0	0	1	0	1	1	1	1	1	0	-	1	0	1	1	-	1	0
XrPt345703	1	0	1	1	0	0	0	0	1	1	0	0	1	0	1	1	0	0	1	1	1	0	0	0	1	0	1	-	0	1	1	1	1	1	1	1	1	0	-	1	1	0	1	0	1	1	0	1	1
XrPt347574	1	0	1	0	0	0	0	0	-	-	0	1	1	1	0	1	1	1	1	1	1	0	-	-	-	-	-	-	1	1	1	0	0	1	1	1	1	1	1	1	1	1	1	1	0	1	1	1	1
XrPt348117	1	1	1	0	1	0	-	0	1	0	1	0	0	0	0	0	1	0	1	1	0	0	1	0	0	0	1	1	0	0	0	1	0	0	0	0	0	0	0	0	1	1	0	0	1	1	0	1	0
XrPt343849	0	1	1	-	1	0	1	0	0	0	1	1	1	1	0	0	0	1	1	0	0	0	0	1	0	1	-	1	1	1	1	1	-	0	0	0	1	0	0	-	1	1	-	-	-	1	1	0	1
XrPt120182	-	1	1	-	0	0	0	1	1	1	1	0	1	1	1	1	1	1	0	1	1	1	1	0	0	1	0	0	1	1	0	0	0	0	0	0	1	0	0	1	1	1	0	1	1	1	0	0	0
XrPt346894	1	1	1	0	-	0	0	1	0	1	1	0	0	0	-	0	0	1	1	1	0	1	0	0	1	0	1	1	0	-	1	0	0	0	1	0	1	0	0	1	1	0	1	1	0	1	1	1	1
XrPt346964	0	1	1	0	1	1	0	0	0	1	1	1	0	0	1	0	0	0	1	1	0	0	0	0	1	1	0	1	1	1	1	0	0	1	0	1	1	1	1	1	0	1	1	0	1	1	-	1	0
XrPt344263	-	1	0	1	1	0	0	0	1	1	1	1	0	1	0	0	1	1	1	-	-	1	1	-	1	0	0	0	0	1	0	1	0	1	1	0	0	1	0	-	-	-	1	1	0	0	1	1	1
XrPt66614	1	1	1	0	0	1	1	1	1	1	0	0	0	0	1	0	1	1	0	0	0	1	1	0	1	0	0	0	0	1	0	0	1	1	1	1	0	1	1	-	1	0	1	0	1	0	1	1	0
XrPt347301	0	0	1	0	0	0	1	0	0	0	0	1	0	0	1	0	1	1	1	0	0	0	0	1	1	0	1	1	0	0	0	0	0	1	1	1	0	0	1	-	1	1	1	1	1	1	0	1	1
XrPt116405	1	1	0	0	1	0	1	1	0	1	1	1	0	0	0	0	0	1	0	1	0	1	1	0	1	1	0	1	1	0	1	-	1	1	0	1	0	1	1	0	0	1	0	1	0	1	0	1	0
XrPt348128	0	0	0	0	1	0	1	0	0	1	1	0	1	1	1	1	1	1	1	1	1	1	-	1	0	0	1	1	0	1	0	0	0	1	0	1	0	0	1	1	0	1	0	1	0	0	0	1	1
XrPt343859	-	0	-	1	-	0	1	0	0	0	1	0	0	0	1	0	1	0	1	1	-	0	-	-	0	0	-	-	0	0	1	0	1	1	1	1	1	0	-	0	1	0	0	1	0	0	1	0	1
XrPt348529	0	0	1	0	1	0	0	1	0	0	0	-	1	0	0	1	0	0	0	1	0	0	1	0	0	1	0	1	0	0	0	0	1	0	0	0	1	0	0	0	0	0	1	0	0	1	0	0	1
XrPt348736	1	1	1	1	1	0	0	1	1	1	1	0	1	1	1	0	1	1	0	1	0	1	0	1	1	1	1	1	1	1	1	0	1	0	1	0	1	1	0	1	0	1	1	0	1	1	1	0	1
XrPt117275	1	0	0	1	0	1	1	1	0	0	1	1	0	0	1	-	0	0	1	1	1	0	1	-	1	0	1	0	1	0	1	-	1	1	1	1	1	1	-	1	1	0	1	1	0	0	1	0	1
XrPt346896	0	1	0	0	1	0	0	1	0	0	1	1	1	1	1	1	0	1	1	0	1	0	0	1	0	1	0	1	1	0	0	1	0	1	1	1	1	0	1	0	-	0	1	0	0	1	1	1	1
XrPt346969	0	1	1	0	1	1	0	0	0	1	1	1	-	-	1	0	0	0	1	1	0	0	0	-	1	1	-	1	1	1	1	-	-	1	0	1	1	1	1	1	0	1	1	-	1	1	-	1	0
XrPt347172	1	0	0	0	1	1	0	1	0	1	0	1	-	1	1	0	0	1	1	0	0	1	0	1	1	0	-	1	0	0	1	0	0	1	0	1	0	1	1	0	-	-	0	-	1	1	0	1	1
XrPt120605	1	0	0	1	0	0	0	1	1	1	0	0	1	1	0	0	1	1	0	0	1	1	1	1	0	0	1	1	-	0	0	1	1	0	1	0	0	1	0	0	1	0	0	1	0	1	1	0	1
XrPt116498	0	0	0	0	1	-	1	1	1	0	1	1	0	1	0	0	1	1	0	1	1	1	1	0	0	0	1	0	1	0	1	1	1	0	0	0	0	1	0	1	1	0	1	-	0	1	0	1	1
XrPt372662	1	1	1	0	-	-	-	0	0	-	1	-	0	0	1	0	1	-	1	1	0	1	1	1	1	0	0	1	0	1	1	0	-	1	1	1	1	0	1	1	0	0	1	1	0	1	-	0	1
XrPt117324	0	1	1	0	0	0	1	1	0	1	0	1	1	1	1	0	1	0	0	0	0	0	-	0	1	1	-	0	0	1	0	0	0	0	0	0	1	1	0	1	0	1	1	0	1	0	1	1	0
XrPt346828	-	1	1	1	1	1	0	0	1	0	1	1	1	1	0	0	0	0	0	0	1	1	1	-	-	1	1	1	1	1	0	1	0	0	0	0	0	1	0	1	0	1	0	0	0	1	1	1	1
XrPt347074	1	0	0	1	0	1	1	1	1	0	1	1	0	0	1	1	0	0	1	1	1	0	-	1	1	0	-	0	1	0	1	1	1	1	0	1	1	1	1	0	1	0	1	1	0	0	1	0	1
XrPt66656	-	-	1	1	0	1	0	-	1	0	0	0	1	1	1	1	1	1	0	0	1	0	1	1	0	1	1	0	0	1	0	1	1	0	1	0	1	0	0	1	1	0	1	0	0	0	1	0	1
XrPt347413	0	1	1	0	1	0	1	1	0	1	0	1	1	0	1	0	1	0	0	0	0	0	-	0	1	1	1	-	0	1	0	0	0	1	0	1	1	1	1	1	0	1	1	0	1	0	1	1	0
XrPt116543	0	0	1	0	1	0	0	1	0	0	0	0	1	0	0	1	0	0	0	1	0	0	0	0	0	1	0	1	0	0	0	0	1	0	0	0	1	0	0	0	0	0	1	0	0	1	1	0	1
XrPt348374	1	1	0	1	1	1	0	1	1	1	1	0	0	0	1	1	1	0	0	0	1	1	1	0	1	-	0	0	0	0	0	0	1	1	1	1	0	1	1	0	0	0	0	1	1	0	0	1	0
XrPt347076	-	0	1	1	0	0	1	0	1	1	0	1	-	1	0	1	0	0	0	1	1	0	1	1	1	0	0	0	0	0	0	0	0	1	1	1	1	1	1	0	1	0	1	0	0	0	0	0	1
XrPt120754	1	0	0	-	0	1	1	0	0	1	-	1	0	0	1	1	0	0	0	1	0	0	-	1	1	1	1	1	0	1	1	1	1	0	0	0	1	0	-	1	0	0	-	1	1	1	1	1	1
XrPt372689	1	0	1	0	0	0	0	1	1	1	0	1	1	1	1	1	1	1	-	1	0	1	0	-	0	0	-	1	1	1	0	0	0	1	1	1	1	1	1	1	1	1	1	0	0	1	1	1	1
XrPt348182	0	0	1	1	0	0	0	1	0	0	0	1	0	0	1	0	1	1	1	0	1	0	0	1	1	1	1	1	0	0	0	0	0	1	1	1	0	0	1	0	1	1	1	1	1	1	0	1	1
XrPt348380	1	0	0	1	1	1	1	0	0	1	1	1	0	1	1	1	0	1	0	1	0	0	0	0	0	0	1	1	1	0	1	1	1	0	-	0	1	0	0	0	1	1	0	0	0	1	1	0	1
XrPt348564	1	0	1	0	1	1	1	0	1	0	0	1	1	1	1	0	0	-	1	1	0	1	0	0	0	1	1	0	0	0	1	1	1	1	1	1	1	1	-	1	1	-	1	1	1	0	0	0	1
XrPt344792	1	1	1	0	0	1	0	1	1	1	0	0	0	0	0	0	1	1	1	0	1	0	1	1	0	1	1	1	0	1	0	0	1	1	-	1	0	0	1	0	0	0	1	0	1	1	1	0	1
XrPt117372	1	0	0	1	0	1	1	1	0	0	1	1	0	0	1	1	0	0	1	1	1	0	1	1	1	0	1	0	1	0	1	1	1	1	1	1	1	1	1	1	1	0	1	1	0	0	1	0	1
XrPt346910	1	1	1	1	0	1	0	0	1	1	0	0	1	0	1	1	0	0	1	1	0	0	0	1	1	1	0	1	0	1	0	0	1	1	1	1	1	0	1	1	0	1	0	0	1	0	1	0	1
XrPt347186	0	1	1	0	1	0	0	1	1	1	0	1	1	1	0	0	1	1	0	0	-	1	-	1	0	1	0	1	1	1	0	0	0	1	1	1	-	1	1	1	0	1	1	1	1	1	0	1	0
XrPt347323	1	0	0	1	0	1	1	1	1	0	1	0	1	1	1	-	-	0	0	1	1	1	1	-	0	1	0	0	1	1	0	1	-	0	0	0	1	0	0	1	1	0	0	0	0	0	0	0	1
XrPt372720	-	1	1	0	0	0	0	0	1	1	1	0	0	0	0	1	1	1	0	0	0	0	1	-	1	1	0	1	1	1	1	0	0	1	0	1	1	0	1	0	0	0	0	0	0	1	1	1	1
XrPt343891	1	-	0	-	1	1	0	1	1	0	1	0	0	0	1	1	1	0	0	0	1	1	1	1	1	1	0	0	0	0	0	0	1	1	1	1	0	1	1	0	0	-	0	1	1	0	0	1	0
XrPt348395	0	1	1	1	0	1	0	0	1	0	0	0	1	1	1	1	1	1	0	0	1	0	1	1	-	1	1	0	0	1	0	1	1	0	1	0	1	0	0	1	1	1	1	0	0	0	1	0	1
XrPt344800	1	1	1	0	0	1	0	1	1	-	0	0	0	0	0	0	-	-	1	0	1	0	1	-	0	1	1	1	0	1	0	0	1	1	-	1	0	0	1	0	0	0	1	0	-	1	1	0	1
XrPt410760	-	0	0	0	-	0	0	0	1	1	1	0	0	0	0	1	1	1	0	0	0	0	1	0	1	-	0	1	1	1	1	0	0	1	0	1	1	0	1	0	0	0	0	0	0	1	1	1	1
XrPt410765	0	0	0	1	0	-	0	1	0	0	0	1	1	0	0	0	0	0	-	1	1	1	0	-	1	0	1	1	1	0	1	1	0	1	0	1	0	1	1	1	1	0	1	1	-	1	-	1	1
XrPt410768	1	0	0	1	0	0	1	1	1	0	0	1	1	1	1	1	0	1	1	1	0	0	-	1	1	0	0	1	0	0	1	1	1	1	1	1	1	0	1	0	0	1	0	1	1	1	1	1	0
XrPt410770	1	1	0	0	0	1	0	0	1	1	0	1	-	1	1	1	0	1	1	1	1	0	1	0	1	0	1	1	-	1	1	1	0	0	1	0	0	1	0	1	1	1	0	1	1	1	1	1	1
XrPt410773	0	0	0	0	1	0	1	0	0	1	1	0	1	1	1	1	1	1	1	1	1	1	0	1	0	0	1	1	0	1	0	0	0	1	0	1	0	0	1	1	0	1	0	1	0	0	0	1	1
XrPt410775	1	0	0	1	1	1	1	1	1	1	0	1	1	1	0	1	0	1	0	0	1	0	1	1	0	1	0	0	0	0	0	1	1	0	0	0	0	0	0	0	1	1	0	0	1	0	1	1	1
XrPt410776	1	-	0	1	1	1	1	0	0	0	0	1	0	0	0	0	1	0	1	0	0	0	0	1	1	0	1	-	0	0	1	1	1	1	1	1	0	1	1	0	0	0	1	-	0	0	1	1	1
XrPt410777	0	1	1	1	1	0	0	0	0	1	1	1	0	1	0	0	1	1	1	0	0	1	1	1	1	0	-	0	0	1	0	1	0	0	1	0	0	1	0	1	0	1	1	1	0	0	1	1	1
XrPt410779	0	1	1	1	1	0	1	0	0	0	1	1	1	1	0	0	-	1	1	0	0	0	0	1	0	1	0	-	1	1	1	1	0	0	0	0	1	0	0	0	1	1	1	0	0	1	1	0	1
XrPt410786	1	0	0	0	1	0	1	1	0	1	1	1	0	0	0	0	0	0	0	1	0	-	0	0	1	-	-	1	1	0	1	0	-	1	0	-	0	1	-	0	0	0	0	1	-	1	0	1	-
XrPt410793	-	0	0	0	1	0	1	1	0	1	0	1	0	0	0	0	0	0	-	0	0	1	0	0	1	0	0	1	0	0	1	0	0	1	0	1	0	1	1	0	0	0	0	1	1	1	0	1	1
XrPt410800	0	1	0	0	1	1	0	1	1	-	-	1	1	1	0	-	0	0	1	0	0	1	1	1	1	1	1	1	1	0	0	1	0	0	0	0	-	1	0	1	0	1	0	0	1	1	1	1	0
XrPt410802	-	0	1	0	0	0	0	0	0	1	1	0	0	1	0	0	0	0	0	0	1	1	0	1	0	0	1	1	0	1	1	0	0	0	0	0	0	0	0	1	0	1	1	0	0	0	0	0	1
XrPt410804	1	0	0	1	1	0	1	0	0	1	1	0	0	-	1	-	0	-	0	1	-	0	0	0	0	0	1	1	0	0	1	1	1	0	-	0	1	0	0	1	1	0	0	0	1	1	1	1	1
XrPt410818	0	1	1	1	0	0	1	1	1	0	1	0	1	1	1	1	1	1	0	1	1	1	1	0	0	1	1	0	1	1	0	1	0	0	0	0	1	0	0	1	1	1	0	1	1	1	0	0	0
XrPt410836	1	0	0	1	1	1	0	1	0	-	1	0	1	-	-	-	0	1	0	0	1	-	-	0	-	1	1	-	1	1	1	1	0	-	0	0	0	1	0	-	0	-	1	0	0	1	1	1	1
XrPt410855	1	1	0	1	0	0	0	0	0	0	1	0	1	1	1	1	0	1	1	1	1	1	1	0	1	0	0	0	1	0	0	1	1	1	1	1	0	0	1	0	0	1	0	1	0	0	0	0	1
XrPt410859	1	0	0	1	1	0	1	1	1	0	-	1	1	1	0	1	0	0	0	1	1	1	1	0	1	0	1	1	0	0	0	1	1	1	0	1	1	1	1	1	1	0	0	0	1	1	0	0	1
XrPt410860	1	0	1	1	-	0	0	0	1	1	0	1	1	1	0	1	0	0	0	1	1	0	1	1	0	0	0	0	0	1	1	0	0	1	1	1	1	1	1	0	0	0	1	1	0	0	0	0	1
XrPt410863	0	1	1	0	1	1	1	1	1	1	0	1	1	0	0	0	1	1	0	1	0	0	1	1	0	-	1	1	0	1	1	0	0	0	0	0	1	1	0	1	0	1	1	0	1	1	0	1	0
XrPt410865	1	0	0	0	0	0	0	0	0	1	1	0	1	1	0	1	1	1	1	1	1	1	0	1	1	1	-	1	0	-	0	-	0	1	0	1	0	1	1	1	0	1	0	1	0	0	-	0	1
XrPt410877	1	-	1	0	1	1	1	1	1	0	0	1	0	1	1	0	0	0	1	1	0	1	0	0	0	-	1	0	0	0	1	0	1	1	1	-	1	1	-	1	1	1	1	1	1	0	0	0	1
XrPt410881	1	0	0	0	0	0	1	1	0	0	1	1	1	1	0	1	1	0	0	1	1	0	0	-	-	1	1	0	0	1	1	1	1	1	0	1	0	1	1	1	1	0	0	0	1	1	0	0	1
XrPt410882	1	1	1	1	0	0	0	0	-	1	0	1	1	1	0	1	1	1	1	1	1	0	-	1	0	0	0	0	1	1	1	0	0	-	1	0	1	1	0	1	-	-	1	1	0	1	1	1	1
XrPt410883	1	1	1	1	1	1	1	1	1	0	0	1	0	0	1	0	0	0	0	0	0	0	1	-	1	0	0	0	1	0	1	1	1	0	1	0	1	0	0	1	1	-	1	0	1	1	1	1	0
XrPt410888	1	0	1	1	1	1	1	1	0	1	1	1	0	1	1	1	1	1	1	1	1	0	1	1	1	1	1	1	1	1	1	1	1	1	0	1	1	0	1	0	1	1	1	0	1	1	1	1	1
XrPt410894	1	0	1	1	1	1	1	1	0	0	1	1	0	0	1	-	1	1	1	1	1	0	1	1	1	1	1	1	0	1	1	0	1	1	1	1	1	0	1	1	1	1	1	1	1	1	1	1	1
XrPt410897	1	1	1	1	0	0	1	1	1	0	0	1	1	1	1	0	0	1	1	1	0	0	0	0	1	0	0	1	0	0	1	1	1	1	1	1	1	0	1	0	0	1	0	1	1	1	1	1	0
XrPt410900	1	0	0	0	1	0	1	1	0	1	1	1	0	0	0	0	0	0	1	1	0	1	0	0	-	-	0	1	1	0	1	0	0	1	0	1	0	1	1	0	-	-	0	1	0	1	0	1	0
XrPt410904	1	0	0	0	0	0	0	0	0	0	1	0	0	0	1	1	1	1	1	1	-	1	0	0	1	0	1	1	1	1	1	1	0	1	1	1	1	0	1	1	0	0	1	1	0	1	0	0	1
XrPt410907	1	-	0	1	1	1	0	1	1	0	1	0	1	0	1	1	0	-	1	1	0	1	-	1	0	1	1	1	1	1	1	1	1	-	0	-	-	1	-	1	1	0	1	0	1	1	1	1	1
XrPt410909	0	0	1	0	0	1	1	0	1	1	0	0	1	1	1	0	1	0	1	1	0	1	0	1	0	0	0	1	0	0	0	1	0	1	1	1	1	1	1	0	1	0	1	0	1	1	0	1	0
XrPt410912	-	0	1	1	1	1	1	0	0	0	0	1	-	0	0	0	1	0	1	0	0	0	0	1	1	0	1	1	0	0	1	1	1	1	1	1	0	1	1	0	0	1	1	0	-	0	1	1	1
XrPt410917	1	0	0	0	0	1	-	1	1	0	0	1	0	0	0	-	0	1	1	1	0	0	1	1	1	0	0	1	0	0	0	1	1	1	1	1	0	0	1	0	0	1	1	1	0	1	1	1	0
XrPt410927	1	0	0	0	0	1	1	1	0	0	1	1	1	1	1	1	0	1	1	1	1	0	0	0	0	1	1	1	1	0	1	1	1	0	0	1	1	0	1	0	1	0	1	0	1	1	1	1	1
XrPt410928	1	1	1	1	0	1	1	1	1	0	0	-	1	1	1	0	0	1	1	1	0	0	0	0	1	0	0	1	0	0	1	1	1	1	1	1	1	0	1	1	0	1	-	1	1	1	1	1	0
XrPt410933	1	0	0	0	1	0	-	1	0	-	-	1	0	0	0	0	0	0	1	1	0	1	0	0	1	0	0	1	1	0	1	0	0	1	0	1	0	1	1	0	0	0	0	1	1	1	0	1	0
XrPt410940	0	1	0	0	1	1	0	1	1	-	-	1	1	1	0	1	0	0	1	0	0	1	1	1	1	1	1	1	1	0	0	1	0	0	0	0	-	1	0	1	0	1	0	-	1	1	1	1	0
XrPt410942	1	0	1	1	0	0	1	0	1	1	0	1	1	1	0	1	0	1	0	1	1	0	1	1	0	0	0	0	0	0	0	0	0	0	1	0	0	0	0	0	1	0	0	0	0	1	1	0	0
XrPt410957	1	1	0	1	-	-	0	1	1	1	1	0	0	0	1	1	1	0	0	0	1	1	1	0	1	1	0	0	0	0	0	-	1	1	1	1	0	1	-	0	-	0	0	1	1	0	0	1	0
XrPt410966	0	0	1	1	0	0	0	1	0	0	0	1	0	0	1	0	1	1	1	0	1	0	0	1	1	1	1	1	0	0	0	0	0	1	1	1	0	0	1	0	1	1	1	1	1	1	0	1	1
XrPt410986	1	1	-	-	1	1	-	0	0	1	0	-	0	1	-	-	1	-	-	0	0	0	0	-	1	0	0	1	0	0	1	1	1	-	1	1	0	1	1	0	0	1	0	0	1	0	1	1	1
XrPt410988	-	1	1	0	1	0	1	0	1	1	0	1	0	0	1	0	1	1	1	1	0	0	-	1	1	0	0	0	0	0	0	0	1	1	1	1	1	0	1	0	1	1	0	1	1	0	0	0	0
XrPt411001	0	1	1	0	-	0	0	0	1	1	1	0	0	0	0	1	1	1	0	0	0	0	-	-	1	-	0	1	1	1	1	0	0	1	0	1	1	0	1	0	0	0	0	0	0	1	1	1	1
XrPt411002	0	1	1	0	1	-	1	1	1	0	1	1	0	1	0	0	1	1	0	1	1	1	1	0	0	0	1	0	1	0	1	1	1	0	0	0	0	1	0	-	1	1	1	1	0	1	0	1	1
XrPt411005	0	0	1	0	1	0	1	0	-	0	1	0	0	0	0	0	1	0	-	-	0	0	1	0	0	0	1	1	-	0	0	1	-	0	0	0	0	0	0	1	1	1	-	0	1	1	0	1	0
XrPt411006	0	1	1	0	1	0	-	1	0	1	1	1	0	1	0	0	1	1	1	0	0	1	1	1	1	-	0	0	0	1	-	1	-	0	1	0	0	1	0	1	0	-	1	0	1	0	1	1	1
XrPt411010	0	0	0	1	1	1	1	1	1	-	1	0	1	-	0	-	1	1	-	0	1	-	1	1	1	1	1	0	-	1	1	1	1	-	1	-	1	-	-	0	1	1	1	1	1	0	0	1	1
XrPt411016	0	-	1	1	1	-	1	-	1	0	0	1	0	0	1	0	0	-	0	0	0	0	-	0	0	0	0	0	1	0	1	1	1	0	1	0	1	0	0	1	1	0	1	0	1	1	-	1	0
XrPt411019	1	1	0	0	0	1	0	0	1	1	0	1	1	1	1	1	0	-	1	-	1	0	1	0	1	0	1	1	0	1	1	1	0	0	1	0	0	1	0	1	1	1	0	1	1	1	1	-	1
XrPt411022	-	1	0	1	-	1	1	0	1	1	1	1	0	1	1	-	1	1	1	0	1	1	0	-	1	0	1	0	1	1	1	1	0	-	1	1	-	1	1	1	1	1	0	1	1	0	1	-	0
XrPt411023	0	0	0	0	-	0	0	0	0	1	1	0	1	1	-	-	1	1	-	1	1	1	0	1	1	1	1	1	-	-	0	0	0	1	-	1	-	1	1	1	0	1	0	1	0	0	0	0	1
XrPt411050	-	0	1	1	0	0	0	0	1	1	0	1	1	1	0	1	-	-	-	1	1	0	1	1	0	1	0	0	0	1	1	0	0	1	1	1	1	1	1	0	0	0	1	1	-	0	0	0	1
XrPt411051	1	0	1	1	0	0	0	0	1	0	0	1	1	-	-	1	0	0	0	1	1	0	1	1	0	-	1	0	0	1	1	0	-	1	1	1	1	1	1	0	0	0	-	0	-	0	0	0	-
XrPt411056	1	1	1	1	1	0	0	1	1	1	0	0	1	1	-	1	1	1	0	1	0	0	0	0	1	0	1	1	1	1	0	0	1	1	1	1	1	1	1	1	0	1	1	-	0	1	-	1	1
XrPt411063	1	0	0	0	1	1	0	1	0	0	1	0	1	0	1	0	0	0	-	0	0	1	0	0	0	1	1	1	1	1	1	1	0	0	0	0	-	1	0	1	0	1	1	0	0	1	1	1	1
XrPt411080	1	-	0	0	0	0	0	0	0	1	1	0	1	1	-	1	1	1	1	1	1	1	0	1	-	-	0	1	0	1	0	0	0	1	0	1	0	1	1	-	0	0	-	1	-	-	0	0	1
XrPt411081	1	1	0	1	0	0	0	0	0	0	1	0	1	1	1	1	0	1	1	1	1	1	-	0	1	0	0	0	1	0	0	1	1	1	1	1	0	0	1	0	0	1	0	1	0	0	0	0	1
XrPt411086	1	0	1	0	0	1	1	1	1	0	0	1	1	1	0	1	1	1	1	0	1	0	1	0	1	1	0	0	1	1	0	0	0	1	1	1	1	1	1	-	0	1	0	0	0	0	0	0	0
XrPt411089	0	0	0	0	1	0	0	0	0	1	1	0	1	1	0	1	1	1	1	1	1	1	0	1	0	1	1	1	0	1	0	0	0	1	0	1	0	0	1	1	0	1	0	1	0	0	0	0	1
XrPt411095	0	1	1	1	1	1	1	1	1	0	0	1	0	0	1	0	0	0	0	0	0	0	1	0	1	0	0	0	1	0	1	1	1	0	1	0	1	0	0	1	1	1	1	-	1	1	1	1	0
XrPt411107	0	0	0	0	-	0	1	0	0	1	1	0	1	1	1	1	1	1	1	1	1	1	0	1	0	0	1	1	0	1	0	0	0	1	0	1	0	0	1	1	0	1	0	1	0	0	0	1	1
XrPt411108	1	1	1	0	0	0	0	1	1	1	0	0	1	1	1	1	1	1	0	1	0	0	0	-	1	0	1	1	1	1	0	0	0	1	1	1	1	1	1	1	0	1	1	0	0	1	1	0	1
XrPt411118	1	1	0	1	0	1	1	0	1	1	1	1	0	1	1	-	1	1	1	0	1	1	0	1	1	0	1	0	1	1	1	1	0	1	1	1	0	1	1	1	1	1	0	1	1	0	1	1	0
XrPt411131	1	0	1	1	1	0	0	0	0	0	1	0	1	0	0	1	1	1	0	0	0	1	0	1	0	1	0	0	1	1	1	0	1	1	1	1	1	0	1	0	1	0	1	1	0	0	1	0	0
XrPt411136	1	1	0	-	1	1	0	1	1	1	1	0	0	0	1	1	1	0	0	0	1	1	1	0	1	1	0	0	0	0	0	0	1	1	1	1	0	1	1	0	0	0	0	1	1	0	0	1	0
XrPt411139	1	-	1	0	1	1	1	0	1	1	0	1	1	-	0	0	1	0	-	0	0	0	0	1	0	1	-	-	0	1	1	1	0	0	0	0	1	0	0	1	-	-	0	-	1	1	1	0	0
XrPt411141	0	1	1	1	0	1	1	0	1	1	0	0	1	1	1	0	1	1	1	1	0	0	0	1	0	0	0	1	0	0	0	1	0	1	1	1	0	1	1	0	1	1	1	0	1	1	1	1	0
XrPt411144	0	1	1	0	0	1	0	1	1	0	0	0	1	0	0	1	1	1	1	0	1	1	1	1	1	1	-	0	0	1	0	0	-	1	1	1	0	1	1	1	0	1	1	1	-	-	0	1	0
XrPt411148	0	0	0	1	1	1	0	0	0	1	1	0	0	-	1	0	1	0	0	0	1	1	1	-	0	1	1	0	1	1	1	0	0	-	0	-	0	1	0	1	1	0	1	-	1	0	0	0	1
XrPt411151	1	1	1	1	-	1	0	1	1	0	0	1	0	0	1	0	0	0	0	0	-	-	1	-	1	1	0	0	1	0	1	1	1	0	1	0	1	1	0	-	1	1	1	-	1	1	1	0	1
XrPt411155	1	1	1	1	1	0	1	1	0	0	1	1	0	1	1	0	1	0	0	1	1	1	1	0	0	1	-	0	0	0	0	1	1	0	1	0	0	1	0	1	1	1	0	1	1	0	1	0	0
XrPt411156	0	0	0	0	1	0	1	0	0	1	1	0	1	1	1	1	1	1	1	1	1	1	0	1	0	-	1	1	0	1	-	0	-	1	0	1	0	0	1	1	0	1	-	1	0	0	0	1	1
XrPt411174	0	1	1	0	0	1	1	0	1	0	0	1	1	1	1	0	1	0	1	1	0	1	0	1	1	0	0	1	0	0	0	1	0	1	1	1	1	1	1	0	1	1	0	0	1	1	0	1	0
XrPt411178	1	0	0	0	1	0	1	1	0	1	0	1	0	0	0	0	0	0	1	0	0	1	0	0	1	0	0	1	0	0	1	0	0	1	0	1	0	1	1	0	0	0	0	1	1	1	0	1	1
XrPt411188	-	1	1	0	-	0	0	0	1	1	1	0	0	0	0	1	1	1	0	0	1	0	1	0	1	1	0	1	1	1	1	0	0	1	0	1	0	0	1	0	0	0	0	-	0	1	1	-	1
XrPt411197	-	1	1	0	0	1	0	1	1	0	1	1	1	1	1	0	1	1	1	1	0	1	0	1	1	0	-	1	0	1	-	1	0	1	1	1	0	1	1	0	-	1	0	0	0	1	1	1	0
XrPt411207	0	1	1	0	1	0	0	0	0	0	0	1	1	1	0	0	1	1	0	0	0	1	0	0	0	0	0	0	0	1	0	0	0	0	0	0	0	1	0	-	-	1	0	-	1	1	0	1	0
XrPt411210	1	0	0	1	1	0	0	0	1	1	0	0	1	1	1	1	0	0	1	0	1	0	0	-	0	0	-	0	0	1	1	1	0	1	1	-	1	1	0	-	1	0	1	0	1	1	0	0	1
XrPt411226	0	1	1	0	-	0	0	0	0	1	0	0	1	1	0	0	1	1	0	0	0	1	1	0	0	1	0	1	0	-	0	0	-	0	1	0	0	0	0	1	0	1	0	0	1	1	0	1	0
XrPt411228	1	1	0	1	0	1	0	0	1	1	0	0	1	0	1	1	0	0	1	1	0	0	0	1	1	1	0	1	0	1	-	-	1	1	1	1	1	0	1	1	-	-	0	0	1	0	1	0	1
XrPt411229	0	-	1	0	-	0	0	0	1	1	1	0	0	0	0	1	1	1	0	0	0	0	1	0	1	1	0	1	1	1	1	0	-	1	0	1	1	0	1	0	-	0	0	0	0	1	1	1	1
XrPt411231	1	0	0	1	0	1	1	0	1	0	1	0	-	1	0	1	0	1	1	0	0	1	0	1	0	0	1	1	1	0	0	1	1	0	1	0	0	0	0	0	1	0	0	1	0	1	1	0	1
XrPt411232	1	1	1	0	0	0	1	1	1	1	0	1	1	0	0	0	1	0	0	0	0	0	0	1	1	1	1	1	0	1	0	0	1	0	0	0	0	0	0	1	1	1	0	1	1	0	1	0	0
XrPt411234	1	0	1	1	0	0	1	0	0	0	1	0	0	0	1	0	1	1	0	1	1	0	0	0	0	0	0	0	0	1	1	0	1	1	1	1	1	0	1	-	1	0	1	1	0	0	1	0	1
XrPt411243	1	1	0	1	1	1	1	1	1	1	1	0	1	1	0	1	0	0	0	1	0	1	1	1	0	1	0	0	1	1	1	1	1	0	0	0	1	1	0	1	0	-	0	0	0	0	1	0	0
XrPt411255	-	0	1	0	1	0	1	0	1	0	1	0	0	0	0	0	1	0	1	1	0	0	1	0	0	0	1	1	0	0	0	1	0	0	0	0	0	0	0	1	1	1	0	0	1	1	0	1	0
XrPt411264	-	1	1	1	1	0	0	1	1	0	-	0	1	0	0	0	1	1	1	0	1	1	1	1	0	1	0	0	1	0	0	0	0	1	1	1	-	1	1	0	1	1	1	1	1	0	0	0	0
XrPt411270	0	1	1	1	1	1	0	1	0	0	0	1	1	0	0	0	0	0	1	1	1	1	0	0	1	0	1	1	-	0	1	1	0	1	0	1	0	1	1	1	1	1	1	-	1	1	1	1	1
XrPt411276	-	0	-	1	1	1	1	1	0	-	1	0	-	1	1	0	1	0	0	0	0	1	1	1	1	1	1	1	0	0	1	1	1	0	0	0	0	0	0	0	-	-	0	-	1	0	0	0	0
XrPt411285	0	0	0	0	0	1	0	0	0	0	1	1	1	1	1	1	0	1	1	0	1	0	0	0	0	1	0	1	1	0	0	1	0	0	0	0	0	1	0	0	0	0	1	0	0	1	1	1	1
XrPt411289	1	0	0	0	0	0	0	0	0	1	1	0	0	1	0	1	1	1	1	1	1	1	0	-	1	1	-	1	-	1	0	0	0	1	0	1	0	1	1	0	0	1	0	1	0	0	0	0	1
XrPt411291	-	0	0	1	0	0	1	1	0	1	1	1	1	1	1	1	0	1	1	0	1	1	0	1	-	1	0	1	1	1	0	1	1	-	1	-	1	1	0	0	1	0	1	1	0	0	1	0	1
XrPt411294	1	0	-	1	0	0	1	1	1	0	0	0	1	-	0	1	1	0	0	0	1	0	1	1	0	0	0	0	0	0	0	1	1	-	1	0	0	1	-	0	1	0	0	1	0	-	1	-	1
XrPt411297	-	0	0	0	0	1	1	0	0	1	0	1	0	0	1	1	0	0	0	1	0	0	0	0	1	0	1	1	0	-	1	1	1	0	0	0	1	0	0	1	0	0	0	1	1	1	1	1	1
XrPt411302	-	0	-	0	1	0	0	0	0	1	1	0	1	1	0	1	1	1	1	1	1	1	-	1	0	1	-	-	0	1	0	0	-	1	0	1	0	0	1	-	0	0	0	1	0	0	0	0	1
XrPt411303	0	1	0	-	1	1	0	1	1	1	-	1	1	1	-	1	0	0	1	0	0	1	1	-	1	1	-	1	1	0	0	1	0	0	0	-	-	1	0	-	-	1	0	0	1	1	1	1	0
XrPt411305	-	0	0	1	1	1	1	0	-	0	0	0	0	0	0	0	0	0	0	0	1	-	0	1	1	1	1	0	0	0	1	1	1	0	0	0	0	0	0	0	-	-	0	1	1	0	0	0	0
XrPt411307	1	1	0	0	0	1	1	0	1	1	0	0	0	1	1	-	1	1	0	1	1	1	1	-	1	0	-	0	0	1	1	1	0	1	1	1	0	1	1	0	1	1	0	0	1	0	1	0	0
XrPt411314	1	1	0	1	0	1	0	0	1	1	0	0	1	0	1	1	0	0	1	-	0	0	0	1	1	1	-	1	0	1	0	0	-	1	1	1	1	0	1	-	0	0	0	0	1	0	1	0	0
XrPt411317	1	0	0	0	1	0	1	1	0	1	1	1	-	0	0	0	0	0	1	1	0	1	0	0	-	-	0	1	1	0	1	0	0	1	0	1	0	1	-	0	0	0	0	1	0	1	0	1	0
XrPt411344	1	0	1	0	1	0	0	0	1	0	0	0	1	1	1	1	0	0	1	0	0	1	0	0	0	0	0	0	1	1	1	1	0	1	0	1	1	1	-	1	1	0	0	0	1	1	0	0	1
XrPt411349	-	0	1	1	0	0	0	0	-	1	1	1	1	1	0	1	0	1	0	0	-	0	1	-	0	-	-	1	0	1	1	0	0	0	1	0	-	1	0	1	0	0	0	1	0	0	1	1	1
XrPt411354	1	-	1	0	-	0	0	-	0	1	-	0	0	0	1	0	1	1	1	1	0	1	-	0	1	0	1	1	0	1	1	0	0	1	1	1	1	0	1	1	0	0	1	1	-	1	1	0	-
XrPt411363	-	0	0	1	1	1	1	0	0	0	1	0	0	0	0	0	0	0	1	0	1	0	1	1	-	-	-	0	0	-	1	1	1	0	0	0	0	0	0	0	0	0	0	1	1	0	-	-	1
XrPt411364	1	1	1	0	1	0	0	1	0	1	1	0	0	0	1	0	0	1	1	1	0	1	0	0	1	0	1	1	0	1	1	0	0	0	1	0	1	0	0	1	1	0	1	1	0	1	-	1	1
XrPt411373	1	1	1	0	0	0	0	0	0	1	1	0	0	0	1	0	1	1	1	1	0	1	-	-	1	0	1	1	0	1	1	1	0	1	1	1	1	0	1	1	0	0	1	1	0	1	0	0	1
XrPt411374	0	0	0	1	1	0	1	0	0	1	1	0	1	0	1	1	1	1	1	1	1	1	0	-	0	0	1	1	0	1	0	1	0	1	0	1	0	0	1	1	0	0	0	1	0	0	0	0	-
XrPt411384	1	1	1	0	1	1	0	1	0	1	0	1	0	1	0	0	0	1	1	0	0	1	0	1	1	0	0	1	0	0	1	0	-	1	0	1	0	1	1	0	0	1	0	0	1	1	0	1	1
XrPt411392	0	1	1	1	1	1	0	-	1	0	1	1	1	1	0	0	0	0	0	0	-	1	-	0	1	1	1	1	1	1	0	1	0	0	0	0	0	1	0	-	0	1	-	0	0	1	1	1	1
XrPt411401	1	1	-	1	1	0	0	-	0	1	1	0	0	0	1	0	0	1	0	1	0	1	0	1	0	0	1	-	0	-	1	1	1	0	0	0	1	0	0	0	1	0	1	0	1	1	1	1	1
XrPt411415	-	1	1	0	1	1	0	0	0	-	1	1	0	0	1	-	0	0	1	1	0	0	0	0	1	1	0	1	1	1	1	0	-	1	0	1	1	1	1	1	0	1	1	0	1	1	1	1	0
XrPt411416	1	1	1	-	-	0	0	1	0	1	1	-	0	-	1	0	0	1	1	1	0	1	0	0	1	0	1	1	0	1	1	0	0	0	-	0	1	0	0	-	1	0	1	1	0	1	-	1	1
XrPt411419	1	0	1	1	0	0	1	0	0	0	1	0	0	0	1	0	1	1	0	1	1	0	0	0	0	0	0	0	0	0	1	0	1	1	0	1	1	0	1	0	1	0	1	1	0	0	1	0	1
XrPt411434	0	0	1	1	0	1	0	0	1	0	0	0	1	1	1	1	1	0	1	0	1	0	0	1	0	-	1	-	0	1	0	1	0	0	1	0	1	0	0	1	1	0	1	0	1	0	1	0	1
XrPt411438	1	0	0	0	1	0	1	1	0	1	1	1	0	0	-	0	0	0	0	1	0	1	0	0	1	1	-	1	1	0	1	0	1	1	0	1	0	1	1	0	0	0	0	1	0	1	0	1	0
XrPt411440	0	0	1	1	0	0	0	1	0	0	0	1	0	0	1	0	1	1	1	0	1	0	0	1	1	1	-	-	0	0	0	0	0	1	1	1	0	0	1	0	1	1	1	1	1	1	0	1	1
XrPt411450	0	0	1	0	0	1	1	0	1	1	0	0	1	1	1	0	1	0	1	1	0	1	0	1	0	-	0	1	0	0	0	1	0	1	1	1	1	1	1	0	1	0	1	-	1	1	0	1	0
XrPt411453	-	1	1	1	1	0	0	1	0	1	1	1	-	1	0	0	1	1	1	0	0	1	1	1	1	-	0	0	0	-	1	1	0	0	1	0	0	1	0	1	0	1	1	0	1	0	1	1	1
XrPt411469	1	0	1	0	0	0	0	0	1	1	0	0	1	1	1	0	1	1	0	1	0	0	1	1	0	1	0	0	-	1	0	0	1	1	1	1	1	1	1	0	0	0	0	0	0	0	1	0	0
XrPt411470	0	1	1	0	1	1	0	0	1	0	0	0	1	0	0	0	1	0	1	1	0	0	1	0	0	0	1	0	0	0	1	0	0	0	0	0	0	0	0	1	0	1	0	0	-	-	0	1	0
XrPt411479	0	1	0	1	1	1	1	1	0	0	1	0	0	0	1	0	1	1	1	0	0	1	0	0	0	1	1	1	1	1	1	1	1	0	0	0	0	1	0	1	0	1	0	1	1	1	1	1	1
XrPt411480	-	-	-	0	1	-	-	-	0	0	1	1	-	1	1	-	0	1	1	1	1	0	0	0	0	1	-	1	1	0	0	1	-	1	0	1	0	0	-	0	0	0	1	0	0	1	1	1	1
XrPt411491	1	0	0	-	0	1	0	1	1	1	0	0	0	0	1	1	1	0	-	1	1	1	-	0	1	0	1	0	0	0	0	0	1	1	1	1	0	1	1	1	0	0	1	1	1	0	0	1	0
XrPt411499	1	1	1	1	-	0	0	0	1	1	0	1	1	1	0	0	1	1	1	0	-	0	0	1	0	0	0	0	1	1	1	0	0	0	-	0	1	1	0	1	1	1	1	1	0	1	1	1	1
XrPt411501	1	0	0	1	0	1	1	1	0	1	1	1	1	1	1	1	0	1	0	1	1	0	0	1	1	1	-	1	1	1	0	1	1	1	1	1	1	1	1	0	1	0	1	1	0	0	1	0	1
XrPt411510	1	0	0	1	1	1	1	1	1	1	0	1	1	1	0	1	0	1	0	0	1	0	1	1	0	1	0	0	0	0	0	0	1	0	0	1	0	1	1	0	1	1	0	0	1	0	1	1	1
XrPt411512	0	1	0	0	1	1	0	1	1	1	1	1	1	1	0	1	0	0	1	0	0	1	1	1	1	0	1	1	1	0	0	1	0	0	0	0	1	1	0	-	0	1	0	0	1	1	1	1	0
XrPt411519	1	1	1	1	1	0	1	1	0	1	0	0	0	1	1	0	1	0	0	1	0	1	1	0	1	0	1	0	0	1	0	1	1	1	1	1	1	1	1	1	1	1	0	1	1	0	1	0	0
XrPt411525	1	0	0	0	0	1	1	1	1	0	0	1	0	0	0	-	0	1	1	1	0	0	1	1	1	0	0	1	0	0	0	1	1	1	1	1	0	0	1	0	-	1	1	1	0	1	1	1	0
XrPt505145	1	-	1	0	0	0	-	-	1	-	0	-	-	1	0	0	1	0	0	0	-	0	0	1	-	-	-	-	-	1	-	0	1	1	0	1	0	0	0	1	1	0	0	-	-	0	1	0	0
XrPt505150	0	0	0	0	0	1	1	0	0	0	0	1	0	0	0	1	0	0	1	0	1	0	1	1	0	0	0	0	0	0	0	1	1	1	0	1	0	0	1	0	1	0	0	1	0	0	1	1	1
XrPt505152	1	0	1	0	-	0	1	1	1	1	0	1	1	1	0	0	1	0	0	0	0	0	0	1	1	1	1	1	1	1	0	0	1	1	0	1	0	0	1	1	1	0	0	1	1	0	1	0	0
XrPt505154	1	1	1	0	0	0	0	0	1	1	0	1	1	1	1	1	1	1	1	1	0	1	0	0	0	0	0	0	1	1	0	0	0	1	1	1	1	1	1	1	1	1	1	1	0	1	1	1	1
XrPt505161	0	1	-	1	-	0	1	0	1	-	0	0	0	0	1	1	1	1	-	1	0	0	-	1	1	0	0	-	-	0	1	-	1	1	1	1	1	-	1	-	1	1	-	1	1	0	-	1	0
XrPt505165	1	-	0	1	-	1	0	0	1	1	0	0	1	0	1	1	0	0	1	1	0	0	0	1	1	1	0	1	0	1	0	0	1	1	1	1	1	0	1	1	0	0	0	0	1	0	1	0	1
XrPt505168	1	0	0	0	0	0	1	1	0	0	1	1	1	1	0	1	1	0	0	1	1	0	0	0	-	1	1	0	0	1	1	1	1	1	0	1	0	1	1	1	1	0	0	0	1	1	0	0	1
XrPt505181	-	0	0	0	1	0	0	0	0	1	1	0	1	1	0	1	1	1	1	1	1	1	0	1	0	1	1	1	0	1	0	0	-	1	0	1	0	0	1	-	0	0	0	1	0	0	0	-	1
XrPt505182	0	1	1	0	1	1	0	0	0	1	1	1	0	0	1	0	0	0	1	1	0	0	0	0	1	1	0	1	1	1	1	0	0	1	0	1	1	1	1	1	0	1	1	0	1	1	-	1	0
XrPt505189	1	1	0	1	0	1	0	1	0	1	0	1	1	1	1	1	0	1	0	0	1	1	0	1	1	1	0	0	1	1	1	1	1	1	1	1	1	1	1	0	0	0	1	1	0	0	1	0	1
XrPt505199	0	1	1	0	0	0	0	0	1	1	1	0	0	0	0	1	1	1	0	0	0	0	1	0	1	1	0	1	1	1	1	0	0	1	0	1	1	0	1	0	0	0	0	0	0	1	1	1	1
XrPt505204	1	0	1	1	1	1	1	1	1	1	0	0	0	0	0	0	1	0	0	0	0	1	1	1	1	0	1	0	0	1	1	-	1	1	1	1	1	1	1	1	1	1	0	1	1	0	0	0	0
XrPt505207	0	0	0	0	-	0	1	0	0	1	1	0	1	1	1	1	1	1	1	1	1	1	0	1	0	0	1	1	0	-	0	0	0	1	0	1	0	0	1	1	0	1	0	1	0	0	0	1	1
XrPt505211	1	1	1	1	1	1	1	1	0	1	-	1	1	0	1	0	0	0	0	1	1	1	0	0	-	1	0	0	0	0	1	1	1	-	1	0	0	1	0	1	1	1	1	1	1	0	1	0	0
XrPt505214	1	0	0	0	-	0	1	1	0	1	0	1	0	0	1	0	0	1	1	0	0	1	0	1	1	0	0	1	0	0	1	0	0	1	0	1	0	1	1	0	0	0	0	0	1	1	0	1	1
XrPt505215	1	0	1	0	1	1	1	0	0	1	0	1	0	0	0	0	1	0	1	0	0	0	0	1	1	0	0	1	0	0	1	1	1	1	1	1	0	1	1	0	0	1	1	0	0	0	1	1	1
XrPt505226	0	1	0	0	1	1	0	1	1	1	-	1	1	1	0	1	0	0	1	0	0	1	1	1	1	0	-	1	1	0	0	1	-	0	0	0	-	1	0	0	0	1	0	0	1	1	1	1	0
XrPt505227	0	0	1	1	0	1	0	1	0	0	0	0	0	0	1	0	1	1	1	0	1	1	1	1	1	1	1	1	0	0	0	0	0	1	1	1	0	0	1	0	0	1	1	1	1	1	1	1	1
XrPt505229	1	0	0	0	-	0	0	0	0	1	1	0	1	1	0	1	1	1	1	1	1	1	0	1	1	1	-	1	0	1	0	0	0	1	0	1	0	1	1	1	0	0	0	1	0	0	0	0	1
XrPt505236	1	-	-	0	0	0	0	0	0	1	1	0	0	1	-	1	1	1	1	1	1	1	0	1	1	1	-	1	-	1	0	0	0	1	-	1	-	1	-	-	0	0	0	1	0	0	-	0	1
XrPt505239	-	0	0	1	1	0	0	0	0	0	1	1	1	1	0	1	0	0	1	1	1	0	0	1	0	1	1	1	1	1	1	1	0	0	0	0	1	0	0	-	0	1	0	0	0	1	0	0	1
XrPt505256	-	1	1	1	0	1	0	0	1	0	0	0	1	1	-	-	-	1	0	0	1	0	1	1	-	1	1	0	0	1	0	1	1	0	1	0	1	0	0	1	1	1	1	0	0	0	1	0	1
XrPt505260	1	1	0	1	1	0	1	-	0	1	1	1	1	1	1	1	0	1	1	1	1	0	0	0	0	1	1	1	1	0	1	1	1	0	0	0	1	0	0	0	1	0	1	0	1	1	1	1	1
XrPt505263	1	0	0	1	0	1	1	1	1	1	1	1	1	1	1	1	0	0	-	1	1	0	1	1	1	1	1	1	1	0	1	1	1	0	1	0	1	0	0	1	1	0	1	1	0	0	1	0	1
XrPt505278	1	1	1	0	1	1	1	0	0	1	0	0	0	1	1	0	1	0	1	0	0	0	0	-	1	0	0	1	0	0	1	1	1	1	1	1	0	1	1	0	0	1	0	0	1	0	1	1	1
XrPt505284	0	0	1	0	1	0	0	1	0	0	0	0	1	0	0	1	0	0	0	1	0	0	0	1	0	1	0	0	1	0	0	0	1	0	0	0	1	0	0	0	0	0	1	0	0	1	1	0	1
XrPt505295	0	-	1	1	1	1	-	1	1	-	0	1	1	0	1	0	0	1	0	0	0	1	-	0	1	0	0	0	1	0	1	1	1	0	1	0	1	0	0	1	1	0	1	-	-	1	-	1	0
XrPt505317	1	1	0	1	0	1	0	0	1	1	0	0	1	0	1	1	0	0	1	1	0	0	0	1	1	1	0	1	0	1	0	0	1	1	1	1	1	0	-	-	0	0	0	0	1	0	1	0	-
XrPt505321	0	0	0	1	1	1	1	0	0	0	1	1	1	0	1	1	0	1	1	1	1	1	1	0	0	0	0	0	0	0	1	1	0	-	1	0	1	1	-	0	0	0	1	0	0	1	0	1	1
XrPt505323	-	1	1	0	1	0	0	1	0	0	1	0	1	0	0	1	0	0	1	0	0	0	0	0	0	1	0	-	0	0	0	0	-	0	0	0	0	0	0	0	0	-	1	0	0	1	-	0	1
XrPt505325	-	0	-	1	0	1	0	1	0	0	0	0	0	0	1	0	1	1	1	0	1	1	1	1	-	1	1	-	0	0	0	0	-	1	1	1	0	0	1	0	0	0	1	1	1	1	-	1	1
XrPt505326	0	1	1	1	0	1	1	0	1	-	0	-	1	1	1	0	1	1	1	1	0	0	-	1	1	0	-	1	-	0	0	1	-	1	1	1	0	1	1	0	1	1	1	-	1	1	1	1	0
XrPt505334	1	0	0	1	-	1	0	0	0	1	1	0	-	0	1	1	1	1	0	1	0	0	0	0	1	0	1	0	1	1	1	1	-	1	1	1	0	1	1	0	0	0	0	1	0	0	1	1	-
XrPt505343	1	0	0	0	0	0	0	0	0	1	1	0	1	1	0	1	1	1	1	1	1	1	0	1	-	1	1	1	0	1	0	0	0	1	0	1	0	1	1	1	0	1	0	1	0	0	0	0	1
XrPt505348	1	0	0	1	0	0	1	1	1	1	0	0	1	1	0	1	1	1	0	0	1	1	1	1	0	0	1	0	0	0	0	1	1	0	1	0	0	0	0	0	1	0	0	1	0	1	1	0	1
XrPt505349	1	1	0	1	0	1	0	0	1	1	0	0	1	0	1	1	0	0	1	1	0	0	0	1	1	1	0	1	0	1	0	0	1	1	1	1	1	0	1	1	0	0	0	0	1	0	1	0	1
XrPt505351	1	0	0	1	1	0	1	1	1	0	-	1	1	1	0	1	0	0	0	1	1	1	1	0	1	0	1	1	0	0	0	1	1	1	0	1	1	1	1	1	1	0	0	0	1	1	0	0	1
XrPt505353	1	-	1	1	0	1	-	-	-	0	1	0	1	1	1	1	1	1	-	0	1	1	1	1	0	1	1	1	-	1	0	1	-	0	1	0	1	1	0	1	1	0	1	0	1	-	1	-	1
XrPt505364	0	0	0	1	1	-	-	-	1	0	0	1	1	1	0	1	0	-	0	0	1	-	1	0	0	-	0	0	0	0	-	0	1	0	0	-	-	1	0	0	1	-	0	0	1	0	1	1	1
XrPt505367	0	1	0	1	1	1	1	1	0	1	0	1	0	1	1	1	0	1	1	0	1	1	-	1	1	1	-	1	1	1	1	1	1	1	1	1	1	1	1	0	0	0	1	1	0	0	1	0	1
XrPt505368	0	0	0	1	1	1	1	1	0	1	0	1	0	1	1	1	0	1	1	0	1	1	0	1	1	1	0	1	1	1	1	1	1	1	1	1	1	1	1	0	0	0	1	1	-	-	1	0	1
XrPt505375	1	1	0	1	0	1	1	0	1	1	1	1	0	1	1	-	1	1	1	0	1	1	0	1	1	0	1	0	1	1	1	1	0	1	1	1	0	1	1	1	1	1	0	1	1	0	1	1	0
XrPt505380	1	0	0	0	-	0	0	0	0	1	1	0	1	1	0	1	1	1	1	1	1	1	0	1	-	1	1	1	0	1	0	0	0	1	-	1	0	1	1	1	0	1	0	1	-	-	0	0	1
XrPt505383	1	1	1	0	0	0	0	0	0	1	1	0	0	0	1	0	1	1	1	1	0	1	1	1	1	0	1	1	0	1	1	1	0	1	1	1	1	0	1	1	0	0	1	1	0	1	0	0	1
XrPt505385	0	1	0	1	0	1	0	1	0	1	0	1	1	1	1	1	0	1	0	0	1	1	0	1	1	1	0	0	1	1	1	-	1	1	1	1	1	1	1	1	0	0	1	1	0	0	1	0	1
XrPt505393	-	0	0	1	1	1	1	0	0	1	1	1	0	1	1	1	0	1	0	1	0	0	0	0	0	0	1	1	1	0	1	1	1	0	0	0	1	0	0	0	1	0	0	0	0	1	1	0	1
XrPt505394	0	1	0	0	1	1	1	1	0	1	1	0	-	0	1	1	1	1	1	0	0	1	0	0	1	0	0	1	0	0	0	1	0	0	0	0	0	0	0	1	1	1	1	1	0	1	1	1	1
XrPt505403	0	0	1	0	0	0	0	0	0	0	0	1	0	0	1	0	1	0	1	0	1	0	0	1	1	0	1	1	0	0	0	0	0	1	1	1	0	0	1	-	1	1	1	1	1	1	0	1	1
XrPt505404	1	1	1	0	0	1	1	1	1	0	0	0	1	0	1	1	0	0	0	1	1	0	0	0	0	1	1	1	1	0	1	0	1	1	0	1	1	0	1	0	1	0	0	0	1	1	0	0	0
XrPt505407	1	1	1	0	1	1	1	1	1	1	1	0	0	0	1	0	1	0	1	0	0	1	1	1	0	1	1	1	0	1	0	0	0	0	1	0	0	-	0	0	0	0	0	0	1	1	1	0	1
XrPt505408	1	1	0	1	-	-	1	1	1	0	1	1	1	1	-	1	0	-	-	1	1	1	1	-	0	1	1	0	1	1	-	1	0	0	1	0	1	0	0	1	1	-	-	-	-	1	0	-	1
XrPt505415	0	1	0	1	1	1	1	1	0	1	0	-	-	-	1	1	0	1	-	0	1	-	-	-	-	1	0	1	1	1	1	1	1	1	1	-	1	-	1	0	0	0	-	1	-	0	1	0	1
XrPt505418	0	0	0	0	1	0	1	0	0	1	1	0	1	1	1	1	1	1	1	1	1	1	0	1	0	0	1	1	0	1	0	0	0	1	0	1	0	0	1	1	0	0	0	1	0	0	0	1	1
XrPt505421	1	0	0	0	0	0	0	0	0	1	1	0	0	1	0	1	1	0	1	1	1	1	0	1	0	1	1	1	0	1	0	0	0	1	0	1	0	1	1	-	0	0	0	1	0	0	0	0	1
XrPt505429	1	0	0	0	0	0	1	0	1	1	1	0	1	1	1	1	1	1	0	0	0	0	1	1	0	1	0	0	-	1	0	0	1	1	1	1	1	1	-	0	0	0	0	0	0	0	-	0	0
XrPt505440	0	0	0	0	1	0	1	0	0	1	1	0	1	1	1	1	1	1	1	1	1	1	0	1	0	0	1	1	0	1	0	0	0	1	0	1	0	0	1	1	0	0	0	1	0	0	0	1	1
XrPt505447	1	1	1	0	-	0	0	0	0	0	1	0	0	0	1	-	1	-	1	1	-	1	0	0	1	-	1	1	1	1	1	1	0	-	1	1	1	0	1	1	0	0	1	1	0	1	0	0	1
XrPt505449	0	1	0	-	1	1	0	0	0	0	1	1	1	-	1	1	0	1	-	-	1	1	1	0	0	0	0	0	-	-	1	1	0	-	1	0	1	1	0	0	0	-	1	-	0	1	0	1	1
XrPt505465	0	1	0	0	1	1	1	1	-	1	1	0	0	0	1	0	1	1	1	0	0	1	0	0	0	0	1	1	1	0	-	1	1	0	0	0	0	0	0	1	1	1	0	0	1	1	1	1	1
XrPt505467	0	1	1	0	1	1	1	0	0	-	1	-	0	0	1	-	1	0	1	1	-	-	-	-	1	1	0	1	1	1	1	0	0	1	0	1	1	0	1	1	0	0	1	0	1	1	1	1	-
XrPt505470	1	1	1	0	1	1	1	1	1	0	1	1	0	-	0	0	1	1	1	1	-	0	0	1	-	1	1	1	1	-	0	0	1	1	-	1	1	-	1	0	0	-	1	1	0	1	1	1	0
XrPt505472	0	1	1	1	1	1	-	1	-	-	-	-	-	-	1	0	0	0	0	0	0	-	1	0	1	0	-	0	1	0	1	1	1	0	1	0	1	0	0	1	-	1	1	0	-	1	1	1	0
XrPt505485	1	0	1	1	-	0	0	0	1	1	0	1	1	1	0	1	0	0	0	1	1	0	1	1	0	0	0	0	0	1	1	0	0	1	1	1	1	1	1	0	0	0	1	1	0	0	0	0	1
XrPt505486	0	1	0	0	1	1	1	1	0	0	1	0	0	0	1	1	0	0	0	1	1	1	1	0	1	1	1	1	0	0	0	1	1	1	1	1	0	0	1	0	0	0	0	1	1	0	0	1	0
XrPt505508	1	0	1	1	1	1	1	1	0	0	1	1	0	0	1	-	1	1	1	1	1	0	1	1	1	1	1	1	0	1	1	0	1	1	1	1	1	0	1	1	1	1	1	1	1	1	1	1	1
XrPt505511	0	0	0	1	1	1	1	0	0	0	1	0	0	0	0	0	0	0	0	0	-	0	1	1	1	1	1	0	0	0	1	1	1	0	0	0	0	0	0	0	0	0	0	1	-	0	0	0	1
XrPt505512	1	0	0	1	0	1	1	0	1	1	1	1	0	1	1	-	1	1	1	1	1	1	0	1	1	0	1	0	1	1	1	1	0	1	1	1	0	1	1	1	1	0	0	1	1	0	1	1	0
XrPt505513	0	0	1	0	0	0	1	0	1	0	1	0	0	0	0	0	-	0	1	1	0	0	1	0	0	0	1	1	0	0	0	1	0	0	0	0	0	0	0	1	1	1	0	0	1	1	0	1	0
XrPt505514	0	1	1	0	0	0	0	0	1	0	0	0	0	1	0	1	1	1	1	0	0	0	1	1	1	0	1	1	1	1	0	0	0	1	0	1	1	0	1	0	0	0	0	0	0	1	-	1	1
XrPt505515	0	1	0	0	1	1	1	1	0	1	1	0	0	0	1	1	1	1	1	0	0	1	0	0	1	0	1	1	1	0	-	1	0	0	0	0	0	0	0	1	-	1	0	1	0	1	1	1	1
XrPt505520	1	0	0	1	1	0	0	1	0	1	-	0	0	0	1	-	-	1	1	1	0	1	0	0	1	0	1	1	-	-	1	1	0	-	0	-	1	-	0	-	1	0	1	1	0	1	1	-	1
XrPt505521	1	1	0	1	1	1	1	1	1	0	0	1	1	1	1	1	1	1	1	1	0	0	1	0	1	1	0	0	1	0	1	1	1	1	1	1	1	1	1	0	0	0	0	1	1	1	1	1	-
XrPt505532	0	1	1	1	0	1	0	0	1	0	0	0	1	1	1	1	1	1	0	0	1	0	1	1	0	0	1	0	0	1	0	1	1	0	1	0	1	0	0	1	1	1	1	0	1	0	1	0	1
XrPt505534	0	1	1	0	0	1	0	1	1	0	1	-	1	1	1	0	1	1	1	1	0	1	0	1	1	0	-	1	0	1	-	1	0	1	1	1	0	1	1	0	1	1	0	0	0	1	-	1	0
XrPt505540	0	1	1	0	1	1	1	1	1	1	0	1	1	0	0	0	1	1	0	1	0	0	1	1	0	1	1	1	0	1	1	0	0	0	0	0	1	1	0	1	0	1	1	0	1	1	0	1	0
XrPt505542	1	0	0	0	1	0	1	-	0	1	1	1	0	0	0	0	0	0	0	1	0	1	0	0	1	-	0	1	1	0	1	0	0	1	0	1	0	1	1	0	0	0	0	1	0	1	0	1	0
XrPt505544	0	0	1	1	0	1	0	1	0	0	0	0	0	0	1	0	1	1	1	0	1	1	1	1	1	1	1	1	0	0	0	0	0	1	1	1	0	0	1	0	0	1	1	1	1	1	1	1	1
XrPt505550	0	1	1	1	1	1	1	1	1	0	0	1	0	0	1	0	0	0	0	0	0	0	1	0	1	0	0	-	1	0	1	1	1	0	1	0	1	0	0	1	1	1	1	0	1	1	1	1	0
XrPt505559	1	1	1	0	1	0	0	1	0	1	1	0	0	0	1	0	0	1	1	1	0	1	0	0	1	0	1	1	0	1	1	0	0	0	1	0	1	0	0	1	1	0	1	1	0	1	-	1	1
XrPt505568	1	0	1	1	0	1	1	1	1	0	0	1	1	1	1	0	0	-	1	1	0	1	0	0	0	-	1	0	0	0	1	0	1	0	1	1	1	1	-	1	1	1	1	1	1	0	0	0	1
XrPt505573	1	0	1	0	0	0	0	1	1	1	0	1	1	1	1	1	1	1	1	1	0	1	0	0	0	0	0	1	1	1	0	0	0	1	1	1	1	1	1	1	1	1	1	0	0	1	1	1	1
XrPt505577	0	1	0	1	1	1	1	1	0	0	1	1	1	0	1	1	0	0	1	0	1	1	0	0	1	0	1	1	1	0	1	1	0	0	0	0	0	0	0	1	1	1	1	1	1	1	1	1	1
XrPt505581	0	1	0	1	1	1	1	1	0	0	1	0	0	0	1	0	1	1	1	0	0	1	0	0	0	1	1	1	1	1	1	1	1	0	0	0	0	1	0	1	0	1	0	1	1	1	1	1	1
XrPt505583	0	1	1	0	1	1	0	0	0	1	1	1	0	0	1	0	0	0	1	1	0	0	0	0	1	1	0	1	1	1	1	0	0	1	0	1	1	1	1	1	0	1	1	0	1	1	-	1	0
XrPt505589	0	1	1	1	1	0	1	0	1	1	0	-	0	0	1	0	1	1	1	1	0	0	1	1	1	0	0	0	0	0	1	-	1	1	1	1	1	0	1	0	1	1	0	1	1	0	0	1	0
XrPt505591	1	1	1	0	1	1	0	1	0	1	0	1	0	1	0	0	0	1	1	0	0	1	0	1	1	0	0	1	0	0	1	0	0	1	0	1	0	1	1	0	0	1	0	0	1	1	0	1	1
XrPt505592	1	1	1	0	1	1	0	1	0	1	0	1	0	1	0	0	0	1	1	0	0	1	0	1	1	0	0	1	0	0	1	0	0	1	0	1	0	1	1	0	0	1	0	0	1	1	0	1	1
XrPt505593	-	1	0	1	-	0	1	1	1	0	-	-	1	1	1	1	-	1	0	1	1	1	-	0	0	1	1	0	1	1	0	-	-	0	-	0	1	0	0	1	1	-	0	0	0	1	0	0	0
XrPt505596	0	1	1	1	1	0	0	0	0	1	1	0	1	0	1	0	1	0	0	0	1	1	1	0	0	1	1	0	1	1	1	0	0	0	0	0	1	1	0	-	1	0	0	0	1	0	0	0	1
XrPt505604	0	1	0	1	1	0	0	0	1	1	1	1	0	1	0	0	1	1	1	0	0	1	1	1	1	0	0	0	0	1	0	1	0	1	1	-	0	1	-	1	1	1	1	1	0	0	1	1	1
XrPt505609	0	-	-	1	0	0	0	1	0	0	1	1	1	1	0	1	0	0	1	0	-	0	0	1	0	1	1	1	1	0	0	0	0	0	0	0	1	0	0	1	0	0	0	1	0	0	0	0	1
XrPt505615	1	0	0	1	0	1	1	1	-	0	1	-	0	0	1	1	0	0	1	1	1	0	1	1	1	0	1	0	1	0	1	1	1	1	1	1	1	1	1	0	1	0	1	1	0	0	1	0	1
XrPt505620	1	0	0	0	-	1	0	0	0	0	1	0	0	1	0	1	1	0	1	1	1	1	1	1	0	1	1	1	0	1	0	1	0	1	0	1	0	1	1	1	0	1	0	1	0	0	0	0	1
XrPt505639	0	0	1	0	1	0	-	0	-	0	1	0	0	0	0	0	1	0	1	1	0	0	1	0	0	-	1	1	0	0	0	1	0	0	-	0	0	0	0	1	1	1	0	0	1	1	0	1	0
XrPt505642	0	1	-	1	1	1	-	1	1	1	-	1	-	-	0	1	1	0	1	0	0	1	-	1	1	1	1	1	1	-	0	1	-	0	-	-	1	-	0	1	-	1	-	0	1	1	1	1	0
XrPt505655	1	0	-	0	0	0	1	0	1	1	-	0	0	1	1	1	0	-	0	0	-	0	1	1	0	-	0	0	1	1	0	1	1	0	-	0	1	0	0	-	0	0	0	0	1	1	1	0	0
XrPt505663	1	-	0	1	0	1	0	1	0	-	0	1	1	1	1	1	0	-	0	0	1	1	0	1	1	-	0	0	1	1	1	1	1	1	1	1	1	1	1	0	0	0	1	1	0	0	1	-	1
XrPt505672	0	0	0	0	1	0	0	0	0	1	1	0	1	1	0	1	1	1	1	1	1	1	0	1	0	1	1	1	0	1	0	0	0	1	0	1	0	0	1	-	0	0	0	1	0	0	0	0	1
XrPt505674	0	1	1	1	1	0	1	1	1	1	0	0	1	0	1	1	1	1	1	1	0	1	1	0	1	0	0	0	0	0	1	1	1	0	1	0	1	1	0	1	1	1	1	0	1	1	1	1	1
XrPt505690	1	1	1	1	1	1	1	-	1	0	0	1	1	1	1	1	1	1	1	1	0	0	1	0	1	1	0	0	1	0	-	1	1	1	1	1	1	1	1	0	0	1	0	1	1	1	1	1	-
XrPt505692	0	1	1	0	-	0	0	1	1	-	0	-	1	0	0	0	1	-	1	0	1	1	1	1	1	1	0	0	0	1	0	0	0	1	1	1	0	1	1	0	0	1	1	1	1	0	0	0	0
XrPt505693	1	0	1	0	1	0	0	0	1	1	0	0	1	1	1	0	1	1	0	1	0	0	1	1	0	1	0	0	-	1	0	0	1	1	1	1	1	1	1	-	-	0	0	0	0	0	1	0	0
XrPt505696	0	1	1	1	0	1	0	0	1	0	0	0	1	1	1	1	1	1	1	0	1	0	0	1	0	1	1	0	0	1	0	1	0	0	1	0	1	0	0	1	1	1	1	0	1	0	1	0	1
XrPt505702	1	1	1	0	1	0	1	0	1	0	1	0	0	0	0	0	1	0	1	1	0	0	1	0	0	0	1	1	0	0	0	1	0	0	0	0	0	0	0	0	1	1	0	0	1	1	0	1	0
XrPt505709	1	1	0	1	1	0	1	0	0	1	1	0	0	1	1	1	0	-	0	1	0	0	0	0	0	0	1	1	0	0	1	1	1	0	0	0	1	0	0	0	1	0	0	0	1	1	1	0	1
XrPt505711	1	0	0	1	1	1	1	0	0	1	1	1	0	1	1	1	0	0	1	1	0	0	0	0	1	0	1	1	0	1	1	1	1	0	0	0	1	0	0	1	1	0	0	0	0	1	1	1	1
XrPt505716	0	0	0	0	1	0	1	0	0	1	1	0	1	1	1	1	1	1	1	1	1	1	0	1	0	0	1	1	0	1	0	1	0	1	0	1	0	0	1	1	0	1	0	1	0	0	0	0	1
XrPt505720	1	0	0	0	-	0	0	0	0	1	1	0	1	1	0	1	1	1	1	1	1	1	0	1	-	-	0	1	0	1	0	0	0	1	0	1	-	1	1	-	0	0	0	1	-	0	0	0	1
XrPt505721	0	1	0	0	1	1	1	1	0	0	1	0	0	0	1	0	1	1	1	-	0	1	0	0	0	0	1	1	1	0	-	1	1	0	0	0	0	0	0	1	1	1	0	0	-	1	1	1	1
XrPt505723	-	1	1	1	-	1	0	-	1	0	0	-	1	1	1	1	1	1	0	0	1	0	1	1	-	1	1	0	-	1	0	1	1	0	1	0	1	0	0	1	1	1	1	-	-	0	1	0	1
XrPt505732	0	1	1	0	1	0	0	1	0	1	0	1	1	0	1	0	1	0	0	1	0	0	1	0	1	-	0	0	0	1	0	0	0	1	0	1	1	1	1	1	0	1	1	0	1	0	1	1	0
XrPt505740	1	0	1	1	0	0	0	0	1	1	0	1	1	1	0	0	0	0	0	1	1	0	1	1	1	1	1	0	0	1	1	0	0	1	1	1	1	1	1	0	1	0	1	1	0	0	0	0	1
XrPt505745	-	0	0	-	1	0	1	1	1	0	0	1	1	1	0	1	0	0	0	1	1	1	1	0	-	0	1	1	0	0	1	0	0	1	0	1	1	1	1	1	1	0	0	0	1	1	-	0	1
XrPt505760	0	0	0	0	1	0	1	0	0	1	1	0	1	1	1	1	1	1	1	1	1	1	0	1	0	0	1	1	0	1	0	0	0	1	0	1	0	0	1	1	0	1	0	1	0	0	0	1	1
XrPt505765	1	0	0	1	0	1	0	1	1	1	0	0	0	0	1	1	1	0	0	0	0	1	1	0	1	0	1	0	0	0	0	0	1	1	1	1	0	1	1	1	1	0	1	1	1	0	0	1	0
XrPt505767	1	0	1	0	0	0	1	0	1	1	1	0	1	1	1	1	1	1	0	0	0	0	1	1	0	1	0	0	-	1	0	0	1	1	1	1	1	1	1	0	0	0	0	0	0	0	1	0	0
XrPt505772	0	1	1	1	1	0	0	1	1	0	1	0	1	1	0	0	1	1	1	0	1	1	1	1	0	1	0	0	1	1	0	0	0	1	1	1	0	1	1	-	1	1	1	0	-	0	0	0	0
XrPt505775	-	0	-	1	0	1	0	0	1	0	0	0	-	-	-	1	-	0	1	0	1	0	1	1	-	-	1	0	1	1	0	-	-	-	1	0	1	0	0	1	1	0	1	0	1	0	1	0	-
XrPt505780	1	1	1	1	1	1	1	1	1	0	0	1	1	1	1	1	1	1	1	1	1	1	1	1	1	1	0	0	1	0	-	1	1	0	1	-	1	1	-	1	1	1	0	0	1	1	1	1	1
XrPt505789	1	1	1	0	1	0	0	1	0	1	1	0	0	0	1	0	0	1	1	1	0	1	0	0	1	0	1	1	0	1	1	0	0	0	1	0	1	0	0	1	1	0	1	1	0	1	-	1	1
XrPt505795	0	1	0	0	1	1	1	1	0	0	1	0	0	0	1	0	1	1	1	0	0	1	0	0	0	0	1	1	1	0	-	1	1	0	0	0	0	0	0	1	1	1	0	0	0	1	1	1	1
XrPt505798	0	1	0	1	1	1	1	1	0	0	1	0	0	0	0	0	1	0	0	0	1	1	1	1	1	1	1	1	0	0	1	1	1	0	0	0	0	0	0	0	0	0	0	1	1	0	0	0	0
XrPt505810	0	0	0	0	1	0	0	0	0	1	1	0	1	1	0	1	1	1	1	1	1	1	0	1	0	1	1	1	0	1	0	0	0	1	0	1	0	0	1	1	0	1	-	1	-	0	0	0	-
XrPt505821	1	1	1	0	1	1	-	1	0	-	0	1	0	1	0	0	0	1	1	-	0	1	0	1	1	0	0	1	0	0	1	0	0	1	0	1	0	1	1	0	-	1	0	0	1	1	0	1	1
XrPt505823	0	0	1	1	0	1	1	0	1	1	0	0	0	1	1	-	0	1	0	1	0	1	1	1	1	0	1	0	0	1	1	1	1	0	0	0	1	1	0	-	1	-	1	1	1	0	0	0	-
XrPt505824	1	1	1	1	0	1	1	1	1	1	1	0	1	1	0	1	-	1	1	1	1	1	1	1	1	-	1	1	1	1	0	1	-	1	1	1	1	1	1	-	1	1	0	1	0	1	1	1	1
XrPt505832	0	0	1	0	1	0	0	0	0	1	0	1	0	0	0	0	1	1	1	0	0	0	0	1	1	0	1	1	0	0	0	0	-	1	1	1	-	1	1	-	0	0	1	1	1	1	1	1	0
XrPt505839	1	0	0	0	1	1	0	1	0	0	1	0	1	0	1	0	0	0	1	0	0	1	1	0	0	1	1	1	1	1	1	1	0	0	0	0	0	1	0	1	0	0	1	0	0	1	1	1	1
XrPt505840	1	1	0	1	0	1	0	0	1	1	0	0	1	0	1	1	0	0	1	1	0	0	0	1	1	1	0	1	0	1	0	0	1	1	1	1	1	0	1	1	0	0	0	0	1	0	1	0	1
XrPt505853	1	0	-	0	1	0	0	1	0	0	1	0	1	0	1	1	1	0	0	-	1	1	0	-	0	1	0	1	1	1	0	0	0	0	0	0	1	1	0	1	0	0	0	0	0	1	1	1	1
XrPt505858	0	1	1	1	1	0	0	1	0	0	1	1	1	1	0	1	0	0	1	1	1	0	1	1	0	1	1	1	1	0	1	1	0	0	0	0	1	0	0	-	-	1	0	0	0	1	0	0	1
XrPt505864	1	1	1	0	-	1	1	1	1	1	0	0	0	0	1	0	1	-	0	0	0	1	1	0	-	0	0	0	0	1	0	0	1	1	1	1	0	1	1	1	1	-	-	-	1	0	1	1	0
XrPt505865	1	1	0	1	1	0	1	-	0	1	1	1	1	1	1	1	0	1	1	1	1	0	0	0	-	1	1	1	1	0	1	1	1	0	0	0	1	0	-	0	1	0	1	0	1	1	1	1	1
XrPt505867	1	1	-	1	1	1	0	0	1	0	1	0	1	0	0	1	0	1	1	1	1	1	0	1	0	0	0	1	1	0	1	1	1	1	1	1	0	0	1	0	1	1	0	1	0	1	1	0	1
XrPt505869	1	1	0	1	0	1	1	0	1	-	1	1	0	1	1	-	1	-	1	0	1	1	0	1	1	0	1	0	1	1	1	1	0	1	1	1	0	1	1	1	-	1	0	1	1	0	1	1	0
XrPt505870	1	0	0	1	1	1	1	1	1	1	0	1	-	1	0	0	0	1	0	0	1	0	1	1	0	1	-	-	0	0	0	1	-	-	0	0	0	0	0	0	1	1	0	0	1	0	1	1	1
XrPt505879	1	0	0	0	-	0	0	0	0	1	0	1	0	0	0	0	1	1	-	0	0	0	0	1	1	0	1	1	0	0	1	0	1	1	1	1	0	1	1	0	-	0	1	1	1	1	1	1	0
XrPt505884	0	1	1	1	1	1	0	0	1	0	1	1	1	1	0	0	0	0	0	0	1	1	1	0	1	1	1	1	1	1	0	1	0	0	0	0	0	1	0	1	0	1	0	0	0	1	1	1	1
XrPt505886	0	1	0	0	1	1	0	1	1	1	-	1	1	1	0	1	0	0	1	0	0	1	1	1	1	0	-	1	1	0	0	1	0	0	0	0	-	1	0	0	0	1	0	0	1	1	1	1	0
XrPt505891	1	0	0	1	1	0	1	1	0	1	1	0	0	1	0	1	0	1	0	-	1	1	1	0	0	1	0	0	1	1	1	0	1	0	0	0	1	0	0	1	1	0	1	1	1	0	1	0	1
XrPt505904	1	1	1	1	1	1	1	1	1	0	0	1	0	0	1	0	0	0	-	0	0	0	1	0	1	0	0	0	1	-	1	1	1	0	1	0	1	0	0	1	1	1	1	-	1	1	1	1	0
XrPt505907	0	1	0	1	1	1	1	1	0	1	0	1	1	1	1	1	-	1	0	0	1	1	-	1	1	1	-	1	1	1	1	1	1	1	1	1	1	1	1	0	0	0	1	1	-	-	1	0	1
XrPt505909	0	0	1	1	0	0	1	-	0	0	1	1	1	1	1	1	0	0	0	1	1	1	-	0	1	0	-	-	1	0	1	1	0	0	1	0	1	0	0	1	1	1	-	1	0	0	0	1	0
XrPt505912	1	0	0	0	0	-	1	0	0	1	1	1	0	0	1	1	0	0	0	1	0	0	0	0	1	0	1	1	0	0	1	1	1	0	0	0	-	0	0	1	0	0	0	0	1	1	1	1	1
XrPt505927	0	0	0	0	0	1	0	0	0	0	1	1	1	1	1	1	0	1	1	0	1	0	-	-	0	-	-	1	1	0	0	1	0	0	0	0	0	1	0	0	-	-	1	-	0	1	1	1	1
XrPt505929	0	0	1	0	0	0	0	0	0	1	1	0	0	1	0	0	0	0	0	0	1	1	0	1	0	0	-	1	0	1	1	0	0	0	0	0	0	0	0	1	0	1	1	0	0	0	0	0	1
XrPt505931	1	0	0	0	0	1	0	1	1	1	0	0	0	0	1	1	1	0	0	0	-	1	1	-	1	-	-	0	0	0	0	0	1	1	1	1	0	1	1	1	-	-	1	1	1	-	-	1	0
XrPt505936	-	0	0	0	-	1	0	0	1	1	0	0	1	0	0	1	0	1	1	0	0	0	0	1	1	0	1	1	1	1	1	0	0	1	0	-	1	-	1	-	0	0	1	0	0	1	0	1	1
XrPt505946	1	1	1	1	1	1	1	1	0	0	0	1	1	1	1	0	0	0	1	1	1	1	0	1	0	-	1	0	0	0	-	1	1	0	1	0	0	1	0	1	1	1	1	1	1	0	0	0	0
XrPt505949	0	1	1	1	1	0	0	1	1	0	-	0	1	0	0	0	1	1	1	0	1	1	1	1	0	1	0	0	1	0	0	0	0	1	1	1	-	1	1	0	1	1	1	1	1	0	0	0	0
XrPt505958	1	-	0	1	0	1	1	0	1	1	1	1	0	1	1	0	1	1	1	0	1	1	0	1	1	0	1	0	1	1	1	1	0	1	1	1	0	1	1	1	1	-	0	1	1	0	1	1	0
XrPt505959	0	1	1	1	1	1	1	1	1	0	0	1	1	1	0	1	0	1	0	0	1	0	1	1	0	1	-	-	0	0	0	0	1	-	0	1	0	1	1	0	1	1	0	0	1	0	1	1	1
XrPt505967	0	1	0	0	1	1	1	1	0	1	0	0	0	0	1	0	1	0	1	1	1	1	0	1	1	0	0	0	0	0	1	1	1	1	1	1	0	1	1	1	1	1	1	1	1	0	1	0	0
XrPt505973	0	1	0	1	1	1	1	1	0	0	1	1	1	0	1	1	0	0	1	0	1	1	0	0	1	0	1	1	1	0	1	1	0	0	0	0	0	0	0	1	1	1	1	1	1	1	1	1	1
XrPt505974	1	0	0	1	1	0	0	-	0	1	-	0	0	0	1	-	0	1	1	1	0	1	0	0	1	0	1	1	-	1	1	1	0	-	0	-	1	0	-	1	1	0	1	1	0	1	1	-	1
XrPt505978	1	0	1	0	1	1	0	-	0	0	0	0	0	0	1	0	1	1	1	0	1	0	-	1	1	1	1	-	0	0	0	0	0	1	0	1	0	0	1	0	0	1	1	0	0	1	1	1	1
XrPt505988	0	1	0	0	1	1	0	0	0	1	-	0	0	0	1	1	1	1	1	0	0	1	0	0	-	0	0	1	1	0	1	1	0	-	0	0	0	0	0	1	0	1	0	1	0	1	1	1	1
XrPt506000	1	1	1	0	1	0	0	1	0	1	-	0	0	0	1	0	0	1	1	1	0	1	0	0	1	0	1	1	0	1	1	0	-	0	1	0	1	0	0	1	1	0	1	1	0	1	-	1	-
XrPt506007	0	1	1	0	1	-	1	1	1	0	1	1	0	1	0	0	-	1	0	1	1	1	1	0	-	-	1	0	1	0	1	0	1	0	0	0	0	1	0	1	1	1	1	1	-	1	0	1	1
XrPt506008	0	1	1	0	1	-	1	1	1	0	1	1	0	1	0	0	1	1	-	1	1	1	1	0	0	0	1	0	1	0	1	1	1	0	0	0	0	1	0	1	1	1	1	1	0	1	-	1	1
XrPt506012	1	1	0	1	-	1	0	1	0	1	0	1	1	1	1	1	0	1	0	0	-	1	-	1	1	1	0	0	1	1	1	1	1	1	1	1	1	1	1	0	0	0	1	1	0	0	1	0	-
XrPt506024	1	1	0	1	0	1	1	0	1	1	0	1	-	1	1	-	1	1	1	1	1	1	0	1	1	0	1	0	1	1	1	1	-	1	1	1	0	1	1	1	1	1	0	1	1	0	1	1	0
XrPt506026	0	1	1	0	1	0	0	0	0	0	0	1	1	-	0	0	-	1	-	-	0	1	0	0	0	1	-	1	-	1	0	0	0	-	0	0	0	1	0	0	0	1	-	1	1	1	0	1	0
XrPt506033	1	0	1	0	1	1	0	1	0	0	0	0	0	0	1	0	1	1	1	0	1	0	-	1	1	1	1	1	0	0	0	0	0	1	0	1	0	0	1	0	0	1	1	-	-	1	1	1	1
XrPt506050	0	1	1	1	1	0	0	1	1	0	1	-	1	0	0	0	1	1	1	0	1	1	1	1	0	1	0	0	1	0	0	0	0	1	1	1	1	1	1	-	1	1	1	1	1	0	0	0	0
XrPt506051	-	0	1	0	0	0	0	1	0	1	0	1	0	0	1	0	1	1	1	0	0	0	0	1	1	0	1	1	0	0	0	0	0	1	1	1	0	0	1	-	0	1	1	1	1	1	0	1	-
XrPt506058	1	1	0	1	0	1	1	1	1	0	1	0	1	1	1	1	0	0	0	1	1	1	1	0	0	1	0	0	1	1	0	1	-	0	0	0	1	0	0	1	1	0	0	0	0	0	0	0	1
XrPt506064	-	0	0	0	1	0	0	0	0	1	1	0	1	1	0	1	1	1	1	1	1	1	0	1	0	1	1	1	0	1	0	0	0	1	0	1	0	0	1	-	0	0	0	1	0	0	0	0	1
XrPt506070	0	1	1	1	0	1	-	0	1	1	0	1	0	1	1	-	0	-	1	1	0	-	1	-	1	0	1	0	0	0	-	1	1	0	0	0	1	0	0	0	1	1	1	1	1	0	0	0	0
XrPt506071	1	0	1	0	1	1	1	1	1	0	0	1	0	1	1	0	0	0	1	1	0	1	0	0	0	-	1	0	0	0	1	0	1	1	1	0	1	1	0	1	1	1	1	1	1	0	0	0	1
XrPt506073	0	0	1	0	0	0	0	0	0	1	1	0	-	1	0	0	0	0	0	0	1	0	0	1	0	0	1	1	1	1	1	0	0	1	0	1	0	0	1	1	0	1	1	-	0	0	0	0	1
XrPt506077	0	0	0	0	0	1	-	-	-	0	0	1	0	0	-	1	-	0	1	0	1	0	-	1	0	0	0	-	0	0	0	-	1	1	0	1	0	0	1	-	1	0	0	1	0	0	1	1	1
XrPt506079	1	0	0	0	0	1	1	0	0	1	0	1	0	0	1	1	0	0	0	1	0	0	-	0	1	0	1	-	0	1	1	1	1	-	0	0	1	0	0	1	0	-	0	1	1	1	1	1	1
XrPt506082	1	0	0	0	0	0	0	0	0	1	1	0	1	1	0	1	1	1	1	1	1	1	0	1	1	1	0	1	0	1	0	0	0	1	0	1	0	1	1	-	0	-	0	1	0	0	0	0	1
XrPt506092	1	1	1	1	0	1	1	0	1	1	-	-	-	0	0	-	1	0	0	1	0	1	1	1	1	0	1	0	0	1	1	-	1	0	0	0	1	1	0	1	1	1	0	1	1	0	0	0	0
XrPt506100	0	0	0	0	0	0	0	0	1	1	1	0	0	0	0	1	1	1	0	0	0	0	1	0	1	1	0	1	1	1	1	0	0	1	-	1	1	0	1	0	0	0	0	0	-	1	1	1	1
XrPt506108	1	0	0	1	-	0	1	1	1	1	0	0	1	1	0	1	1	1	0	0	1	1	1	1	0	0	1	0	0	0	0	1	1	0	1	0	0	1	0	0	1	-	0	1	-	-	1	0	1
XrPt506130	1	0	0	0	0	0	1	0	1	1	1	0	-	1	1	1	1	1	0	0	0	0	1	1	0	1	0	0	1	1	0	0	1	0	1	0	1	0	0	-	0	0	0	0	0	0	1	0	0
XrPt506131	1	1	1	0	0	0	0	0	1	1	0	1	1	1	1	1	0	1	1	1	0	0	0	0	0	0	0	0	1	1	0	0	0	1	1	1	1	1	1	1	1	1	1	1	0	1	1	1	1
XrPt506135	0	0	0	0	-	0	0	0	1	0	0	-	0	1	0	1	1	1	1	0	0	0	1	1	1	0	1	1	1	1	0	0	0	1	0	1	1	0	1	0	0	0	0	0	-	1	-	1	1
XrPt506136	0	0	1	1	-	1	1	0	1	1	0	0	-	1	0	-	1	0	0	1	0	1	1	1	1	0	1	0	0	1	1	-	1	0	0	0	1	1	0	0	1	1	0	1	1	0	0	0	0
XrPt506146	0	0	0	0	1	0	1	0	0	1	1	0	1	1	1	1	1	1	1	1	1	1	0	1	0	0	1	1	0	1	0	0	0	1	0	1	0	0	1	1	0	0	0	1	0	0	0	1	1
XrPt506161	1	-	1	0	1	1	1	1	1	0	0	1	0	1	1	0	0	-	1	1	0	1	-	-	0	0	1	0	0	0	1	0	1	1	1	-	1	1	-	-	-	1	1	1	1	0	0	0	1
XrPt506165	1	1	1	1	-	0	0	1	1	1	1	0	1	1	1	1	1	1	0	1	0	1	0	1	1	1	1	1	1	1	1	0	1	0	1	0	1	1	0	1	0	1	1	0	1	1	1	0	1
XrPt506168	-	0	0	1	-	1	0	-	0	1	0	-	-	1	1	-	0	0	1	0	1	0	0	1	1	-	0	0	0	-	1	0	0	-	0	1	1	1	0	0	0	0	1	-	1	0	1	0	-
XrPt506172	0	1	1	0	1	1	1	0	0	1	1	1	0	0	1	1	0	0	1	1	0	0	0	0	1	1	0	0	1	1	-	0	0	1	0	1	1	0	1	1	0	1	1	0	1	0	1	1	0
XrPt506184	1	0	0	1	1	1	1	0	0	1	1	1	0	1	1	1	0	1	0	1	0	0	0	0	0	0	1	1	1	0	1	1	1	0	0	0	1	0	0	0	1	0	0	0	0	1	1	0	1
XrPt506188	1	1	0	0	1	0	1	1	0	1	1	1	-	0	0	0	0	1	0	1	0	1	1	0	1	1	0	1	1	0	1	1	1	1	0	1	0	1	1	0	-	1	0	1	-	1	0	1	0
XrPt506189	1	1	1	0	1	1	0	1	0	1	0	1	0	1	0	0	0	1	1	0	0	1	0	1	1	0	-	1	0	0	1	0	0	1	0	1	0	1	1	0	-	1	0	-	1	1	0	1	1
XrPt506194	1	1	1	0	1	0	0	1	0	1	1	0	0	0	1	0	0	1	1	1	0	1	0	0	1	0	1	1	0	1	1	0	0	0	1	0	1	0	0	1	1	0	1	1	0	1	-	1	1
XrPt506196	1	0	1	1	0	-	1	0	0	0	1	0	0	0	1	0	1	1	0	1	1	0	0	0	0	0	0	0	0	1	1	0	1	1	1	1	1	0	1	1	1	0	1	1	0	0	1	0	1
XrPt506198	0	-	1	1	1	1	-	0	1	1	0	-	1	1	-	0	1	-	1	1	0	1	1	1	1	0	-	1	1	0	-	1	0	0	-	0	1	1	0	0	1	-	1	-	1	1	1	1	1
XrPt506200	1	1	-	1	0	1	0	-	1	1	0	0	1	0	1	1	0	0	1	1	0	0	0	1	1	1	0	1	0	1	0	0	1	1	1	1	1	0	1	1	-	0	-	-	1	0	1	0	-
XrPt506201	1	0	0	1	1	0	0	1	0	1	0	0	0	0	1	0	0	1	0	1	0	0	0	1	0	0	1	1	-	1	1	1	1	0	0	1	1	0	1	1	1	0	1	1	0	1	1	1	1
XrPt506202	0	0	-	-	1	0	1	0	0	1	1	0	1	1	1	1	1	1	1	1	-	1	0	1	-	-	1	1	0	1	-	0	-	1	-	1	0	0	1	-	0	1	0	1	0	0	0	1	-
XrPt506207	1	0	0	0	1	0	0	0	0	1	1	0	-	1	0	1	1	0	1	1	1	1	1	1	0	1	1	1	0	1	0	0	0	1	0	1	0	1	1	0	0	0	0	1	0	0	0	0	1
XrPt506209	0	1	0	1	-	1	1	1	0	0	0	-	0	1	1	1	0	1	1	0	1	1	-	1	1	1	0	1	1	1	1	1	1	1	1	1	-	1	1	0	-	-	1	1	-	-	1	0	1
XrPt506218	1	-	1	0	1	0	1	0	-	1	1	1	-	1	0	1	0	0	0	1	-	-	1	0	0	0	0	0	1	1	1	1	-	-	-	-	1	1	0	1	1	1	0	0	0	0	0	-	-
XrPt506219	-	0	0	-	0	0	0	0	0	-	1	0	0	0	1	1	1	1	1	1	0	1	0	0	1	0	1	1	1	1	1	-	0	1	1	1	1	1	1	1	0	0	1	1	0	1	0	0	1
XrPt506220	1	0	0	1	0	1	0	0	1	1	0	0	1	0	1	1	0	0	1	1	0	0	0	1	1	1	0	1	0	1	0	0	1	1	1	1	1	0	1	1	-	0	0	0	1	0	1	0	1
XrPt506227	0	1	1	1	1	0	0	1	1	0	1	0	1	1	0	0	1	1	1	0	1	1	1	1	0	1	0	0	1	1	0	0	0	1	1	1	0	1	1	-	1	1	1	0	1	0	0	0	0
XrPt506236	1	1	1	0	-	0	0	0	0	1	1	-	-	0	1	0	1	1	1	1	0	1	1	1	1	0	1	1	0	1	1	0	0	1	1	1	1	0	1	1	0	0	1	1	0	1	0	0	1
XrPt506239	1	0	0	0	0	1	1	1	1	0	0	1	0	0	0	-	0	1	1	1	0	0	1	1	1	0	0	1	0	0	0	1	1	1	1	1	0	0	1	0	0	1	1	1	0	1	1	1	0
XrPt506245	1	0	0	1	1	0	1	-	-	1	0	0	0	1	0	1	0	0	0	0	1	1	1	0	0	1	1	0	1	0	0	0	1	1	0	1	1	0	1	0	1	0	1	1	1	0	-	0	1
XrPt506252	1	1	0	0	0	1	0	0	1	1	0	1	1	1	1	1	0	1	1	1	1	0	1	0	1	0	1	1	0	1	1	1	0	0	1	0	-	1	0	1	1	1	0	1	1	1	1	1	1
XrPt506256	0	1	1	1	1	0	1	0	0	0	1	1	1	1	0	0	0	1	1	0	-	0	0	1	0	1	1	1	1	1	1	1	0	0	0	0	1	0	0	1	1	1	1	0	0	1	1	0	1
XrPt506279	0	1	0	0	0	0	0	0	0	0	1	1	1	1	1	1	0	1	1	1	1	0	0	0	0	1	0	1	1	0	0	1	0	1	1	1	0	0	1	0	-	0	1	0	0	1	1	1	1
XrPt506281	1	0	0	0	0	1	1	1	1	1	0	1	0	1	1	1	1	1	0	1	1	1	1	1	1	0	1	0	0	1	1	1	0	1	1	1	1	1	1	1	1	0	0	0	1	0	1	0	0
XrPt506298	0	0	0	1	1	1	0	0	0	1	1	0	0	0	1	0	1	0	0	0	1	1	1	-	0	1	1	0	1	1	1	0	0	-	0	0	0	1	0	1	1	0	1	0	1	0	0	0	1
XrPt506299	1	0	0	1	1	1	1	1	1	0	0	1	1	1	1	0	0	-	1	1	0	1	0	1	0	1	1	0	0	0	1	1	1	0	1	0	1	1	0	1	1	1	1	1	1	0	0	0	0
XrPt506313	-	1	1	0	1	-	1	1	1	0	1	1	0	1	0	0	1	1	0	1	1	1	1	0	0	0	1	0	1	0	1	1	1	0	0	0	0	1	0	1	1	1	1	1	0	1	-	1	1
XrPt506314	0	0	0	0	-	0	0	0	0	1	0	0	1	1	1	1	0	0	0	0	1	1	0	0	0	0	0	0	0	1	1	1	0	0	0	0	1	1	0	1	1	0	0	0	1	0	0	0	1
XrPt506326	-	1	1	0	0	1	0	0	0	0	1	0	0	0	1	0	1	-	1	0	0	0	-	1	0	1	0	0	1	1	0	1	1	0	1	0	0	0	0	0	1	1	1	0	0	0	1	1	0
XrPt506330	0	0	0	0	1	0	1	0	0	1	1	0	1	1	1	1	1	1	1	1	1	1	0	1	-	-	1	1	0	1	0	0	0	1	0	1	0	0	1	1	0	1	0	1	-	0	0	1	1
XrPt506332	0	1	1	1	1	1	0	0	1	1	0	-	0	0	1	0	0	1	1	0	0	1	1	1	0	0	1	1	1	0	1	0	0	0	1	0	1	0	0	1	1	1	1	1	0	0	1	1	1
XrPt506337	0	0	0	1	1	0	0	0	-	1	1	1	0	1	0	0	1	1	1	0	0	1	1	1	1	0	0	0	0	1	0	1	0	1	1	-	0	1	1	1	1	1	1	1	0	0	1	1	1
XrPt506345	1	1	1	1	1	0	1	0	0	1	1	0	1	0	0	0	1	-	1	0	0	1	1	1	0	1	0	0	1	0	0	0	1	1	0	1	1	0	1	0	1	0	1	0	0	0	-	0	0
XrPt506346	0	0	1	0	1	0	0	1	0	0	0	0	1	0	0	1	0	0	0	1	0	0	1	0	0	1	0	1	0	0	0	0	1	0	0	0	1	0	0	-	0	0	1	0	0	1	0	0	1
XrPt506368	1	0	0	1	0	1	1	1	0	1	1	1	0	1	1	1	0	1	1	1	1	0	1	1	1	1	1	1	1	1	0	1	1	0	1	0	1	0	0	1	1	0	1	1	0	0	1	1	1
XrPt506375	0	1	0	1	1	1	1	1	0	0	1	1	1	0	1	1	0	0	1	0	1	1	0	0	1	0	1	1	1	0	1	1	0	0	0	0	0	0	0	1	1	1	1	1	1	1	1	1	1
XrPt506381	1	0	0	1	-	1	0	0	-	1	0	0	1	0	1	1	-	-	1	1	-	-	-	1	1	-	-	1	0	1	0	0	1	1	1	1	1	0	1	-	0	0	-	-	1	0	1	-	-
XrPt506384	0	0	1	0	1	0	1	0	1	0	1	0	0	0	0	0	1	0	1	1	0	0	1	0	0	0	-	1	0	0	0	1	0	0	0	0	0	0	0	1	1	1	0	0	1	1	0	1	0
XrPt506396	0	0	0	0	-	0	0	-	0	1	1	-	1	1	0	1	1	1	1	1	1	1	0	1	1	1	1	1	0	1	0	0	0	1	0	1	0	1	1	1	0	0	0	1	-	0	0	0	1
XrPt506406	1	1	0	1	1	1	1	1	1	0	0	1	1	1	1	1	1	1	1	1	0	0	1	0	1	1	-	0	1	0	1	1	1	1	1	1	1	1	1	0	0	0	-	1	1	1	1	1	1
XrPt506408	1	1	0	0	1	1	0	1	1	1	1	1	1	1	0	1	0	0	1	0	0	1	1	1	1	1	1	1	1	1	0	1	0	0	1	0	-	1	0	1	-	1	0	0	1	1	1	1	0
XrPt506410	1	0	0	1	0	1	0	0	-	1	0	0	1	0	1	1	0	0	1	1	0	0	0	1	1	1	0	1	0	1	0	0	-	1	1	1	1	0	1	-	0	0	0	0	1	0	1	0	-
XrPt506412	1	1	1	0	0	1	1	1	1	0	0	0	1	0	1	1	0	0	0	1	1	0	1	0	0	1	1	1	1	0	0	0	1	1	0	1	1	0	1	0	1	0	0	1	1	1	0	0	0
XrPt506416	1	0	-	1	1	-	-	0	1	1	0	-	1	-	1	1	-	-	1	1	1	-	1	-	1	0	1	0	0	1	1	1	1	1	1	1	0	0	1	1	1	0	1	0	1	1	-	1	1
XrPt506431	1	0	0	0	0	1	1	1	0	0	1	1	1	1	1	1	0	1	1	1	1	0	0	0	0	1	1	1	1	0	1	1	1	0	0	1	1	0	1	0	1	0	1	0	1	1	1	1	1
XrPt506440	1	1	0	0	1	0	1	0	-	1	1	1	1	1	0	1	0	0	0	1	0	0	-	0	0	0	0	0	1	1	1	1	1	0	0	0	1	1	0	1	1	1	0	0	0	0	0	-	0
XrPt506444	-	0	0	0	1	0	1	0	0	1	1	0	1	1	1	1	1	1	1	1	1	1	0	1	0	0	1	1	0	1	0	0	0	1	0	1	0	0	1	1	0	0	0	1	0	0	0	1	1
XrPt506446	0	1	1	1	0	1	1	1	0	1	1	1	0	0	0	0	1	1	0	1	0	1	1	0	1	1	1	1	1	0	0	0	1	0	1	1	1	0	1	0	0	1	1	1	0	0	1	1	1
XrPt506455	0	0	1	0	0	0	1	0	0	0	0	1	0	0	1	0	1	1	1	0	0	0	0	1	1	0	1	1	0	0	0	0	0	1	1	1	0	0	1	-	1	1	1	1	1	1	0	1	1
XrPt506460	1	1	0	1	1	1	1	1	0	0	1	1	0	0	0	0	1	1	1	1	0	1	1	1	1	1	1	1	1	0	0	1	1	1	1	1	1	0	1	0	0	1	1	1	0	0	1	1	0
XrPt506465	0	0	0	0	-	0	0	0	0	1	0	0	1	1	1	1	0	0	0	0	1	1	0	0	0	0	0	0	0	1	1	1	0	0	0	0	1	1	0	1	1	0	0	0	1	0	0	0	1
XrPt506468	0	-	0	1	1	1	1	1	0	0	1	0	0	0	0	0	1	0	0	0	1	0	1	1	1	1	1	1	0	0	1	1	1	0	0	0	0	0	0	0	-	-	0	-	1	0	0	0	0
XrPt506477	1	1	0	1	0	1	0	1	0	1	0	1	1	1	1	1	0	1	0	0	1	1	0	1	1	1	-	0	1	1	1	1	1	1	1	1	1	1	1	0	0	0	1	1	0	0	1	0	1
XrPt506480	1	1	0	1	0	0	0	0	0	0	1	0	1	1	1	1	0	1	1	1	1	1	1	0	1	0	0	0	1	0	0	1	1	1	1	1	0	0	1	0	-	1	0	1	0	0	0	0	1
XrPt506489	0	1	1	0	1	1	0	1	1	1	1	-	1	1	1	-	-	1	0	1	1	1	1	0	0	1	0	0	1	1	0	0	-	-	0	0	1	0	0	1	1	-	-	1	1	1	0	-	0
XrPt506494	0	0	-	1	1	0	1	0	0	0	1	1	1	1	0	0	0	1	1	1	1	0	0	1	0	1	1	1	1	1	1	1	0	0	0	0	1	0	0	-	0	1	1	0	-	1	1	0	1
XrPt506495	1	1	1	0	1	0	0	1	0	1	1	0	0	0	1	0	0	1	1	1	0	1	0	0	1	0	1	1	0	1	1	0	0	0	1	0	1	0	0	1	1	0	1	1	0	1	-	1	1
XrPt506506	1	0	0	0	1	1	0	1	0	0	1	0	1	0	1	0	0	0	1	0	0	1	1	0	0	1	1	1	1	1	1	1	0	0	0	0	0	1	0	1	0	0	1	0	0	1	1	1	1
XrPt506508	0	0	0	0	0	0	0	0	0	1	1	0	1	1	0	1	1	1	1	1	1	1	0	1	1	1	1	1	0	1	0	0	0	1	0	1	0	1	1	1	0	-	0	1	0	0	0	0	1
XrPt506512	-	0	0	0	0	0	0	0	0	0	-	-	1	1	0	1	1	0	0	1	1	0	-	0	0	1	1	0	0	-	-	1	1	1	0	1	0	0	1	1	1	0	0	0	-	0	0	0	-
XrPt506520	1	1	-	1	0	1	1	1	0	0	1	1	0	0	0	0	1	1	0	1	0	1	1	1	1	1	1	1	1	0	0	0	1	1	1	1	1	0	1	0	0	1	1	1	0	0	1	1	-
XrPt506527	1	0	0	0	0	1	0	0	1	1	0	0	1	0	1	1	1	0	1	1	0	0	0	1	1	1	0	1	0	1	0	1	1	1	1	1	1	0	1	1	0	0	0	0	0	0	1	0	1
XrPt506530	0	1	1	1	1	0	0	-	0	1	1	0	1	1	1	1	1	0	0	0	1	1	0	0	0	1	1	0	1	1	1	0	0	0	0	0	1	1	0	1	1	0	0	0	1	0	0	0	1
XrPt506534	1	-	0	0	-	0	0	0	0	1	1	0	0	1	0	1	1	0	1	1	1	1	1	1	0	1	1	1	0	1	0	0	0	1	0	1	0	1	1	0	0	0	0	1	0	0	0	0	1
XrPt506536	1	1	-	-	0	0	0	-	-	-	1	-	-	1	-	1	1	0	1	1	1	1	0	1	0	1	1	1	0	1	0	0	-	1	0	1	0	1	-	-	0	1	0	1	0	0	1	-	1
XrPt506539	1	0	0	1	1	1	1	0	0	1	1	1	0	1	1	1	0	0	0	1	0	0	0	0	0	0	1	1	1	0	1	-	1	0	0	0	1	0	0	1	1	0	0	0	0	1	1	1	1
XrPt506542	1	1	1	1	1	0	1	1	0	1	1	0	0	1	0	0	1	0	0	1	0	1	1	1	1	0	1	0	0	1	0	1	1	1	1	1	1	1	1	1	1	1	0	1	1	0	1	0	0
XrPt506561	-	0	-	1	1	1	0	1	1	1	1	1	1	1	0	1	0	0	0	0	-	0	1	0	1	1	1	1	1	1	0	1	0	0	0	0	1	1	0	-	0	0	0	0	0	1	-	1	1
XrPt506565	0	0	0	1	0	1	0	1	0	0	0	0	0	0	1	0	1	1	1	0	1	1	1	1	1	1	1	1	0	0	0	0	0	1	1	1	0	0	1	0	0	0	1	1	1	1	1	1	1
XrPt506570	0	0	-	1	1	1	1	1	1	0	0	1	1	1	0	1	-	1	0	0	1	0	1	1	0	1	0	0	1	0	0	1	1	-	0	1	-	1	1	0	1	1	0	-	1	0	1	1	-
XrPt506579	1	0	1	1	0	1	1	1	1	0	0	1	1	1	1	0	0	1	1	1	0	1	0	0	0	-	1	0	0	0	1	-	1	0	1	1	1	1	-	1	1	1	1	1	1	0	0	0	1
XrPt506582	-	-	1	1	0	1	0	0	1	0	0	-	1	1	1	1	1	1	-	0	1	0	1	1	-	-	1	-	0	1	0	1	1	0	1	0	1	0	0	1	1	0	1	0	1	0	1	0	1
XrPt506598	1	1	-	0	1	0	1	0	-	1	1	1	1	1	0	1	0	0	0	1	0	0	1	0	0	0	0	0	1	-	1	1	1	0	0	0	1	1	0	1	1	1	0	0	0	0	0	0	0
XrPt506612	1	1	-	1	0	1	0	1	0	1	1	0	1	1	1	1	-	-	1	1	-	1	1	-	0	0	1	-	0	0	1	1	1	0	1	0	1	1	0	1	0	0	0	1	0	1	1	0	0
XrPt506614	1	0	0	0	-	0	0	1	0	1	1	0	-	0	1	0	1	1	1	1	0	1	1	0	-	-	1	1	0	1	1	0	0	0	1	0	1	0	0	1	0	0	1	1	0	1	-	0	1
XrPt506617	0	1	1	-	0	0	1	0	1	1	0	1	0	1	0	1	0	1	1	1	0	1	1	1	1	0	1	0	0	0	0	1	1	1	1	1	1	0	1	0	1	-	1	1	1	0	0	0	1
XrPt506621	1	0	0	1	1	0	0	-	0	-	1	0	0	1	0	1	0	1	0	0	1	1	-	0	0	1	1	0	1	1	1	0	1	0	0	0	0	0	0	1	1	0	1	-	1	0	1	0	1
XrPt506623	1	0	1	1	1	0	1	1	0	1	1	0	0	0	0	0	1	0	0	1	0	1	1	1	1	0	1	0	0	1	0	-	1	1	1	1	1	0	1	1	1	1	0	1	1	0	1	0	0
XrPt506625	1	1	0	1	0	1	1	-	1	1	1	1	0	1	1	-	1	1	1	0	1	1	0	1	1	0	1	0	1	1	1	1	0	1	1	1	0	1	1	1	1	1	0	1	1	0	1	1	0
XrPt506629	1	0	0	0	1	1	0	1	0	0	1	0	1	1	1	1	0	0	0	0	0	1	1	0	0	1	1	1	1	1	1	1	0	0	0	0	-	1	0	1	0	0	1	0	-	1	1	1	1
XrPt506634	-	1	0	1	0	0	1	0	1	1	1	1	1	1	1	1	0	0	0	1	0	1	-	-	-	-	-	-	1	0	1	1	1	0	1	0	1	1	-	1	1	0	-	1	0	-	0	0	0
XrPt506651	0	0	0	0	0	0	-	0	0	1	1	0	1	1	0	1	1	1	1	1	1	1	-	1	1	1	1	1	-	1	-	-	-	1	0	1	0	1	1	-	0	1	0	1	0	-	0	-	1
XrPt506653	1	1	1	0	1	1	0	1	0	1	0	1	0	1	0	0	0	1	1	0	0	1	0	1	1	0	0	1	0	0	1	0	0	1	0	1	0	1	1	0	0	1	0	0	1	1	0	1	1
XrPt506661	1	-	0	1	0	1	1	1	0	0	1	1	0	0	0	0	1	1	0	1	0	1	1	1	1	-	-	1	1	0	0	0	1	1	1	-	1	0	0	0	0	1	-	0	0	0	1	1	0
XrPt506676	1	0	1	1	0	0	0	0	1	-	0	1	1	1	0	1	0	0	0	1	1	0	-	1	-	1	1	0	0	1	1	0	0	1	1	1	1	1	1	0	0	0	-	0	-	0	0	0	1
XrPt506684	1	0	0	0	-	1	1	1	1	1	0	1	0	1	1	1	1	1	0	1	1	1	1	1	1	-	1	0	0	1	1	1	0	1	1	1	1	1	1	1	1	0	0	0	1	0	1	0	0
XrPt506685	1	0	0	1	0	1	1	1	1	1	1	1	0	0	1	1	0	0	1	1	1	0	0	1	1	1	1	0	1	0	0	0	1	1	1	1	1	0	1	0	1	1	1	1	0	0	1	0	1
XrPt506688	0	0	0	1	1	0	0	0	0	0	1	0	1	0	1	1	0	1	1	1	1	1	0	0	0	0	0	0	1	0	0	0	1	1	1	1	0	1	1	0	1	0	1	1	1	0	0	1	1
XrPt506696	0	0	0	0	1	-	1	0	0	1	1	0	-	-	-	1	-	1	1	1	-	1	-	1	0	0	1	1	-	1	0	0	-	1	0	1	0	0	1	1	0	1	0	1	0	0	0	1	1
XrPt506697	1	0	0	1	1	0	1	1	0	1	1	-	0	1	0	1	0	1	0	0	1	1	-	0	0	1	0	0	1	1	1	0	1	0	0	0	1	0	0	1	1	0	1	1	1	-	1	0	1
XrPt506698	1	0	0	0	1	1	1	1	1	1	1	0	0	0	0	0	1	0	1	0	0	0	1	1	0	1	1	1	0	1	0	0	1	1	1	1	0	1	1	0	0	0	1	0	1	1	1	0	1
XrPt506704	0	0	0	0	1	-	1	1	-	0	1	1	0	1	0	-	1	1	0	1	1	1	1	-	0	0	1	0	1	0	1	1	1	-	0	0	0	1	0	1	1	0	1	-	0	1	0	1	1
XrPt506706	0	0	0	0	-	0	0	0	0	1	1	0	0	0	0	0	0	0	0	0	1	1	0	1	0	0	1	1	1	1	1	0	0	0	0	0	0	0	0	1	1	-	1	-	0	0	0	0	1
XrPt506718	0	-	0	0	1	1	1	1	0	0	1	0	0	0	1	1	1	1	1	0	0	1	0	-	1	0	1	1	1	0	-	1	-	0	0	-	0	0	0	1	0	1	0	0	1	1	-	1	-
XrPt506723	1	0	1	-	1	0	1	-	1	0	1	0	0	0	0	0	1	-	1	1	0	0	1	0	0	0	1	1	0	0	0	1	0	0	0	0	0	0	0	1	1	1	0	-	1	-	0	1	0
XrPt506729	0	1	1	0	1	1	0	0	0	1	1	1	0	0	1	0	0	0	1	1	0	0	0	0	1	1	0	1	1	1	1	0	0	1	0	1	1	1	1	1	0	1	1	-	1	1	-	1	-
XrPt506737	0	0	1	0	0	0	0	0	0	1	0	0	1	1	1	1	0	0	0	0	1	1	0	0	0	0	0	0	0	1	1	1	0	0	0	0	1	1	0	1	1	0	0	0	1	0	0	0	1
XrPt506739	1	0	1	1	1	0	1	1	0	1	1	0	0	1	1	0	1	0	0	1	0	1	1	0	1	-	1	0	0	1	0	-	1	1	1	1	1	1	1	1	1	1	0	1	1	0	1	0	0
XrPt506747	-	1	0	-	1	1	1	1	0	-	1	0	-	-	1	-	1	1	1	-	0	1	-	0	1	-	1	1	1	-	-	1	1	0	0	0	-	-	0	1	1	1	0	0	1	1	1	1	1
XrPt506748	1	1	0	1	0	1	0	0	1	1	0	0	1	0	1	1	0	0	1	1	0	0	0	1	1	1	0	1	0	1	0	0	1	1	1	1	1	0	1	1	0	0	0	0	1	0	1	0	1
XrPt506755	1	0	0	1	-	0	0	1	0	1	0	0	0	0	1	0	0	1	0	1	0	0	0	1	0	0	1	1	0	-	1	1	1	0	0	1	1	0	1	1	1	0	1	1	0	1	1	1	1
XrPt506758	1	0	0	1	0	1	1	1	1	0	1	1	0	0	1	1	0	0	1	1	1	0	1	1	1	0	1	0	1	0	1	1	1	1	1	1	1	1	1	0	1	0	1	1	0	0	1	0	1
XrPt506760	1	0	0	1	0	1	1	1	1	1	1	0	0	1	1	1	0	0	-	1	1	0	1	1	1	1	1	1	1	0	1	1	1	1	1	1	1	0	1	1	1	0	1	1	0	0	1	0	1
XrPt506761	0	1	1	0	1	0	0	0	1	0	0	0	1	0	0	0	1	0	1	0	0	1	1	0	0	0	0	0	0	0	-	0	0	0	0	0	0	0	0	0	0	1	0	0	1	0	0	1	0
XrPt506764	1	1	1	0	-	1	-	1	1	1	0	0	-	0	1	0	1	1	-	0	0	1	1	0	1	-	0	0	0	1	0	0	1	1	1	1	0	-	1	1	-	0	1	-	1	0	1	1	0
XrPt506771	1	0	0	0	-	0	0	0	0	1	1	0	1	1	0	1	1	1	1	1	1	-	0	1	1	-	-	1	0	-	0	0	0	1	0	1	0	1	1	-	0	0	0	1	0	0	-	0	1
XrPt506786	1	0	0	1	1	1	1	0	0	1	1	1	0	1	1	1	0	1	0	1	0	0	0	0	0	0	-	1	1	0	1	1	1	0	0	0	1	0	0	0	1	1	0	0	0	1	1	0	1
XrPt506788	0	0	0	0	-	0	0	0	0	1	1	0	-	1	0	0	0	0	0	0	1	1	0	1	0	1	1	1	1	1	1	0	0	1	0	1	0	0	1	0	0	0	1	1	0	0	0	0	1
XrPt506796	1	0	1	1	1	0	1	1	0	0	1	1	0	1	1	0	1	0	0	1	1	1	1	0	0	1	0	0	0	0	1	1	1	0	1	0	0	1	0	1	1	1	1	1	1	0	1	0	0
XrPt506797	1	1	0	1	0	1	1	0	1	1	1	1	0	1	1	-	1	1	1	0	1	1	0	1	1	0	1	0	1	1	1	1	0	1	1	1	0	1	1	1	1	1	0	1	1	0	1	1	0
XrPt506799	1	0	0	1	1	0	0	1	0	1	0	0	0	0	1	0	0	1	0	1	0	0	-	-	0	-	1	1	0	1	-	-	1	0	0	1	1	-	1	1	1	0	1	1	0	-	1	1	1
XrPt506805	1	1	0	1	0	1	1	0	1	1	1	1	0	1	1	-	1	1	1	0	1	1	0	1	1	0	1	0	1	1	1	1	0	1	1	1	0	1	1	1	1	1	0	1	1	0	1	1	-
XrPt506808	1	0	0	0	-	0	0	0	0	1	1	0	0	0	1	0	1	-	1	1	0	1	0	-	1	0	1	1	1	1	1	1	-	1	1	1	1	-	-	1	0	0	-	1	0	1	0	-	1
XrPt506815	0	1	1	1	1	0	0	0	-	0	1	1	1	1	0	1	-	0	-	-	1	0	-	-	0	1	1	1	1	1	1	1	0	0	0	-	1	0	0	-	-	1	1	0	0	1	0	0	1
XrPt506816	1	0	0	0	0	1	1	1	1	1	0	1	0	1	1	1	1	1	0	1	1	1	1	1	1	0	1	0	0	1	1	1	0	1	1	1	1	1	1	1	1	0	0	0	1	0	1	0	0
XrPt506817	1	-	0	1	1	0	0	1	-	1	1	0	0	1	0	1	0	1	0	0	1	1	1	0	0	1	1	0	1	1	1	0	1	0	0	0	0	0	0	1	1	-	1	1	0	0	1	0	1
XrPt506821	0	1	1	0	1	1	-	1	0	0	1	-	0	0	1	0	1	0	1	1	0	1	0	0	1	1	0	1	1	1	1	0	0	1	0	1	1	1	1	1	-	1	1	1	1	1	-	1	0
XrPt506848	1	-	0	0	1	1	0	0	0	-	1	0	-	1	0	1	-	0	0	0	1	1	-	1	0	1	1	1	1	-	0	0	0	1	-	-	-	0	1	1	-	-	1	1	0	0	0	0	1
XrPt506851	1	0	0	1	0	1	1	1	1	0	1	1	0	0	1	1	0	1	1	1	1	0	0	1	1	1	1	0	1	0	0	0	1	1	1	1	1	0	1	-	1	-	1	1	0	0	1	0	1
XrPt506852	-	0	-	1	-	0	0	0	1	1	0	-	1	1	0	1	0	0	0	1	1	0	-	-	-	1	0	0	0	1	1	0	0	0	1	0	1	1	-	0	1	0	1	-	0	0	0	0	1
XrPt506854	1	1	0	1	0	0	1	0	1	1	1	0	-	1	1	1	1	1	0	0	0	0	1	-	0	1	-	-	-	1	0	0	1	0	1	0	1	0	0	1	0	-	0	0	0	0	1	0	0
XrPt506860	0	1	1	0	1	1	0	0	-	1	1	1	-	0	1	0	0	0	1	1	0	0	-	-	1	1	-	1	1	1	1	0	0	1	0	1	1	1	1	1	-	1	1	0	1	1	-	1	0
XrPt506862	1	1	1	0	0	1	1	1	1	0	0	1	0	0	0	-	1	1	1	1	0	0	0	1	1	1	1	1	1	0	0	0	1	1	1	1	1	0	1	-	0	1	1	1	-	1	1	1	0
XrPt506868	1	0	0	1	1	0	0	1	0	1	-	-	-	0	1	0	0	1	0	1	0	0	0	1	0	0	1	1	0	1	1	1	1	0	0	1	1	0	-	1	1	0	1	1	-	1	1	1	1
XrPt506874	1	1	1	0	1	1	1	0	0	1	0	0	0	1	1	0	1	0	1	0	0	0	-	1	1	0	0	1	0	0	1	1	1	1	1	1	0	1	-	-	0	1	-	-	1	-	1	1	1
XrPt506882	0	1	1	-	1	0	0	1	1	1	0	1	1	1	0	0	1	1	-	0	1	1	1	1	0	1	0	1	1	1	0	0	0	1	1	1	-	1	1	1	0	1	1	1	1	1	0	1	0
XrPt506885	0	1	1	0	0	0	0	0	-	1	1	0	0	0	0	1	1	1	0	0	1	0	1	0	1	1	0	1	1	1	1	0	0	1	0	1	0	0	1	0	0	0	-	0	0	1	1	1	1
XrPt506886	0	0	0	0	0	1	0	0	-	0	0	1	1	1	1	1	-	-	1	0	1	0	0	0	0	1	0	1	1	0	1	1	-	-	0	0	0	1	0	-	-	0	1	0	0	1	0	1	1
XrPt506887	0	1	1	1	0	-	1	-	1	1	0	1	0	1	0	1	1	1	1	1	1	0	-	-	1	-	-	0	0	0	0	0	1	1	1	1	1	0	-	-	1	0	0	1	1	0	-	0	-
XrPt506893	0	1	1	0	1	0	0	0	0	1	0	0	1	1	0	1	1	1	0	0	0	1	1	0	1	0	1	1	0	1	-	1	0	0	0	0	1	1	0	1	0	1	0	0	1	1	0	1	0
XrPt506896	0	0	0	0	-	0	0	0	1	0	0	0	0	1	0	1	1	1	1	0	0	0	1	1	1	0	1	1	1	1	0	0	0	1	0	1	1	0	1	-	0	0	0	0	0	1	1	1	1
XrPt506902	0	0	0	0	1	1	1	1	0	0	1	0	0	0	1	0	0	0	0	0	1	1	1	0	1	1	1	1	0	0	0	1	1	0	0	0	0	0	0	0	0	0	0	0	1	0	1	0	0
XrPt506905	0	0	1	0	0	0	0	1	0	1	0	1	0	0	1	0	1	1	1	0	0	0	0	1	1	0	0	1	0	0	0	0	-	1	1	1	0	1	1	0	0	1	1	1	1	1	0	1	-
XrPt506930	0	0	0	1	1	1	1	0	0	0	1	1	0	0	0	0	0	0	1	0	1	0	1	1	0	1	-	0	0	0	1	1	1	0	0	0	0	0	0	0	0	0	0	1	1	0	1	1	1
XrPt506935	1	1	1	-	1	0	0	1	1	1	0	0	1	1	-	1	1	1	0	1	0	0	0	0	1	1	1	-	1	1	0	0	1	0	1	-	1	1	1	1	0	1	1	0	1	1	1	0	1
XrPt506937	1	0	0	1	0	1	1	1	1	1	1	1	0	1	1	1	0	1	1	1	1	0	1	1	1	1	1	1	1	1	0	1	1	0	1	0	1	0	0	1	1	0	1	1	0	0	1	1	1
XrPt506939	1	0	0	0	0	0	0	0	0	1	-	0	-	1	0	1	1	1	1	1	1	1	0	-	-	1	0	1	0	1	-	0	0	1	-	1	0	1	1	1	0	0	0	1	0	0	0	0	1
XrPt506940	1	1	0	1	0	1	0	0	1	1	0	0	1	0	1	1	0	0	1	1	0	0	0	1	1	1	0	1	0	1	0	0	1	1	1	1	1	0	1	1	0	0	0	0	1	0	1	0	-
XrPt506945	1	0	1	1	1	0	1	0	0	0	1	0	-	0	1	-	1	1	0	1	1	1	-	1	0	1	-	0	0	1	1	0	1	-	1	1	1	0	1	0	1	0	1	1	-	0	1	-	0
XrPt506957	1	0	0	1	0	0	0	0	0	1	1	1	1	1	0	1	0	1	0	0	0	0	1	0	0	1	1	1	1	1	0	0	0	0	0	0	0	0	0	0	0	0	0	1	0	0	1	1	1
XrPt506962	1	1	1	0	1	1	0	1	0	1	0	1	0	1	0	0	0	1	1	0	0	1	0	1	1	0	0	1	0	0	1	0	0	1	0	1	0	1	1	0	0	1	0	0	1	1	0	1	1
XrPt506963	0	0	0	0	1	0	0	0	0	1	1	0	1	1	0	1	1	1	1	1	1	1	0	1	0	1	1	1	0	1	0	0	0	1	0	1	0	0	1	1	0	1	0	1	0	0	0	0	1
XrPt506967	0	0	1	0	0	0	0	0	0	1	0	1	0	0	0	0	1	1	1	0	0	0	0	1	1	0	1	1	0	0	0	0	-	1	1	1	0	1	1	0	-	0	1	1	1	1	1	1	0
XrPt506974	0	0	0	1	1	1	1	0	0	0	1	1	0	0	0	0	0	0	1	0	1	0	1	1	0	1	0	0	0	0	1	1	1	0	0	0	0	0	0	0	0	0	0	1	1	0	1	1	1
XrPt506982	0	1	0	0	1	1	1	1	0	1	1	0	1	0	1	1	1	1	1	0	0	1	-	-	1	-	0	1	0	0	1	1	0	0	0	0	-	0	0	1	1	1	1	1	0	1	1	1	1
XrPt506986	1	0	0	0	1	1	0	1	1	1	0	0	0	0	0	0	1	1	1	0	0	0	1	1	0	1	1	1	0	1	0	0	1	1	0	1	0	1	1	0	0	0	1	0	1	1	1	0	1
XrPt506989	0	0	1	1	0	1	0	0	1	-	0	-	1	1	1	1	1	1	1	0	1	0	1	1	0	-	1	-	0	1	0	1	0	0	1	0	1	0	0	1	1	0	1	-	1	-	1	0	1
XrPt506992	1	0	0	1	1	1	0	0	1	0	1	1	0	1	0	-	1	1	1	0	1	1	0	1	1	1	0	0	0	0	0	1	0	1	1	1	0	1	1	1	0	1	1	1	1	0	1	0	0
XrPt507000	0	1	0	0	1	1	1	1	0	1	1	0	0	0	1	1	1	1	1	0	0	1	0	0	1	0	1	1	1	0	0	1	0	0	0	0	0	0	0	1	1	1	0	1	0	1	1	1	1
XrPt507002	1	0	0	1	1	0	0	1	0	1	0	0	0	0	1	0	0	1	0	1	0	0	0	1	0	-	1	1	0	1	1	1	1	0	0	1	1	0	1	1	1	0	1	1	0	1	1	1	1
XrPt507008	0	1	-	0	0	1	1	1	0	0	1	1	0	1	0	0	1	1	1	0	0	1	1	1	0	1	1	1	1	0	1	0	1	0	0	1	1	1	1	0	0	1	0	1	0	0	1	1	1
XrPt507027	0	1	0	1	1	1	0	0	0	0	1	1	1	0	1	1	0	1	1	1	1	1	1	0	0	0	-	-	0	0	1	1	0	0	1	0	1	1	0	0	0	1	1	0	-	1	0	1	1
XrPt507030	-	-	1	1	1	0	0	0	0	1	1	-	0	1	0	0	1	1	1	0	0	1	1	1	1	0	0	-	-	1	0	1	0	-	1	0	0	1	0	1	0	1	1	1	0	0	1	1	1
XrPt507034	0	0	0	-	1	1	0	0	-	1	1	0	-	-	1	0	1	0	0	0	1	1	1	-	0	1	1	0	1	1	1	0	0	-	0	-	0	1	0	1	1	0	1	-	1	0	0	0	1
XrPt507035	1	0	1	1	1	0	0	0	0	0	1	0	1	0	0	1	1	1	0	0	0	1	0	1	0	1	0	0	1	1	1	0	1	1	1	1	1	0	1	0	1	0	1	1	0	0	1	0	0
XrPt507037	0	1	1	1	1	0	1	0	0	1	1	0	1	0	0	0	1	-	1	0	0	1	1	1	0	1	0	0	1	-	0	0	1	1	0	1	1	0	1	-	1	0	1	-	0	0	1	0	0
XrPt507040	1	0	1	-	-	0	0	0	1	1	0	1	1	1	1	0	1	1	0	1	0	0	1	1	0	1	0	0	1	1	0	0	1	1	1	1	1	1	1	0	0	0	0	0	0	0	0	0	0
XrPt507042	0	1	1	0	1	1	0	0	0	-	1	1	0	0	1	-	0	0	1	1	0	0	0	0	1	1	0	1	1	1	1	0	0	1	0	1	1	0	1	1	0	1	1	0	1	1	1	1	0
XrPt507046	1	0	1	1	0	0	0	0	1	0	0	1	1	1	0	0	0	0	0	1	1	0	1	1	-	1	0	0	0	1	1	0	1	1	1	1	1	1	1	0	1	0	1	0	1	0	0	0	0
XrPt507052	0	1	1	0	0	0	0	1	1	1	1	0	1	1	1	1	1	1	0	1	1	1	1	0	-	1	0	0	1	1	0	0	-	0	0	0	1	0	0	1	1	1	0	1	1	1	0	0	0
XrPt507053	0	0	1	0	1	0	0	1	0	0	0	0	1	0	0	1	0	0	0	1	0	0	-	1	-	1	0	0	1	0	0	0	1	0	0	0	1	0	0	0	0	0	1	0	0	1	1	0	1
XrPt507055	0	0	1	1	0	0	0	1	0	0	0	1	0	0	1	0	1	1	1	0	1	0	0	0	1	1	1	1	0	0	0	0	0	1	1	1	0	0	1	0	1	1	1	1	1	1	0	1	1
XrPt507056	1	-	0	0	0	1	0	0	1	0	0	1	1	1	1	1	0	1	1	1	1	0	1	0	1	0	-	-	0	-	1	1	-	-	1	0	0	1	0	1	-	1	0	-	-	-	1	1	1
XrPt507058	1	0	1	1	1	1	1	1	0	0	1	1	0	0	1	-	1	1	1	1	1	0	1	1	-	-	1	1	0	1	1	0	1	1	1	1	1	0	1	1	1	1	1	1	1	1	1	1	1
XrPt507063	1	1	1	1	0	1	1	0	1	1	0	0	0	0	0	1	1	0	0	1	0	1	1	1	1	0	1	0	0	1	1	-	1	0	0	0	1	1	0	1	1	1	0	1	1	-	0	0	0
XrPt507068	-	0	0	1	-	0	0	0	1	0	-	-	-	1	-	1	0	0	1	0	1	1	-	0	-	-	-	-	-	0	0	1	1	1	-	1	0	0	-	0	1	0	0	1	0	0	1	-	1
XrPt507069	-	0	1	1	0	1	0	0	1	0	0	0	1	1	1	1	1	1	1	0	1	0	1	1	-	-	1	0	0	1	0	1	1	0	1	0	1	0	0	1	1	0	1	0	1	0	1	0	1
XrPt507074	1	1	0	1	0	1	0	0	1	1	0	0	1	0	1	1	0	0	1	1	0	0	0	1	1	1	0	1	0	1	0	0	1	1	1	1	1	0	1	1	0	0	0	-	1	0	1	0	1
XrPt507077	0	0	0	-	1	1	0	0	0	1	1	0	0	0	1	0	1	0	0	0	1	1	1	0	0	1	1	0	1	1	1	0	0	0	0	0	0	1	0	1	1	0	1	-	1	0	0	0	1
XrPt507078	1	0	0	0	1	1	0	1	0	0	1	0	1	0	1	1	1	0	0	0	1	1	0	1	0	1	0	1	1	1	1	0	0	0	0	0	1	1	0	1	0	0	0	-	0	1	1	1	1
XrPt507084	1	1	0	1	0	1	1	0	1	1	1	1	0	1	1	1	1	1	1	0	1	1	0	1	1	0	1	0	1	1	1	1	0	1	1	1	0	1	1	1	1	1	0	1	1	0	1	1	0
XrPt507085	1	0	0	1	0	1	1	1	-	0	1	1	0	0	1	1	0	0	1	1	1	0	1	1	1	0	1	0	1	0	1	1	1	1	1	1	1	1	1	1	1	-	1	1	0	0	1	0	1
XrPt507090	1	1	1	0	0	1	1	1	-	-	0	0	-	-	1	0	1	0	1	1	1	1	0	1	1	-	0	0	0	0	1	0	1	1	1	1	1	0	1	1	1	1	1	1	1	-	1	0	0
XrPt507095	1	1	1	1	1	1	1	1	1	0	0	1	1	0	1	1	1	1	1	1	0	1	1	0	1	1	0	0	0	0	1	1	1	0	1	0	1	1	0	0	1	1	-	-	-	1	1	1	0
XrPt507097	1	0	0	1	1	1	0	0	0	1	0	0	0	0	1	0	1	1	0	1	0	1	1	0	1	0	0	1	0	1	0	0	1	1	-	1	-	1	1	0	1	0	1	1	1	1	1	1	0
XrPt507098	1	0	1	0	0	0	1	0	1	1	1	0	0	1	1	1	0	-	0	-	-	0	1	1	0	-	0	0	1	1	0	1	1	0	1	0	1	0	0	-	0	0	0	-	-	1	1	0	0
XrPt507099	1	-	0	1	0	0	1	1	1	1	0	0	1	1	0	1	1	1	0	0	1	1	-	1	0	0	-	-	0	-	0	1	1	0	1	0	0	1	0	0	1	-	0	1	0	1	1	0	-
XrPt507100	1	0	-	-	0	0	-	1	0	0	-	1	1	1	0	1	1	0	0	1	1	0	0	0	0	1	1	0	0	1	1	1	1	1	0	1	0	1	1	1	1	0	0	0	1	1	-	0	1
XrPt507112	1	0	0	1	1	1	1	1	0	0	0	1	1	1	1	0	0	0	1	1	1	1	0	1	0	-	1	0	0	0	1	1	1	0	1	0	-	1	0	1	1	1	1	1	1	0	0	0	0
XrPt507120	1	0	1	1	0	1	1	1	1	0	0	1	1	1	1	0	0	1	1	1	0	1	0	0	0	-	1	0	0	0	1	0	1	0	1	1	1	1	1	1	1	1	1	1	1	0	0	0	1
XrPt507125	1	1	0	-	1	1	0	1	1	1	1	0	0	0	1	1	1	0	0	0	1	1	1	0	1	1	0	0	0	0	0	0	1	1	1	1	0	1	1	0	0	0	0	1	1	0	0	1	0
XrPt507126	1	0	1	0	1	1	0	1	-	0	1	1	1	-	1	-	1	1	1	0	1	1	1	1	1	1	1	1	1	1	1	1	0	1	-	1	0	1	1	1	-	1	1	0	1	1	1	1	1
XrPt507127	1	1	1	0	1	1	1	1	1	1	-	1	1	1	1	1	1	0	1	1	1	1	1	0	1	1	0	0	1	1	0	0	0	1	1	1	1	1	1	1	0	1	1	0	1	0	1	1	-
XrPt507137	1	0	1	1	-	0	0	0	1	1	0	1	1	1	0	1	0	0	0	1	1	0	1	1	0	1	0	0	0	1	1	0	0	1	1	1	1	1	1	0	0	0	1	1	0	0	0	0	1
XrPt507139	0	1	1	1	1	0	0	0	0	1	1	0	1	1	1	1	1	0	0	0	1	1	-	0	0	1	1	0	1	1	1	0	0	0	0	0	1	1	0	1	1	0	0	0	1	0	0	0	1
XrPt507143	1	0	0	1	0	1	1	0	1	1	1	1	0	1	1	-	1	1	1	0	1	1	1	1	1	0	1	0	0	1	1	1	0	1	1	1	0	1	1	1	1	0	0	1	1	0	0	1	0
XrPt507147	0	0	0	1	1	1	0	0	1	0	1	1	-	1	0	-	1	1	1	0	0	1	1	-	-	1	-	-	0	1	0	1	-	1	1	-	0	1	-	-	0	1	1	1	0	0	1	1	1
XrPt507154	1	0	1	0	1	0	-	0	1	0	-	0	0	0	0	0	1	0	1	-	0	0	1	0	0	0	1	1	0	0	0	1	0	0	0	0	0	0	0	0	1	1	0	0	1	1	0	1	0
XrPt507157	-	0	0	1	1	0	1	0	0	0	1	1	1	1	1	1	-	0	0	1	0	1	0	0	1	0	0	0	1	0	1	1	0	0	1	0	1	1	-	-	1	1	0	1	0	0	0	1	-
XrPt507169	1	-	1	0	0	0	0	1	0	1	1	0	-	0	1	0	-	1	-	1	0	1	1	0	1	0	1	1	-	1	1	0	0	1	1	1	1	0	1	1	0	0	1	1	0	1	-	0	1
XrPt507171	-	1	1	0	1	1	0	0	0	1	1	1	0	0	1	0	0	0	-	1	0	0	0	0	-	-	0	1	1	1	1	0	0	1	0	1	1	1	1	1	0	1	1	0	1	1	-	1	-
XrPt507180	0	0	1	1	0	0	0	0	-	1	0	1	0	-	1	0	1	1	-	0	0	0	-	1	0	1	0	0	0	1	0	0	1	1	1	-	1	0	-	0	0	0	0	0	0	0	0	0	0
XrPt507190	1	1	1	1	1	0	0	1	0	0	1	1	1	1	-	1	0	0	1	1	1	0	1	1	0	1	1	-	1	-	1	1	0	-	0	0	1	0	0	-	0	1	0	0	0	1	0	0	1
XrPt507192	-	1	1	0	1	-	1	0	0	-	1	1	0	0	1	1	1	0	1	1	0	0	-	0	-	1	0	0	-	0	1	0	0	1	0	1	1	0	1	1	0	1	1	1	1	0	-	1	-
XrPt507196	0	0	0	1	1	1	1	0	1	-	0	1	1	1	0	1	-	1	0	0	1	0	0	1	-	1	0	0	1	0	0	1	1	-	0	-	0	1	1	0	1	1	0	0	1	0	1	1	0
XrPt507199	1	1	1	0	0	1	1	1	1	0	0	1	1	1	0	1	1	1	1	0	1	1	1	0	1	1	0	0	1	1	0	0	0	1	1	1	1	1	1	1	0	1	0	0	0	0	0	0	0
XrPt507202	1	0	0	0	1	1	0	0	0	1	1	1	0	1	0	0	0	0	0	0	1	1	0	1	0	1	1	1	1	1	0	0	0	1	0	1	0	0	1	0	0	1	-	1	0	0	0	0	1
XrPt507205	1	0	0	0	0	1	1	1	0	0	1	1	1	1	1	1	-	1	1	-	1	0	0	0	0	1	1	1	1	0	1	1	1	0	0	1	1	0	1	0	1	0	1	-	1	1	1	1	1
XrPt507207	0	0	0	1	0	0	0	0	0	0	0	1	1	1	1	1	0	1	0	1	1	0	0	0	1	-	-	-	0	0	1	1	0	0	0	0	1	0	0	1	1	1	0	1	0	0	0	1	0
XrPt507229	1	0	0	0	-	0	0	0	0	1	1	0	1	1	0	1	1	1	1	1	1	1	0	1	1	1	-	1	-	1	0	0	0	1	0	1	0	1	1	1	0	0	0	1	0	0	0	0	1
XrPt507245	1	0	1	1	0	0	0	0	1	1	0	1	1	1	0	0	0	0	0	1	1	0	1	1	1	1	1	0	0	1	1	0	0	1	1	1	1	1	1	0	1	0	1	1	0	0	0	0	1
XrPt507246	1	1	1	0	1	1	1	0	0	1	0	1	0	0	1	0	1	0	1	0	0	1	-	-	1	-	1	1	0	0	1	1	1	1	1	1	0	0	1	-	-	1	0	0	-	-	1	1	1
XrPt507250	1	1	0	0	0	1	1	1	1	0	0	1	-	0	0	1	1	1	1	1	0	0	0	1	1	1	0	1	0	0	0	0	1	1	1	1	0	0	1	0	0	1	1	1	1	1	1	1	0
XrPt507251	1	0	0	1	0	1	0	0	-	-	0	-	1	0	1	1	0	0	1	1	0	0	-	1	-	1	0	1	0	1	0	-	-	1	1	1	1	0	1	-	0	0	0	0	1	0	1	-	0
XrPt507254	1	0	0	0	1	1	0	1	0	0	1	0	1	1	1	1	0	0	0	0	0	1	1	0	0	1	1	1	1	1	1	1	0	0	0	0	0	1	0	1	0	0	1	0	0	1	1	1	1
XrPt507255	0	1	0	0	1	1	1	1	0	0	1	0	0	0	1	0	1	1	1	0	0	1	0	0	0	0	1	1	1	0	-	1	1	0	0	0	0	0	0	1	1	1	0	0	0	1	1	1	1
XrPt507258	1	-	1	0	-	-	0	0	1	1	0	1	1	-	1	1	1	1	1	1	1	-	0	0	1	0	0	0	1	1	0	1	-	1	1	1	1	1	1	1	1	1	1	-	-	1	1	1	1
XrPt507262	1	1	-	1	1	0	0	1	1	-	1	0	1	1	1	0	1	1	0	1	0	1	0	1	1	1	1	1	1	1	1	0	1	-	1	0	1	-	0	1	-	1	1	0	-	1	1	0	1
XrPt507263	1	0	0	1	0	0	1	1	1	1	0	0	1	1	0	1	1	1	0	0	1	1	1	1	0	0	1	0	0	0	0	1	1	0	1	0	1	0	0	0	1	0	0	1	0	1	1	0	1
XrPt507265	1	0	0	1	0	1	1	0	1	1	1	1	0	1	-	-	1	1	1	0	1	1	1	0	1	0	1	1	0	1	1	1	0	1	1	1	0	1	1	-	1	0	0	1	1	0	0	1	0
XrPt507266	-	-	0	1	1	0	0	1	0	1	0	0	0	0	1	-	0	1	0	1	0	0	0	1	0	0	0	-	-	1	1	1	1	0	0	1	0	-	1	-	1	-	1	1	0	1	-	1	1
XrPt507271	0	0	1	1	0	1	0	0	1	0	0	0	1	1	1	1	1	1	0	0	1	0	1	1	-	-	1	0	0	1	0	1	1	0	1	0	1	0	0	1	1	0	1	0	1	0	1	0	1
XrPt507302	1	1	0	1	0	1	1	0	1	1	0	1	0	1	1	1	1	1	0	1	1	1	1	1	1	0	1	0	1	1	1	1	0	1	1	1	1	1	1	1	1	1	0	1	1	0	1	1	0
XrPt507305	-	1	1	0	0	0	0	1	1	-	0	0	1	0	0	0	1	1	1	0	1	1	1	1	1	1	0	0	0	1	-	-	-	1	1	1	0	1	1	0	0	0	1	1	1	0	0	0	0
XrPt507311	1	0	0	1	1	1	1	1	1	0	0	1	1	1	1	0	0	0	1	1	0	1	0	1	0	-	1	0	0	-	1	1	1	0	1	0	1	1	0	1	1	1	1	1	1	0	0	0	0
XrPt507313	1	1	0	1	0	1	1	0	1	1	1	1	0	1	1	1	1	1	1	0	1	1	0	1	1	-	1	0	1	1	1	1	0	1	1	1	0	1	1	1	1	1	0	1	1	-	1	1	0
XrPt507314	0	1	0	1	1	1	-	1	1	-	-	1	1	1	0	1	-	-	1	0	0	1	1	1	1	1	1	1	1	0	0	1	1	1	-	-	1	1	0	1	0	1	0	0	1	1	1	1	0
XrPt507316	1	0	0	0	1	0	1	1	0	1	1	1	0	0	0	0	0	0	1	1	0	1	0	0	1	0	0	1	1	0	1	0	0	1	0	1	0	1	1	0	0	0	0	1	0	1	0	1	0
XrPt507319	0	0	0	1	1	1	1	0	0	0	1	0	0	0	0	0	0	0	0	0	1	0	1	1	1	1	1	0	0	0	1	1	1	0	0	0	0	0	0	0	0	0	0	1	1	0	0	0	1
XrPt507320	1	1	1	0	-	0	0	-	0	0	1	0	0	0	1	-	1	1	1	1	-	1	-	0	1	0	1	1	1	1	1	1	0	1	1	-	1	0	1	1	0	0	1	1	0	1	0	0	1
XrPt507323	1	-	1	1	1	0	0	0	0	0	1	0	1	0	1	-	1	1	0	0	0	1	0	1	0	1	0	0	0	1	1	0	1	1	1	1	1	0	1	0	1	0	1	1	0	0	1	0	0
XrPt507327	0	1	1	1	1	0	0	0	1	1	1	1	0	1	0	0	1	1	1	0	0	1	1	1	1	0	0	0	0	1	0	1	-	1	1	-	0	1	1	1	1	1	1	1	0	0	1	1	1
XrPt507328	1	1	-	1	0	1	1	0	1	1	1	1	0	1	1	-	1	1	1	0	1	1	0	1	1	0	1	0	1	1	1	1	0	1	1	1	0	1	1	1	1	1	0	1	1	-	1	1	0
XrPt507332	1	0	0	0	1	1	0	1	0	0	1	0	1	0	1	1	1	0	0	0	1	1	0	1	0	1	0	1	1	1	1	0	0	0	0	0	-	1	0	1	0	1	0	0	0	1	1	1	-
XrPt507339	-	0	1	0	0	0	0	-	-	1	1	-	0	1	0	0	0	0	0	0	1	1	-	1	-	-	1	1	0	1	1	0	0	0	0	0	0	0	0	1	0	1	1	0	0	0	0	0	1
XrPt507345	1	1	0	0	1	-	-	0	1	0	-	1	1	1	0	1	0	0	0	0	0	0	0	0	0	0	0	0	-	-	1	1	1	0	0	0	1	1	0	1	0	0	0	0	0	0	1	0	0
XrPt507348	1	1	1	0	0	0	1	1	0	1	0	0	0	0	1	1	1	1	1	1	1	0	0	1	-	0	0	0	-	-	1	0	1	1	1	1	1	1	1	0	1	1	1	1	1	0	1	0	0
XrPt507353	1	0	0	0	-	0	0	0	0	0	1	0	-	0	-	-	1	1	1	1	1	-	-	0	1	0	1	1	1	1	1	0	0	1	1	1	1	1	-	1	0	0	1	1	0	1	0	0	1
XrPt507356	1	-	-	-	0	1	1	1	1	-	0	-	0	1	1	-	1	1	-	-	1	1	1	-	1	0	-	-	0	1	1	1	0	1	1	1	0	1	1	-	1	0	0	0	1	0	1	0	-
XrPt507366	1	0	1	1	0	0	0	0	1	1	0	1	1	1	0	1	0	0	0	1	1	0	1	1	1	1	1	0	0	1	1	0	0	1	1	1	1	1	1	0	0	0	1	1	1	0	0	0	1
XrPt507371	0	1	1	0	1	1	0	0	1	0	0	0	1	0	0	0	1	0	1	1	0	0	1	0	0	0	1	0	0	0	1	0	-	0	0	0	0	0	0	1	0	1	0	0	1	1	0	1	0
XrPt507372	1	0	1	1	1	0	1	1	0	0	1	1	0	1	1	0	1	0	0	1	1	1	1	0	0	1	0	0	0	0	0	1	1	0	1	0	0	1	0	1	1	1	0	1	1	0	1	0	0
XrPt507373	1	0	1	0	-	0	0	0	1	1	1	0	1	1	0	0	1	1	0	0	0	0	1	1	0	1	0	0	-	1	0	0	1	1	1	1	1	1	1	0	0	0	0	0	-	0	1	0	0
XrPt507374	1	1	0	1	1	1	1	1	1	1	1	0	1	1	0	1	0	1	0	1	0	1	1	1	0	1	0	0	1	1	1	1	1	0	0	0	1	1	0	1	-	-	-	-	-	-	1	0	0
XrPt507378	1	1	0	1	0	1	0	0	1	1	0	0	1	0	1	1	0	0	1	1	0	0	0	1	1	1	0	1	0	1	0	0	-	1	1	1	1	0	1	1	0	0	0	0	1	0	1	0	-
XrPt507383	0	1	1	1	1	0	0	0	1	-	1	1	0	1	0	0	1	1	-	-	0	1	1	1	1	0	0	0	0	1	0	1	0	-	1	1	-	1	1	1	1	1	-	-	-	0	1	1	1
XrPt507394	1	1	1	-	0	1	1	1	1	0	0	1	0	0	0	-	0	1	1	1	0	0	1	1	1	0	0	1	0	0	0	1	1	1	1	1	0	0	1	0	0	1	1	1	0	1	1	1	0
XrPt507395	1	1	0	1	0	1	1	1	1	1	1	1	1	1	1	1	1	1	0	1	1	1	1	1	1	1	1	1	1	1	1	1	1	1	1	1	1	1	1	1	1	0	1	1	1	0	1	0	1
XrPt507397	-	1	1	0	0	0	0	0	0	0	1	0	0	0	1	1	1	1	1	1	-	1	0	0	1	0	1	1	1	1	1	0	0	1	1	1	1	1	1	1	0	0	1	1	0	1	0	0	1
XrPt507401	1	0	-	0	0	1	1	1	0	0	1	1	1	1	1	1	0	1	1	1	1	0	-	0	0	1	1	1	1	0	1	1	1	0	0	1	1	0	1	0	1	0	1	-	1	1	1	1	1
XrPt507421	1	0	0	1	0	0	1	1	1	1	0	0	1	1	0	1	1	1	0	0	1	1	1	1	0	0	1	0	0	0	0	1	1	0	1	0	1	0	0	0	1	-	0	1	0	1	1	0	1
XrPt507428	1	0	-	1	0	0	1	0	0	0	1	0	0	-	1	0	1	1	0	1	-	0	-	0	-	0	0	0	0	-	1	0	1	-	-	1	1	0	1	-	1	-	-	1	0	0	1	0	1
XrPt507429	0	1	1	0	0	1	0	0	1	1	0	0	0	0	1	0	1	0	1	0	0	0	0	1	-	0	-	0	1	1	1	0	0	0	1	0	0	0	0	0	0	1	1	1	0	0	1	1	0
XrPt507436	0	0	0	0	0	0	-	-	1	1	0	0	0	0	-	1	1	1	0	0	0	0	1	0	1	1	0	1	1	1	1	0	-	1	0	1	1	0	1	0	-	0	0	-	-	1	1	1	1
XrPt507446	-	-	0	1	0	1	1	1	1	1	1	1	0	0	1	1	0	0	1	1	1	0	-	1	1	1	1	0	1	-	0	0	1	1	1	1	1	0	1	0	1	1	1	1	0	0	1	0	1
XrPt507450	-	1	0	0	0	0	0	0	0	0	1	1	1	1	1	1	0	1	1	1	1	0	0	0	0	1	0	1	1	0	0	1	0	1	0	1	0	0	1	0	0	0	1	0	0	1	1	1	1
XrPt507452	1	0	0	1	1	1	1	1	1	0	0	1	1	1	1	0	0	-	1	1	0	1	0	1	0	0	1	0	0	0	1	1	1	0	1	0	1	1	0	1	1	1	1	1	1	0	-	-	0
XrPt507455	1	1	0	0	0	1	1	1	1	0	0	1	0	0	0	1	1	1	1	1	0	0	-	1	1	1	0	1	0	0	0	0	1	1	1	1	0	0	1	0	0	1	1	1	-	1	1	1	0
XrPt507459	-	0	0	0	1	0	1	0	0	1	1	0	1	1	1	1	1	1	1	1	1	1	-	1	-	-	1	1	0	1	0	0	0	1	0	1	0	0	1	1	0	0	0	1	-	0	0	1	1
XrPt507463	1	1	1	0	0	1	1	-	1	-	1	1	1	1	0	1	1	1	1	0	1	1	1	-	1	1	0	0	1	1	0	0	0	1	1	1	1	1	1	1	0	1	0	0	1	0	0	0	0
XrPt507467	1	1	0	1	1	1	0	1	1	1	1	0	1	1	0	1	0	1	0	1	1	1	1	0	0	1	0	0	1	1	1	1	1	0	0	0	-	1	0	1	0	0	0	0	0	0	1	0	0
XrPt507473	1	1	1	1	0	0	0	1	1	1	1	0	1	1	1	1	-	1	0	1	1	1	1	1	0	1	0	0	1	1	0	0	0	0	0	0	1	0	0	1	1	1	0	1	1	1	0	0	0
XrPt507474	0	0	0	0	0	0	0	0	1	0	0	0	0	1	0	1	1	0	1	0	-	0	1	1	1	0	1	1	1	-	0	0	0	1	0	1	1	0	1	0	0	0	0	0	0	1	-	1	1
XrPt507479	1	0	1	1	0	0	1	0	0	0	1	0	0	0	1	1	1	1	1	1	1	0	0	1	0	1	0	0	0	1	1	0	1	1	1	1	1	0	1	1	1	0	1	1	-	0	1	0	0
XrPt507486	1	0	0	1	1	1	0	0	1	0	0	1	0	1	0	1	1	1	1	0	1	1	0	1	1	1	0	0	0	1	0	1	0	1	1	1	-	1	1	1	0	1	1	1	1	0	0	0	0
XrPt507489	-	1	0	-	1	1	0	1	0	1	1	0	-	0	1	1	0	0	0	0	1	1	1	0	1	1	0	0	0	0	0	0	1	1	1	1	0	1	1	1	0	0	1	1	1	0	0	1	0
XrPt507492	0	1	0	0	-	1	0	1	1	1	-	1	1	1	0	1	0	0	1	0	0	1	1	0	1	0	1	1	1	0	0	1	0	0	0	0	0	1	0	0	0	1	0	0	1	1	-	1	1
XrPt507496	0	1	0	0	1	1	1	1	0	1	1	0	1	0	1	1	1	1	1	0	0	1	0	0	1	0	0	1	0	0	0	1	0	0	0	0	0	0	0	1	1	-	1	1	0	1	1	1	1
XrPt507498	1	0	0	0	1	1	0	0	0	1	1	1	0	1	0	0	0	0	0	0	1	1	0	1	0	1	1	1	1	1	0	0	0	1	0	1	0	0	1	0	0	1	0	1	0	0	0	0	1
XrPt507500	1	0	1	0	0	0	1	0	1	1	1	0	1	1	1	1	1	1	0	0	0	0	1	1	0	1	-	-	1	1	-	0	1	1	1	1	1	1	1	0	0	0	0	0	0	0	1	0	0
XrPt507516	1	0	0	0	0	0	0	0	0	1	1	0	1	1	0	1	1	1	1	1	1	1	0	1	-	1	1	1	0	1	0	0	0	1	0	1	0	1	1	1	0	1	0	1	0	0	0	0	1
XrPt507518	0	1	0	0	0	0	0	0	0	0	1	1	1	1	1	1	0	1	1	1	1	0	0	0	0	1	0	1	1	0	-	1	0	1	0	1	-	0	1	-	-	-	1	-	-	1	1	1	1
XrPt507528	1	1	1	0	0	0	1	1	0	1	0	0	0	0	1	1	1	1	1	1	1	0	0	1	1	0	0	0	0	0	1	0	1	1	1	1	1	-	1	0	1	1	1	1	1	0	1	0	0
XrPt507534	1	-	1	1	1	-	1	1	1	1	0	1	0	-	1	1	1	1	1	1	1	1	0	1	1	1	-	0	-	1	1	1	1	1	1	1	1	1	1	-	1	1	1	1	1	0	1	0	0
XrPt507540	0	0	-	0	1	0	0	0	-	1	1	0	1	1	0	1	1	1	-	-	1	1	0	1	0	1	1	1	0	1	-	-	-	1	0	1	-	0	-	-	0	1	0	1	-	0	-	0	1
XrPt507544	1	1	1	1	1	1	1	1	1	0	1	1	0	0	0	1	1	1	1	1	0	0	1	1	1	1	1	1	1	0	0	0	1	1	1	1	1	0	1	0	-	1	1	1	-	1	1	1	0
XrPt507549	1	0	0	0	-	0	0	0	0	1	1	0	1	1	0	1	1	1	1	1	1	1	0	1	-	1	-	1	0	1	0	0	0	1	0	1	0	1	1	-	0	0	0	1	0	0	-	0	1
XrPt507552	0	1	1	0	1	0	0	1	0	1	1	1	-	1	0	0	1	1	1	0	0	1	1	1	1	-	-	0	-	1	1	1	0	0	1	0	0	1	-	1	-	1	1	-	1	0	1	1	1
XrPt507570	0	0	0	0	-	0	0	0	0	1	1	-	-	1	0	0	0	0	0	0	1	-	-	-	0	1	1	-	1	1	1	-	0	1	0	1	0	0	1	0	0	0	-	-	0	0	0	0	-
XrPt507573	1	-	-	1	-	0	0	-	0	-	1	0	0	0	1	1	1	1	1	1	-	1	0	-	1	0	1	1	1	1	1	-	0	1	1	1	1	1	1	1	-	0	1	1	0	1	-	0	1
XrPt507575	1	1	0	0	1	1	1	0	1	1	1	0	1	1	0	1	0	0	0	1	-	1	1	0	0	0	-	0	1	1	1	1	1	0	0	0	1	1	-	1	-	-	0	0	-	0	1	0	0
XrPt507581	1	1	1	0	1	1	-	1	1	-	1	1	1	1	0	1	1	1	1	1	0	1	-	1	1	1	1	1	1	1	-	-	1	1	1	1	1	1	1	1	0	1	1	1	1	1	1	1	0
XrPt507590	-	-	1	1	0	1	0	0	1	0	0	0	1	1	1	1	1	1	0	0	1	0	1	1	0	1	1	-	0	1	0	1	1	0	1	0	1	0	0	1	1	-	1	0	-	-	1	0	1
XrPt507597	1	1	-	1	1	1	1	1	-	0	-	1	1	0	1	1	1	1	1	1	-	-	1	-	1	0	0	0	-	0	-	1	1	0	1	-	1	1	0	1	1	1	0	0	1	1	1	1	-
XrPt507599	-	1	1	0	1	1	1	-	1	0	1	1	0	1	0	0	1	1	0	1	1	1	-	0	0	0	-	0	1	0	1	1	1	-	0	0	0	1	0	1	1	1	1	-	0	1	0	1	1
XrPt507600	1	-	0	1	0	1	0	1	-	1	0	1	1	1	1	1	0	1	0	0	1	0	0	1	1	-	-	-	1	1	1	0	0	1	0	1	1	1	1	0	0	0	1	1	1	-	1	0	1
XrPt507604	0	0	0	0	0	0	0	0	0	-	1	0	0	1	0	0	0	0	0	0	1	1	0	1	0	0	1	1	-	1	1	0	-	-	0	0	0	0	0	1	0	0	1	-	-	-	0	0	1
XrPt507605	1	0	1	0	1	0	0	0	1	0	0	0	1	1	1	1	0	0	1	0	1	0	0	1	0	0	0	0	0	1	1	1	0	1	0	-	1	1	-	1	1	0	-	-	1	1	0	0	1
XrPt507607	1	0	0	1	1	0	1	1	1	0	-	1	1	1	0	1	0	0	0	1	1	1	1	0	1	0	1	1	0	0	0	1	1	1	0	1	1	1	1	1	1	0	0	0	1	1	0	0	1
XrPt507609	1	0	0	1	0	1	0	1	0	1	0	1	1	1	1	1	0	1	0	0	1	1	0	1	1	1	0	0	1	1	1	0	1	1	1	1	1	1	1	0	0	0	1	1	0	0	1	0	1
XrPt507622	0	0	1	0	0	0	1	0	1	0	1	0	0	0	0	0	1	0	1	1	0	0	1	0	0	0	1	1	0	0	0	1	0	0	0	0	0	0	0	1	1	1	0	0	1	1	0	1	0
XrPt507625	0	1	1	1	-	0	1	0	1	1	0	1	0	1	0	-	0	-	1	1	0	-	1	-	1	0	1	0	0	0	0	1	1	1	1	1	1	0	1	0	1	0	1	1	1	0	0	0	1
XrPt507627	1	1	1	0	1	1	0	1	0	1	0	1	0	1	0	0	0	1	1	0	0	1	0	1	1	0	0	1	0	0	1	0	-	1	0	1	0	1	1	0	0	1	0	0	1	1	0	1	1
XrPt507632	1	0	0	0	1	1	0	1	0	0	1	0	1	-	0	1	0	1	0	0	1	1	1	0	0	1	1	1	1	1	1	1	0	0	0	0	0	1	0	1	-	0	1	-	0	1	1	1	1
XrPt507649	0	0	0	0	0	1	0	0	0	1	1	1	0	1	0	0	0	0	0	0	1	1	0	1	0	1	1	1	1	1	0	0	0	1	0	1	0	0	1	0	0	0	0	1	0	0	0	0	1
XrPt507650	1	0	0	1	0	1	0	0	1	1	1	1	1	1	0	1	0	1	0	0	1	0	1	0	-	1	1	1	1	1	0	0	0	0	0	0	1	1	0	0	0	0	0	0	-	1	1	1	1
XrPt507653	1	0	0	1	0	1	0	0	-	1	0	0	1	0	1	1	0	0	1	1	0	0	0	1	1	1	0	1	0	1	0	0	-	1	1	1	1	0	1	1	0	0	0	0	1	0	1	0	-
XrPt507658	1	1	0	0	1	1	0	1	1	1	1	1	-	1	0	1	0	1	1	0	1	1	1	1	1	1	1	1	1	1	0	1	0	0	0	0	-	1	0	1	0	1	1	0	-	1	1	1	0
XrPt507664	1	1	1	0	0	-	1	0	1	1	1	0	1	1	1	1	1	1	0	0	0	0	1	1	0	1	0	0	-	1	0	0	1	1	1	1	1	1	1	0	0	1	0	0	0	0	1	0	0
XrPt507666	-	0	0	0	1	0	1	0	0	1	1	0	1	1	1	1	1	1	1	1	1	1	-	1	0	0	1	1	0	1	0	0	0	1	0	1	0	0	1	1	0	1	0	1	0	0	0	1	1
XrPt507668	1	0	0	0	1	0	0	0	0	1	1	0	1	1	-	1	1	1	1	1	1	1	-	1	0	1	1	1	0	1	0	0	-	1	0	1	0	0	1	0	0	-	0	1	0	0	0	-	1
XrPt507670	0	1	1	0	1	1	1	1	1	1	1	1	1	0	1	1	1	1	1	1	1	1	1	1	1	1	0	0	1	1	1	0	0	1	1	1	1	1	1	1	0	1	1	1	1	0	-	1	0
XrPt507671	1	1	0	1	1	-	1	1	1	0	0	1	1	1	1	1	1	1	1	1	0	0	1	0	1	1	0	0	1	0	0	1	1	1	1	1	1	1	1	0	0	0	0	1	1	1	1	1	-
XrPt507673	1	1	1	0	1	0	0	1	0	1	1	0	0	0	1	0	0	1	1	1	0	1	0	0	1	0	1	1	0	1	1	0	0	0	1	0	1	0	0	1	1	0	1	1	0	1	-	1	1
XrPt507678	1	0	0	1	0	0	0	1	1	1	0	0	1	1	0	0	1	1	0	0	1	1	1	1	0	0	1	1	0	0	0	1	1	0	1	0	0	1	0	0	1	0	0	1	0	1	1	0	1
XrPt507683	1	1	1	0	1	0	0	1	0	1	1	0	0	0	1	0	-	1	1	1	0	1	0	0	1	0	1	1	0	1	1	0	0	0	1	0	1	0	0	1	1	0	1	1	-	1	-	1	1
XrPt507685	0	1	1	1	0	1	1	0	1	0	0	1	1	1	0	-	1	0	0	0	1	0	1	-	0	1	-	-	1	-	-	1	1	1	-	1	0	1	1	1	-	1	-	0	1	0	1	0	0
XrPt507700	-	1	0	-	-	-	0	1	-	0	1	1	1	1	-	1	0	0	1	1	-	0	1	0	1	0	1	1	0	0	-	1	1	0	-	0	0	-	0	1	0	1	0	0	1	1	1	-	1
XrPt507704	0	0	0	1	1	1	1	-	1	0	0	1	1	1	0	1	0	1	0	0	1	0	0	1	1	1	0	0	1	0	0	1	1	-	0	-	0	1	1	0	1	1	0	0	1	0	1	1	0
XrPt507709	1	1	1	0	1	1	1	1	1	1	1	0	0	0	1	0	1	0	1	0	0	1	1	1	-	1	1	1	0	1	0	0	0	-	1	0	0	-	-	-	0	0	0	0	1	1	1	0	1
XrPt507714	1	0	-	1	0	1	1	1	1	0	1	1	0	0	1	1	0	0	-	1	1	0	0	1	0	1	0	0	-	-	0	0	1	1	1	1	0	0	1	0	1	0	1	1	0	0	1	0	1
XrPt507715	1	1	1	0	0	0	0	0	0	0	1	0	0	0	1	1	1	1	1	1	-	1	0	0	1	0	1	1	1	1	1	0	0	1	1	1	1	1	1	1	0	0	1	1	0	1	0	0	1
XrPt507717	1	0	1	1	1	1	1	0	0	0	-	1	0	0	0	0	1	0	1	0	0	0	0	1	1	0	1	1	0	0	1	1	1	1	1	1	0	1	1	0	0	1	1	0	0	0	1	1	1
XrPt507724	1	0	1	1	0	0	1	0	1	1	0	1	1	1	0	1	0	1	0	1	1	0	1	1	0	0	0	0	0	0	0	0	0	0	1	0	0	0	0	0	1	0	0	0	0	1	1	0	0
XrPt507726	0	1	1	1	0	0	1	0	1	1	0	1	-	1	0	-	0	1	1	1	0	-	1	-	1	0	1	0	0	0	0	1	1	1	1	1	1	0	1	0	1	1	1	1	1	0	0	0	0
XrPt507734	1	1	1	1	1	0	1	-	-	1	0	0	0	1	1	0	1	0	0	1	0	1	1	0	1	-	1	-	0	1	0	1	1	1	1	1	1	1	1	1	1	1	0	1	1	0	1	0	-
XrPt507737	0	-	1	0	-	-	0	0	1	0	0	0	1	0	0	0	1	0	1	1	0	0	1	0	0	0	1	0	0	0	1	0	0	0	0	0	0	0	0	1	0	1	0	0	1	1	0	1	0
XrPt507739	-	0	1	1	0	1	0	1	0	0	0	0	0	0	1	0	1	1	1	0	1	1	1	1	1	1	1	-	0	0	0	0	-	1	1	1	0	0	1	0	0	-	1	1	1	1	1	1	1
XrPt507753	1	0	0	1	1	0	0	1	0	1	1	0	0	0	1	0	0	1	0	1	0	0	0	1	0	0	1	1	0	0	1	1	1	0	0	1	1	0	1	1	1	0	1	1	1	1	1	1	1
XrPt507762	0	0	0	1	1	1	1	0	0	0	1	0	0	0	0	0	0	0	0	0	1	0	1	1	1	1	1	0	0	0	1	1	1	0	0	0	0	0	0	0	0	0	0	1	1	0	0	0	1
XrPt507764	0	0	0	1	0	0	0	0	0	0	0	1	1	1	1	1	0	1	0	1	1	0	0	0	1	0	0	0	0	0	1	1	0	0	0	0	1	0	0	1	1	1	0	1	0	0	0	1	0
XrPt507767	1	0	0	1	0	1	0	1	0	1	0	1	1	1	1	1	0	1	0	0	1	1	0	1	1	1	0	0	1	1	1	0	1	1	1	1	1	1	1	0	0	0	1	1	0	0	1	0	1
XrPt507774	-	1	0	1	-	1	0	0	1	1	0	0	1	0	1	1	0	0	1	1	0	0	0	1	1	1	0	1	0	1	0	0	1	1	1	1	1	0	1	1	0	0	0	0	-	-	1	0	1
XrPt507776	1	0	0	1	0	1	0	1	0	1	0	1	1	1	1	1	0	1	0	0	1	0	0	1	1	-	0	0	1	1	1	0	1	1	0	1	1	1	1	0	0	0	1	1	1	0	1	0	1
XrPt507782	0	-	0	0	-	-	0	1	1	1	1	1	1	1	0	1	0	0	1	1	0	0	1	0	1	-	1	1	1	0	0	1	0	0	0	0	0	1	0	1	0	1	0	0	1	1	1	-	1
XrPt507784	1	1	1	0	1	1	1	1	1	1	1	1	1	1	0	1	1	1	1	1	0	1	1	1	1	1	1	1	1	1	0	1	1	1	1	1	1	1	1	1	0	1	1	1	1	1	1	1	0
XrPt507786	0	1	1	0	0	1	0	0	1	1	-	-	0	0	1	0	1	0	1	0	0	0	0	1	0	0	0	0	1	1	1	0	0	0	1	0	0	0	0	0	0	1	1	1	0	0	1	1	0
XrPt507790	1	0	0	1	0	1	0	0	1	1	1	1	1	1	0	1	0	1	0	0	1	0	1	0	0	1	1	1	1	1	0	0	0	0	0	0	1	1	0	0	0	0	0	0	0	1	1	1	1
XrPt507801	0	0	1	-	-	0	1	-	-	0	0	-	0	0	1	0	1	1	1	0	0	0	0	1	1	-	1	1	0	0	0	0	0	1	-	1	0	0	1	-	1	1	1	1	1	1	0	1	1
XrPt507804	1	0	1	1	-	0	0	0	1	1	0	1	1	1	0	1	0	0	0	1	1	0	1	1	0	0	0	0	0	1	1	0	0	1	1	1	1	1	1	0	0	0	1	1	0	0	0	0	1
XrPt507815	1	1	0	1	0	1	1	0	1	1	1	1	0	1	1	-	1	1	1	0	1	1	0	1	1	0	1	0	1	1	1	1	0	1	1	1	0	1	1	1	1	1	0	1	1	0	1	1	0
XrPt507819	1	0	1	1	0	0	0	0	1	1	0	1	1	1	0	1	0	0	0	1	1	0	1	1	1	1	1	0	0	1	1	0	0	0	1	0	1	1	0	0	1	0	1	1	0	0	0	0	1
XrPt507821	0	0	0	1	1	1	1	1	1	0	0	1	1	1	0	1	0	1	0	0	1	0	1	1	0	1	0	0	1	0	0	0	1	-	0	-	0	1	-	0	1	1	0	0	1	0	1	1	1
XrPt507824	1	1	1	0	1	1	1	0	1	1	0	0	0	0	1	0	1	1	0	1	0	1	1	0	1	0	0	0	0	-	0	1	1	1	1	1	0	1	1	0	1	-	1	1	1	1	1	1	-
XrPt507839	0	1	1	0	1	1	1	1	0	0	0	0	0	0	1	0	1	0	1	1	1	1	0	1	1	0	0	0	0	0	1	1	1	1	1	1	1	1	1	1	1	1	1	0	1	0	1	0	0
XrPt507841	-	0	0	0	-	0	0	0	0	1	1	0	1	1	0	1	1	1	1	1	1	1	0	1	0	1	1	1	0	1	0	0	0	1	0	1	0	0	1	-	0	0	0	1	0	0	0	-	1
XrPt507842	0	0	0	0	-	0	0	0	0	1	0	0	1	1	1	1	0	0	0	0	1	1	0	0	0	0	-	-	0	1	1	1	0	0	0	0	1	1	0	1	1	0	-	-	1	-	0	0	1
XrPt507846	0	1	1	0	0	1	0	1	1	0	0	0	1	0	0	1	1	1	1	0	1	1	1	1	1	1	0	0	0	1	0	0	0	1	1	1	0	1	1	1	0	1	1	1	0	0	0	1	0
XrPt507847	1	0	0	0	1	0	0	0	1	0	0	0	1	1	1	1	0	0	1	0	1	0	0	1	0	0	0	0	0	1	1	1	0	1	0	-	1	1	1	1	1	0	0	0	1	1	0	0	1
XrPt507854	-	1	1	1	1	0	0	1	0	0	1	1	1	1	0	1	0	1	1	1	1	0	1	1	-	1	1	1	1	0	1	1	0	0	1	0	1	0	0	1	0	1	0	-	0	0	0	0	1
XrPt507877	-	-	1	1	0	1	0	0	1	0	0	0	1	1	1	1	1	1	-	0	1	0	1	1	0	-	-	0	0	1	0	1	1	-	1	0	1	0	0	1	-	0	1	0	0	0	1	0	1
XrPt507880	1	0	0	0	1	-	0	-	0	-	-	1	0	-	0	1	0	1	1	0	1	1	-	1	1	1	1	1	-	1	1	0	1	1	0	1	1	0	1	1	-	0	0	1	-	0	0	1	1
XrPt507881	1	1	1	0	1	0	0	1	0	1	1	-	0	0	1	0	0	1	1	1	0	1	0	0	1	0	1	1	0	1	1	0	0	0	1	0	1	0	0	1	1	0	1	1	0	1	1	1	1
XrPt507882	1	1	0	1	0	1	1	1	1	1	1	1	1	1	1	1	1	1	0	1	1	1	1	1	1	1	1	1	1	1	1	1	1	1	1	1	1	1	1	1	1	-	1	1	1	0	1	0	1
XrPt507883	0	1	1	0	1	0	0	0	0	1	0	0	1	1	0	0	1	1	-	0	0	1	-	0	0	1	0	1	0	1	-	-	0	0	1	0	0	0	0	-	0	1	0	0	1	1	0	1	0
XrPt507884	-	0	0	0	1	1	0	0	0	0	1	-	1	0	1	1	0	1	1	1	1	1	1	0	0	0	0	0	0	0	1	1	0	0	1	0	1	1	0	0	0	0	1	0	0	1	0	1	1
XrPt507896	1	1	1	0	0	1	1	1	1	0	0	1	1	1	0	1	1	1	1	0	1	1	1	0	1	1	-	0	1	1	0	0	0	1	1	1	1	1	1	1	0	1	0	0	0	0	0	0	0
XrPt507901	1	1	0	1	1	1	1	1	1	0	0	1	1	0	1	1	1	1	1	1	0	1	1	0	1	0	0	0	1	0	-	1	1	0	1	0	1	1	0	1	1	1	0	0	1	1	1	1	1
XrPt507903	1	1	1	1	1	0	1	1	1	1	0	0	-	0	-	0	1	0	0	1	-	1	1	1	-	0	1	0	0	1	1	-	1	1	1	1	1	0	1	1	1	1	0	1	1	0	0	0	0
XrPt507906	1	0	0	1	0	0	1	1	1	0	0	1	1	1	0	1	0	1	1	1	0	0	0	1	1	0	0	1	0	0	1	1	1	1	1	1	1	0	1	0	-	1	-	1	0	1	1	1	-
XrPt507910	1	1	0	0	1	1	1	1	0	1	1	0	0	0	1	0	0	1	0	1	1	1	1	0	1	1	1	1	0	0	0	0	1	1	1	1	0	0	1	1	0	0	0	1	1	0	0	0	0
XrPt507914	0	0	1	1	0	1	0	0	1	0	0	0	1	1	1	1	1	1	1	0	1	0	1	1	0	-	1	0	0	1	0	1	-	0	1	0	1	0	0	1	1	0	1	0	1	0	1	0	1
XrPt507930	1	0	0	1	0	1	0	1	0	1	0	1	1	1	1	1	0	1	-	0	1	0	-	1	1	1	-	0	1	1	1	0	0	1	0	1	1	1	1	-	0	0	1	1	1	0	1	-	1
XrPt507938	1	0	0	1	-	1	0	0	1	1	0	0	1	0	1	1	0	0	1	1	0	0	0	1	1	1	0	1	0	1	0	0	1	1	1	1	1	0	1	1	0	0	0	0	1	0	1	0	1
XrPt507939	1	0	1	1	0	0	0	0	1	0	0	1	1	1	0	0	0	0	0	1	1	0	1	1	0	1	0	-	0	1	1	0	1	1	1	1	1	1	1	-	0	0	1	-	1	0	0	0	0
XrPt507940	0	0	-	-	1	0	0	1	1	0	1	0	1	1	0	0	1	1	1	0	1	1	1	1	0	1	0	0	1	1	0	0	0	1	1	1	0	1	1	0	1	0	1	0	-	0	-	0	0
XrPt507943	0	1	-	0	0	0	1	-	0	1	0	1	1	1	1	0	1	0	0	0	0	0	-	0	-	-	1	0	0	-	0	0	0	0	0	0	-	1	0	-	0	1	1	0	1	0	1	1	0
XrPt507952	0	1	0	0	0	1	1	1	1	1	1	1	1	1	0	1	0	0	1	1	1	0	1	0	1	0	1	1	0	0	0	1	0	0	0	0	0	1	0	1	0	1	0	-	1	1	1	1	1
XrPt507953	1	0	1	1	0	0	0	0	1	1	0	1	1	1	0	1	0	0	0	1	1	0	1	1	1	1	-	0	-	1	1	0	0	1	1	1	1	1	1	0	0	0	1	1	1	0	0	0	1
XrPt507957	1	0	0	1	0	1	0	0	1	1	0	0	1	0	1	1	0	0	1	1	0	0	0	1	1	1	-	1	0	1	0	0	1	1	1	1	1	0	1	1	0	0	0	0	1	0	1	0	-
XrPt507958	1	1	0	1	0	1	1	0	1	1	1	1	0	1	1	0	1	1	1	0	1	1	0	1	1	-	1	0	1	1	1	1	0	1	1	1	0	1	1	1	1	1	0	1	1	0	1	1	0
XrPt507961	1	0	1	1	-	0	0	-	1	1	0	1	1	1	0	0	0	0	0	1	1	0	1	1	1	1	1	0	0	1	1	0	-	1	1	1	1	1	1	-	1	0	1	1	-	-	-	-	1
XrPt507968	1	0	0	0	1	0	0	1	0	0	1	0	1	0	0	1	1	0	0	0	1	1	0	1	0	1	0	1	1	1	-	0	0	1	1	1	1	1	1	1	0	0	0	0	0	1	1	1	1
XrPt507970	1	1	1	1	1	1	1	1	1	1	0	0	0	0	0	0	1	0	0	1	0	1	1	1	1	0	1	0	0	1	1	-	1	1	1	1	1	1	1	1	1	1	0	1	1	0	0	0	0
XrPt507976	0	0	0	0	-	0	0	0	0	1	1	-	-	-	0	0	-	0	0	0	1	1	0	1	0	0	1	1	1	1	1	-	-	-	0	0	0	0	0	1	-	0	1	0	-	-	0	0	1
XrPt507978	0	1	1	0	1	1	1	0	1	0	1	1	0	1	0	0	1	1	0	-	1	1	-	0	0	0	-	0	1	0	1	1	1	-	0	0	0	1	0	1	1	1	1	0	0	1	0	1	1
XrPt507981	1	0	0	1	0	0	1	1	1	0	0	1	1	1	1	1	0	1	1	1	0	-	-	-	-	0	0	1	0	0	-	-	-	1	1	1	1	0	1	0	0	1	0	1	1	-	1	1	0
XrPt507988	0	0	1	1	0	1	0	0	1	0	0	0	1	1	1	1	1	1	0	0	1	0	1	1	-	1	1	0	0	-	0	1	1	0	1	0	1	0	0	1	1	0	1	0	0	0	1	0	1
XrPt507990	1	1	1	1	1	0	1	1	0	0	1	1	0	1	1	0	1	0	0	1	1	1	1	0	0	1	0	0	0	0	0	1	1	0	1	0	0	1	0	1	1	1	-	1	1	0	1	0	0
XrPt507996	0	1	1	0	1	1	1	1	1	1	1	1	1	0	1	1	1	1	1	1	1	1	1	1	1	1	0	0	1	1	1	0	0	1	1	1	1	1	1	1	0	1	1	1	1	0	-	1	0
XrPt507997	0	1	1	1	1	1	1	1	1	0	0	1	1	0	1	0	0	1	0	0	0	1	1	0	1	0	0	0	1	0	1	1	1	0	1	0	1	0	0	1	1	0	1	0	1	1	1	1	0
XrPt508006	-	1	0	1	1	1	0	0	0	0	1	-	1	0	1	1	0	1	1	1	1	1	1	0	0	0	0	0	0	0	1	1	0	0	1	0	1	1	0	0	0	1	1	0	0	1	0	1	1
XrPt508012	1	0	0	0	1	1	1	1	0	1	-	1	0	0	1	0	0	1	1	0	0	1	-	1	1	0	0	1	0	0	1	0	0	1	0	1	0	1	1	0	-	0	-	-	1	1	0	1	1
XrPt508013	-	1	-	-	1	1	1	1	0	1	1	0	0	-	1	0	1	1	1	0	0	1	0	0	-	-	-	1	1	0	-	1	1	0	0	0	0	0	0	1	1	1	0	0	1	1	1	1	-
XrPt508018	1	0	1	0	0	1	1	0	0	1	1	1	0	1	1	1	0	0	0	1	0	0	0	0	1	-	1	1	0	1	1	1	1	0	-	-	1	0	0	1	0	0	0	-	-	1	1	1	1
XrPt508026	1	-	0	0	0	0	0	0	0	1	1	0	1	1	0	1	1	1	1	1	1	1	-	1	-	1	1	1	0	1	0	0	0	1	0	1	-	1	1	1	0	1	0	1	-	-	0	0	1
XrPt508028	1	0	0	0	0	0	0	0	0	1	1	0	1	1	0	1	1	1	1	1	1	1	0	-	1	-	0	1	0	1	0	0	0	1	0	1	0	1	1	-	0	0	0	1	-	-	0	0	1
XrPt508032	0	1	1	0	0	0	0	0	1	1	1	0	0	0	0	1	1	1	0	0	1	0	1	0	1	0	0	1	1	1	1	0	0	1	0	1	0	0	1	0	0	0	0	0	-	1	1	1	1
XrPt508033	-	1	0	0	0	1	1	1	0	0	1	1	0	0	0	0	1	1	0	0	0	1	1	1	-	1	-	1	1	0	1	0	1	0	0	1	1	1	1	-	-	1	0	1	-	-	1	1	1
XrPt508036	0	1	0	1	0	1	0	1	0	1	0	1	1	1	1	1	0	1	0	0	1	1	0	1	1	1	0	0	1	1	1	1	1	1	1	1	1	1	1	1	0	0	1	1	0	0	1	0	1
XrPt508039	1	0	-	-	0	0	0	0	1	0	0	0	0	1	-	1	1	1	1	0	0	0	1	1	1	0	1	1	1	1	0	0	-	1	0	1	1	0	1	0	0	0	0	0	-	1	1	1	1
XrPt508041	0	1	0	0	1	1	1	1	0	1	1	0	0	0	1	1	1	1	1	0	0	1	0	0	1	0	1	1	1	0	0	1	0	0	0	0	0	0	0	1	1	1	0	1	0	1	1	1	1
XrPt508042	1	1	1	1	1	1	1	1	1	0	1	1	0	0	0	1	1	1	1	1	0	0	1	1	1	1	1	1	1	0	0	0	1	1	1	1	1	0	1	0	0	1	1	1	0	1	1	1	0
XrPt508051	1	-	0	0	0	1	1	1	0	1	0	1	-	-	1	1	0	0	0	1	0	0	0	0	1	0	1	1	0	0	1	1	1	0	-	-	1	0	-	1	1	0	-	-	0	1	1	1	1
XrPt508054	1	0	0	1	-	1	1	0	0	1	0	1	0	1	-	-	0	0	0	1	0	0	0	0	0	0	-	-	1	0	1	1	1	0	0	0	1	0	0	1	1	0	0	0	0	1	1	1	1
XrPt508059	1	0	1	0	0	1	1	1	1	0	0	1	1	1	0	1	1	1	1	0	1	-	1	-	1	1	-	0	1	1	0	0	0	1	1	1	1	1	1	1	0	1	0	1	0	0	0	0	0
XrPt508061	0	0	0	0	1	1	1	1	0	0	1	0	0	0	1	1	0	0	0	1	1	1	1	0	1	1	1	1	0	0	1	1	1	1	1	1	0	0	1	0	0	0	0	0	1	0	0	0	0
XrPt508070	0	0	0	1	1	0	0	0	0	1	1	0	1	0	1	0	1	0	0	0	1	1	1	-	0	1	1	-	1	1	1	0	0	0	0	0	1	1	0	1	1	0	0	0	1	0	0	0	1
XrPt508071	1	0	0	1	0	0	1	1	1	1	0	0	1	1	0	1	1	1	0	0	1	1	1	1	0	0	1	-	0	0	0	1	1	0	1	0	1	0	0	0	1	0	0	0	0	1	1	0	1
XrPt508078	0	1	0	1	1	1	1	1	0	0	1	0	0	0	0	0	1	0	0	0	1	1	1	1	1	1	1	1	0	0	1	1	1	0	0	0	0	0	0	0	-	-	0	1	1	0	0	0	0
XrPt508087	1	0	0	0	0	1	1	1	1	0	0	0	1	0	1	1	0	0	0	1	1	0	0	0	0	1	1	1	1	0	1	0	1	1	0	1	1	0	1	0	1	-	0	0	1	1	0	0	0
XrPt508089	0	1	1	0	1	1	0	0	0	1	1	1	0	0	1	0	0	0	1	1	0	0	0	0	1	1	0	1	1	1	1	0	0	1	0	1	1	1	1	1	0	1	1	0	1	1	-	1	0
XrPt508091	1	1	0	0	1	0	1	1	0	1	1	1	0	0	0	0	0	0	1	1	0	1	0	0	1	0	0	1	1	0	1	0	-	1	0	1	0	1	1	0	0	1	0	1	0	1	0	1	0
XrPt508095	1	0	0	1	0	0	0	0	0	0	1	0	-	1	1	1	0	0	1	0	1	1	0	0	1	0	-	-	1	0	0	1	1	1	1	1	0	0	1	0	1	0	0	1	1	0	1	0	1
XrPt508097	1	0	-	1	0	0	1	1	1	-	0	0	1	1	0	1	1	1	0	0	1	1	1	1	0	0	1	0	0	0	0	1	1	0	1	0	0	1	0	0	1	0	-	1	0	-	1	0	1
XrPt508099	1	1	1	0	1	0	-	0	1	-	1	0	-	-	0	0	1	0	1	1	0	0	1	-	0	0	1	1	-	0	0	1	0	0	0	0	0	0	0	0	1	1	0	0	1	1	0	1	0
XrPt508111	1	-	0	-	1	0	0	0	1	0	0	0	1	1	1	1	-	0	1	0	1	0	0	1	0	-	0	0	0	1	1	-	0	1	0	-	1	1	-	1	1	-	0	-	1	1	0	0	1
XrPt508124	1	0	0	0	1	1	0	0	0	1	1	1	-	1	0	0	0	0	0	0	1	1	-	1	0	1	1	1	1	1	0	0	-	1	-	1	-	0	1	0	-	1	-	1	-	-	0	0	1
XrPt508144	1	1	0	1	0	1	1	0	-	-	1	1	0	1	1	-	1	1	1	0	1	1	0	1	-	0	1	0	1	-	1	1	0	1	1	1	0	1	1	1	1	1	0	1	1	0	1	1	-
XrPt508149	1	0	0	0	0	0	0	0	0	1	1	0	1	1	0	1	1	1	1	1	1	1	0	1	-	1	1	1	0	1	0	0	0	1	0	1	-	1	1	1	0	1	-	1	0	0	0	0	1
XrPt508150	0	0	0	1	1	1	-	-	0	0	1	1	1	-	0	1	0	0	0	0	1	1	-	0	0	1	1	1	1	-	0	1	-	0	0	0	0	1	0	1	0	0	1	0	-	-	0	0	1
XrPt508160	0	1	1	1	0	1	1	1	1	1	0	0	0	1	0	1	1	0	0	1	0	1	1	1	1	0	1	0	0	1	1	-	1	0	0	0	1	1	0	0	1	1	0	1	1	0	0	0	0
XrPt508164	1	0	0	1	0	0	1	1	1	1	0	0	1	1	0	1	1	1	0	0	1	1	1	1	0	0	1	0	0	0	0	-	1	0	1	0	1	0	0	0	1	0	0	0	0	1	1	0	1
XrPt508166	0	1	0	1	1	1	1	1	0	0	1	1	1	0	1	1	0	0	1	0	1	1	0	0	1	0	1	1	1	0	1	1	0	0	0	0	0	0	0	1	1	1	1	1	1	1	1	1	1
XrPt508169	0	1	0	0	1	1	0	1	1	1	-	1	1	1	0	1	0	0	1	0	0	1	1	1	1	0	1	1	1	0	0	1	0	0	0	0	-	1	0	0	0	1	0	0	1	1	1	1	0
XrPt508187	1	1	0	1	-	1	1	-	1	1	1	1	1	1	-	1	1	1	0	0	1	-	1	-	-	-	1	-	1	1	1	1	1	1	1	1	1	1	-	1	1	0	1	1	0	-	1	0	1
XrPt508190	1	0	0	1	0	0	1	1	1	1	0	0	1	1	0	1	1	1	0	0	1	1	1	1	0	-	1	0	0	0	0	1	1	0	1	0	0	1	0	0	1	-	0	1	0	1	1	0	1
XrPt508194	0	0	1	0	0	0	0	0	0	1	0	1	0	0	0	0	1	1	1	0	0	0	0	1	1	0	1	1	0	0	0	0	-	1	1	1	0	1	1	0	-	0	1	1	1	1	1	1	0
XrPt508197	1	-	1	0	0	0	1	0	1	1	1	0	1	1	1	1	1	1	0	0	0	0	1	1	0	1	0	0	-	1	0	0	1	1	1	1	1	1	1	0	0	0	0	0	0	0	1	0	0
XrPt508198	0	1	0	0	0	0	0	0	0	0	1	1	1	1	1	1	0	1	1	1	1	0	0	0	0	1	0	1	1	0	0	1	0	0	-	-	0	0	0	0	-	0	1	0	0	1	1	1	1
XrPt508201	1	0	1	1	-	0	0	0	1	1	0	1	1	1	0	1	0	0	0	1	1	0	1	1	0	1	0	0	0	1	1	0	0	1	1	1	1	1	1	-	0	0	1	1	0	0	-	0	1
XrPt508216	1	0	1	1	0	0	1	0	0	0	1	0	0	0	1	0	1	1	-	1	1	0	-	0	-	-	0	0	0	0	1	0	1	1	0	1	1	0	1	0	1	0	1	1	0	0	1	-	1
XrPt508220	-	-	0	1	1	0	0	1	0	1	0	0	0	0	-	0	0	1	0	1	0	0	0	1	0	0	-	1	0	-	1	1	1	0	0	1	0	0	1	-	1	0	1	1	0	1	-	1	1
XrPt508223	0	0	0	0	-	1	0	0	0	1	1	1	0	1	0	0	0	0	0	0	1	1	0	1	0	1	0	1	1	1	0	0	0	1	0	1	0	0	1	0	-	0	-	1	-	-	0	0	1
XrPt508235	0	1	0	0	1	1	0	1	1	1	1	1	1	1	0	1	0	0	1	0	-	1	1	0	1	0	1	1	1	0	0	1	0	0	0	0	-	1	0	-	0	1	0	-	1	1	1	1	0
XrPt508260	0	0	0	0	0	0	0	0	0	1	1	0	1	1	0	1	1	1	1	1	1	1	0	1	1	1	1	1	0	1	0	0	0	1	0	1	0	1	1	1	0	-	0	1	0	0	0	0	1
XrPt508265	1	0	0	0	0	0	0	0	0	1	1	0	0	1	0	1	1	0	1	1	1	1	0	1	0	1	1	1	0	1	0	0	0	1	0	1	0	1	1	1	0	0	0	1	0	0	0	0	1
XrPt508266	1	0	0	0	0	0	1	0	1	1	1	0	-	1	1	1	1	1	0	0	0	0	1	1	0	1	0	-	1	1	0	0	1	0	1	0	1	-	0	-	0	0	0	-	-	-	1	0	0
XrPt508272	0	1	1	1	1	0	0	0	0	0	1	-	1	0	1	1	0	1	1	1	1	1	0	0	-	-	-	0	1	0	0	0	1	1	1	1	0	1	1	-	1	0	1	1	1	0	0	1	1
XrPt508276	1	1	1	1	-	1	0	1	1	0	0	1	0	0	0	0	0	0	0	0	0	0	1	1	1	1	0	0	1	0	1	0	1	0	1	0	1	1	0	-	1	0	1	0	1	1	1	1	1
XrPt508278	0	0	0	0	1	1	0	0	0	1	1	0	0	0	0	0	1	0	0	0	1	1	1	0	0	1	1	0	1	1	1	0	0	0	0	0	0	1	0	1	1	0	1	0	1	0	0	0	1
XrPt508280	1	-	1	1	0	-	-	0	0	1	1	1	1	1	-	1	0	1	0	0	0	0	1	0	0	1	1	1	1	1	0	0	-	0	0	0	0	1	-	0	0	0	0	1	0	0	1	1	1
XrPt508285	1	1	0	1	0	1	1	0	1	1	1	1	0	1	1	0	1	1	1	0	1	-	0	1	1	0	1	1	1	1	1	1	0	1	1	1	0	1	1	1	1	1	-	1	1	0	-	1	0
XrPt508286	0	1	0	1	1	1	1	1	0	1	0	1	1	1	1	1	0	1	0	0	1	1	0	1	1	1	0	1	1	1	1	1	1	1	1	1	1	1	1	0	0	0	1	1	-	0	1	0	1
XrPt508288	1	0	0	1	0	1	0	0	1	1	0	0	1	0	1	1	0	0	1	1	0	0	0	1	1	1	0	1	0	1	0	0	1	1	1	1	1	0	1	1	0	0	0	0	1	0	1	0	-
XrPt508289	0	1	1	0	1	0	0	0	1	0	0	0	1	0	0	0	1	0	1	0	0	1	0	0	0	0	0	0	0	0	1	0	0	1	0	1	0	1	1	0	0	1	0	0	1	1	0	0	0
XrPt508293	0	0	1	0	1	0	0	1	0	0	0	0	1	0	0	1	0	0	0	1	0	0	1	0	0	1	0	1	0	0	0	0	1	0	0	0	1	0	0	-	0	0	1	0	0	1	0	0	1
XrPt508305	1	1	1	1	-	1	1	-	1	0	0	1	0	0	1	0	0	0	0	0	0	0	1	0	1	0	0	0	1	0	1	1	1	0	1	0	-	1	-	-	1	-	1	0	1	1	1	1	0
XrPt508315	0	0	0	0	1	0	0	0	0	1	1	0	1	1	0	1	1	1	1	1	1	1	-	1	0	1	1	1	0	1	0	0	0	1	0	1	0	0	1	1	0	1	0	1	-	-	0	0	1
XrPt508318	0	0	0	0	1	0	0	0	0	1	1	0	1	1	0	1	1	1	-	-	1	1	0	1	0	1	1	1	0	1	0	0	0	1	0	1	0	0	1	1	0	1	0	-	0	0	0	0	1
XrPt508330	1	0	0	0	1	1	0	1	0	0	1	0	1	1	1	1	0	0	0	0	0	1	1	0	0	1	1	1	1	1	1	1	0	0	0	0	0	1	0	1	0	0	1	0	-	1	1	1	1
XrPt508351	0	0	0	0	1	0	0	0	0	1	0	0	1	1	-	-	0	0	0	0	1	1	0	0	-	-	0	0	0	1	1	1	0	0	-	-	1	1	-	1	1	0	-	0	1	0	0	0	1
XrPt508364	1	0	1	1	-	0	0	0	1	0	0	1	1	-	0	0	-	0	0	1	1	0	1	1	0	1	1	0	1	1	0	0	1	1	-	1	1	1	1	0	0	0	0	0	1	0	0	0	0
XrPt508370	0	0	0	0	-	0	-	0	1	-	-	0	0	1	0	1	1	0	1	0	0	0	1	1	1	0	1	1	1	-	0	0	0	1	0	-	1	0	1	0	0	-	0	0	-	1	0	1	1
XrPt508371	1	0	0	1	1	1	1	1	1	1	0	1	1	1	0	1	0	1	-	-	1	0	1	1	-	1	0	-	0	0	0	0	1	0	0	1	0	1	1	0	1	1	0	0	1	0	1	1	-
XrPt508373	1	0	-	1	0	0	-	0	0	0	1	-	-	1	-	-	0	1	-	-	1	1	1	0	-	0	-	0	1	0	-	1	1	1	1	1	0	0	1	0	1	0	0	0	0	0	1	0	1
XrPt508375	1	0	0	0	1	1	0	1	0	0	1	0	1	-	1	-	1	0	1	0	1	0	0	0	0	0	1	1	1	0	1	1	0	0	0	0	1	1	0	1	-	0	-	0	0	1	1	1	1
XrPt508377	0	0	1	0	0	0	0	0	0	1	0	1	0	0	0	0	1	1	1	0	0	0	0	1	1	0	1	1	0	0	0	0	-	1	1	1	0	1	1	0	0	0	1	1	1	1	1	1	0
XrPt508379	0	1	1	1	1	0	0	1	1	0	-	0	1	0	0	0	1	1	1	0	1	1	1	-	-	1	0	-	1	0	0	0	0	1	1	1	-	1	1	0	1	1	1	1	1	0	0	0	0
XrPt508385	0	-	-	1	-	0	0	1	0	0	0	1	-	0	1	0	1	1	1	0	1	0	0	1	1	1	1	1	0	0	0	0	0	1	1	1	0	0	-	-	1	0	1	1	-	1	0	1	1
XrPt508389	0	0	0	-	1	1	0	0	0	1	1	0	1	1	-	0	1	0	0	0	1	1	1	1	0	1	1	1	1	1	1	0	0	1	0	1	0	1	1	1	-	0	1	1	1	0	0	0	1
XrPt508400	0	1	1	0	0	1	0	0	0	1	1	0	0	1	0	0	0	1	1	0	0	1	0	0	-	-	0	0	1	-	0	1	0	0	1	-	0	0	-	0	0	1	1	1	1	0	1	1	0
XrPt508404	0	0	0	0	0	0	0	0	0	1	1	0	-	1	0	0	0	0	0	0	1	1	0	1	0	0	1	1	1	1	1	0	0	1	0	1	0	0	1	1	0	0	1	1	-	0	0	0	1
XrPt508405	0	1	1	-	0	0	1	0	1	1	0	1	0	1	0	1	0	1	1	1	0	1	1	1	1	0	1	0	0	0	0	1	1	1	1	1	1	0	1	0	1	0	1	1	1	0	0	0	1
XrPt508407	1	1	1	0	-	1	0	1	0	1	0	0	0	0	0	0	1	1	1	0	1	0	1	1	0	1	1	1	0	1	0	0	1	1	0	1	0	0	1	-	0	0	1	-	1	1	1	0	1
XrPt508408	-	0	1	0	1	1	1	1	1	0	1	1	0	1	0	0	1	1	0	1	1	1	1	0	-	0	1	-	1	0	1	1	-	-	-	-	0	1	0	-	1	1	1	1	0	1	0	1	1
XrPt508412	0	1	1	0	0	0	1	1	0	1	0	1	1	0	1	0	1	0	0	0	0	0	1	0	1	1	1	0	-	1	0	0	0	1	0	1	1	1	1	1	0	1	1	0	1	0	1	1	0
XrPt508420	1	0	1	1	-	0	0	0	1	0	0	1	1	1	0	0	0	0	0	1	1	0	1	1	0	1	1	0	1	1	0	0	1	1	1	1	1	1	1	0	0	0	0	0	1	0	0	0	0
XrPt508424	1	1	0	1	0	1	1	1	1	0	1	0	1	1	1	1	0	0	-	1	-	-	1	0	0	1	0	0	1	1	0	1	1	0	0	0	1	0	0	1	1	0	0	0	0	0	0	0	1
XrPt508426	1	0	0	0	1	0	0	0	0	1	0	1	0	0	0	0	1	1	1	0	0	0	0	1	1	0	1	1	0	0	1	0	1	1	1	1	0	1	1	0	0	0	1	1	1	1	1	1	0
XrPt508427	1	0	0	1	0	0	0	0	1	-	0	0	1	1	0	1	1	1	0	0	1	1	0	1	0	0	1	1	0	0	0	1	1	0	1	0	0	0	0	0	1	1	-	1	-	1	0	0	1
XrPt508436	1	0	1	-	-	-	1	0	0	1	1	1	0	1	1	1	0	0	0	1	0	0	0	-	1	0	1	1	0	1	-	1	1	-	0	0	-	0	0	1	0	0	0	0	0	1	-	1	1
XrPt508446	0	0	0	1	0	0	0	0	0	1	0	0	1	1	1	1	0	0	0	0	1	1	0	0	0	0	0	0	0	1	1	1	0	0	0	0	-	1	0	1	1	0	-	-	1	0	0	0	1
XrPt508449	1	1	0	0	0	1	1	1	1	1	0	1	0	1	1	-	1	1	0	1	1	1	1	1	1	0	1	0	0	1	1	1	0	1	1	1	0	1	1	0	1	1	0	0	1	0	1	0	0
XrPt508452	0	1	1	0	1	0	0	0	0	0	0	1	1	1	0	0	1	1	0	0	0	1	0	0	0	1	-	1	0	1	0	0	0	0	0	0	0	1	0	0	0	1	0	1	1	1	0	1	0
XrPt508457	0	1	0	0	1	1	1	1	0	0	1	0	-	0	1	-	-	0	-	1	1	1	1	0	1	1	1	1	0	0	0	1	1	-	1	1	0	0	1	0	-	-	0	-	1	0	0	0	-
XrPt508462	1	0	1	1	0	1	1	0	1	0	1	1	1	1	0	1	1	1	0	0	1	0	1	1	0	1	0	0	-	0	0	0	1	-	0	1	0	1	1	1	0	-	-	0	1	0	0	0	0
XrPt508463	0	1	0	0	0	0	0	1	0	0	1	1	1	1	1	1	0	1	1	0	1	0	0	0	0	1	0	1	1	0	0	1	0	0	0	0	0	0	0	0	0	0	1	0	-	1	1	1	1
XrPt508466	1	-	0	0	-	0	-	-	-	1	1	0	1	1	0	1	1	1	1	1	1	1	-	1	1	1	-	1	0	1	0	0	0	1	0	1	0	1	1	1	0	0	0	1	0	0	-	0	1
XrPt508476	0	0	0	0	-	0	0	0	0	1	1	0	-	1	0	0	0	0	0	0	1	1	0	1	0	1	1	1	1	1	1	0	0	1	0	1	0	0	1	0	0	0	1	1	0	0	0	0	1
XrPt508478	0	0	0	1	1	1	1	0	0	0	1	0	0	0	0	0	0	0	1	0	1	0	1	1	1	1	1	0	0	0	1	1	1	0	0	0	0	0	0	0	0	0	0	1	1	0	0	0	1
XrPt508484	1	-	1	1	1	0	1	1	1	1	1	0	0	0	-	0	1	0	0	1	0	1	1	1	1	0	1	0	0	1	0	-	1	1	1	1	1	0	-	1	1	1	0	1	1	0	1	0	0
XrPt508495	0	0	0	0	0	0	0	0	0	1	1	0	-	1	0	0	0	0	0	0	1	1	0	1	0	1	1	1	1	1	1	0	0	1	0	1	0	0	1	-	-	-	1	1	0	0	0	0	1
XrPt508500	0	0	1	0	0	1	0	0	1	0	0	1	1	1	1	0	1	0	1	1	0	1	-	1	1	0	1	1	0	0	0	1	0	1	1	1	1	1	1	0	1	0	0	-	1	1	0	1	0
XrPt508501	0	1	1	1	0	0	1	0	1	1	0	1	0	1	0	1	0	1	0	1	0	0	1	1	1	0	-	0	0	1	0	0	1	1	1	1	1	0	1	-	1	1	1	1	1	0	0	0	0
XrPt508516	1	1	0	1	0	1	1	0	1	1	1	1	0	1	1	0	1	1	1	0	1	1	0	1	1	0	1	0	1	1	1	1	0	1	1	1	0	1	1	1	1	1	0	1	1	0	1	1	0
XrPt508518	1	0	0	1	0	0	0	0	0	0	1	0	1	1	1	1	0	0	1	0	1	1	0	0	1	0	0	0	1	0	0	1	1	1	1	1	0	0	1	0	1	0	0	1	1	0	1	0	1
XrPt508521	1	0	1	1	1	0	0	0	0	0	1	0	1	0	0	1	1	1	0	0	0	1	0	1	0	1	0	0	1	1	1	0	1	1	1	1	1	0	1	0	1	0	1	1	-	0	1	0	0
XrPt508522	1	1	1	1	1	0	0	1	1	0	1	0	1	1	0	0	1	1	1	0	1	1	1	1	0	-	0	0	1	-	0	0	0	1	1	1	0	1	1	0	1	1	1	1	0	0	-	0	0
XrPt508523	0	1	0	1	-	0	0	0	0	1	1	0	0	0	0	1	1	1	0	0	1	0	1	1	1	1	-	1	1	1	1	0	-	-	0	1	0	0	1	0	0	0	-	0	0	1	1	1	0
XrPt508527	-	-	-	0	0	0	0	0	0	1	1	0	0	1	-	0	-	-	0	0	1	1	-	1	0	0	1	1	0	1	1	0	0	0	0	0	0	0	0	1	0	0	1	0	0	0	0	0	1
XrPt508532	1	1	0	0	-	1	1	1	-	1	0	1	0	1	1	-	1	1	0	1	1	1	1	-	-	0	1	0	0	-	1	1	0	1	1	1	-	1	1	0	1	1	0	0	1	0	1	0	0
XrPt508535	0	1	1	1	1	0	1	1	1	-	-	1	1	0	-	-	1	1	1	-	0	1	1	0	1	-	0	0	1	0	1	1	1	-	1	0	1	1	-	-	1	-	0	0	1	1	1	1	-
XrPt508543	0	1	1	0	1	1	0	0	1	0	0	0	1	0	0	0	1	0	1	1	0	0	1	0	0	0	1	0	0	0	1	0	0	0	0	0	0	0	0	1	0	1	0	0	1	1	0	1	0
XrPt508548	1	0	0	1	1	1	1	1	1	1	0	1	1	1	0	1	0	1	0	0	1	0	1	1	0	1	0	0	0	0	0	0	1	0	0	1	0	1	1	0	1	1	0	-	1	0	1	1	-
XrPt508551	1	1	1	1	0	1	1	0	1	1	0	0	0	0	0	1	1	0	0	1	0	1	1	1	1	0	1	-	0	1	1	-	1	0	0	0	1	1	0	1	1	1	0	1	1	0	0	0	0
XrPt508552	0	1	1	0	1	1	1	-	1	0	1	1	0	1	0	0	1	-	0	1	1	1	0	0	0	0	1	0	1	-	1	1	1	-	-	0	0	1	0	1	1	1	1	-	0	1	0	1	1
XrPt508559	1	0	0	1	0	0	0	0	1	1	0	1	1	1	0	0	1	1	1	0	0	0	0	1	0	0	0	0	1	1	-	0	0	0	0	0	1	1	0	1	1	1	1	1	0	1	1	1	1
XrPt508562	1	1	1	0	-	1	1	-	1	0	0	1	1	0	0	1	1	-	1	0	1	-	1	0	1	1	-	0	1	1	0	-	0	1	1	1	1	1	1	-	0	-	-	1	0	0	0	0	0
XrPt508567	1	0	1	1	1	0	1	0	0	0	1	0	-	-	1	-	1	1	0	1	1	1	0	1	0	1	0	0	0	1	1	0	1	1	1	1	1	0	1	0	1	0	1	1	0	0	-	-	0
XrPt508572	0	0	0	1	0	0	0	0	0	0	0	1	1	1	1	1	0	1	0	1	1	0	0	0	1	0	0	0	0	0	1	1	0	0	0	0	1	0	0	1	1	1	0	1	0	0	0	1	0
XrPt508573	0	0	0	0	1	0	1	0	0	1	1	0	1	1	1	1	1	1	1	1	1	1	0	1	0	0	1	1	0	1	0	0	0	1	0	1	0	0	1	1	0	0	0	1	0	0	0	1	1
[truncated: 238 more rows]
[truncated: 93 more columns]

## Sheet: population L
marker	L1	L3	L4	L5	L6	L11	L13	L15	L17	L18	L23	L26	L29	L30	L32	L33	L34	L39	L40	L45	L46	L49	L52	L53	L54	L58	L60	L62	L63	L64	L66	L68	L70	L71	L72	L74	L75	L76	L77	L79	L80	L84	L85	L86	L87	L88	L90	L91	L92
[truncated: 1,747 more rows]
[truncated: 51 more columns]

[truncated: 2 more sheets: population M, population S]
