# Supplementary material for: A High Density Consensus Map of Rye (Secale cereale L.) Based on DArT Markers
Source: PLoS One. 2011 Dec 6;6(12):e28495. doi: 10.1371/journal.pone.0028495 (PMC3232230; doi:10.1371/journal.pone.0028495)
Supplement: Table S3 — Lists of markers excluded during map construction. (XLS) [file pone.0028495.s010.xls]

## Sheet: Populacja H 
All segregating markers	Severely skewed markers	Markers unlinked at LOD 3.0 (JoinMap)	Multilocus markers	Markers placed in JoinMap input maps	Markers unlinked at recombination level 0.2 (Multipoint)	Markers removed during control of monotony	Markers retained for consensus mapping
XrPt115509	XrPt343400		XrPt115805	XrPt115509	XrPt344347	XrPt115509	XrPt115531
XrPt115531	XrPt343585		XrPt372676	XrPt115531	XrPt344894	XrPt116543	XrPt115622
XrPt115622	XrPt343956		XrPt505867	XrPt115622	XrPt345703	XrPt119649	XrPt115995
XrPt115805	XrPt345904		XrPt509727	XrPt115995	XrPt345840	XrPt343959	XrPt116220
XrPt115995	XrPt346982		XrPt66482	XrPt116220	XrPt347157	XrPt347587	XrPt116320
XrPt116220	XrPt389311			XrPt116320	XrPt347607	XrPt349246	XrPt116344
XrPt116320	XrPt389424			XrPt116344	XrPt347871	XrPt389562	XrPt116498
XrPt116344	XrPt389462			XrPt116498	XrPt348477	XrPt389570	XrPt116910
XrPt116498	XrPt389522			XrPt116543	XrPt389305	XrPt389861	XrPt117250
XrPt116543	XrPt389544			XrPt116910	XrPt389411	XrPt390114	XrPt117257
XrPt116910	XrPt389631			XrPt117250	XrPt389525	XrPt390144	XrPt117260
XrPt117250	XrPt389719			XrPt117257	XrPt389693	XrPt390184	XrPt117324
XrPt117257	XrPt390345			XrPt117260	XrPt389717	XrPt390221	XrPt117358
XrPt117260	XrPt390698			XrPt117324	XrPt389770	XrPt390223	XrPt117384
XrPt117324	XrPt398668			XrPt117358	XrPt389810	XrPt390348	XrPt119477
XrPt117358	XrPt398672			XrPt117384	XrPt389973	XrPt390551	XrPt119594
XrPt117384	XrPt399399			XrPt119477	XrPt389977	XrPt390597	XrPt119657
XrPt119477	XrPt400431			XrPt119594	XrPt390428	XrPt398598	XrPt119746
XrPt119594	XrPt401137			XrPt119649	XrPt390719	XrPt399338	XrPt119923
XrPt119649	XrPt401305			XrPt119657	XrPt390744	XrPt399647	XrPt119940
XrPt119657	XrPt401320			XrPt119746	XrPt398478	XrPt399649	XrPt120182
XrPt119746	XrPt401349			XrPt119923	XrPt398580	XrPt399750	XrPt120224
XrPt119923	XrPt401579			XrPt119940	XrPt398587	XrPt399839	XrPt120262
XrPt119940	XrPt401762			XrPt120182	XrPt398714	XrPt399949	XrPt120506
XrPt120182	XrPt401969			XrPt120224	XrPt399317	XrPt400069	XrPt120754
XrPt120224	XrPt402031			XrPt120262	XrPt399776	XrPt400075	XrPt121015
XrPt120262	XrPt402513			XrPt120506	XrPt400020	XrPt400348	XrPt121113
XrPt120506	XrPt402657			XrPt120754	XrPt400068	XrPt400374	XrPt121158
XrPt120754	XrPt410869			XrPt121015	XrPt400253	XrPt400410	XrPt121163
XrPt121015	XrPt411357			XrPt121113	XrPt400820	XrPt400588	XrPt121235
XrPt121113	XrPt411453			XrPt121158	XrPt400887	XrPt400601	XrPt121523
XrPt121158	XrPt505336			XrPt121163	XrPt400934	XrPt400723	XrPt343387
XrPt121163	XrPt505735			XrPt121235	XrPt401215	XrPt400741	XrPt343658
XrPt121235	XrPt506337			XrPt121523	XrPt401239	XrPt400803	XrPt343814
XrPt121523	XrPt506412			XrPt343387	XrPt401282	XrPt400828	XrPt343849
XrPt343387	XrPt507125			XrPt343658	XrPt401420	XrPt400878	XrPt343859
XrPt343400	XrPt507693			XrPt343814	XrPt401437	XrPt400896	XrPt343877
XrPt343585	XrPt508406			XrPt343849	XrPt401485	XrPt400929	XrPt343885
XrPt343658	XrPt508513			XrPt343859	XrPt401513	XrPt400986	XrPt344129
XrPt343814	XrPt508761			XrPt343877	XrPt401589	XrPt401003	XrPt344418
XrPt343849	XrPt509240			XrPt343885	XrPt401682	XrPt401021	XrPt344431
XrPt343859	XrPt509330			XrPt343959	XrPt401817	XrPt401051	XrPt344742
XrPt343877	XrPt509350			XrPt344129	XrPt402201	XrPt401144	XrPt344822
XrPt343885	XrPt509501			XrPt344347	XrPt402424	XrPt401225	XrPt344921
XrPt343956	XrPt66667			XrPt344418	XrPt402647	XrPt401342	XrPt345028
XrPt343959	XrPt66668			XrPt344431	XrPt410768	XrPt401354	XrPt345119
XrPt344129				XrPt344742	XrPt410859	XrPt401394	XrPt345121
XrPt344347				XrPt344822	XrPt410897	XrPt401561	XrPt345230
XrPt344418				XrPt344894	XrPt411069	XrPt401721	XrPt345279
XrPt344431				XrPt344921	XrPt411376	XrPt401798	XrPt345417
XrPt344742				XrPt345028	XrPt411488	XrPt401834	XrPt345491
XrPt344822				XrPt345119	XrPt505351	XrPt401943	XrPt345712
XrPt344894				XrPt345121	XrPt505618	XrPt402080	XrPt345716
XrPt344921				XrPt345230	XrPt505745	XrPt402116	XrPt345759
XrPt345028				XrPt345279	XrPt506124	XrPt402172	XrPt345787
XrPt345119				XrPt345417	XrPt506198	XrPt402214	XrPt345966
XrPt345121				XrPt345491	XrPt506332	XrPt402256	XrPt345975
XrPt345230				XrPt345703	XrPt506406	XrPt402419	XrPt346102
XrPt345279				XrPt345712	XrPt506416	XrPt402430	XrPt346177
XrPt345417				XrPt345716	XrPt506512	XrPt402556	XrPt346220
XrPt345491				XrPt345759	XrPt506565	XrPt402558	XrPt346259
XrPt345703				XrPt345787	XrPt506706	XrPt402626	XrPt346386
XrPt345712				XrPt345840	XrPt506788	XrPt410767	XrPt346389
XrPt345716				XrPt345966	XrPt507394	XrPt410774	XrPt346488
XrPt345759				XrPt345975	XrPt507607	XrPt410835	XrPt346517
XrPt345787				XrPt346102	XrPt507649	XrPt410971	XrPt346519
XrPt345840				XrPt346177	XrPt507763	XrPt505244	XrPt346547
XrPt345904				XrPt346220	XrPt508127	XrPt505363	XrPt346567
XrPt345966				XrPt346259	XrPt509031	XrPt505636	XrPt346573
XrPt345975				XrPt346386	XrPt509132	XrPt506165	XrPt346595
XrPt346102				XrPt346389	XrPt509183	XrPt506469	XrPt346609
XrPt346177				XrPt346488	XrPt509245	XrPt506552	XrPt346624
XrPt346220				XrPt346517	Xscm168	XrPt506562	XrPt346643
XrPt346259				XrPt346519		XrPt506657	XrPt346672
XrPt346386				XrPt346547		XrPt506698	XrPt346676
XrPt346389				XrPt346567		XrPt507157	XrPt346697
XrPt346488				XrPt346573		XrPt507165	XrPt346726
XrPt346517				XrPt346595		XrPt507628	XrPt346728
XrPt346519				XrPt346609		XrPt508331	XrPt346745
XrPt346547				XrPt346624		XrPt508347	XrPt346752
XrPt346567				XrPt346643		XrPt508369	XrPt346755
XrPt346573				XrPt346672		XrPt508395	XrPt346781
XrPt346595				XrPt346676		XrPt508594	XrPt346813
XrPt346609				XrPt346697		XrPt509141	XrPt346831
XrPt346624				XrPt346726		XrPt509148	XrPt346832
XrPt346643				XrPt346728		XrPt509188	XrPt346841
XrPt346672				XrPt346745		XrPt509381	XrPt346862
XrPt346676				XrPt346752		XrPt509450	XrPt346892
XrPt346697				XrPt346755		XrPt509627	XrPt346894
XrPt346726				XrPt346781		XrPt509631	XrPt346896
XrPt346728				XrPt346813		XrPt509632	XrPt346914
XrPt346745				XrPt346831		XrPt509675	XrPt346921
XrPt346752				XrPt346832		XrPt509730	XrPt346933
XrPt346755				XrPt346841		XrPt509733	XrPt346940
XrPt346781				XrPt346862		XrPt63437	XrPt346946
XrPt346813				XrPt346892		XrPt66614	XrPt346975
XrPt346831				XrPt346894			XrPt346980
XrPt346832				XrPt346896			XrPt347005
XrPt346841				XrPt346914			XrPt347048
XrPt346862				XrPt346921			XrPt347054
XrPt346892				XrPt346933			XrPt347072
XrPt346894				XrPt346940			XrPt347082
XrPt346896				XrPt346946			XrPt347125
XrPt346914				XrPt346975			XrPt347149
XrPt346921				XrPt346980			XrPt347151
XrPt346933				XrPt347005			XrPt347154
XrPt346940				XrPt347048			XrPt347168
XrPt346946				XrPt347054			XrPt347183
XrPt346975				XrPt347072			XrPt347184
XrPt346980				XrPt347082			XrPt347195
XrPt346982				XrPt347125			XrPt347203
XrPt347005				XrPt347149			XrPt347212
XrPt347048				XrPt347151			XrPt347235
XrPt347054				XrPt347154			XrPt347245
XrPt347072				XrPt347157			XrPt347272
XrPt347082				XrPt347168			XrPt347295
XrPt347125				XrPt347183			XrPt347296
XrPt347149				XrPt347184			XrPt347301
XrPt347151				XrPt347195			XrPt347307
XrPt347154				XrPt347203			XrPt347322
XrPt347157				XrPt347212			XrPt347323
XrPt347168				XrPt347235			XrPt347325
XrPt347183				XrPt347245			XrPt347352
XrPt347184				XrPt347272			XrPt347356
XrPt347195				XrPt347295			XrPt347362
XrPt347203				XrPt347296			XrPt347395
XrPt347212				XrPt347301			XrPt347412
XrPt347235				XrPt347307			XrPt347454
XrPt347245				XrPt347322			XrPt347458
XrPt347272				XrPt347323			XrPt347536
XrPt347295				XrPt347325			XrPt347590
XrPt347296				XrPt347352			XrPt347596
XrPt347301				XrPt347356			XrPt347664
XrPt347307				XrPt347362			XrPt347698
XrPt347322				XrPt347395			XrPt347726
XrPt347323				XrPt347412			XrPt347746
XrPt347325				XrPt347454			XrPt347784
XrPt347352				XrPt347458			XrPt347785
XrPt347356				XrPt347536			XrPt347800
XrPt347362				XrPt347587			XrPt347808
XrPt347395				XrPt347590			XrPt347809
XrPt347412				XrPt347596			XrPt347814
XrPt347454				XrPt347607			XrPt347845
XrPt347458				XrPt347664			XrPt347856
XrPt347536				XrPt347698			XrPt347874
XrPt347587				XrPt347726			XrPt347901
XrPt347590				XrPt347746			XrPt347944
XrPt347596				XrPt347784			XrPt347969
XrPt347607				XrPt347785			XrPt348182
XrPt347664				XrPt347800			XrPt348234
XrPt347698				XrPt347808			XrPt348279
XrPt347726				XrPt347809			XrPt348395
XrPt347746				XrPt347814			XrPt348408
XrPt347784				XrPt347845			XrPt348443
XrPt347785				XrPt347856			XrPt348489
XrPt347800				XrPt347871			XrPt348550
XrPt347808				XrPt347874			XrPt348599
XrPt347809				XrPt347901			XrPt348648
XrPt347814				XrPt347944			XrPt348747
XrPt347845				XrPt347969			XrPt349181
XrPt347856				XrPt348182			XrPt349226
XrPt347871				XrPt348234			XrPt349332
XrPt347874				XrPt348279			XrPt349340
XrPt347901				XrPt348395			XrPt349343
XrPt347944				XrPt348408			XrPt349370
XrPt347969				XrPt348443			XrPt372479
XrPt348182				XrPt348477			XrPt372637
XrPt348234				XrPt348489			XrPt372662
XrPt348279				XrPt348550			XrPt378065
XrPt348395				XrPt348599			XrPt389254
XrPt348408				XrPt348648			XrPt389282
XrPt348443				XrPt348747			XrPt389290
XrPt348477				XrPt349181			XrPt389313
XrPt348489				XrPt349226			XrPt389328
XrPt348550				XrPt349246			XrPt389338
XrPt348599				XrPt349332			XrPt389346
XrPt348648				XrPt349340			XrPt389350
XrPt348747				XrPt349343			XrPt389367
XrPt349181				XrPt349370			XrPt389372
XrPt349226				XrPt372479			XrPt389394
XrPt349246				XrPt372637			XrPt389415
XrPt349332				XrPt372662			XrPt389421
XrPt349340				XrPt378065			XrPt389427
XrPt349343				XrPt389254			XrPt389428
XrPt349370				XrPt389282			XrPt389435
XrPt372479				XrPt389290			XrPt389448
XrPt372637				XrPt389305			XrPt389454
XrPt372662				XrPt389313			XrPt389455
XrPt372676				XrPt389328			XrPt389461
XrPt378065				XrPt389338			XrPt389466
XrPt389254				XrPt389346			XrPt389469
XrPt389282				XrPt389350			XrPt389473
XrPt389290				XrPt389367			XrPt389501
XrPt389305				XrPt389372			XrPt389519
XrPt389311				XrPt389394			XrPt389530
XrPt389313				XrPt389411			XrPt389540
XrPt389328				XrPt389415			XrPt389545
XrPt389338				XrPt389421			XrPt389569
XrPt389346				XrPt389427			XrPt389585
XrPt389350				XrPt389428			XrPt389593
XrPt389367				XrPt389435			XrPt389594
XrPt389372				XrPt389448			XrPt389599
XrPt389394				XrPt389454			XrPt389619
XrPt389411				XrPt389455			XrPt389628
XrPt389415				XrPt389461			XrPt389640
XrPt389421				XrPt389466			XrPt389643
XrPt389424				XrPt389469			XrPt389653
XrPt389427				XrPt389473			XrPt389656
XrPt389428				XrPt389501			XrPt389657
XrPt389435				XrPt389519			XrPt389659
XrPt389448				XrPt389525			XrPt389665
XrPt389454				XrPt389530			XrPt389667
XrPt389455				XrPt389540			XrPt389668
XrPt389461				XrPt389545			XrPt389678
XrPt389462				XrPt389562			XrPt389683
XrPt389466				XrPt389569			XrPt389694
XrPt389469				XrPt389570			XrPt389705
XrPt389473				XrPt389585			XrPt389708
XrPt389501				XrPt389593			XrPt389730
XrPt389519				XrPt389594			XrPt389731
XrPt389522				XrPt389599			XrPt389735
XrPt389525				XrPt389619			XrPt389748
XrPt389530				XrPt389628			XrPt389763
XrPt389540				XrPt389640			XrPt389765
XrPt389544				XrPt389643			XrPt389787
XrPt389545				XrPt389653			XrPt389815
XrPt389562				XrPt389656			XrPt389833
XrPt389569				XrPt389657			XrPt389838
XrPt389570				XrPt389659			XrPt389845
XrPt389585				XrPt389665			XrPt389853
XrPt389593				XrPt389667			XrPt389858
XrPt389594				XrPt389668			XrPt389862
XrPt389599				XrPt389678			XrPt389881
XrPt389619				XrPt389683			XrPt389922
XrPt389628				XrPt389693			XrPt389927
XrPt389631				XrPt389694			XrPt389928
XrPt389640				XrPt389705			XrPt389933
XrPt389643				XrPt389708			XrPt389940
XrPt389653				XrPt389717			XrPt389945
XrPt389656				XrPt389730			XrPt389974
XrPt389657				XrPt389731			XrPt389998
XrPt389659				XrPt389735			XrPt390017
XrPt389665				XrPt389748			XrPt390030
XrPt389667				XrPt389763			XrPt390046
XrPt389668				XrPt389765			XrPt390051
XrPt389678				XrPt389770			XrPt390058
XrPt389683				XrPt389787			XrPt390065
XrPt389693				XrPt389810			XrPt390071
XrPt389694				XrPt389815			XrPt390077
XrPt389705				XrPt389833			XrPt390089
XrPt389708				XrPt389838			XrPt390096
XrPt389717				XrPt389845			XrPt390105
XrPt389719				XrPt389853			XrPt390107
XrPt389730				XrPt389858			XrPt390125
XrPt389731				XrPt389861			XrPt390149
XrPt389735				XrPt389862			XrPt390152
XrPt389748				XrPt389881			XrPt390174
XrPt389763				XrPt389922			XrPt390196
XrPt389765				XrPt389927			XrPt390227
XrPt389770				XrPt389928			XrPt390233
XrPt389787				XrPt389933			XrPt390252
XrPt389810				XrPt389940			XrPt390260
XrPt389815				XrPt389945			XrPt390261
XrPt389833				XrPt389973			XrPt390262
XrPt389838				XrPt389974			XrPt390268
XrPt389845				XrPt389977			XrPt390272
XrPt389853				XrPt389998			XrPt390276
XrPt389858				XrPt390017			XrPt390281
XrPt389861				XrPt390030			XrPt390283
XrPt389862				XrPt390046			XrPt390285
XrPt389881				XrPt390051			XrPt390292
XrPt389922				XrPt390058			XrPt390294
XrPt389927				XrPt390065			XrPt390351
XrPt389928				XrPt390071			XrPt390362
XrPt389933				XrPt390077			XrPt390364
XrPt389940				XrPt390089			XrPt390369
XrPt389945				XrPt390096			XrPt390378
XrPt389973				XrPt390105			XrPt390398
XrPt389974				XrPt390107			XrPt390406
XrPt389977				XrPt390114			XrPt390409
XrPt389998				XrPt390125			XrPt390426
XrPt390017				XrPt390144			XrPt390427
XrPt390030				XrPt390149			XrPt390429
XrPt390046				XrPt390152			XrPt390436
XrPt390051				XrPt390174			XrPt390446
XrPt390058				XrPt390184			XrPt390464
XrPt390065				XrPt390196			XrPt390471
XrPt390071				XrPt390221			XrPt390476
XrPt390077				XrPt390223			XrPt390501
XrPt390089				XrPt390227			XrPt390509
XrPt390096				XrPt390233			XrPt390516
XrPt390105				XrPt390252			XrPt390536
XrPt390107				XrPt390260			XrPt390565
XrPt390114				XrPt390261			XrPt390575
XrPt390125				XrPt390262			XrPt390585
XrPt390144				XrPt390268			XrPt390596
XrPt390149				XrPt390272			XrPt390613
XrPt390152				XrPt390276			XrPt390633
XrPt390174				XrPt390281			XrPt390636
XrPt390184				XrPt390283			XrPt390638
XrPt390196				XrPt390285			XrPt390646
XrPt390221				XrPt390292			XrPt390653
XrPt390223				XrPt390294			XrPt390658
XrPt390227				XrPt390348			XrPt390684
XrPt390233				XrPt390351			XrPt390685
XrPt390252				XrPt390362			XrPt390686
XrPt390260				XrPt390364			XrPt390694
XrPt390261				XrPt390369			XrPt390695
XrPt390262				XrPt390378			XrPt390710
XrPt390268				XrPt390398			XrPt390721
XrPt390272				XrPt390406			XrPt390724
XrPt390276				XrPt390409			XrPt390726
XrPt390281				XrPt390426			XrPt390741
XrPt390283				XrPt390427			XrPt390749
XrPt390285				XrPt390428			XrPt390755
XrPt390292				XrPt390429			XrPt390758
XrPt390294				XrPt390436			XrPt390761
XrPt390345				XrPt390446			XrPt390763
XrPt390348				XrPt390464			XrPt390776
XrPt390351				XrPt390471			XrPt390781
XrPt390362				XrPt390476			XrPt398474
XrPt390364				XrPt390501			XrPt398480
XrPt390369				XrPt390509			XrPt398483
XrPt390378				XrPt390516			XrPt398489
XrPt390398				XrPt390536			XrPt398500
XrPt390406				XrPt390551			XrPt398503
XrPt390409				XrPt390565			XrPt398506
XrPt390426				XrPt390575			XrPt398509
XrPt390427				XrPt390585			XrPt398510
XrPt390428				XrPt390596			XrPt398512
XrPt390429				XrPt390597			XrPt398523
XrPt390436				XrPt390613			XrPt398536
XrPt390446				XrPt390633			XrPt398540
XrPt390464				XrPt390636			XrPt398554
XrPt390471				XrPt390638			XrPt398556
XrPt390476				XrPt390646			XrPt398573
XrPt390501				XrPt390653			XrPt398579
XrPt390509				XrPt390658			XrPt398593
XrPt390516				XrPt390684			XrPt398612
XrPt390536				XrPt390685			XrPt398616
XrPt390551				XrPt390686			XrPt398619
XrPt390565				XrPt390694			XrPt398622
XrPt390575				XrPt390695			XrPt398631
XrPt390585				XrPt390710			XrPt398632
XrPt390596				XrPt390719			XrPt398636
XrPt390597				XrPt390721			XrPt398637
XrPt390613				XrPt390724			XrPt398652
XrPt390633				XrPt390726			XrPt398658
XrPt390636				XrPt390741			XrPt398680
XrPt390638				XrPt390744			XrPt398690
XrPt390646				XrPt390749			XrPt398694
XrPt390653				XrPt390755			XrPt398700
XrPt390658				XrPt390758			XrPt398717
XrPt390684				XrPt390761			XrPt398718
XrPt390685				XrPt390763			XrPt398734
XrPt390686				XrPt390776			XrPt398735
XrPt390694				XrPt390781			XrPt398737
XrPt390695				XrPt398474			XrPt398747
XrPt390698				XrPt398478			XrPt398759
XrPt390710				XrPt398480			XrPt398761
XrPt390719				XrPt398483			XrPt398766
XrPt390721				XrPt398489			XrPt398767
XrPt390724				XrPt398500			XrPt398768
XrPt390726				XrPt398503			XrPt398769
XrPt390741				XrPt398506			XrPt398777
XrPt390744				XrPt398509			XrPt398784
XrPt390749				XrPt398510			XrPt398800
XrPt390755				XrPt398512			XrPt398812
XrPt390758				XrPt398523			XrPt398814
XrPt390761				XrPt398536			XrPt398816
XrPt390763				XrPt398540			XrPt398817
XrPt390776				XrPt398554			XrPt398823
XrPt390781				XrPt398556			XrPt398824
XrPt398474				XrPt398573			XrPt398836
XrPt398478				XrPt398579			XrPt398848
XrPt398480				XrPt398580			XrPt398853
XrPt398483				XrPt398587			XrPt399249
XrPt398489				XrPt398593			XrPt399264
XrPt398500				XrPt398598			XrPt399269
XrPt398503				XrPt398612			XrPt399281
XrPt398506				XrPt398616			XrPt399308
XrPt398509				XrPt398619			XrPt399311
XrPt398510				XrPt398622			XrPt399319
XrPt398512				XrPt398631			XrPt399321
XrPt398523				XrPt398632			XrPt399329
XrPt398536				XrPt398636			XrPt399339
XrPt398540				XrPt398637			XrPt399340
XrPt398554				XrPt398652			XrPt399351
XrPt398556				XrPt398658			XrPt399353
XrPt398573				XrPt398680			XrPt399358
XrPt398579				XrPt398690			XrPt399368
XrPt398580				XrPt398694			XrPt399377
XrPt398587				XrPt398700			XrPt399386
XrPt398593				XrPt398714			XrPt399390
XrPt398598				XrPt398717			XrPt399391
XrPt398612				XrPt398718			XrPt399402
XrPt398616				XrPt398734			XrPt399406
XrPt398619				XrPt398735			XrPt399411
XrPt398622				XrPt398737			XrPt399416
XrPt398631				XrPt398747			XrPt399421
XrPt398632				XrPt398759			XrPt399426
XrPt398636				XrPt398761			XrPt399427
XrPt398637				XrPt398766			XrPt399434
XrPt398652				XrPt398767			XrPt399477
XrPt398658				XrPt398768			XrPt399485
XrPt398668				XrPt398769			XrPt399489
XrPt398672				XrPt398777			XrPt399505
XrPt398680				XrPt398784			XrPt399515
XrPt398690				XrPt398800			XrPt399516
XrPt398694				XrPt398812			XrPt399520
XrPt398700				XrPt398814			XrPt399529
XrPt398714				XrPt398816			XrPt399531
XrPt398717				XrPt398817			XrPt399540
XrPt398718				XrPt398823			XrPt399541
XrPt398734				XrPt398824			XrPt399559
XrPt398735				XrPt398836			XrPt399560
XrPt398737				XrPt398848			XrPt399564
XrPt398747				XrPt398853			XrPt399581
XrPt398759				XrPt399249			XrPt399587
XrPt398761				XrPt399264			XrPt399588
XrPt398766				XrPt399269			XrPt399592
XrPt398767				XrPt399281			XrPt399594
XrPt398768				XrPt399308			XrPt399606
XrPt398769				XrPt399311			XrPt399607
XrPt398777				XrPt399317			XrPt399610
XrPt398784				XrPt399319			XrPt399621
XrPt398800				XrPt399321			XrPt399635
XrPt398812				XrPt399329			XrPt399642
XrPt398814				XrPt399338			XrPt399644
XrPt398816				XrPt399339			XrPt399651
XrPt398817				XrPt399340			XrPt399653
XrPt398823				XrPt399351			XrPt399654
XrPt398824				XrPt399353			XrPt399663
XrPt398836				XrPt399358			XrPt399673
XrPt398848				XrPt399368			XrPt399681
XrPt398853				XrPt399377			XrPt399682
XrPt399249				XrPt399386			XrPt399683
XrPt399264				XrPt399390			XrPt399686
XrPt399269				XrPt399391			XrPt399691
XrPt399281				XrPt399402			XrPt399692
XrPt399308				XrPt399406			XrPt399694
XrPt399311				XrPt399411			XrPt399701
XrPt399317				XrPt399416			XrPt399703
XrPt399319				XrPt399421			XrPt399706
XrPt399321				XrPt399426			XrPt399710
XrPt399329				XrPt399427			XrPt399714
XrPt399338				XrPt399434			XrPt399715
XrPt399339				XrPt399477			XrPt399723
XrPt399340				XrPt399485			XrPt399740
XrPt399351				XrPt399489			XrPt399743
XrPt399353				XrPt399505			XrPt399747
XrPt399358				XrPt399515			XrPt399748
XrPt399368				XrPt399516			XrPt399754
XrPt399377				XrPt399520			XrPt399755
XrPt399386				XrPt399529			XrPt399758
XrPt399390				XrPt399531			XrPt399771
XrPt399391				XrPt399540			XrPt399773
XrPt399399				XrPt399541			XrPt399774
XrPt399402				XrPt399559			XrPt399777
XrPt399406				XrPt399560			XrPt399789
XrPt399411				XrPt399564			XrPt399791
XrPt399416				XrPt399581			XrPt399801
XrPt399421				XrPt399587			XrPt399805
XrPt399426				XrPt399588			XrPt399824
XrPt399427				XrPt399592			XrPt399826
XrPt399434				XrPt399594			XrPt399828
XrPt399477				XrPt399606			XrPt399831
XrPt399485				XrPt399607			XrPt399832
XrPt399489				XrPt399610			XrPt399840
XrPt399505				XrPt399621			XrPt399845
XrPt399515				XrPt399635			XrPt399848
XrPt399516				XrPt399642			XrPt399856
XrPt399520				XrPt399644			XrPt399857
XrPt399529				XrPt399647			XrPt399858
XrPt399531				XrPt399649			XrPt399870
XrPt399540				XrPt399651			XrPt399876
XrPt399541				XrPt399653			XrPt399877
XrPt399559				XrPt399654			XrPt399878
XrPt399560				XrPt399663			XrPt399879
XrPt399564				XrPt399673			XrPt399885
XrPt399581				XrPt399681			XrPt399887
XrPt399587				XrPt399682			XrPt399897
XrPt399588				XrPt399683			XrPt399906
XrPt399592				XrPt399686			XrPt399922
XrPt399594				XrPt399691			XrPt399933
XrPt399606				XrPt399692			XrPt399937
XrPt399607				XrPt399694			XrPt399938
XrPt399610				XrPt399701			XrPt399944
XrPt399621				XrPt399703			XrPt399953
XrPt399635				XrPt399706			XrPt399954
XrPt399642				XrPt399710			XrPt399960
XrPt399644				XrPt399714			XrPt399965
XrPt399647				XrPt399715			XrPt399972
XrPt399649				XrPt399723			XrPt399984
XrPt399651				XrPt399740			XrPt399987
XrPt399653				XrPt399743			XrPt399990
XrPt399654				XrPt399747			XrPt399998
XrPt399663				XrPt399748			XrPt400004
XrPt399673				XrPt399750			XrPt400005
XrPt399681				XrPt399754			XrPt400008
XrPt399682				XrPt399755			XrPt400014
XrPt399683				XrPt399758			XrPt400030
XrPt399686				XrPt399771			XrPt400031
XrPt399691				XrPt399773			XrPt400036
XrPt399692				XrPt399774			XrPt400042
XrPt399694				XrPt399776			XrPt400044
XrPt399701				XrPt399777			XrPt400051
XrPt399703				XrPt399789			XrPt400052
XrPt399706				XrPt399791			XrPt400053
XrPt399710				XrPt399801			XrPt400072
XrPt399714				XrPt399805			XrPt400073
XrPt399715				XrPt399824			XrPt400085
XrPt399723				XrPt399826			XrPt400112
XrPt399740				XrPt399828			XrPt400113
XrPt399743				XrPt399831			XrPt400124
XrPt399747				XrPt399832			XrPt400138
XrPt399748				XrPt399839			XrPt400143
XrPt399750				XrPt399840			XrPt400153
XrPt399754				XrPt399845			XrPt400158
XrPt399755				XrPt399848			XrPt400164
XrPt399758				XrPt399856			XrPt400167
XrPt399771				XrPt399857			XrPt400168
XrPt399773				XrPt399858			XrPt400179
XrPt399774				XrPt399870			XrPt400185
XrPt399776				XrPt399876			XrPt400190
XrPt399777				XrPt399877			XrPt400200
XrPt399789				XrPt399878			XrPt400203
XrPt399791				XrPt399879			XrPt400205
XrPt399801				XrPt399885			XrPt400211
XrPt399805				XrPt399887			XrPt400218
XrPt399824				XrPt399897			XrPt400219
XrPt399826				XrPt399906			XrPt400220
XrPt399828				XrPt399922			XrPt400221
XrPt399831				XrPt399933			XrPt400224
XrPt399832				XrPt399937			XrPt400227
XrPt399839				XrPt399938			XrPt400229
XrPt399840				XrPt399944			XrPt400235
XrPt399845				XrPt399949			XrPt400250
XrPt399848				XrPt399953			XrPt400252
XrPt399856				XrPt399954			XrPt400264
XrPt399857				XrPt399960			XrPt400266
XrPt399858				XrPt399965			XrPt400268
XrPt399870				XrPt399972			XrPt400270
XrPt399876				XrPt399984			XrPt400278
XrPt399877				XrPt399987			XrPt400282
XrPt399878				XrPt399990			XrPt400301
XrPt399879				XrPt399998			XrPt400303
XrPt399885				XrPt400004			XrPt400315
XrPt399887				XrPt400005			XrPt400316
XrPt399897				XrPt400008			XrPt400317
XrPt399906				XrPt400014			XrPt400318
XrPt399922				XrPt400020			XrPt400319
XrPt399933				XrPt400030			XrPt400336
XrPt399937				XrPt400031			XrPt400338
XrPt399938				XrPt400036			XrPt400354
XrPt399944				XrPt400042			XrPt400358
XrPt399949				XrPt400044			XrPt400363
XrPt399953				XrPt400051			XrPt400365
XrPt399954				XrPt400052			XrPt400377
XrPt399960				XrPt400053			XrPt400389
XrPt399965				XrPt400068			XrPt400398
XrPt399972				XrPt400069			XrPt400399
XrPt399984				XrPt400072			XrPt400401
XrPt399987				XrPt400073			XrPt400407
XrPt399990				XrPt400075			XrPt400416
XrPt399998				XrPt400085			XrPt400417
XrPt400004				XrPt400112			XrPt400424
XrPt400005				XrPt400113			XrPt400426
XrPt400008				XrPt400124			XrPt400429
XrPt400014				XrPt400138			XrPt400461
XrPt400020				XrPt400143			XrPt400468
XrPt400030				XrPt400153			XrPt400471
XrPt400031				XrPt400158			XrPt400475
XrPt400036				XrPt400164			XrPt400480
XrPt400042				XrPt400167			XrPt400525
XrPt400044				XrPt400168			XrPt400531
XrPt400051				XrPt400179			XrPt400535
XrPt400052				XrPt400185			XrPt400537
XrPt400053				XrPt400190			XrPt400538
XrPt400068				XrPt400200			XrPt400552
XrPt400069				XrPt400203			XrPt400557
XrPt400072				XrPt400205			XrPt400586
XrPt400073				XrPt400211			XrPt400606
XrPt400075				XrPt400218			XrPt400608
XrPt400085				XrPt400219			XrPt400628
XrPt400112				XrPt400220			XrPt400648
XrPt400113				XrPt400221			XrPt400682
XrPt400124				XrPt400224			XrPt400697
XrPt400138				XrPt400227			XrPt400698
XrPt400143				XrPt400229			XrPt400702
XrPt400153				XrPt400235			XrPt400710
XrPt400158				XrPt400250			XrPt400717
XrPt400164				XrPt400252			XrPt400730
XrPt400167				XrPt400253			XrPt400731
XrPt400168				XrPt400264			XrPt400747
XrPt400179				XrPt400266			XrPt400748
XrPt400185				XrPt400268			XrPt400750
XrPt400190				XrPt400270			XrPt400754
XrPt400200				XrPt400278			XrPt400768
XrPt400203				XrPt400282			XrPt400772
XrPt400205				XrPt400301			XrPt400789
XrPt400211				XrPt400303			XrPt400800
XrPt400218				XrPt400315			XrPt400819
XrPt400219				XrPt400316			XrPt400824
XrPt400220				XrPt400317			XrPt400826
XrPt400221				XrPt400318			XrPt400840
XrPt400224				XrPt400319			XrPt400850
XrPt400227				XrPt400336			XrPt400851
XrPt400229				XrPt400338			XrPt400865
XrPt400235				XrPt400348			XrPt400866
XrPt400250				XrPt400354			XrPt400871
XrPt400252				XrPt400358			XrPt400877
XrPt400253				XrPt400363			XrPt400883
XrPt400264				XrPt400365			XrPt400894
XrPt400266				XrPt400374			XrPt400912
XrPt400268				XrPt400377			XrPt400918
XrPt400270				XrPt400389			XrPt400919
XrPt400278				XrPt400398			XrPt400921
XrPt400282				XrPt400399			XrPt400923
XrPt400301				XrPt400401			XrPt400940
XrPt400303				XrPt400407			XrPt400943
XrPt400315				XrPt400410			XrPt400944
XrPt400316				XrPt400416			XrPt400946
XrPt400317				XrPt400417			XrPt400950
XrPt400318				XrPt400424			XrPt400958
XrPt400319				XrPt400426			XrPt400965
XrPt400336				XrPt400429			XrPt400973
XrPt400338				XrPt400461			XrPt400982
XrPt400348				XrPt400468			XrPt400998
XrPt400354				XrPt400471			XrPt401000
XrPt400358				XrPt400475			XrPt401014
XrPt400363				XrPt400480			XrPt401026
XrPt400365				XrPt400525			XrPt401028
XrPt400374				XrPt400531			XrPt401035
XrPt400377				XrPt400535			XrPt401039
XrPt400389				XrPt400537			XrPt401048
XrPt400398				XrPt400538			XrPt401049
XrPt400399				XrPt400552			XrPt401054
XrPt400401				XrPt400557			XrPt401055
XrPt400407				XrPt400586			XrPt401056
XrPt400410				XrPt400588			XrPt401071
XrPt400416				XrPt400601			XrPt401086
XrPt400417				XrPt400606			XrPt401095
XrPt400424				XrPt400608			XrPt401099
XrPt400426				XrPt400628			XrPt401110
XrPt400429				XrPt400648			XrPt401113
XrPt400431				XrPt400682			XrPt401129
XrPt400461				XrPt400697			XrPt401134
XrPt400468				XrPt400698			XrPt401146
XrPt400471				XrPt400702			XrPt401147
XrPt400475				XrPt400710			XrPt401149
XrPt400480				XrPt400717			XrPt401152
XrPt400525				XrPt400723			XrPt401155
XrPt400531				XrPt400730			XrPt401162
XrPt400535				XrPt400731			XrPt401164
XrPt400537				XrPt400741			XrPt401169
XrPt400538				XrPt400747			XrPt401172
XrPt400552				XrPt400748			XrPt401173
XrPt400557				XrPt400750			XrPt401176
XrPt400586				XrPt400754			XrPt401185
XrPt400588				XrPt400768			XrPt401194
XrPt400601				XrPt400772			XrPt401201
XrPt400606				XrPt400789			XrPt401220
XrPt400608				XrPt400800			XrPt401224
XrPt400628				XrPt400803			XrPt401227
XrPt400648				XrPt400819			XrPt401228
XrPt400682				XrPt400820			XrPt401233
XrPt400697				XrPt400824			XrPt401244
XrPt400698				XrPt400826			XrPt401246
XrPt400702				XrPt400828			XrPt401248
XrPt400710				XrPt400840			XrPt401259
XrPt400717				XrPt400850			XrPt401275
XrPt400723				XrPt400851			XrPt401296
XrPt400730				XrPt400865			XrPt401306
XrPt400731				XrPt400866			XrPt401316
XrPt400741				XrPt400871			XrPt401340
XrPt400747				XrPt400877			XrPt401344
XrPt400748				XrPt400878			XrPt401346
XrPt400750				XrPt400883			XrPt401352
XrPt400754				XrPt400887			XrPt401356
XrPt400768				XrPt400894			XrPt401358
XrPt400772				XrPt400896			XrPt401359
XrPt400789				XrPt400912			XrPt401376
XrPt400800				XrPt400918			XrPt401377
XrPt400803				XrPt400919			XrPt401379
XrPt400819				XrPt400921			XrPt401382
XrPt400820				XrPt400923			XrPt401388
XrPt400824				XrPt400929			XrPt401390
XrPt400826				XrPt400934			XrPt401399
XrPt400828				XrPt400940			XrPt401404
XrPt400840				XrPt400943			XrPt401410
XrPt400850				XrPt400944			XrPt401424
XrPt400851				XrPt400946			XrPt401442
XrPt400865				XrPt400950			XrPt401445
XrPt400866				XrPt400958			XrPt401449
XrPt400871				XrPt400965			XrPt401463
XrPt400877				XrPt400973			XrPt401466
XrPt400878				XrPt400982			XrPt401469
XrPt400883				XrPt400986			XrPt401470
XrPt400887				XrPt400998			XrPt401473
XrPt400894				XrPt401000			XrPt401475
XrPt400896				XrPt401003			XrPt401480
XrPt400912				XrPt401014			XrPt401481
XrPt400918				XrPt401021			XrPt401488
XrPt400919				XrPt401026			XrPt401489
XrPt400921				XrPt401028			XrPt401491
XrPt400923				XrPt401035			XrPt401496
XrPt400929				XrPt401039			XrPt401509
XrPt400934				XrPt401048			XrPt401510
XrPt400940				XrPt401049			XrPt401518
XrPt400943				XrPt401051			XrPt401519
XrPt400944				XrPt401054			XrPt401520
XrPt400946				XrPt401055			XrPt401527
XrPt400950				XrPt401056			XrPt401530
XrPt400958				XrPt401071			XrPt401531
XrPt400965				XrPt401086			XrPt401533
XrPt400973				XrPt401095			XrPt401541
XrPt400982				XrPt401099			XrPt401544
XrPt400986				XrPt401110			XrPt401552
XrPt400998				XrPt401113			XrPt401562
XrPt401000				XrPt401129			XrPt401563
XrPt401003				XrPt401134			XrPt401566
XrPt401014				XrPt401144			XrPt401573
XrPt401021				XrPt401146			XrPt401576
XrPt401026				XrPt401147			XrPt401582
XrPt401028				XrPt401149			XrPt401596
XrPt401035				XrPt401152			XrPt401610
XrPt401039				XrPt401155			XrPt401629
XrPt401048				XrPt401162			XrPt401635
XrPt401049				XrPt401164			XrPt401636
XrPt401051				XrPt401169			XrPt401644
XrPt401054				XrPt401172			XrPt401651
XrPt401055				XrPt401173			XrPt401663
XrPt401056				XrPt401176			XrPt401669
XrPt401071				XrPt401185			XrPt401670
XrPt401086				XrPt401194			XrPt401674
XrPt401095				XrPt401201			XrPt401684
XrPt401099				XrPt401215			XrPt401692
XrPt401110				XrPt401220			XrPt401697
XrPt401113				XrPt401224			XrPt401707
XrPt401129				XrPt401225			XrPt401709
XrPt401134				XrPt401227			XrPt401712
XrPt401137				XrPt401228			XrPt401725
XrPt401144				XrPt401233			XrPt401743
XrPt401146				XrPt401239			XrPt401751
XrPt401147				XrPt401244			XrPt401752
XrPt401149				XrPt401246			XrPt401765
XrPt401152				XrPt401248			XrPt401772
XrPt401155				XrPt401259			XrPt401775
XrPt401162				XrPt401275			XrPt401784
XrPt401164				XrPt401282			XrPt401785
XrPt401169				XrPt401296			XrPt401803
XrPt401172				XrPt401306			XrPt401806
XrPt401173				XrPt401316			XrPt401808
XrPt401176				XrPt401340			XrPt401816
XrPt401185				XrPt401342			XrPt401819
XrPt401194				XrPt401344			XrPt401825
XrPt401201				XrPt401346			XrPt401829
XrPt401215				XrPt401352			XrPt401849
XrPt401220				XrPt401354			XrPt401851
XrPt401224				XrPt401356			XrPt401864
XrPt401225				XrPt401358			XrPt401880
XrPt401227				XrPt401359			XrPt401881
XrPt401228				XrPt401376			XrPt401885
XrPt401233				XrPt401377			XrPt401890
XrPt401239				XrPt401379			XrPt401893
XrPt401244				XrPt401382			XrPt401908
XrPt401246				XrPt401388			XrPt401921
XrPt401248				XrPt401390			XrPt401931
XrPt401259				XrPt401394			XrPt401932
XrPt401275				XrPt401399			XrPt401935
XrPt401282				XrPt401404			XrPt401944
XrPt401296				XrPt401410			XrPt401952
XrPt401305				XrPt401420			XrPt401953
XrPt401306				XrPt401424			XrPt401955
XrPt401316				XrPt401437			XrPt401956
XrPt401320				XrPt401442			XrPt401957
XrPt401340				XrPt401445			XrPt401982
XrPt401342				XrPt401449			XrPt401986
XrPt401344				XrPt401463			XrPt401990
XrPt401346				XrPt401466			XrPt402009
XrPt401349				XrPt401469			XrPt402013
XrPt401352				XrPt401470			XrPt402015
XrPt401354				XrPt401473			XrPt402017
XrPt401356				XrPt401475			XrPt402018
XrPt401358				XrPt401480			XrPt402020
XrPt401359				XrPt401481			XrPt402021
XrPt401376				XrPt401485			XrPt402030
XrPt401377				XrPt401488			XrPt402033
XrPt401379				XrPt401489			XrPt402038
XrPt401382				XrPt401491			XrPt402043
XrPt401388				XrPt401496			XrPt402045
XrPt401390				XrPt401509			XrPt402046
XrPt401394				XrPt401510			XrPt402063
XrPt401399				XrPt401513			XrPt402064
XrPt401404				XrPt401518			XrPt402066
XrPt401410				XrPt401519			XrPt402074
XrPt401420				XrPt401520			XrPt402088
XrPt401424				XrPt401527			XrPt402091
XrPt401437				XrPt401530			XrPt402096
XrPt401442				XrPt401531			XrPt402101
XrPt401445				XrPt401533			XrPt402104
XrPt401449				XrPt401541			XrPt402111
XrPt401463				XrPt401544			XrPt402117
XrPt401466				XrPt401552			XrPt402118
XrPt401469				XrPt401561			XrPt402134
XrPt401470				XrPt401562			XrPt402149
XrPt401473				XrPt401563			XrPt402150
XrPt401475				XrPt401566			XrPt402163
XrPt401480				XrPt401573			XrPt402179
XrPt401481				XrPt401576			XrPt402191
XrPt401485				XrPt401582			XrPt402193
XrPt401488				XrPt401589			XrPt402198
XrPt401489				XrPt401596			XrPt402204
XrPt401491				XrPt401610			XrPt402208
XrPt401496				XrPt401629			XrPt402212
XrPt401509				XrPt401635			XrPt402216
XrPt401510				XrPt401636			XrPt402219
XrPt401513				XrPt401644			XrPt402229
XrPt401518				XrPt401651			XrPt402237
XrPt401519				XrPt401663			XrPt402242
XrPt401520				XrPt401669			XrPt402245
XrPt401527				XrPt401670			XrPt402250
XrPt401530				XrPt401674			XrPt402273
XrPt401531				XrPt401682			XrPt402293
XrPt401533				XrPt401684			XrPt402295
XrPt401541				XrPt401692			XrPt402302
XrPt401544				XrPt401697			XrPt402303
XrPt401552				XrPt401707			XrPt402322
XrPt401561				XrPt401709			XrPt402327
XrPt401562				XrPt401712			XrPt402332
XrPt401563				XrPt401721			XrPt402339
XrPt401566				XrPt401725			XrPt402348
XrPt401573				XrPt401743			XrPt402365
XrPt401576				XrPt401751			XrPt402372
XrPt401579				XrPt401752			XrPt402377
XrPt401582				XrPt401765			XrPt402379
XrPt401589				XrPt401772			XrPt402383
XrPt401596				XrPt401775			XrPt402391
XrPt401610				XrPt401784			XrPt402398
XrPt401629				XrPt401785			XrPt402402
XrPt401635				XrPt401798			XrPt402406
XrPt401636				XrPt401803			XrPt402407
XrPt401644				XrPt401806			XrPt402423
XrPt401651				XrPt401808			XrPt402429
XrPt401663				XrPt401816			XrPt402444
XrPt401669				XrPt401817			XrPt402447
XrPt401670				XrPt401819			XrPt402461
XrPt401674				XrPt401825			XrPt402470
XrPt401682				XrPt401829			XrPt402481
XrPt401684				XrPt401834			XrPt402484
XrPt401692				XrPt401849			XrPt402487
XrPt401697				XrPt401851			XrPt402489
XrPt401707				XrPt401864			XrPt402493
XrPt401709				XrPt401880			XrPt402494
XrPt401712				XrPt401881			XrPt402496
XrPt401721				XrPt401885			XrPt402497
XrPt401725				XrPt401890			XrPt402504
XrPt401743				XrPt401893			XrPt402515
XrPt401751				XrPt401908			XrPt402519
XrPt401752				XrPt401921			XrPt402522
XrPt401762				XrPt401931			XrPt402534
XrPt401765				XrPt401932			XrPt402538
XrPt401772				XrPt401935			XrPt402541
XrPt401775				XrPt401943			XrPt402547
XrPt401784				XrPt401944			XrPt402551
XrPt401785				XrPt401952			XrPt402555
XrPt401798				XrPt401953			XrPt402560
XrPt401803				XrPt401955			XrPt402566
XrPt401806				XrPt401956			XrPt402572
XrPt401808				XrPt401957			XrPt402573
XrPt401816				XrPt401982			XrPt402581
XrPt401817				XrPt401986			XrPt402585
XrPt401819				XrPt401990			XrPt402590
XrPt401825				XrPt402009			XrPt402599
XrPt401829				XrPt402013			XrPt402601
XrPt401834				XrPt402015			XrPt402605
XrPt401849				XrPt402017			XrPt402614
XrPt401851				XrPt402018			XrPt402620
XrPt401864				XrPt402020			XrPt402637
XrPt401880				XrPt402021			XrPt402642
XrPt401881				XrPt402030			XrPt402644
XrPt401885				XrPt402033			XrPt402648
XrPt401890				XrPt402038			XrPt402654
XrPt401893				XrPt402043			XrPt402655
XrPt401908				XrPt402045			XrPt402659
XrPt401921				XrPt402046			XrPt402664
XrPt401931				XrPt402063			XrPt402666
XrPt401932				XrPt402064			XrPt402668
XrPt401935				XrPt402066			XrPt402675
XrPt401943				XrPt402074			XrPt402679
XrPt401944				XrPt402080			XrPt402685
XrPt401952				XrPt402088			XrPt410759
XrPt401953				XrPt402091			XrPt410769
XrPt401955				XrPt402096			XrPt410775
XrPt401956				XrPt402101			XrPt410776
XrPt401957				XrPt402104			XrPt410786
XrPt401969				XrPt402111			XrPt410787
XrPt401982				XrPt402116			XrPt410789
XrPt401986				XrPt402117			XrPt410807
XrPt401990				XrPt402118			XrPt410818
XrPt402009				XrPt402134			XrPt410821
XrPt402013				XrPt402149			XrPt410823
XrPt402015				XrPt402150			XrPt410824
XrPt402017				XrPt402163			XrPt410839
XrPt402018				XrPt402172			XrPt410841
XrPt402020				XrPt402179			XrPt410852
XrPt402021				XrPt402191			XrPt410855
XrPt402030				XrPt402193			XrPt410861
XrPt402031				XrPt402198			XrPt410862
XrPt402033				XrPt402201			XrPt410866
XrPt402038				XrPt402204			XrPt410871
XrPt402043				XrPt402208			XrPt410873
XrPt402045				XrPt402212			XrPt410875
XrPt402046				XrPt402214			XrPt410888
XrPt402063				XrPt402216			XrPt410890
XrPt402064				XrPt402219			XrPt410913
XrPt402066				XrPt402229			XrPt410917
XrPt402074				XrPt402237			XrPt410932
XrPt402080				XrPt402242			XrPt410937
XrPt402088				XrPt402245			XrPt410952
XrPt402091				XrPt402250			XrPt410959
XrPt402096				XrPt402256			XrPt410966
XrPt402101				XrPt402273			XrPt411014
XrPt402104				XrPt402293			XrPt411030
XrPt402111				XrPt402295			XrPt411037
XrPt402116				XrPt402302			XrPt411054
XrPt402117				XrPt402303			XrPt411062
XrPt402118				XrPt402322			XrPt411063
XrPt402134				XrPt402327			XrPt411066
XrPt402149				XrPt402332			XrPt411074
XrPt402150				XrPt402339			XrPt411081
XrPt402163				XrPt402348			XrPt411085
XrPt402172				XrPt402365			XrPt411086
XrPt402179				XrPt402372			XrPt411096
XrPt402191				XrPt402377			XrPt411102
XrPt402193				XrPt402379			XrPt411103
XrPt402198				XrPt402383			XrPt411105
XrPt402201				XrPt402391			XrPt411113
XrPt402204				XrPt402398			XrPt411126
XrPt402208				XrPt402402			XrPt411127
XrPt402212				XrPt402406			XrPt411128
XrPt402214				XrPt402407			XrPt411138
XrPt402216				XrPt402419			XrPt411144
XrPt402219				XrPt402423			XrPt411151
XrPt402229				XrPt402424			XrPt411156
XrPt402237				XrPt402429			XrPt411160
XrPt402242				XrPt402430			XrPt411161
XrPt402245				XrPt402444			XrPt411170
XrPt402250				XrPt402447			XrPt411174
XrPt402256				XrPt402461			XrPt411177
XrPt402273				XrPt402470			XrPt411234
XrPt402293				XrPt402481			XrPt411237
XrPt402295				XrPt402484			XrPt411238
XrPt402302				XrPt402487			XrPt411242
XrPt402303				XrPt402489			XrPt411243
XrPt402322				XrPt402493			XrPt411252
XrPt402327				XrPt402494			XrPt411267
XrPt402332				XrPt402496			XrPt411276
XrPt402339				XrPt402497			XrPt411291
XrPt402348				XrPt402504			XrPt411298
XrPt402365				XrPt402515			XrPt411308
XrPt402372				XrPt402519			XrPt411317
XrPt402377				XrPt402522			XrPt411324
XrPt402379				XrPt402534			XrPt411338
XrPt402383				XrPt402538			XrPt411340
XrPt402391				XrPt402541			XrPt411359
XrPt402398				XrPt402547			XrPt411364
XrPt402402				XrPt402551			XrPt411366
XrPt402406				XrPt402555			XrPt411389
XrPt402407				XrPt402556			XrPt411393
XrPt402419				XrPt402558			XrPt411400
XrPt402423				XrPt402560			XrPt411406
XrPt402424				XrPt402566			XrPt411409
XrPt402429				XrPt402572			XrPt411416
XrPt402430				XrPt402573			XrPt411417
XrPt402444				XrPt402581			XrPt411422
XrPt402447				XrPt402585			XrPt411428
XrPt402461				XrPt402590			XrPt411440
XrPt402470				XrPt402599			XrPt411469
XrPt402481				XrPt402601			XrPt411479
XrPt402484				XrPt402605			XrPt411506
XrPt402487				XrPt402614			XrPt411509
XrPt402489				XrPt402620			XrPt411511
XrPt402493				XrPt402626			XrPt411521
XrPt402494				XrPt402637			XrPt411522
XrPt402496				XrPt402642			XrPt411525
XrPt402497				XrPt402644			XrPt505139
XrPt402504				XrPt402647			XrPt505144
XrPt402513				XrPt402648			XrPt505153
XrPt402515				XrPt402654			XrPt505154
XrPt402519				XrPt402655			XrPt505158
XrPt402522				XrPt402659			XrPt505173
XrPt402534				XrPt402664			XrPt505185
XrPt402538				XrPt402666			XrPt505189
XrPt402541				XrPt402668			XrPt505193
XrPt402547				XrPt402675			XrPt505197
XrPt402551				XrPt402679			XrPt505214
XrPt402555				XrPt402685			XrPt505215
XrPt402556				XrPt410759			XrPt505216
XrPt402558				XrPt410767			XrPt505220
XrPt402560				XrPt410768			XrPt505229
XrPt402566				XrPt410769			XrPt505238
XrPt402572				XrPt410774			XrPt505247
XrPt402573				XrPt410775			XrPt505248
XrPt402581				XrPt410776			XrPt505250
XrPt402585				XrPt410786			XrPt505256
XrPt402590				XrPt410787			XrPt505264
XrPt402599				XrPt410789			XrPt505267
XrPt402601				XrPt410807			XrPt505268
XrPt402605				XrPt410818			XrPt505287
XrPt402614				XrPt410821			XrPt505298
XrPt402620				XrPt410823			XrPt505304
XrPt402626				XrPt410824			XrPt505308
XrPt402637				XrPt410835			XrPt505309
XrPt402642				XrPt410839			XrPt505310
XrPt402644				XrPt410841			XrPt505317
XrPt402647				XrPt410852			XrPt505329
XrPt402648				XrPt410855			XrPt505337
XrPt402654				XrPt410859			XrPt505338
XrPt402655				XrPt410861			XrPt505352
XrPt402657				XrPt410862			XrPt505370
XrPt402659				XrPt410866			XrPt505385
XrPt402664				XrPt410871			XrPt505389
XrPt402666				XrPt410873			XrPt505390
XrPt402668				XrPt410875			XrPt505396
XrPt402675				XrPt410888			XrPt505433
XrPt402679				XrPt410890			XrPt505444
XrPt402685				XrPt410897			XrPt505447
XrPt410759				XrPt410913			XrPt505454
XrPt410767				XrPt410917			XrPt505455
XrPt410768				XrPt410932			XrPt505462
XrPt410769				XrPt410937			XrPt505464
XrPt410774				XrPt410952			XrPt505465
XrPt410775				XrPt410959			XrPt505470
XrPt410776				XrPt410966			XrPt505480
XrPt410786				XrPt410971			XrPt505481
XrPt410787				XrPt411014			XrPt505482
XrPt410789				XrPt411030			XrPt505483
XrPt410807				XrPt411037			XrPt505490
XrPt410818				XrPt411054			XrPt505492
XrPt410821				XrPt411062			XrPt505494
XrPt410823				XrPt411063			XrPt505506
XrPt410824				XrPt411066			XrPt505512
XrPt410835				XrPt411069			XrPt505513
XrPt410839				XrPt411074			XrPt505521
XrPt410841				XrPt411081			XrPt505525
XrPt410852				XrPt411085			XrPt505532
XrPt410855				XrPt411086			XrPt505546
XrPt410859				XrPt411096			XrPt505557
XrPt410861				XrPt411102			XrPt505559
XrPt410862				XrPt411103			XrPt505564
XrPt410866				XrPt411105			XrPt505566
XrPt410869				XrPt411113			XrPt505570
XrPt410871				XrPt411126			XrPt505579
XrPt410873				XrPt411127			XrPt505581
XrPt410875				XrPt411128			XrPt505590
XrPt410888				XrPt411138			XrPt505591
XrPt410890				XrPt411144			XrPt505592
XrPt410897				XrPt411151			XrPt505603
XrPt410913				XrPt411156			XrPt505604
XrPt410917				XrPt411160			XrPt505613
XrPt410932				XrPt411161			XrPt505621
XrPt410937				XrPt411170			XrPt505631
XrPt410952				XrPt411174			XrPt505640
XrPt410959				XrPt411177			XrPt505650
XrPt410966				XrPt411234			XrPt505669
XrPt410971				XrPt411237			XrPt505673
XrPt411014				XrPt411238			XrPt505674
XrPt411030				XrPt411242			XrPt505690
XrPt411037				XrPt411243			XrPt505691
XrPt411054				XrPt411252			XrPt505708
XrPt411062				XrPt411267			XrPt505709
XrPt411063				XrPt411276			XrPt505721
XrPt411066				XrPt411291			XrPt505748
XrPt411069				XrPt411298			XrPt505761
XrPt411074				XrPt411308			XrPt505765
XrPt411081				XrPt411317			XrPt505769
XrPt411085				XrPt411324			XrPt505771
XrPt411086				XrPt411338			XrPt505775
XrPt411096				XrPt411340			XrPt505789
XrPt411102				XrPt411359			XrPt505823
XrPt411103				XrPt411364			XrPt505839
XrPt411105				XrPt411366			XrPt505848
XrPt411113				XrPt411376			XrPt505858
XrPt411126				XrPt411389			XrPt505864
XrPt411127				XrPt411393			XrPt505870
XrPt411128				XrPt411400			XrPt505873
XrPt411138				XrPt411406			XrPt505883
XrPt411144				XrPt411409			XrPt505885
XrPt411151				XrPt411416			XrPt505891
XrPt411156				XrPt411417			XrPt505897
XrPt411160				XrPt411422			XrPt505900
XrPt411161				XrPt411428			XrPt505911
XrPt411170				XrPt411440			XrPt505912
XrPt411174				XrPt411469			XrPt505954
XrPt411177				XrPt411479			XrPt505975
XrPt411234				XrPt411488			XrPt505978
XrPt411237				XrPt411506			XrPt505996
XrPt411238				XrPt411509			XrPt506000
XrPt411242				XrPt411511			XrPt506001
XrPt411243				XrPt411521			XrPt506012
XrPt411252				XrPt411522			XrPt506033
XrPt411267				XrPt411525			XrPt506051
XrPt411276				XrPt505139			XrPt506058
XrPt411291				XrPt505144			XrPt506066
XrPt411298				XrPt505153			XrPt506073
XrPt411308				XrPt505154			XrPt506092
XrPt411317				XrPt505158			XrPt506099
XrPt411324				XrPt505173			XrPt506100
XrPt411338				XrPt505185			XrPt506113
XrPt411340				XrPt505189			XrPt506128
XrPt411357				XrPt505193			XrPt506171
XrPt411359				XrPt505197			XrPt506173
XrPt411364				XrPt505214			XrPt506176
XrPt411366				XrPt505215			XrPt506184
XrPt411376				XrPt505216			XrPt506194
XrPt411389				XrPt505220			XrPt506196
XrPt411393				XrPt505229			XrPt506201
XrPt411400				XrPt505238			XrPt506218
XrPt411406				XrPt505244			XrPt506228
XrPt411409				XrPt505247			XrPt506231
XrPt411416				XrPt505248			XrPt506237
XrPt411417				XrPt505250			XrPt506263
XrPt411422				XrPt505256			XrPt506281
XrPt411428				XrPt505264			XrPt506296
XrPt411440				XrPt505267			XrPt506301
XrPt411453				XrPt505268			XrPt506314
XrPt411469				XrPt505287			XrPt506347
XrPt411479				XrPt505298			XrPt506349
XrPt411488				XrPt505304			XrPt506357
XrPt411506				XrPt505308			XrPt506360
XrPt411509				XrPt505309			XrPt506368
XrPt411511				XrPt505310			XrPt506374
XrPt411521				XrPt505317			XrPt506384
XrPt411522				XrPt505329			XrPt506392
XrPt411525				XrPt505337			XrPt506394
XrPt505139				XrPt505338			XrPt506396
XrPt505144				XrPt505351			XrPt506404
XrPt505153				XrPt505352			XrPt506433
XrPt505154				XrPt505363			XrPt506446
XrPt505158				XrPt505370			XrPt506455
XrPt505173				XrPt505385			XrPt506461
XrPt505185				XrPt505389			XrPt506465
XrPt505189				XrPt505390			XrPt506477
XrPt505193				XrPt505396			XrPt506480
XrPt505197				XrPt505433			XrPt506489
XrPt505214				XrPt505444			XrPt506494
XrPt505215				XrPt505447			XrPt506495
XrPt505216				XrPt505454			XrPt506501
XrPt505220				XrPt505455			XrPt506506
XrPt505229				XrPt505462			XrPt506508
XrPt505238				XrPt505464			XrPt506513
XrPt505244				XrPt505465			XrPt506529
XrPt505247				XrPt505470			XrPt506542
XrPt505248				XrPt505480			XrPt506554
XrPt505250				XrPt505481			XrPt506555
XrPt505256				XrPt505482			XrPt506559
XrPt505264				XrPt505483			XrPt506580
XrPt505267				XrPt505490			XrPt506584
XrPt505268				XrPt505492			XrPt506593
XrPt505287				XrPt505494			XrPt506598
XrPt505298				XrPt505506			XrPt506604
XrPt505304				XrPt505512			XrPt506606
XrPt505308				XrPt505513			XrPt506626
XrPt505309				XrPt505521			XrPt506629
XrPt505310				XrPt505525			XrPt506649
XrPt505317				XrPt505532			XrPt506666
XrPt505329				XrPt505546			XrPt506680
XrPt505336				XrPt505557			XrPt506681
XrPt505337				XrPt505559			XrPt506684
XrPt505338				XrPt505564			XrPt506686
XrPt505351				XrPt505566			XrPt506688
XrPt505352				XrPt505570			XrPt506697
XrPt505363				XrPt505579			XrPt506704
XrPt505370				XrPt505581			XrPt506711
XrPt505385				XrPt505590			XrPt506718
XrPt505389				XrPt505591			XrPt506737
XrPt505390				XrPt505592			XrPt506738
XrPt505396				XrPt505603			XrPt506742
XrPt505433				XrPt505604			XrPt506755
XrPt505444				XrPt505613			XrPt506762
XrPt505447				XrPt505618			XrPt506764
XrPt505454				XrPt505621			XrPt506767
XrPt505455				XrPt505631			XrPt506770
XrPt505462				XrPt505636			XrPt506794
XrPt505464				XrPt505640			XrPt506797
XrPt505465				XrPt505650			XrPt506799
XrPt505470				XrPt505669			XrPt506808
XrPt505480				XrPt505673			XrPt506815
XrPt505481				XrPt505674			XrPt506816
XrPt505482				XrPt505690			XrPt506825
XrPt505483				XrPt505691			XrPt506833
XrPt505490				XrPt505708			XrPt506868
XrPt505492				XrPt505709			XrPt506877
XrPt505494				XrPt505721			XrPt506914
XrPt505506				XrPt505745			XrPt506917
XrPt505512				XrPt505748			XrPt506926
XrPt505513				XrPt505761			XrPt506933
XrPt505521				XrPt505765			XrPt506939
XrPt505525				XrPt505769			XrPt506940
XrPt505532				XrPt505771			XrPt506946
XrPt505546				XrPt505775			XrPt506954
XrPt505557				XrPt505789			XrPt506976
XrPt505559				XrPt505823			XrPt506980
XrPt505564				XrPt505839			XrPt506985
XrPt505566				XrPt505848			XrPt506986
XrPt505570				XrPt505858			XrPt506987
XrPt505579				XrPt505864			XrPt507002
XrPt505581				XrPt505870			XrPt507004
XrPt505590				XrPt505873			XrPt507013
XrPt505591				XrPt505883			XrPt507021
XrPt505592				XrPt505885			XrPt507032
XrPt505603				XrPt505891			XrPt507042
XrPt505604				XrPt505897			XrPt507052
XrPt505613				XrPt505900			XrPt507055
XrPt505618				XrPt505911			XrPt507059
XrPt505621				XrPt505912			XrPt507061
XrPt505631				XrPt505954			XrPt507063
XrPt505636				XrPt505975			XrPt507077
XrPt505640				XrPt505978			XrPt507084
XrPt505650				XrPt505996			XrPt507090
XrPt505669				XrPt506000			XrPt507094
XrPt505673				XrPt506001			XrPt507097
XrPt505674				XrPt506012			XrPt507113
XrPt505690				XrPt506033			XrPt507126
XrPt505691				XrPt506051			XrPt507139
XrPt505708				XrPt506058			XrPt507145
XrPt505709				XrPt506066			XrPt507152
XrPt505721				XrPt506073			XrPt507164
XrPt505735				XrPt506092			XrPt507167
XrPt505745				XrPt506099			XrPt507171
XrPt505748				XrPt506100			XrPt507181
XrPt505761				XrPt506113			XrPt507186
XrPt505765				XrPt506124			XrPt507192
XrPt505769				XrPt506128			XrPt507202
XrPt505771				XrPt506165			XrPt507207
XrPt505775				XrPt506171			XrPt507209
XrPt505789				XrPt506173			XrPt507219
XrPt505823				XrPt506176			XrPt507221
XrPt505839				XrPt506184			XrPt507229
XrPt505848				XrPt506194			XrPt507234
XrPt505858				XrPt506196			XrPt507242
XrPt505864				XrPt506198			XrPt507246
XrPt505867				XrPt506201			XrPt507253
XrPt505870				XrPt506218			XrPt507254
XrPt505873				XrPt506228			XrPt507256
XrPt505883				XrPt506231			XrPt507281
XrPt505885				XrPt506237			XrPt507305
XrPt505891				XrPt506263			XrPt507312
XrPt505897				XrPt506281			XrPt507313
XrPt505900				XrPt506296			XrPt507318
XrPt505911				XrPt506301			XrPt507320
XrPt505912				XrPt506314			XrPt507321
XrPt505954				XrPt506332			XrPt507323
XrPt505975				XrPt506347			XrPt507327
XrPt505978				XrPt506349			XrPt507354
XrPt505996				XrPt506357			XrPt507377
XrPt506000				XrPt506360			XrPt507383
XrPt506001				XrPt506368			XrPt507396
XrPt506012				XrPt506374			XrPt507397
XrPt506033				XrPt506384			XrPt507400
XrPt506051				XrPt506392			XrPt507414
XrPt506058				XrPt506394			XrPt507444
XrPt506066				XrPt506396			XrPt507448
XrPt506073				XrPt506404			XrPt507451
XrPt506092				XrPt506406			XrPt507463
XrPt506099				XrPt506416			XrPt507483
XrPt506100				XrPt506433			XrPt507489
XrPt506113				XrPt506446			XrPt507498
XrPt506124				XrPt506455			XrPt507531
XrPt506128				XrPt506461			XrPt507537
XrPt506165				XrPt506465			XrPt507540
XrPt506171				XrPt506469			XrPt507546
XrPt506173				XrPt506477			XrPt507549
XrPt506176				XrPt506480			XrPt507554
XrPt506184				XrPt506489			XrPt507560
XrPt506194				XrPt506494			XrPt507563
XrPt506196				XrPt506495			XrPt507564
XrPt506198				XrPt506501			XrPt507566
XrPt506201				XrPt506506			XrPt507575
XrPt506218				XrPt506508			XrPt507581
XrPt506228				XrPt506512			XrPt507589
XrPt506231				XrPt506513			XrPt507592
XrPt506237				XrPt506529			XrPt507594
XrPt506263				XrPt506542			XrPt507595
XrPt506281				XrPt506552			XrPt507596
XrPt506296				XrPt506554			XrPt507597
XrPt506301				XrPt506555			XrPt507598
XrPt506314				XrPt506559			XrPt507599
XrPt506332				XrPt506562			XrPt507600
XrPt506337				XrPt506565			XrPt507622
XrPt506347				XrPt506580			XrPt507626
XrPt506349				XrPt506584			XrPt507631
XrPt506357				XrPt506593			XrPt507634
XrPt506360				XrPt506598			XrPt507650
XrPt506368				XrPt506604			XrPt507673
XrPt506374				XrPt506606			XrPt507674
XrPt506384				XrPt506626			XrPt507679
XrPt506392				XrPt506629			XrPt507683
XrPt506394				XrPt506649			XrPt507689
XrPt506396				XrPt506657			XrPt507696
XrPt506404				XrPt506666			XrPt507709
XrPt506406				XrPt506680			XrPt507715
XrPt506412				XrPt506681			XrPt507726
XrPt506416				XrPt506684			XrPt507728
XrPt506433				XrPt506686			XrPt507730
XrPt506446				XrPt506688			XrPt507737
XrPt506455				XrPt506697			XrPt507741
XrPt506461				XrPt506698			XrPt507745
XrPt506465				XrPt506704			XrPt507750
XrPt506469				XrPt506706			XrPt507754
XrPt506477				XrPt506711			XrPt507764
XrPt506480				XrPt506718			XrPt507767
XrPt506489				XrPt506737			XrPt507783
XrPt506494				XrPt506738			XrPt507784
XrPt506495				XrPt506742			XrPt507790
XrPt506501				XrPt506755			XrPt507801
XrPt506506				XrPt506762			XrPt507821
XrPt506508				XrPt506764			XrPt507824
XrPt506512				XrPt506767			XrPt507832
XrPt506513				XrPt506770			XrPt507842
XrPt506529				XrPt506788			XrPt507847
XrPt506542				XrPt506794			XrPt507854
XrPt506552				XrPt506797			XrPt507877
XrPt506554				XrPt506799			XrPt507881
XrPt506555				XrPt506808			XrPt507887
XrPt506559				XrPt506815			XrPt507894
XrPt506562				XrPt506816			XrPt507902
XrPt506565				XrPt506825			XrPt507903
XrPt506580				XrPt506833			XrPt507905
XrPt506584				XrPt506868			XrPt507920
XrPt506593				XrPt506877			XrPt507930
XrPt506598				XrPt506914			XrPt507933
XrPt506604				XrPt506917			XrPt507939
XrPt506606				XrPt506926			XrPt507940
XrPt506626				XrPt506933			XrPt507953
XrPt506629				XrPt506939			XrPt507976
XrPt506649				XrPt506940			XrPt507978
XrPt506657				XrPt506946			XrPt507981
XrPt506666				XrPt506954			XrPt507988
XrPt506680				XrPt506976			XrPt507991
XrPt506681				XrPt506980			XrPt507993
XrPt506684				XrPt506985			XrPt507994
XrPt506686				XrPt506986			XrPt508003
XrPt506688				XrPt506987			XrPt508013
XrPt506697				XrPt507002			XrPt508019
XrPt506698				XrPt507004			XrPt508028
XrPt506704				XrPt507013			XrPt508040
XrPt506706				XrPt507021			XrPt508054
XrPt506711				XrPt507032			XrPt508057
XrPt506718				XrPt507042			XrPt508069
XrPt506737				XrPt507052			XrPt508070
XrPt506738				XrPt507055			XrPt508077
XrPt506742				XrPt507059			XrPt508091
XrPt506755				XrPt507061			XrPt508092
XrPt506762				XrPt507063			XrPt508095
XrPt506764				XrPt507077			XrPt508122
XrPt506767				XrPt507084			XrPt508124
XrPt506770				XrPt507090			XrPt508125
XrPt506788				XrPt507094			XrPt508130
XrPt506794				XrPt507097			XrPt508132
XrPt506797				XrPt507113			XrPt508139
XrPt506799				XrPt507126			XrPt508144
XrPt506808				XrPt507139			XrPt508154
XrPt506815				XrPt507145			XrPt508172
XrPt506816				XrPt507152			XrPt508180
XrPt506825				XrPt507157			XrPt508186
XrPt506833				XrPt507164			XrPt508187
XrPt506868				XrPt507165			XrPt508197
XrPt506877				XrPt507167			XrPt508213
XrPt506914				XrPt507171			XrPt508233
XrPt506917				XrPt507181			XrPt508248
XrPt506926				XrPt507186			XrPt508260
XrPt506933				XrPt507192			XrPt508267
XrPt506939				XrPt507202			XrPt508269
XrPt506940				XrPt507207			XrPt508292
XrPt506946				XrPt507209			XrPt508306
XrPt506954				XrPt507219			XrPt508309
XrPt506976				XrPt507221			XrPt508312
XrPt506980				XrPt507229			XrPt508321
XrPt506985				XrPt507234			XrPt508330
XrPt506986				XrPt507242			XrPt508351
XrPt506987				XrPt507246			XrPt508353
XrPt507002				XrPt507253			XrPt508362
XrPt507004				XrPt507254			XrPt508373
XrPt507013				XrPt507256			XrPt508375
XrPt507021				XrPt507281			XrPt508424
XrPt507032				XrPt507305			XrPt508426
XrPt507042				XrPt507312			XrPt508456
XrPt507052				XrPt507313			XrPt508459
XrPt507055				XrPt507318			XrPt508467
XrPt507059				XrPt507320			XrPt508470
XrPt507061				XrPt507321			XrPt508476
XrPt507063				XrPt507323			XrPt508477
XrPt507077				XrPt507327			XrPt508480
XrPt507084				XrPt507354			XrPt508482
XrPt507090				XrPt507377			XrPt508487
XrPt507094				XrPt507383			XrPt508495
XrPt507097				XrPt507394			XrPt508500
XrPt507113				XrPt507396			XrPt508516
XrPt507125				XrPt507397			XrPt508518
XrPt507126				XrPt507400			XrPt508520
XrPt507139				XrPt507414			XrPt508526
XrPt507145				XrPt507444			XrPt508537
XrPt507152				XrPt507448			XrPt508541
XrPt507157				XrPt507451			XrPt508542
XrPt507164				XrPt507463			XrPt508552
XrPt507165				XrPt507483			XrPt508571
XrPt507167				XrPt507489			XrPt508572
XrPt507171				XrPt507498			XrPt508573
XrPt507181				XrPt507531			XrPt508582
XrPt507186				XrPt507537			XrPt508600
XrPt507192				XrPt507540			XrPt508604
XrPt507202				XrPt507546			XrPt508614
XrPt507207				XrPt507549			XrPt508616
XrPt507209				XrPt507554			XrPt508618
XrPt507219				XrPt507560			XrPt508630
XrPt507221				XrPt507563			XrPt508631
XrPt507229				XrPt507564			XrPt508638
XrPt507234				XrPt507566			XrPt508643
XrPt507242				XrPt507575			XrPt508656
XrPt507246				XrPt507581			XrPt508659
XrPt507253				XrPt507589			XrPt508665
XrPt507254				XrPt507592			XrPt508683
XrPt507256				XrPt507594			XrPt508689
XrPt507281				XrPt507595			XrPt508693
XrPt507305				XrPt507596			XrPt508711
XrPt507312				XrPt507597			XrPt508723
XrPt507313				XrPt507598			XrPt508725
XrPt507318				XrPt507599			XrPt508731
XrPt507320				XrPt507600			XrPt508769
XrPt507321				XrPt507607			XrPt508772
XrPt507323				XrPt507622			XrPt508776
XrPt507327				XrPt507626			XrPt508801
XrPt507354				XrPt507628			XrPt508811
XrPt507377				XrPt507631			XrPt508813
XrPt507383				XrPt507634			XrPt508816
XrPt507394				XrPt507649			XrPt508819
XrPt507396				XrPt507650			XrPt508822
XrPt507397				XrPt507673			XrPt508833
XrPt507400				XrPt507674			XrPt508835
XrPt507414				XrPt507679			XrPt508836
XrPt507444				XrPt507683			XrPt508843
XrPt507448				XrPt507689			XrPt508859
XrPt507451				XrPt507696			XrPt508861
XrPt507463				XrPt507709			XrPt508875
XrPt507483				XrPt507715			XrPt508910
XrPt507489				XrPt507726			XrPt508919
XrPt507498				XrPt507728			XrPt508942
XrPt507531				XrPt507730			XrPt508953
XrPt507537				XrPt507737			XrPt508957
XrPt507540				XrPt507741			XrPt508965
XrPt507546				XrPt507745			XrPt508967
XrPt507549				XrPt507750			XrPt508981
XrPt507554				XrPt507754			XrPt508983
XrPt507560				XrPt507763			XrPt508992
XrPt507563				XrPt507764			XrPt508994
XrPt507564				XrPt507767			XrPt508996
XrPt507566				XrPt507783			XrPt508998
XrPt507575				XrPt507784			XrPt509003
XrPt507581				XrPt507790			XrPt509013
XrPt507589				XrPt507801			XrPt509019
XrPt507592				XrPt507821			XrPt509026
XrPt507594				XrPt507824			XrPt509035
XrPt507595				XrPt507832			XrPt509040
XrPt507596				XrPt507842			XrPt509041
XrPt507597				XrPt507847			XrPt509043
XrPt507598				XrPt507854			XrPt509056
XrPt507599				XrPt507877			XrPt509060
XrPt507600				XrPt507881			XrPt509063
XrPt507607				XrPt507887			XrPt509071
XrPt507622				XrPt507894			XrPt509076
XrPt507626				XrPt507902			XrPt509080
XrPt507628				XrPt507903			XrPt509081
XrPt507631				XrPt507905			XrPt509085
XrPt507634				XrPt507920			XrPt509091
XrPt507649				XrPt507930			XrPt509093
XrPt507650				XrPt507933			XrPt509095
XrPt507673				XrPt507939			XrPt509096
XrPt507674				XrPt507940			XrPt509105
XrPt507679				XrPt507953			XrPt509107
XrPt507683				XrPt507976			XrPt509108
XrPt507689				XrPt507978			XrPt509143
XrPt507693				XrPt507981			XrPt509165
XrPt507696				XrPt507988			XrPt509167
XrPt507709				XrPt507991			XrPt509173
XrPt507715				XrPt507993			XrPt509174
XrPt507726				XrPt507994			XrPt509179
XrPt507728				XrPt508003			XrPt509184
XrPt507730				XrPt508013			XrPt509191
XrPt507737				XrPt508019			XrPt509193
XrPt507741				XrPt508028			XrPt509205
XrPt507745				XrPt508040			XrPt509206
XrPt507750				XrPt508054			XrPt509209
XrPt507754				XrPt508057			XrPt509227
XrPt507763				XrPt508069			XrPt509243
XrPt507764				XrPt508070			XrPt509246
XrPt507767				XrPt508077			XrPt509255
XrPt507783				XrPt508091			XrPt509257
XrPt507784				XrPt508092			XrPt509260
XrPt507790				XrPt508095			XrPt509268
XrPt507801				XrPt508122			XrPt509271
XrPt507821				XrPt508124			XrPt509276
XrPt507824				XrPt508125			XrPt509284
XrPt507832				XrPt508127			XrPt509296
XrPt507842				XrPt508130			XrPt509302
XrPt507847				XrPt508132			XrPt509306
XrPt507854				XrPt508139			XrPt509309
XrPt507877				XrPt508144			XrPt509310
XrPt507881				XrPt508154			XrPt509314
XrPt507887				XrPt508172			XrPt509333
XrPt507894				XrPt508180			XrPt509335
XrPt507902				XrPt508186			XrPt509343
XrPt507903				XrPt508187			XrPt509351
XrPt507905				XrPt508197			XrPt509353
XrPt507920				XrPt508213			XrPt509362
XrPt507930				XrPt508233			XrPt509365
XrPt507933				XrPt508248			XrPt509375
XrPt507939				XrPt508260			XrPt509384
XrPt507940				XrPt508267			XrPt509390
XrPt507953				XrPt508269			XrPt509392
XrPt507976				XrPt508292			XrPt509401
XrPt507978				XrPt508306			XrPt509402
XrPt507981				XrPt508309			XrPt509422
XrPt507988				XrPt508312			XrPt509424
XrPt507991				XrPt508321			XrPt509431
XrPt507993				XrPt508330			XrPt509439
XrPt507994				XrPt508331			XrPt509441
XrPt508003				XrPt508347			XrPt509447
XrPt508013				XrPt508351			XrPt509448
XrPt508019				XrPt508353			XrPt509453
XrPt508028				XrPt508362			XrPt509457
XrPt508040				XrPt508369			XrPt509474
XrPt508054				XrPt508373			XrPt509475
XrPt508057				XrPt508375			XrPt509479
XrPt508069				XrPt508395			XrPt509495
XrPt508070				XrPt508424			XrPt509498
XrPt508077				XrPt508426			XrPt509500
XrPt508091				XrPt508456			XrPt509518
XrPt508092				XrPt508459			XrPt509519
XrPt508095				XrPt508467			XrPt509538
XrPt508122				XrPt508470			XrPt509540
XrPt508124				XrPt508476			XrPt509541
XrPt508125				XrPt508477			XrPt509549
XrPt508127				XrPt508480			XrPt509550
XrPt508130				XrPt508482			XrPt509554
XrPt508132				XrPt508487			XrPt509573
XrPt508139				XrPt508495			XrPt509584
XrPt508144				XrPt508500			XrPt509592
XrPt508154				XrPt508516			XrPt509598
XrPt508172				XrPt508518			XrPt509607
XrPt508180				XrPt508520			XrPt509614
XrPt508186				XrPt508526			XrPt509615
XrPt508187				XrPt508537			XrPt509617
XrPt508197				XrPt508541			XrPt509622
XrPt508213				XrPt508542			XrPt509636
XrPt508233				XrPt508552			XrPt509650
XrPt508248				XrPt508571			XrPt509666
XrPt508260				XrPt508572			XrPt509669
XrPt508267				XrPt508573			XrPt509676
XrPt508269				XrPt508582			XrPt509677
XrPt508292				XrPt508594			XrPt509690
XrPt508306				XrPt508600			XrPt509693
XrPt508309				XrPt508604			XrPt509704
XrPt508312				XrPt508614			XrPt509713
XrPt508321				XrPt508616			XrPt509722
XrPt508330				XrPt508618			XrPt509724
XrPt508331				XrPt508630			XrPt509732
XrPt508347				XrPt508631			XrPt509735
XrPt508351				XrPt508638			XrPt63427
XrPt508353				XrPt508643			XrPt63588
XrPt508362				XrPt508656			XrPt63734
XrPt508369				XrPt508659			XrPt66443
XrPt508373				XrPt508665			XrPt66517
XrPt508375				XrPt508683			XrPt66560
XrPt508395				XrPt508689			XrPt66654
XrPt508406				XrPt508693			XrPt66656
XrPt508424				XrPt508711			XrPt66674
XrPt508426				XrPt508723			Xscm023
XrPt508456				XrPt508725			Xscm029
XrPt508459				XrPt508731			Xscm041
XrPt508467				XrPt508769			Xscm047
XrPt508470				XrPt508772			Xscm063
XrPt508476				XrPt508776			Xscm095
XrPt508477				XrPt508801			Xscm098
XrPt508480				XrPt508811			Xscm107
XrPt508482				XrPt508813			Xscm127
XrPt508487				XrPt508816			Xscm139
XrPt508495				XrPt508819			Xscm159
XrPt508500				XrPt508822			Xscm162
XrPt508513				XrPt508833			Xscm171
XrPt508516				XrPt508835			Xscm172
XrPt508518				XrPt508836			Xscm109
XrPt508520				XrPt508843			Xscm180
XrPt508526				XrPt508859			Xscm043
XrPt508537				XrPt508861			Xscm086
XrPt508541				XrPt508875			Xscm009
XrPt508542				XrPt508910
XrPt508552				XrPt508919
XrPt508571				XrPt508942
XrPt508572				XrPt508953
XrPt508573				XrPt508957
XrPt508582				XrPt508965
XrPt508594				XrPt508967
XrPt508600				XrPt508981
XrPt508604				XrPt508983
XrPt508614				XrPt508992
XrPt508616				XrPt508994
XrPt508618				XrPt508996
XrPt508630				XrPt508998
XrPt508631				XrPt509003
XrPt508638				XrPt509013
XrPt508643				XrPt509019
XrPt508656				XrPt509026
XrPt508659				XrPt509031
XrPt508665				XrPt509035
XrPt508683				XrPt509040
XrPt508689				XrPt509041
XrPt508693				XrPt509043
XrPt508711				XrPt509056
XrPt508723				XrPt509060
XrPt508725				XrPt509063
XrPt508731				XrPt509071
XrPt508761				XrPt509076
XrPt508769				XrPt509080
XrPt508772				XrPt509081
XrPt508776				XrPt509085
XrPt508801				XrPt509091
XrPt508811				XrPt509093
XrPt508813				XrPt509095
XrPt508816				XrPt509096
XrPt508819				XrPt509105
XrPt508822				XrPt509107
XrPt508833				XrPt509108
XrPt508835				XrPt509132
XrPt508836				XrPt509141
XrPt508843				XrPt509143
XrPt508859				XrPt509148
XrPt508861				XrPt509165
XrPt508875				XrPt509167
XrPt508910				XrPt509173
XrPt508919				XrPt509174
XrPt508942				XrPt509179
XrPt508953				XrPt509183
XrPt508957				XrPt509184
XrPt508965				XrPt509188
XrPt508967				XrPt509191
XrPt508981				XrPt509193
XrPt508983				XrPt509205
XrPt508992				XrPt509206
XrPt508994				XrPt509209
XrPt508996				XrPt509227
XrPt508998				XrPt509243
XrPt509003				XrPt509245
XrPt509013				XrPt509246
XrPt509019				XrPt509255
XrPt509026				XrPt509257
XrPt509031				XrPt509260
XrPt509035				XrPt509268
XrPt509040				XrPt509271
XrPt509041				XrPt509276
XrPt509043				XrPt509284
XrPt509056				XrPt509296
XrPt509060				XrPt509302
XrPt509063				XrPt509306
XrPt509071				XrPt509309
XrPt509076				XrPt509310
XrPt509080				XrPt509314
XrPt509081				XrPt509333
XrPt509085				XrPt509335
XrPt509091				XrPt509343
XrPt509093				XrPt509351
XrPt509095				XrPt509353
XrPt509096				XrPt509362
XrPt509105				XrPt509365
XrPt509107				XrPt509375
XrPt509108				XrPt509381
XrPt509132				XrPt509384
XrPt509141				XrPt509390
XrPt509143				XrPt509392
XrPt509148				XrPt509401
XrPt509165				XrPt509402
XrPt509167				XrPt509422
XrPt509173				XrPt509424
XrPt509174				XrPt509431
XrPt509179				XrPt509439
XrPt509183				XrPt509441
XrPt509184				XrPt509447
XrPt509188				XrPt509448
XrPt509191				XrPt509450
XrPt509193				XrPt509453
XrPt509205				XrPt509457
XrPt509206				XrPt509474
XrPt509209				XrPt509475
XrPt509227				XrPt509479
XrPt509240				XrPt509495
XrPt509243				XrPt509498
XrPt509245				XrPt509500
XrPt509246				XrPt509518
XrPt509255				XrPt509519
XrPt509257				XrPt509538
XrPt509260				XrPt509540
XrPt509268				XrPt509541
XrPt509271				XrPt509549
XrPt509276				XrPt509550
XrPt509284				XrPt509554
XrPt509296				XrPt509573
XrPt509302				XrPt509584
XrPt509306				XrPt509592
XrPt509309				XrPt509598
XrPt509310				XrPt509607
XrPt509314				XrPt509614
XrPt509330				XrPt509615
XrPt509333				XrPt509617
XrPt509335				XrPt509622
XrPt509343				XrPt509627
XrPt509350				XrPt509631
XrPt509351				XrPt509632
XrPt509353				XrPt509636
XrPt509362				XrPt509650
XrPt509365				XrPt509666
XrPt509375				XrPt509669
XrPt509381				XrPt509675
XrPt509384				XrPt509676
XrPt509390				XrPt509677
XrPt509392				XrPt509690
XrPt509401				XrPt509693
XrPt509402				XrPt509704
XrPt509422				XrPt509713
XrPt509424				XrPt509722
XrPt509431				XrPt509724
XrPt509439				XrPt509730
XrPt509441				XrPt509732
XrPt509447				XrPt509733
XrPt509448				XrPt509735
XrPt509450				XrPt63427
XrPt509453				XrPt63437
XrPt509457				XrPt63588
XrPt509474				XrPt63734
XrPt509475				XrPt66443
XrPt509479				XrPt66517
XrPt509495				XrPt66560
XrPt509498				XrPt66614
XrPt509500				XrPt66654
XrPt509501				XrPt66656
XrPt509518				XrPt66674
XrPt509519				Xscm023
XrPt509538				Xscm029
XrPt509540				Xscm041
XrPt509541				Xscm047
XrPt509549				Xscm063
XrPt509550				Xscm095
XrPt509554				Xscm098
XrPt509573				Xscm107
XrPt509584				Xscm127
XrPt509592				Xscm139
XrPt509598				Xscm159
XrPt509607				Xscm162
XrPt509614				Xscm168
XrPt509615				Xscm171
XrPt509617				Xscm172
XrPt509622				Xscm109
XrPt509627				Xscm180
XrPt509631				Xscm043
XrPt509632				Xscm086
XrPt509636				Xscm009
XrPt509650
XrPt509666
XrPt509669
XrPt509675
XrPt509676
XrPt509677
XrPt509690
XrPt509693
XrPt509704
XrPt509713
XrPt509722
XrPt509724
XrPt509727
XrPt509730
XrPt509732
XrPt509733
XrPt509735
XrPt63427
XrPt63437
XrPt63588
XrPt63734
XrPt66443
XrPt66482
XrPt66517
XrPt66560
XrPt66614
XrPt66654
XrPt66656
XrPt66667
XrPt66668
XrPt66674
Xscm023
Xscm029
Xscm041
Xscm047
Xscm063
Xscm095
Xscm098
Xscm107
Xscm127
Xscm139
Xscm159
Xscm162
Xscm168
Xscm171
Xscm172
Xscm109
Xscm180
Xscm043
Xscm086
Xscm009

## Sheet: Populacja K
All segregating markers	Severely skewed markers	Markers unlinked at LOD 3.0 (JoinMap)	Multilocus markers	Markers placed in JoinMap input maps	Markers unlinked at recombination level 0.2 (Multipoint)	Markers removed during control of monotony	Markers retained for consensus mapping
Amy3.2	XrPt115570	XrPt115202	XrPt347528	Amy3.2	XrPt120182	XrPt116543	Amy3.2
TrxL1100	XrPt116247	XrPt115852	XrPt347960	TrxL1100	XrPt344263	XrPt343585	TrxL1100
Xapr1.11	XrPt116910	XrPt116498	XrPt348117	Xapr1.11	XrPt347151	XrPt343904	Xapr1.11
Xapr1.12	XrPt117372	XrPt116727	XrPt348258	Xapr1.12	XrPt347272	XrPt343956	Xapr1.12
Xapr1.20	XrPt119657	XrPt116930	XrPt349430	Xapr1.20	XrPt347763	XrPt344364	Xapr1.20
Xapr2.15	XrPt343400	XrPt119621	XrPt389690	Xapr2.15	XrPt347940	XrPt347186	Xapr2.15
Xapr2.17	XrPt344812	XrPt120376	XrPt389691	Xapr2.17	XrPt372435	XrPt347652	Xapr2.17
Xapr2.21	XrPt345121	XrPt121671	XrPt389793	Xapr2.21	XrPt372662	XrPt347969	Xapr2.21
Xapr2.22	XrPt345966	XrPt344621	XrPt390418	Xapr2.22	XrPt389260	XrPt348042	Xapr2.22
xapr3.12	XrPt346464	XrPt345703	XrPt390532	xapr3.12	XrPt389305	XrPt349151	xapr3.12
xapr3.17	XrPt346650	XrPt346708	XrPt390623	xapr3.17	XrPt389738	XrPt349241	xapr3.17
Xapr5.2	XrPt346881	XrPt346813	XrPt398567	Xapr5.2	XrPt389765	XrPt389473	Xapr5.2
Xapr5.20	XrPt347074	XrPt346891	XrPt399303	Xapr5.20	XrPt389772	XrPt389495	Xapr5.20
Xapr5.25	XrPt347356	XrPt346910	XrPt399478	Xapr5.25	XrPt389882	XrPt389627	Xapr5.25
Xapr5.70	XrPt348007	XrPt346960	XrPt399636	Xapr5.70	XrPt389946	XrPt389670	Xapr5.70
Xapr6.23	XrPt349283	XrPt347340	XrPt399811	Xapr6.23	XrPt389976	XrPt389750	Xapr6.23
Xapr7.27	XrPt349362	XrPt347607	XrPt399884	Xapr7.27	XrPt390135	XrPt390223	Xapr7.27
Xapr7.28	XrPt389293	XrPt347661	XrPt400180	Xapr7.28	XrPt390173	XrPt390279	Xapr7.28
Xapr7.31	XrPt389588	XrPt389306	XrPt400199	Xapr7.31	XrPt390235	XrPt390362	Xapr7.31
Xapr7.32	XrPt389683	XrPt389648	XrPt400243	Xapr7.32	XrPt390563	XrPt390597	Xapr7.32
Xapr7.34	XrPt389703	XrPt389656	XrPt400245	Xapr7.34	XrPt390612	XrPt398579	Xapr7.34
Xapr7.35	XrPt389717	XrPt389693	XrPt400344	Xapr7.35	XrPt390655	XrPt398599	Xapr7.35
Xapr7.5	XrPt389728	XrPt389754	XrPt400760	Xapr7.5	XrPt398487	XrPt398672	Xapr7.5
Xapr7.70	XrPt389730	XrPt389770	XrPt400796	Xapr7.70	XrPt398587	XrPt398817	Xapr7.70
Xapr7.72	XrPt389731	XrPt389776	XrPt400954	Xapr7.72	XrPt399421	XrPt399264	Xapr7.72
Xapr7.74	XrPt389883	XrPt389863	XrPt400988	Xapr7.74	XrPt399613	XrPt399397	Xapr7.74
Xapr7.75	XrPt389895	XrPt389941	XrPt401471	Xapr7.75	XrPt399642	XrPt399434	Xapr7.75
Xbcd304	XrPt390017	XrPt389963	XrPt401484	Xbcd304	XrPt399745	XrPt399481	Xbcd304
Xbcd512L250	XrPt390180	XrPt389977	XrPt401704	Xbcd512L250	XrPt399985	XrPt399726	Xbcd512L250
Xcmwg660L1100	XrPt390199	XrPt390161	XrPt401972	Xcmwg660L1100	XrPt400106	XrPt399764	Xcmwg660L1100
Xopo07	XrPt390238	XrPt390252	XrPt402004	Xopo7	XrPt400173	XrPt399869	Xopo7
Xopq4L578	XrPt390338	XrPt390442	XrPt411005	Xopq4L578	XrPt400279	XrPt399973	Xopq4L578
Xpsr106.1L350	XrPt390369	XrPt390448	XrPt411148	Xpsr106.1L350	XrPt400301	XrPt400003	Xpsr106.1L350
Xpsr115L219	XrPt390380	XrPt390592	XrPt505349	Xpsr115L219	XrPt400339	XrPt400008	Xpsr115L219
Xpsr119L1000	XrPt390396	XrPt390677	XrPt505772	Xpsr119L1000	XrPt400392	XrPt400009	Xpsr119L1000
Xpsr130L220	XrPt390423	XrPt390719	XrPt505867	Xpsr130L220	XrPt400476	XrPt400035	Xpsr130L220
Xpsr131L350	XrPt390501	XrPt390738	XrPt506989	Xpsr131L350	XrPt400536	XrPt400225	Xpsr131L350
Xpsr148	XrPt390586	XrPt398526	XrPt507120	Xpsr148	XrPt400608	XrPt400237	Xpsr148
Xpsr454L1000	XrPt398497	XrPt398668	XrPt507348	Xpsr454L1000	XrPt400789	XrPt400297	Xpsr454L1000
Xpsr598L206	XrPt398644	XrPt398700	XrPt507452	Xpsr598L206	XrPt400903	XrPt400348	Xpsr598L206
Xpsr754L218	XrPt398690	XrPt398805	XrPt507528	Xpsr754L218	XrPt401107	XrPt400363	Xpsr754L218
Xpsr928L450	XrPt398748	XrPt399304	XrPt507590	Xpsr928L450	XrPt401256	XrPt400365	Xpsr928L450
XrPt115202	XrPt398766	XrPt399387	XrPt507970	XrPt115379	XrPt401394	XrPt400419	XrPt115379
XrPt115379	XrPt398831	XrPt399396	XrPt508018	XrPt115814	XrPt401449	XrPt400606	XrPt115814
XrPt115570	XrPt399261	XrPt399514	XrPt508408	XrPt116080	XrPt401478	XrPt400783	XrPt116080
XrPt115814	XrPt399307	XrPt399648	XrPt508786	XrPt116220	XrPt401592	XrPt400878	XrPt116220
XrPt115852	XrPt399427	XrPt399684	XrPt508934	XrPt116273	XrPt401709	XrPt400986	XrPt116273
XrPt116080	XrPt399529	XrPt399763	XrPt509356	XrPt116405	XrPt401714	XrPt401110	XrPt116405
XrPt116220	XrPt399559	XrPt399797	XrPt509443	XrPt116543	XrPt401817	XrPt401225	XrPt116665
XrPt116247	XrPt399568	XrPt400020	XrPt509657	XrPt116665	XrPt401977	XrPt401275	XrPt116686
XrPt116273	XrPt399603	XrPt400068	XrPt63626	XrPt116686	XrPt402280	XrPt401563	XrPt117080
XrPt116405	XrPt399607	XrPt400257		XrPt117080	XrPt402365	XrPt401565	XrPt117100
XrPt116498	XrPt399610	XrPt400337		XrPt117100	XrPt402420	XrPt401682	XrPt117257
XrPt116543	XrPt399621	XrPt400510		XrPt117257	XrPt402545	XrPt401721	XrPt117275
XrPt116665	XrPt399644	XrPt400546		XrPt117275	XrPt410897	XrPt401751	XrPt117324
XrPt116686	XrPt399740	XrPt400704		XrPt117324	XrPt411141	XrPt401851	XrPt119594
XrPt116727	XrPt399742	XrPt400815		XrPt119594	XrPt411228	XrPt401880	XrPt119718
XrPt116910	XrPt399774	XrPt400820		XrPt119718	XrPt411349	XrPt401908	XrPt119852
XrPt116930	XrPt399832	XrPt400840		XrPt119852	XrPt411373	XrPt402172	XrPt119858
XrPt117080	XrPt399876	XrPt400907		XrPt119858	XrPt505165	XrPt402214	XrPt120224
XrPt117100	XrPt399945	XrPt400934		XrPt120182	XrPt505317	XrPt402256	XrPt120605
XrPt117257	XrPt400004	XrPt400980		XrPt120224	XrPt505383	XrPt402366	XrPt120754
XrPt117275	XrPt400018	XrPt400981		XrPt120605	XrPt505465	XrPt402377	XrPt121158
XrPt117324	XrPt400090	XrPt401099		XrPt120754	XrPt505596	XrPt402430	XrPt121163
XrPt117372	XrPt400185	XrPt401156		XrPt121158	XrPt505642	XrPt402532	XrPt121347
XrPt119594	XrPt400938	XrPt401173		XrPt121163	XrPt506200	XrPt402558	XrPt121400
XrPt119621	XrPt400940	XrPt401204		XrPt121347	XrPt506220	XrPt402651	XrPt121465
XrPt119657	XrPt401047	XrPt401345		XrPt121400	XrPt506851	XrPt402657	XrPt343658
XrPt119718	XrPt401146	XrPt401456		XrPt121465	XrPt507147	XrPt410877	XrPt343849
XrPt119852	XrPt401199	XrPt401462		XrPt343585	XrPt507463	XrPt411270	XrPt343859
XrPt119858	XrPt401215	XrPt401481		XrPt343658	XrPt507552	XrPt411294	XrPt343891
XrPt120182	XrPt401282	XrPt401589		XrPt343849	XrPt507671	XrPt411469	XrPt343920
XrPt120224	XrPt401344	XrPt401636		XrPt343859	XrPt507906	XrPt505227	XrPt344175
XrPt120376	XrPt401448	XrPt401917		XrPt343891	XrPt509245	XrPt505429	XrPt344347
XrPt120605	XrPt401453	XrPt402234		XrPt343904	XrPt509482	XrPt505577	XrPt344425
XrPt120754	XrPt401455	XrPt402419		XrPt343920	XrPt509558	XrPt505655	XrPt344764
XrPt121158	XrPt401469	XrPt402442		XrPt343956	XrPt509626	XrPt505693	XrPt344792
XrPt121163	XrPt401530	XrPt402471		XrPt344175		XrPt505767	XrPt344800
XrPt121347	XrPt401762	XrPt402551		XrPt344263		XrPt505973	XrPt344894
XrPt121400	XrPt401884	XrPt402575		XrPt344347		XrPt506130	XrPt345057
XrPt121465	XrPt401941	XrPt402647		XrPt344364		XrPt506131	XrPt345110
XrPt121671	XrPt401953	XrPt410768		XrPt344425		XrPt506202	XrPt345491
XrPt343400	XrPt402074	XrPt410770		XrPt344764		XrPt506375	XrPt345565
XrPt343585	XrPt402361	XrPt410777		XrPt344792		XrPt506440	XrPt345840
XrPt343658	XrPt402372	XrPt410818		XrPt344800		XrPt506536	XrPt346074
XrPt343849	XrPt402456	XrPt410909		XrPt344894		XrPt506565	XrPt346084
XrPt343859	XrPt402646	XrPt410928		XrPt345057		XrPt506688	XrPt346094
XrPt343891	XrPt410888	XrPt411002		XrPt345110		XrPt506698	XrPt346120
XrPt343904	XrPt410894	XrPt411006		XrPt345491		XrPt506854	XrPt346184
XrPt343920	XrPt410927	XrPt411019		XrPt345565		XrPt506860	XrPt346259
XrPt343956	XrPt411010	XrPt411095		XrPt345840		XrPt506885	XrPt346381
XrPt344175	XrPt411207	XrPt411197		XrPt346074		XrPt507040	XrPt346454
XrPt344263	XrPt411291	XrPt411210		XrPt346084		XrPt507053	XrPt346517
XrPt344347	XrPt411470	XrPt411303		XrPt346094		XrPt507090	XrPt346519
XrPt344364	XrPt411501	XrPt411314		XrPt346120		XrPt507098	XrPt346583
XrPt344425	XrPt505189	XrPt411354		XrPt346184		XrPt507125	XrPt346641
XrPt344621	XrPt505260	XrPt411419		XrPt346259		XrPt507171	XrPt346643
XrPt344764	XrPt505263	XrPt411450		XrPt346381		XrPt507373	XrPt346672
XrPt344792	XrPt505353	XrPt411453		XrPt346454		XrPt507459	XrPt346676
XrPt344800	XrPt505367	XrPt505181		XrPt346517		XrPt507500	XrPt346701
XrPt344812	XrPt505368	XrPt505326		XrPt346519		XrPt507664	XrPt346703
XrPt344894	XrPt505385	XrPt505334		XrPt346583		XrPt507877	XrPt346713
XrPt345057	XrPt505408	XrPt505364		XrPt346641		XrPt507884	XrPt346745
XrPt345110	XrPt505415	XrPt505404		XrPt346643		XrPt508111	XrPt346760
XrPt345121	XrPt505508	XrPt505604		XrPt346672		XrPt508164	XrPt346779
XrPt345491	XrPt505513	XrPt505775		XrPt346676		XrPt508166	XrPt346781
XrPt345565	XrPt505663	XrPt505840		XrPt346701		XrPt508197	XrPt346782
XrPt345703	XrPt505780	XrPt505904		XrPt346703		XrPt508266	XrPt346784
XrPt345840	XrPt505824	XrPt506007		XrPt346713		XrPt508364	XrPt346828
XrPt345966	XrPt505858	XrPt506008		XrPt346745		XrPt508370	XrPt346862
XrPt346074	XrPt505865	XrPt506219		XrPt346760		XrPt508375	XrPt346872
XrPt346084	XrPt505907	XrPt506227		XrPt346779		XrPt508385	XrPt346889
XrPt346094	XrPt506012	XrPt506252		XrPt346781		XrPt508420	XrPt346894
XrPt346120	XrPt506165	XrPt506326		XrPt346782		XrPt508501	XrPt346896
XrPt346184	XrPt506198	XrPt506332		XrPt346784		XrPt508594	XrPt346921
XrPt346259	XrPt506209	XrPt506381		XrPt346828		XrPt508625	XrPt346933
XrPt346381	XrPt506256	XrPt506410		XrPt346862		XrPt508680	XrPt346940
XrPt346454	XrPt506368	XrPt506416		XrPt346872		XrPt508692	XrPt346964
XrPt346464	XrPt506384	XrPt506527		XrPt346889		XrPt508713	XrPt346969
XrPt346517	XrPt506406	XrPt506612		XrPt346894		XrPt508761	XrPt346981
XrPt346519	XrPt506431	XrPt506614		XrPt346896		XrPt508768	XrPt347005
XrPt346583	XrPt506477	XrPt506621		XrPt346921		XrPt508834	XrPt347047
XrPt346641	XrPt506494	XrPt506704		XrPt346933		XrPt508879	XrPt347076
XrPt346643	XrPt506760	XrPt506706		XrPt346940		XrPt508925	XrPt347105
XrPt346650	XrPt506761	XrPt506748		XrPt346964		XrPt509076	XrPt347114
XrPt346672	XrPt506815	XrPt506758		XrPt346969		XrPt509126	XrPt347125
XrPt346676	XrPt506882	XrPt506788		XrPt346981		XrPt509141	XrPt347149
XrPt346701	XrPt506937	XrPt506808		XrPt347005		XrPt509142	XrPt347172
XrPt346703	XrPt507058	XrPt506886		XrPt347047		XrPt509266	XrPt347195
XrPt346708	XrPt507085	XrPt506940		XrPt347076		XrPt509272	XrPt347203
XrPt346713	XrPt507126	XrPt506945		XrPt347105		XrPt509298	XrPt347235
XrPt346745	XrPt507127	XrPt507030		XrPt347114		XrPt509339	XrPt347246
XrPt346760	XrPt507154	XrPt507034		XrPt347125		XrPt509406	XrPt347256
XrPt346779	XrPt507180	XrPt507056		XrPt347149		XrPt509485	XrPt347257
XrPt346781	XrPt507190	XrPt507074		XrPt347151		XrPt509491	XrPt347301
XrPt346782	XrPt507205	XrPt507251		XrPt347172		XrPt509534	XrPt347323
XrPt346784	XrPt507258	XrPt507266		XrPt347186		XrPt509597	XrPt347325
XrPt346813	XrPt507327	XrPt507314		XrPt347195		XrPt509680	XrPt347390
XrPt346828	XrPt507371	XrPt507378		XrPt347203		XrPt509733	XrPt347413
XrPt346862	XrPt507374	XrPt507428		XrPt347235		XrPt66612	XrPt347574
XrPt346872	XrPt507383	XrPt507429		XrPt347246		XrPt66614	XrPt347590
XrPt346881	XrPt507394	XrPt507479		XrPt347256			XrPt347640
XrPt346889	XrPt507395	XrPt507486		XrPt347257			XrPt347726
XrPt346891	XrPt507401	XrPt507492		XrPt347272			XrPt347770
XrPt346894	XrPt507446	XrPt507570		XrPt347301			XrPt347784
XrPt346896	XrPt507534	XrPt507599		XrPt347323			XrPt347800
XrPt346910	XrPt507581	XrPt507622		XrPt347325			XrPt347831
XrPt346921	XrPt507600	XrPt507649		XrPt347390			XrPt347871
XrPt346933	XrPt507609	XrPt507653		XrPt347413			XrPt348128
XrPt346940	XrPt507670	XrPt507685		XrPt347574			XrPt348182
XrPt346960	XrPt507737	XrPt507774		XrPt347590			XrPt348234
XrPt346964	XrPt507767	XrPt507782		XrPt347640			XrPt348262
XrPt346969	XrPt507776	XrPt507786		XrPt347652			XrPt348374
XrPt346981	XrPt507784	XrPt507880		XrPt347726			XrPt348380
XrPt347005	XrPt507854	XrPt507938		XrPt347763			XrPt348395
XrPt347047	XrPt507882	XrPt507952		XrPt347770			XrPt348431
XrPt347074	XrPt507930	XrPt507957		XrPt347784			XrPt348507
XrPt347076	XrPt507996	XrPt507968		XrPt347800			XrPt348529
XrPt347105	XrPt508013	XrPt507978		XrPt347831			XrPt348564
XrPt347114	XrPt508036	XrPt508087		XrPt347871			XrPt348622
XrPt347125	XrPt508042	XrPt508216		XrPt347940			XrPt348648
XrPt347149	XrPt508187	XrPt508278		XrPt347969			XrPt348688
XrPt347151	XrPt508286	XrPt508288		XrPt348042			XrPt348736
XrPt347172	XrPt508631	XrPt508389		XrPt348128			XrPt348754
XrPt347186	XrPt508659	XrPt508400		XrPt348182			XrPt349063
XrPt347195	XrPt508741	XrPt508543		XrPt348234			XrPt349181
XrPt347203	XrPt508767	XrPt508552		XrPt348262			XrPt349205
XrPt347235	XrPt508776	XrPt508567		XrPt348374			XrPt349249
XrPt347246	XrPt508811	XrPt508614		XrPt348380			XrPt349281
XrPt347256	XrPt508870	XrPt508824		XrPt348395			XrPt349332
XrPt347257	XrPt508873	XrPt508869		XrPt348431			XrPt349351
XrPt347272	XrPt508887	XrPt508949		XrPt348507			XrPt372403
XrPt347301	XrPt508894	XrPt508968		XrPt348529			XrPt372689
XrPt347323	XrPt509031	XrPt509017		XrPt348564			XrPt372720
XrPt347325	XrPt509105	XrPt509027		XrPt348622			XrPt389283
XrPt347340	XrPt509238	XrPt509070		XrPt348648			XrPt389304
XrPt347356	XrPt509246	XrPt509094		XrPt348688			XrPt389307
XrPt347390	XrPt509294	XrPt509119		XrPt348736			XrPt389311
XrPt347413	XrPt509328	XrPt509136		XrPt348754			XrPt389313
XrPt347528	XrPt509381	XrPt509138		XrPt349063			XrPt389322
XrPt347574	XrPt509556	XrPt509223		XrPt349151			XrPt389327
XrPt347590	XrPt509584	XrPt509232		XrPt349181			XrPt389332
XrPt347607	XrPt509614	XrPt509271		XrPt349205			XrPt389342
XrPt347640	XrPt509632	XrPt509291		XrPt349241			XrPt389350
XrPt347652	XrPt509668	XrPt509327		XrPt349249			XrPt389355
XrPt347661	XrPt509732	XrPt509386		XrPt349281			XrPt389374
XrPt347726		XrPt509409		XrPt349332			XrPt389384
XrPt347763		XrPt509468		XrPt349351			XrPt389385
XrPt347770		XrPt509509		XrPt372403			XrPt389391
XrPt347784		XrPt509547		XrPt372435			XrPt389394
XrPt347800		XrPt509554		XrPt372662			XrPt389395
XrPt347831		XrPt509560		XrPt372689			XrPt389403
XrPt347871		XrPt509566		XrPt372720			XrPt389413
XrPt347940		XrPt509616		XrPt389260			XrPt389414
XrPt347960		XrPt509617		XrPt389283			XrPt389437
XrPt347969		XrPt509625		XrPt389304			XrPt389438
XrPt348007		XrPt509636		XrPt389305			XrPt389448
XrPt348042		XrPt509687		XrPt389307			XrPt389455
XrPt348117		XrPt509695		XrPt389311			XrPt389457
XrPt348128		XrPt509706		XrPt389313			XrPt389469
XrPt348182		XrPt509724		XrPt389322			XrPt389472
XrPt348234		XrPt509728		XrPt389327			XrPt389500
XrPt348258		XrPt63437		XrPt389332			XrPt389501
XrPt348262				XrPt389342			XrPt389511
XrPt348374				XrPt389350			XrPt389515
XrPt348380				XrPt389355			XrPt389519
XrPt348395				XrPt389374			XrPt389538
XrPt348431				XrPt389384			XrPt389545
XrPt348507				XrPt389385			XrPt389569
XrPt348529				XrPt389391			XrPt389590
XrPt348564				XrPt389394			XrPt389593
XrPt348622				XrPt389395			XrPt389598
XrPt348648				XrPt389403			XrPt389607
XrPt348688				XrPt389413			XrPt389608
XrPt348736				XrPt389414			XrPt389611
XrPt348754				XrPt389437			XrPt389621
XrPt349063				XrPt389438			XrPt389628
XrPt349151				XrPt389448			XrPt389640
XrPt349181				XrPt389455			XrPt389649
XrPt349205				XrPt389457			XrPt389652
XrPt349241				XrPt389469			XrPt389653
XrPt349249				XrPt389472			XrPt389664
XrPt349281				XrPt389473			XrPt389665
XrPt349283				XrPt389495			XrPt389678
XrPt349332				XrPt389500			XrPt389708
XrPt349351				XrPt389501			XrPt389711
XrPt349362				XrPt389511			XrPt389714
XrPt349430				XrPt389515			XrPt389745
XrPt372403				XrPt389519			XrPt389759
XrPt372435				XrPt389538			XrPt389763
XrPt372662				XrPt389545			XrPt389785
XrPt372689				XrPt389569			XrPt389803
XrPt372720				XrPt389590			XrPt389812
XrPt389260				XrPt389593			XrPt389838
XrPt389283				XrPt389598			XrPt389858
XrPt389293				XrPt389607			XrPt389872
XrPt389304				XrPt389608			XrPt389887
XrPt389305				XrPt389611			XrPt389921
XrPt389306				XrPt389621			XrPt389922
XrPt389307				XrPt389627			XrPt389926
XrPt389311				XrPt389628			XrPt389930
XrPt389313				XrPt389640			XrPt389935
XrPt389322				XrPt389649			XrPt389952
XrPt389327				XrPt389652			XrPt389953
XrPt389332				XrPt389653			XrPt389959
XrPt389342				XrPt389664			XrPt389969
XrPt389350				XrPt389665			XrPt389973
XrPt389355				XrPt389670			XrPt389980
XrPt389374				XrPt389678			XrPt389987
XrPt389384				XrPt389708			XrPt389991
XrPt389385				XrPt389711			XrPt390002
XrPt389391				XrPt389714			XrPt390010
XrPt389394				XrPt389738			XrPt390016
XrPt389395				XrPt389745			XrPt390020
XrPt389403				XrPt389750			XrPt390051
XrPt389413				XrPt389759			XrPt390052
XrPt389414				XrPt389763			XrPt390055
XrPt389437				XrPt389765			XrPt390083
XrPt389438				XrPt389772			XrPt390091
XrPt389448				XrPt389785			XrPt390093
XrPt389455				XrPt389803			XrPt390107
XrPt389457				XrPt389812			XrPt390144
XrPt389469				XrPt389838			XrPt390151
XrPt389472				XrPt389858			XrPt390153
XrPt389473				XrPt389872			XrPt390157
XrPt389495				XrPt389882			XrPt390177
XrPt389500				XrPt389887			XrPt390191
XrPt389501				XrPt389921			XrPt390218
XrPt389511				XrPt389922			XrPt390228
XrPt389515				XrPt389926			XrPt390242
XrPt389519				XrPt389930			XrPt390261
XrPt389538				XrPt389935			XrPt390262
XrPt389545				XrPt389946			XrPt390263
XrPt389569				XrPt389952			XrPt390264
XrPt389588				XrPt389953			XrPt390268
XrPt389590				XrPt389959			XrPt390276
XrPt389593				XrPt389969			XrPt390281
XrPt389598				XrPt389973			XrPt390283
XrPt389607				XrPt389976			XrPt390318
XrPt389608				XrPt389980			XrPt390321
XrPt389611				XrPt389987			XrPt390324
XrPt389621				XrPt389991			XrPt390325
XrPt389627				XrPt390002			XrPt390335
XrPt389628				XrPt390010			XrPt390337
XrPt389640				XrPt390016			XrPt390360
XrPt389648				XrPt390020			XrPt390368
XrPt389649				XrPt390051			XrPt390375
XrPt389652				XrPt390052			XrPt390381
XrPt389653				XrPt390055			XrPt390402
XrPt389656				XrPt390083			XrPt390409
XrPt389664				XrPt390091			XrPt390420
XrPt389665				XrPt390093			XrPt390421
XrPt389670				XrPt390107			XrPt390429
XrPt389678				XrPt390135			XrPt390449
XrPt389683				XrPt390144			XrPt390497
XrPt389690				XrPt390151			XrPt390500
XrPt389691				XrPt390153			XrPt390505
XrPt389693				XrPt390157			XrPt390510
XrPt389703				XrPt390173			XrPt390512
XrPt389708				XrPt390177			XrPt390516
XrPt389711				XrPt390191			XrPt390526
XrPt389714				XrPt390218			XrPt390527
XrPt389717				XrPt390223			XrPt390549
XrPt389728				XrPt390228			XrPt390550
XrPt389730				XrPt390235			XrPt390554
XrPt389731				XrPt390242			XrPt390565
XrPt389738				XrPt390261			XrPt390568
XrPt389745				XrPt390262			XrPt390571
XrPt389750				XrPt390263			XrPt390590
XrPt389754				XrPt390264			XrPt390619
XrPt389759				XrPt390268			XrPt390636
XrPt389763				XrPt390276			XrPt390649
XrPt389765				XrPt390279			XrPt390658
XrPt389770				XrPt390281			XrPt390674
XrPt389772				XrPt390283			XrPt390680
XrPt389776				XrPt390318			XrPt390684
XrPt389785				XrPt390321			XrPt390686
XrPt389793				XrPt390324			XrPt390688
XrPt389803				XrPt390325			XrPt390694
XrPt389812				XrPt390335			XrPt390710
XrPt389838				XrPt390337			XrPt390724
XrPt389858				XrPt390360			XrPt390749
XrPt389863				XrPt390362			XrPt390750
XrPt389872				XrPt390368			XrPt390763
XrPt389882				XrPt390375			XrPt390776
XrPt389883				XrPt390381			XrPt390787
XrPt389887				XrPt390402			XrPt398480
XrPt389895				XrPt390409			XrPt398489
XrPt389921				XrPt390420			XrPt398502
XrPt389922				XrPt390421			XrPt398504
XrPt389926				XrPt390429			XrPt398509
XrPt389930				XrPt390449			XrPt398519
XrPt389935				XrPt390497			XrPt398525
XrPt389941				XrPt390500			XrPt398540
XrPt389946				XrPt390505			XrPt398572
XrPt389952				XrPt390510			XrPt398573
XrPt389953				XrPt390512			XrPt398576
XrPt389959				XrPt390516			XrPt398585
XrPt389963				XrPt390526			XrPt398593
XrPt389969				XrPt390527			XrPt398602
XrPt389973				XrPt390549			XrPt398616
XrPt389976				XrPt390550			XrPt398651
XrPt389977				XrPt390554			XrPt398653
XrPt389980				XrPt390563			XrPt398654
XrPt389987				XrPt390565			XrPt398656
XrPt389991				XrPt390568			XrPt398666
XrPt390002				XrPt390571			XrPt398685
XrPt390010				XrPt390590			XrPt398691
XrPt390016				XrPt390597			XrPt398692
XrPt390017				XrPt390612			XrPt398694
XrPt390020				XrPt390619			XrPt398695
XrPt390051				XrPt390636			XrPt398697
XrPt390052				XrPt390649			XrPt398699
XrPt390055				XrPt390655			XrPt398711
XrPt390083				XrPt390658			XrPt398716
XrPt390091				XrPt390674			XrPt398729
XrPt390093				XrPt390680			XrPt398731
XrPt390107				XrPt390684			XrPt398734
XrPt390135				XrPt390686			XrPt398738
XrPt390144				XrPt390688			XrPt398747
XrPt390151				XrPt390694			XrPt398750
XrPt390153				XrPt390710			XrPt398754
XrPt390157				XrPt390724			XrPt398763
XrPt390161				XrPt390749			XrPt398769
XrPt390173				XrPt390750			XrPt398777
XrPt390177				XrPt390763			XrPt398786
XrPt390180				XrPt390776			XrPt398797
XrPt390191				XrPt390787			XrPt398798
XrPt390199				XrPt398480			XrPt398800
XrPt390218				XrPt398487			XrPt398813
XrPt390223				XrPt398489			XrPt398816
XrPt390228				XrPt398502			XrPt398818
XrPt390235				XrPt398504			XrPt398824
XrPt390238				XrPt398509			XrPt398841
XrPt390242				XrPt398519			XrPt398851
XrPt390252				XrPt398525			XrPt398853
XrPt390261				XrPt398540			XrPt399245
XrPt390262				XrPt398572			XrPt399246
XrPt390263				XrPt398573			XrPt399265
XrPt390264				XrPt398576			XrPt399269
XrPt390268				XrPt398579			XrPt399271
XrPt390276				XrPt398585			XrPt399275
XrPt390279				XrPt398587			XrPt399280
XrPt390281				XrPt398593			XrPt399301
XrPt390283				XrPt398599			XrPt399306
XrPt390318				XrPt398602			XrPt399311
XrPt390321				XrPt398616			XrPt399316
XrPt390324				XrPt398651			XrPt399325
XrPt390325				XrPt398653			XrPt399333
XrPt390335				XrPt398654			XrPt399365
XrPt390337				XrPt398656			XrPt399379
XrPt390338				XrPt398666			XrPt399390
XrPt390360				XrPt398672			XrPt399399
XrPt390362				XrPt398685			XrPt399424
XrPt390368				XrPt398691			XrPt399445
XrPt390369				XrPt398692			XrPt399452
XrPt390375				XrPt398694			XrPt399462
XrPt390380				XrPt398695			XrPt399482
XrPt390381				XrPt398697			XrPt399497
XrPt390396				XrPt398699			XrPt399503
XrPt390402				XrPt398711			XrPt399506
XrPt390409				XrPt398716			XrPt399520
XrPt390418				XrPt398729			XrPt399540
XrPt390420				XrPt398731			XrPt399580
XrPt390421				XrPt398734			XrPt399594
XrPt390423				XrPt398738			XrPt399609
XrPt390429				XrPt398747			XrPt399627
XrPt390442				XrPt398750			XrPt399638
XrPt390448				XrPt398754			XrPt399651
XrPt390449				XrPt398763			XrPt399673
XrPt390497				XrPt398769			XrPt399683
XrPt390500				XrPt398777			XrPt399696
XrPt390501				XrPt398786			XrPt399701
XrPt390505				XrPt398797			XrPt399703
XrPt390510				XrPt398798			XrPt399714
XrPt390512				XrPt398800			XrPt399716
XrPt390516				XrPt398813			XrPt399732
XrPt390526				XrPt398816			XrPt399769
XrPt390527				XrPt398817			XrPt399771
XrPt390532				XrPt398818			XrPt399783
XrPt390549				XrPt398824			XrPt399784
XrPt390550				XrPt398841			XrPt399788
XrPt390554				XrPt398851			XrPt399791
XrPt390563				XrPt398853			XrPt399800
XrPt390565				XrPt399245			XrPt399809
XrPt390568				XrPt399246			XrPt399821
XrPt390571				XrPt399264			XrPt399830
XrPt390586				XrPt399265			XrPt399834
XrPt390590				XrPt399269			XrPt399840
XrPt390592				XrPt399271			XrPt399845
XrPt390597				XrPt399275			XrPt399848
XrPt390612				XrPt399280			XrPt399878
XrPt390619				XrPt399301			XrPt399887
XrPt390623				XrPt399306			XrPt399895
XrPt390636				XrPt399311			XrPt399922
XrPt390649				XrPt399316			XrPt399930
XrPt390655				XrPt399325			XrPt399937
XrPt390658				XrPt399333			XrPt399946
XrPt390674				XrPt399365			XrPt399947
XrPt390677				XrPt399379			XrPt399954
XrPt390680				XrPt399390			XrPt399979
XrPt390684				XrPt399397			XrPt399980
XrPt390686				XrPt399399			XrPt399989
XrPt390688				XrPt399421			XrPt399991
XrPt390694				XrPt399424			XrPt399994
XrPt390710				XrPt399434			XrPt400005
XrPt390719				XrPt399445			XrPt400016
XrPt390724				XrPt399452			XrPt400030
XrPt390738				XrPt399462			XrPt400036
XrPt390749				XrPt399481			XrPt400057
XrPt390750				XrPt399482			XrPt400060
XrPt390763				XrPt399497			XrPt400064
XrPt390776				XrPt399503			XrPt400070
XrPt390787				XrPt399506			XrPt400127
XrPt398480				XrPt399520			XrPt400135
XrPt398487				XrPt399540			XrPt400138
XrPt398489				XrPt399580			XrPt400157
XrPt398497				XrPt399594			XrPt400158
XrPt398502				XrPt399609			XrPt400177
XrPt398504				XrPt399613			XrPt400192
XrPt398509				XrPt399627			XrPt400194
XrPt398519				XrPt399638			XrPt400196
XrPt398525				XrPt399642			XrPt400205
XrPt398526				XrPt399651			XrPt400210
XrPt398540				XrPt399673			XrPt400211
XrPt398567				XrPt399683			XrPt400217
XrPt398572				XrPt399696			XrPt400221
XrPt398573				XrPt399701			XrPt400232
XrPt398576				XrPt399703			XrPt400239
XrPt398579				XrPt399714			XrPt400252
XrPt398585				XrPt399716			XrPt400264
XrPt398587				XrPt399726			XrPt400273
XrPt398593				XrPt399732			XrPt400276
XrPt398599				XrPt399745			XrPt400290
XrPt398602				XrPt399764			XrPt400308
XrPt398616				XrPt399769			XrPt400310
XrPt398644				XrPt399771			XrPt400319
XrPt398651				XrPt399783			XrPt400330
XrPt398653				XrPt399784			XrPt400334
XrPt398654				XrPt399788			XrPt400338
XrPt398656				XrPt399791			XrPt400358
XrPt398666				XrPt399800			XrPt400368
XrPt398668				XrPt399809			XrPt400377
XrPt398672				XrPt399821			XrPt400398
XrPt398685				XrPt399830			XrPt400424
XrPt398690				XrPt399834			XrPt400433
XrPt398691				XrPt399840			XrPt400444
XrPt398692				XrPt399845			XrPt400450
XrPt398694				XrPt399848			XrPt400461
XrPt398695				XrPt399869			XrPt400475
XrPt398697				XrPt399878			XrPt400480
XrPt398699				XrPt399887			XrPt400484
XrPt398700				XrPt399895			XrPt400488
XrPt398711				XrPt399922			XrPt400498
XrPt398716				XrPt399930			XrPt400509
XrPt398729				XrPt399937			XrPt400520
XrPt398731				XrPt399946			XrPt400525
XrPt398734				XrPt399947			XrPt400535
XrPt398738				XrPt399954			XrPt400537
XrPt398747				XrPt399973			XrPt400538
XrPt398748				XrPt399979			XrPt400550
XrPt398750				XrPt399980			XrPt400565
XrPt398754				XrPt399985			XrPt400572
XrPt398763				XrPt399989			XrPt400585
XrPt398766				XrPt399991			XrPt400648
XrPt398769				XrPt399994			XrPt400701
XrPt398777				XrPt400003			XrPt400702
XrPt398786				XrPt400005			XrPt400717
XrPt398797				XrPt400008			XrPt400721
XrPt398798				XrPt400009			XrPt400722
XrPt398800				XrPt400016			XrPt400723
XrPt398805				XrPt400030			XrPt400726
XrPt398813				XrPt400035			XrPt400732
XrPt398816				XrPt400036			XrPt400741
XrPt398817				XrPt400057			XrPt400746
XrPt398818				XrPt400060			XrPt400747
XrPt398824				XrPt400064			XrPt400753
XrPt398831				XrPt400070			XrPt400754
XrPt398841				XrPt400106			XrPt400757
XrPt398851				XrPt400127			XrPt400761
XrPt398853				XrPt400135			XrPt400777
XrPt399245				XrPt400138			XrPt400782
XrPt399246				XrPt400157			XrPt400819
XrPt399261				XrPt400158			XrPt400826
XrPt399264				XrPt400173			XrPt400835
XrPt399265				XrPt400177			XrPt400843
XrPt399269				XrPt400192			XrPt400854
XrPt399271				XrPt400194			XrPt400857
XrPt399275				XrPt400196			XrPt400861
XrPt399280				XrPt400205			XrPt400862
XrPt399301				XrPt400210			XrPt400863
XrPt399303				XrPt400211			XrPt400871
XrPt399304				XrPt400217			XrPt400873
XrPt399306				XrPt400221			XrPt400877
XrPt399307				XrPt400225			XrPt400883
XrPt399311				XrPt400232			XrPt400890
XrPt399316				XrPt400237			XrPt400902
XrPt399325				XrPt400239			XrPt400909
XrPt399333				XrPt400252			XrPt400917
XrPt399365				XrPt400264			XrPt400919
XrPt399379				XrPt400273			XrPt400921
XrPt399387				XrPt400276			XrPt400925
XrPt399390				XrPt400279			XrPt400933
XrPt399396				XrPt400290			XrPt400935
XrPt399397				XrPt400297			XrPt400941
XrPt399399				XrPt400301			XrPt400952
XrPt399421				XrPt400308			XrPt400956
XrPt399424				XrPt400310			XrPt400975
XrPt399427				XrPt400319			XrPt400983
XrPt399434				XrPt400330			XrPt400987
XrPt399445				XrPt400334			XrPt400993
XrPt399452				XrPt400338			XrPt400996
XrPt399462				XrPt400339			XrPt400997
XrPt399478				XrPt400348			XrPt400998
XrPt399481				XrPt400358			XrPt401000
XrPt399482				XrPt400363			XrPt401024
XrPt399497				XrPt400365			XrPt401040
XrPt399503				XrPt400368			XrPt401044
XrPt399506				XrPt400377			XrPt401048
XrPt399514				XrPt400392			XrPt401063
XrPt399520				XrPt400398			XrPt401071
XrPt399529				XrPt400419			XrPt401081
XrPt399540				XrPt400424			XrPt401083
XrPt399559				XrPt400433			XrPt401113
XrPt399568				XrPt400444			XrPt401117
XrPt399580				XrPt400450			XrPt401137
XrPt399594				XrPt400461			XrPt401138
XrPt399603				XrPt400475			XrPt401152
XrPt399607				XrPt400476			XrPt401183
XrPt399609				XrPt400480			XrPt401192
XrPt399610				XrPt400484			XrPt401194
XrPt399613				XrPt400488			XrPt401200
XrPt399621				XrPt400498			XrPt401203
XrPt399627				XrPt400509			XrPt401220
XrPt399636				XrPt400520			XrPt401221
XrPt399638				XrPt400525			XrPt401262
XrPt399642				XrPt400535			XrPt401273
XrPt399644				XrPt400536			XrPt401284
XrPt399648				XrPt400537			XrPt401292
XrPt399651				XrPt400538			XrPt401296
XrPt399673				XrPt400550			XrPt401305
XrPt399683				XrPt400565			XrPt401314
XrPt399684				XrPt400572			XrPt401319
XrPt399696				XrPt400585			XrPt401322
XrPt399701				XrPt400606			XrPt401334
XrPt399703				XrPt400608			XrPt401335
XrPt399714				XrPt400648			XrPt401346
XrPt399716				XrPt400701			XrPt401348
XrPt399726				XrPt400702			XrPt401350
XrPt399732				XrPt400717			XrPt401352
XrPt399740				XrPt400721			XrPt401356
XrPt399742				XrPt400722			XrPt401358
XrPt399745				XrPt400723			XrPt401359
XrPt399763				XrPt400726			XrPt401366
XrPt399764				XrPt400732			XrPt401370
XrPt399769				XrPt400741			XrPt401379
XrPt399771				XrPt400746			XrPt401390
XrPt399774				XrPt400747			XrPt401396
XrPt399783				XrPt400753			XrPt401400
XrPt399784				XrPt400754			XrPt401415
XrPt399788				XrPt400757			XrPt401418
XrPt399791				XrPt400761			XrPt401420
XrPt399797				XrPt400777			XrPt401427
XrPt399800				XrPt400782			XrPt401443
XrPt399809				XrPt400783			XrPt401450
XrPt399811				XrPt400789			XrPt401463
XrPt399821				XrPt400819			XrPt401477
XrPt399830				XrPt400826			XrPt401480
XrPt399832				XrPt400835			XrPt401497
XrPt399834				XrPt400843			XrPt401508
XrPt399840				XrPt400854			XrPt401509
XrPt399845				XrPt400857			XrPt401519
XrPt399848				XrPt400861			XrPt401521
XrPt399869				XrPt400862			XrPt401528
XrPt399876				XrPt400863			XrPt401529
XrPt399878				XrPt400871			XrPt401531
XrPt399884				XrPt400873			XrPt401532
XrPt399887				XrPt400877			XrPt401533
XrPt399895				XrPt400878			XrPt401544
XrPt399922				XrPt400883			XrPt401552
XrPt399930				XrPt400890			XrPt401562
XrPt399937				XrPt400902			XrPt401566
XrPt399945				XrPt400903			XrPt401570
XrPt399946				XrPt400909			XrPt401573
XrPt399947				XrPt400917			XrPt401574
XrPt399954				XrPt400919			XrPt401576
XrPt399973				XrPt400921			XrPt401579
XrPt399979				XrPt400925			XrPt401620
XrPt399980				XrPt400933			XrPt401621
XrPt399985				XrPt400935			XrPt401633
XrPt399989				XrPt400941			XrPt401641
XrPt399991				XrPt400952			XrPt401651
XrPt399994				XrPt400956			XrPt401653
XrPt400003				XrPt400975			XrPt401657
XrPt400004				XrPt400983			XrPt401670
XrPt400005				XrPt400986			XrPt401684
XrPt400008				XrPt400987			XrPt401686
XrPt400009				XrPt400993			XrPt401688
XrPt400016				XrPt400996			XrPt401697
XrPt400018				XrPt400997			XrPt401707
XrPt400020				XrPt400998			XrPt401710
XrPt400030				XrPt401000			XrPt401712
XrPt400035				XrPt401024			XrPt401713
XrPt400036				XrPt401040			XrPt401723
XrPt400057				XrPt401044			XrPt401725
XrPt400060				XrPt401048			XrPt401729
XrPt400064				XrPt401063			XrPt401730
XrPt400068				XrPt401071			XrPt401743
XrPt400070				XrPt401081			XrPt401744
XrPt400090				XrPt401083			XrPt401795
XrPt400106				XrPt401107			XrPt401802
XrPt400127				XrPt401110			XrPt401805
XrPt400135				XrPt401113			XrPt401806
XrPt400138				XrPt401117			XrPt401812
XrPt400157				XrPt401137			XrPt401819
XrPt400158				XrPt401138			XrPt401833
XrPt400173				XrPt401152			XrPt401834
XrPt400177				XrPt401183			XrPt401848
XrPt400180				XrPt401192			XrPt401849
XrPt400185				XrPt401194			XrPt401858
XrPt400192				XrPt401200			XrPt401867
XrPt400194				XrPt401203			XrPt401882
XrPt400196				XrPt401220			XrPt401893
XrPt400199				XrPt401221			XrPt401898
XrPt400205				XrPt401225			XrPt401912
XrPt400210				XrPt401256			XrPt401928
XrPt400211				XrPt401262			XrPt401944
XrPt400217				XrPt401273			XrPt401958
XrPt400221				XrPt401275			XrPt401974
XrPt400225				XrPt401284			XrPt401994
XrPt400232				XrPt401292			XrPt402005
XrPt400237				XrPt401296			XrPt402008
XrPt400239				XrPt401305			XrPt402009
XrPt400243				XrPt401314			XrPt402016
XrPt400245				XrPt401319			XrPt402021
XrPt400252				XrPt401322			XrPt402027
XrPt400257				XrPt401334			XrPt402033
XrPt400264				XrPt401335			XrPt402041
XrPt400273				XrPt401346			XrPt402042
XrPt400276				XrPt401348			XrPt402043
XrPt400279				XrPt401350			XrPt402046
XrPt400290				XrPt401352			XrPt402054
XrPt400297				XrPt401356			XrPt402087
XrPt400301				XrPt401358			XrPt402096
XrPt400308				XrPt401359			XrPt402101
XrPt400310				XrPt401366			XrPt402111
XrPt400319				XrPt401370			XrPt402112
XrPt400330				XrPt401379			XrPt402114
XrPt400334				XrPt401390			XrPt402116
XrPt400337				XrPt401394			XrPt402117
XrPt400338				XrPt401396			XrPt402139
XrPt400339				XrPt401400			XrPt402148
XrPt400344				XrPt401415			XrPt402149
XrPt400348				XrPt401418			XrPt402157
XrPt400358				XrPt401420			XrPt402158
XrPt400363				XrPt401427			XrPt402159
XrPt400365				XrPt401443			XrPt402160
XrPt400368				XrPt401449			XrPt402203
XrPt400377				XrPt401450			XrPt402217
XrPt400392				XrPt401463			XrPt402236
XrPt400398				XrPt401477			XrPt402242
XrPt400419				XrPt401478			XrPt402262
XrPt400424				XrPt401480			XrPt402270
XrPt400433				XrPt401497			XrPt402293
XrPt400444				XrPt401508			XrPt402302
XrPt400450				XrPt401509			XrPt402303
XrPt400461				XrPt401519			XrPt402304
XrPt400475				XrPt401521			XrPt402305
XrPt400476				XrPt401528			XrPt402322
XrPt400480				XrPt401529			XrPt402327
XrPt400484				XrPt401531			XrPt402328
XrPt400488				XrPt401532			XrPt402337
XrPt400498				XrPt401533			XrPt402339
XrPt400509				XrPt401544			XrPt402344
XrPt400510				XrPt401552			XrPt402348
XrPt400520				XrPt401562			XrPt402355
XrPt400525				XrPt401563			XrPt402364
XrPt400535				XrPt401565			XrPt402367
XrPt400536				XrPt401566			XrPt402393
XrPt400537				XrPt401570			XrPt402398
XrPt400538				XrPt401573			XrPt402407
XrPt400546				XrPt401574			XrPt402416
XrPt400550				XrPt401576			XrPt402421
XrPt400565				XrPt401579			XrPt402427
XrPt400572				XrPt401592			XrPt402431
XrPt400585				XrPt401620			XrPt402436
XrPt400606				XrPt401621			XrPt402451
XrPt400608				XrPt401633			XrPt402454
XrPt400648				XrPt401641			XrPt402461
XrPt400701				XrPt401651			XrPt402478
XrPt400702				XrPt401653			XrPt402487
XrPt400704				XrPt401657			XrPt402489
XrPt400717				XrPt401670			XrPt402496
XrPt400721				XrPt401682			XrPt402510
XrPt400722				XrPt401684			XrPt402513
XrPt400723				XrPt401686			XrPt402514
XrPt400726				XrPt401688			XrPt402515
XrPt400732				XrPt401697			XrPt402522
XrPt400741				XrPt401707			XrPt402538
XrPt400746				XrPt401709			XrPt402560
XrPt400747				XrPt401710			XrPt402572
XrPt400753				XrPt401712			XrPt402590
XrPt400754				XrPt401713			XrPt402601
XrPt400757				XrPt401714			XrPt402604
XrPt400760				XrPt401721			XrPt402607
XrPt400761				XrPt401723			XrPt402611
XrPt400777				XrPt401725			XrPt402612
XrPt400782				XrPt401729			XrPt402616
XrPt400783				XrPt401730			XrPt402617
XrPt400789				XrPt401743			XrPt402626
XrPt400796				XrPt401744			XrPt402630
XrPt400815				XrPt401751			XrPt402652
XrPt400819				XrPt401795			XrPt402654
XrPt400820				XrPt401802			XrPt402659
XrPt400826				XrPt401805			XrPt402670
XrPt400835				XrPt401806			XrPt410760
XrPt400840				XrPt401812			XrPt410765
XrPt400843				XrPt401817			XrPt410773
XrPt400854				XrPt401819			XrPt410775
XrPt400857				XrPt401833			XrPt410776
XrPt400861				XrPt401834			XrPt410779
XrPt400862				XrPt401848			XrPt410786
XrPt400863				XrPt401849			XrPt410793
XrPt400871				XrPt401851			XrPt410800
XrPt400873				XrPt401858			XrPt410802
XrPt400877				XrPt401867			XrPt410804
XrPt400878				XrPt401880			XrPt410836
XrPt400883				XrPt401882			XrPt410855
XrPt400890				XrPt401893			XrPt410859
XrPt400902				XrPt401898			XrPt410860
XrPt400903				XrPt401908			XrPt410863
XrPt400907				XrPt401912			XrPt410865
XrPt400909				XrPt401928			XrPt410881
XrPt400917				XrPt401944			XrPt410882
XrPt400919				XrPt401958			XrPt410883
XrPt400921				XrPt401974			XrPt410900
XrPt400925				XrPt401977			XrPt410904
XrPt400933				XrPt401994			XrPt410907
XrPt400934				XrPt402005			XrPt410912
XrPt400935				XrPt402008			XrPt410917
XrPt400938				XrPt402009			XrPt410933
XrPt400940				XrPt402016			XrPt410940
XrPt400941				XrPt402021			XrPt410942
XrPt400952				XrPt402027			XrPt410957
XrPt400954				XrPt402033			XrPt410966
XrPt400956				XrPt402041			XrPt410986
XrPt400975				XrPt402042			XrPt410988
XrPt400980				XrPt402043			XrPt411001
XrPt400981				XrPt402046			XrPt411016
XrPt400983				XrPt402054			XrPt411022
XrPt400986				XrPt402087			XrPt411023
XrPt400987				XrPt402096			XrPt411050
XrPt400988				XrPt402101			XrPt411051
XrPt400993				XrPt402111			XrPt411056
XrPt400996				XrPt402112			XrPt411063
XrPt400997				XrPt402114			XrPt411080
XrPt400998				XrPt402116			XrPt411081
XrPt401000				XrPt402117			XrPt411086
XrPt401024				XrPt402139			XrPt411089
XrPt401040				XrPt402148			XrPt411107
XrPt401044				XrPt402149			XrPt411108
XrPt401047				XrPt402157			XrPt411118
XrPt401048				XrPt402158			XrPt411131
XrPt401063				XrPt402159			XrPt411136
XrPt401071				XrPt402160			XrPt411139
XrPt401081				XrPt402172			XrPt411144
XrPt401083				XrPt402203			XrPt411151
XrPt401099				XrPt402214			XrPt411155
XrPt401107				XrPt402217			XrPt411156
XrPt401110				XrPt402236			XrPt411174
XrPt401113				XrPt402242			XrPt411178
XrPt401117				XrPt402256			XrPt411188
XrPt401137				XrPt402262			XrPt411226
XrPt401138				XrPt402270			XrPt411229
XrPt401146				XrPt402280			XrPt411231
XrPt401152				XrPt402293			XrPt411232
XrPt401156				XrPt402302			XrPt411234
XrPt401173				XrPt402303			XrPt411243
XrPt401183				XrPt402304			XrPt411255
XrPt401192				XrPt402305			XrPt411264
XrPt401194				XrPt402322			XrPt411276
XrPt401199				XrPt402327			XrPt411285
XrPt401200				XrPt402328			XrPt411289
XrPt401203				XrPt402337			XrPt411297
XrPt401204				XrPt402339			XrPt411302
XrPt401215				XrPt402344			XrPt411305
XrPt401220				XrPt402348			XrPt411307
XrPt401221				XrPt402355			XrPt411317
XrPt401225				XrPt402364			XrPt411344
XrPt401256				XrPt402365			XrPt411363
XrPt401262				XrPt402366			XrPt411364
XrPt401273				XrPt402367			XrPt411374
XrPt401275				XrPt402377			XrPt411384
XrPt401282				XrPt402393			XrPt411392
XrPt401284				XrPt402398			XrPt411401
XrPt401292				XrPt402407			XrPt411415
XrPt401296				XrPt402416			XrPt411416
XrPt401305				XrPt402420			XrPt411434
XrPt401314				XrPt402421			XrPt411438
XrPt401319				XrPt402427			XrPt411440
XrPt401322				XrPt402430			XrPt411479
XrPt401334				XrPt402431			XrPt411480
XrPt401335				XrPt402436			XrPt411491
XrPt401344				XrPt402451			XrPt411499
XrPt401345				XrPt402454			XrPt411510
XrPt401346				XrPt402461			XrPt411512
XrPt401348				XrPt402478			XrPt411519
XrPt401350				XrPt402487			XrPt411525
XrPt401352				XrPt402489			XrPt505145
XrPt401356				XrPt402496			XrPt505150
XrPt401358				XrPt402510			XrPt505152
XrPt401359				XrPt402513			XrPt505154
XrPt401366				XrPt402514			XrPt505161
XrPt401370				XrPt402515			XrPt505168
XrPt401379				XrPt402522			XrPt505182
XrPt401390				XrPt402532			XrPt505199
XrPt401394				XrPt402538			XrPt505204
XrPt401396				XrPt402545			XrPt505207
XrPt401400				XrPt402558			XrPt505211
XrPt401415				XrPt402560			XrPt505214
XrPt401418				XrPt402572			XrPt505215
XrPt401420				XrPt402590			XrPt505226
XrPt401427				XrPt402601			XrPt505229
XrPt401443				XrPt402604			XrPt505236
XrPt401448				XrPt402607			XrPt505239
XrPt401449				XrPt402611			XrPt505256
XrPt401450				XrPt402612			XrPt505278
XrPt401453				XrPt402616			XrPt505284
XrPt401455				XrPt402617			XrPt505295
XrPt401456				XrPt402626			XrPt505321
XrPt401462				XrPt402630			XrPt505323
XrPt401463				XrPt402651			XrPt505325
XrPt401469				XrPt402652			XrPt505343
XrPt401471				XrPt402654			XrPt505348
XrPt401477				XrPt402657			XrPt505351
XrPt401478				XrPt402659			XrPt505375
XrPt401480				XrPt402670			XrPt505380
XrPt401481				XrPt410760			XrPt505393
XrPt401484				XrPt410765			XrPt505394
XrPt401497				XrPt410773			XrPt505403
XrPt401508				XrPt410775			XrPt505407
XrPt401509				XrPt410776			XrPt505418
XrPt401519				XrPt410779			XrPt505421
XrPt401521				XrPt410786			XrPt505440
XrPt401528				XrPt410793			XrPt505447
XrPt401529				XrPt410800			XrPt505449
XrPt401530				XrPt410802			XrPt505467
XrPt401531				XrPt410804			XrPt505470
XrPt401532				XrPt410836			XrPt505472
XrPt401533				XrPt410855			XrPt505485
XrPt401544				XrPt410859			XrPt505486
XrPt401552				XrPt410860			XrPt505511
XrPt401562				XrPt410863			XrPt505512
XrPt401563				XrPt410865			XrPt505514
XrPt401565				XrPt410877			XrPt505515
XrPt401566				XrPt410881			XrPt505520
XrPt401570				XrPt410882			XrPt505521
XrPt401573				XrPt410883			XrPt505532
XrPt401574				XrPt410897			XrPt505534
XrPt401576				XrPt410900			XrPt505540
XrPt401579				XrPt410904			XrPt505542
XrPt401589				XrPt410907			XrPt505544
XrPt401592				XrPt410912			XrPt505550
XrPt401620				XrPt410917			XrPt505559
XrPt401621				XrPt410933			XrPt505568
XrPt401633				XrPt410940			XrPt505573
XrPt401636				XrPt410942			XrPt505581
XrPt401641				XrPt410957			XrPt505583
XrPt401651				XrPt410966			XrPt505589
XrPt401653				XrPt410986			XrPt505591
XrPt401657				XrPt410988			XrPt505592
XrPt401670				XrPt411001			XrPt505593
XrPt401682				XrPt411016			XrPt505609
XrPt401684				XrPt411022			XrPt505615
XrPt401686				XrPt411023			XrPt505620
XrPt401688				XrPt411050			XrPt505639
XrPt401697				XrPt411051			XrPt505672
XrPt401704				XrPt411056			XrPt505674
XrPt401707				XrPt411063			XrPt505690
XrPt401709				XrPt411080			XrPt505692
XrPt401710				XrPt411081			XrPt505696
XrPt401712				XrPt411086			XrPt505702
XrPt401713				XrPt411089			XrPt505709
XrPt401714				XrPt411107			XrPt505711
XrPt401721				XrPt411108			XrPt505716
XrPt401723				XrPt411118			XrPt505720
XrPt401725				XrPt411131			XrPt505721
XrPt401729				XrPt411136			XrPt505723
XrPt401730				XrPt411139			XrPt505732
XrPt401743				XrPt411141			XrPt505740
XrPt401744				XrPt411144			XrPt505745
XrPt401751				XrPt411151			XrPt505760
XrPt401762				XrPt411155			XrPt505765
XrPt401795				XrPt411156			XrPt505789
XrPt401802				XrPt411174			XrPt505795
XrPt401805				XrPt411178			XrPt505798
XrPt401806				XrPt411188			XrPt505810
XrPt401812				XrPt411226			XrPt505821
XrPt401817				XrPt411228			XrPt505823
XrPt401819				XrPt411229			XrPt505832
XrPt401833				XrPt411231			XrPt505839
XrPt401834				XrPt411232			XrPt505853
XrPt401848				XrPt411234			XrPt505864
XrPt401849				XrPt411243			XrPt505869
XrPt401851				XrPt411255			XrPt505870
XrPt401858				XrPt411264			XrPt505879
XrPt401867				XrPt411270			XrPt505884
XrPt401880				XrPt411276			XrPt505886
XrPt401882				XrPt411285			XrPt505891
XrPt401884				XrPt411289			XrPt505909
XrPt401893				XrPt411294			XrPt505912
XrPt401898				XrPt411297			XrPt505927
XrPt401908				XrPt411302			XrPt505929
XrPt401912				XrPt411305			XrPt505931
XrPt401917				XrPt411307			XrPt505936
XrPt401928				XrPt411317			XrPt505946
XrPt401941				XrPt411344			XrPt505949
XrPt401944				XrPt411349			XrPt505958
XrPt401953				XrPt411363			XrPt505959
XrPt401958				XrPt411364			XrPt505967
XrPt401972				XrPt411373			XrPt505974
XrPt401974				XrPt411374			XrPt505978
XrPt401977				XrPt411384			XrPt505988
XrPt401994				XrPt411392			XrPt506000
XrPt402004				XrPt411401			XrPt506024
XrPt402005				XrPt411415			XrPt506026
XrPt402008				XrPt411416			XrPt506033
XrPt402009				XrPt411434			XrPt506050
XrPt402016				XrPt411438			XrPt506051
XrPt402021				XrPt411440			XrPt506058
XrPt402027				XrPt411469			XrPt506064
XrPt402033				XrPt411479			XrPt506070
XrPt402041				XrPt411480			XrPt506071
XrPt402042				XrPt411491			XrPt506073
XrPt402043				XrPt411499			XrPt506077
XrPt402046				XrPt411510			XrPt506079
XrPt402054				XrPt411512			XrPt506082
XrPt402074				XrPt411519			XrPt506092
XrPt402087				XrPt411525			XrPt506100
XrPt402096				XrPt505145			XrPt506108
XrPt402101				XrPt505150			XrPt506135
XrPt402111				XrPt505152			XrPt506136
XrPt402112				XrPt505154			XrPt506146
XrPt402114				XrPt505161			XrPt506161
XrPt402116				XrPt505165			XrPt506168
XrPt402117				XrPt505168			XrPt506172
XrPt402139				XrPt505182			XrPt506184
XrPt402148				XrPt505199			XrPt506188
XrPt402149				XrPt505204			XrPt506189
XrPt402157				XrPt505207			XrPt506194
XrPt402158				XrPt505211			XrPt506196
XrPt402159				XrPt505214			XrPt506201
XrPt402160				XrPt505215			XrPt506207
XrPt402172				XrPt505226			XrPt506218
XrPt402203				XrPt505227			XrPt506236
XrPt402214				XrPt505229			XrPt506239
XrPt402217				XrPt505236			XrPt506245
XrPt402234				XrPt505239			XrPt506279
XrPt402236				XrPt505256			XrPt506281
XrPt402242				XrPt505278			XrPt506298
XrPt402256				XrPt505284			XrPt506299
XrPt402262				XrPt505295			XrPt506313
XrPt402270				XrPt505317			XrPt506314
XrPt402280				XrPt505321			XrPt506330
XrPt402293				XrPt505323			XrPt506337
XrPt402302				XrPt505325			XrPt506345
XrPt402303				XrPt505343			XrPt506346
XrPt402304				XrPt505348			XrPt506396
XrPt402305				XrPt505351			XrPt506408
XrPt402322				XrPt505375			XrPt506412
XrPt402327				XrPt505380			XrPt506444
XrPt402328				XrPt505383			XrPt506446
XrPt402337				XrPt505393			XrPt506455
XrPt402339				XrPt505394			XrPt506460
XrPt402344				XrPt505403			XrPt506465
XrPt402348				XrPt505407			XrPt506468
XrPt402355				XrPt505418			XrPt506480
XrPt402361				XrPt505421			XrPt506489
XrPt402364				XrPt505429			XrPt506495
XrPt402365				XrPt505440			XrPt506506
XrPt402366				XrPt505447			XrPt506508
XrPt402367				XrPt505449			XrPt506512
XrPt402372				XrPt505465			XrPt506520
XrPt402377				XrPt505467			XrPt506530
XrPt402393				XrPt505470			XrPt506534
XrPt402398				XrPt505472			XrPt506539
XrPt402407				XrPt505485			XrPt506542
XrPt402416				XrPt505486			XrPt506561
XrPt402419				XrPt505511			XrPt506570
XrPt402420				XrPt505512			XrPt506579
XrPt402421				XrPt505514			XrPt506582
XrPt402427				XrPt505515			XrPt506598
XrPt402430				XrPt505520			XrPt506617
XrPt402431				XrPt505521			XrPt506623
XrPt402436				XrPt505532			XrPt506625
XrPt402442				XrPt505534			XrPt506629
XrPt402451				XrPt505540			XrPt506634
XrPt402454				XrPt505542			XrPt506651
XrPt402456				XrPt505544			XrPt506653
XrPt402461				XrPt505550			XrPt506661
XrPt402471				XrPt505559			XrPt506676
XrPt402478				XrPt505568			XrPt506684
XrPt402487				XrPt505573			XrPt506685
XrPt402489				XrPt505577			XrPt506696
XrPt402496				XrPt505581			XrPt506697
XrPt402510				XrPt505583			XrPt506718
XrPt402513				XrPt505589			XrPt506723
XrPt402514				XrPt505591			XrPt506729
XrPt402515				XrPt505592			XrPt506737
XrPt402522				XrPt505593			XrPt506739
XrPt402532				XrPt505596			XrPt506747
XrPt402538				XrPt505609			XrPt506755
XrPt402545				XrPt505615			XrPt506764
XrPt402551				XrPt505620			XrPt506771
XrPt402558				XrPt505639			XrPt506786
XrPt402560				XrPt505642			XrPt506796
XrPt402572				XrPt505655			XrPt506797
XrPt402575				XrPt505672			XrPt506799
XrPt402590				XrPt505674			XrPt506805
XrPt402601				XrPt505690			XrPt506816
XrPt402604				XrPt505692			XrPt506817
XrPt402607				XrPt505693			XrPt506821
XrPt402611				XrPt505696			XrPt506848
XrPt402612				XrPt505702			XrPt506852
XrPt402616				XrPt505709			XrPt506862
XrPt402617				XrPt505711			XrPt506868
XrPt402626				XrPt505716			XrPt506874
XrPt402630				XrPt505720			XrPt506887
XrPt402646				XrPt505721			XrPt506893
XrPt402647				XrPt505723			XrPt506896
XrPt402651				XrPt505732			XrPt506902
XrPt402652				XrPt505740			XrPt506905
XrPt402654				XrPt505745			XrPt506930
XrPt402657				XrPt505760			XrPt506935
XrPt402659				XrPt505765			XrPt506939
XrPt402670				XrPt505767			XrPt506957
XrPt410760				XrPt505789			XrPt506962
XrPt410765				XrPt505795			XrPt506963
XrPt410768				XrPt505798			XrPt506967
XrPt410770				XrPt505810			XrPt506974
XrPt410773				XrPt505821			XrPt506982
XrPt410775				XrPt505823			XrPt506986
XrPt410776				XrPt505832			XrPt506992
XrPt410777				XrPt505839			XrPt507000
XrPt410779				XrPt505853			XrPt507002
XrPt410786				XrPt505864			XrPt507008
XrPt410793				XrPt505869			XrPt507027
XrPt410800				XrPt505870			XrPt507035
XrPt410802				XrPt505879			XrPt507037
XrPt410804				XrPt505884			XrPt507042
XrPt410818				XrPt505886			XrPt507046
XrPt410836				XrPt505891			XrPt507052
XrPt410855				XrPt505909			XrPt507055
XrPt410859				XrPt505912			XrPt507063
XrPt410860				XrPt505927			XrPt507068
XrPt410863				XrPt505929			XrPt507069
XrPt410865				XrPt505931			XrPt507077
XrPt410877				XrPt505936			XrPt507078
XrPt410881				XrPt505946			XrPt507084
XrPt410882				XrPt505949			XrPt507095
XrPt410883				XrPt505958			XrPt507097
XrPt410888				XrPt505959			XrPt507099
XrPt410894				XrPt505967			XrPt507100
XrPt410897				XrPt505973			XrPt507112
XrPt410900				XrPt505974			XrPt507137
XrPt410904				XrPt505978			XrPt507139
XrPt410907				XrPt505988			XrPt507143
XrPt410909				XrPt506000			XrPt507157
XrPt410912				XrPt506024			XrPt507169
XrPt410917				XrPt506026			XrPt507192
XrPt410927				XrPt506033			XrPt507196
XrPt410928				XrPt506050			XrPt507199
XrPt410933				XrPt506051			XrPt507202
XrPt410940				XrPt506058			XrPt507207
XrPt410942				XrPt506064			XrPt507229
XrPt410957				XrPt506070			XrPt507245
XrPt410966				XrPt506071			XrPt507246
XrPt410986				XrPt506073			XrPt507250
XrPt410988				XrPt506077			XrPt507254
XrPt411001				XrPt506079			XrPt507255
XrPt411002				XrPt506082			XrPt507262
XrPt411005				XrPt506092			XrPt507263
XrPt411006				XrPt506100			XrPt507265
XrPt411010				XrPt506108			XrPt507271
XrPt411016				XrPt506130			XrPt507302
XrPt411019				XrPt506131			XrPt507305
XrPt411022				XrPt506135			XrPt507311
XrPt411023				XrPt506136			XrPt507313
XrPt411050				XrPt506146			XrPt507316
XrPt411051				XrPt506161			XrPt507319
XrPt411056				XrPt506168			XrPt507320
XrPt411063				XrPt506172			XrPt507323
XrPt411080				XrPt506184			XrPt507328
XrPt411081				XrPt506188			XrPt507332
XrPt411086				XrPt506189			XrPt507339
XrPt411089				XrPt506194			XrPt507345
XrPt411095				XrPt506196			XrPt507353
XrPt411107				XrPt506200			XrPt507356
XrPt411108				XrPt506201			XrPt507366
XrPt411118				XrPt506202			XrPt507372
XrPt411131				XrPt506207			XrPt507397
XrPt411136				XrPt506218			XrPt507421
XrPt411139				XrPt506220			XrPt507436
XrPt411141				XrPt506236			XrPt507450
XrPt411144				XrPt506239			XrPt507455
XrPt411148				XrPt506245			XrPt507467
XrPt411151				XrPt506279			XrPt507473
XrPt411155				XrPt506281			XrPt507474
XrPt411156				XrPt506298			XrPt507489
XrPt411174				XrPt506299			XrPt507496
XrPt411178				XrPt506313			XrPt507498
XrPt411188				XrPt506314			XrPt507516
XrPt411197				XrPt506330			XrPt507518
XrPt411207				XrPt506337			XrPt507540
XrPt411210				XrPt506345			XrPt507544
XrPt411226				XrPt506346			XrPt507549
XrPt411228				XrPt506375			XrPt507573
XrPt411229				XrPt506396			XrPt507575
XrPt411231				XrPt506408			XrPt507597
XrPt411232				XrPt506412			XrPt507604
XrPt411234				XrPt506440			XrPt507605
XrPt411243				XrPt506444			XrPt507607
XrPt411255				XrPt506446			XrPt507625
XrPt411264				XrPt506455			XrPt507627
XrPt411270				XrPt506460			XrPt507632
XrPt411276				XrPt506465			XrPt507650
XrPt411285				XrPt506468			XrPt507658
XrPt411289				XrPt506480			XrPt507666
XrPt411291				XrPt506489			XrPt507668
XrPt411294				XrPt506495			XrPt507673
XrPt411297				XrPt506506			XrPt507678
XrPt411302				XrPt506508			XrPt507683
XrPt411303				XrPt506512			XrPt507700
XrPt411305				XrPt506520			XrPt507704
XrPt411307				XrPt506530			XrPt507709
XrPt411314				XrPt506534			XrPt507714
XrPt411317				XrPt506536			XrPt507715
XrPt411344				XrPt506539			XrPt507717
XrPt411349				XrPt506542			XrPt507724
XrPt411354				XrPt506561			XrPt507726
XrPt411363				XrPt506565			XrPt507734
XrPt411364				XrPt506570			XrPt507739
XrPt411373				XrPt506579			XrPt507753
XrPt411374				XrPt506582			XrPt507762
XrPt411384				XrPt506598			XrPt507764
XrPt411392				XrPt506617			XrPt507790
XrPt411401				XrPt506623			XrPt507801
XrPt411415				XrPt506625			XrPt507804
XrPt411416				XrPt506629			XrPt507815
XrPt411419				XrPt506634			XrPt507819
XrPt411434				XrPt506651			XrPt507821
XrPt411438				XrPt506653			XrPt507824
XrPt411440				XrPt506661			XrPt507839
XrPt411450				XrPt506676			XrPt507841
XrPt411453				XrPt506684			XrPt507842
XrPt411469				XrPt506685			XrPt507846
XrPt411470				XrPt506688			XrPt507847
XrPt411479				XrPt506696			XrPt507881
XrPt411480				XrPt506697			XrPt507883
XrPt411491				XrPt506698			XrPt507896
XrPt411499				XrPt506718			XrPt507901
XrPt411501				XrPt506723			XrPt507903
XrPt411510				XrPt506729			XrPt507910
XrPt411512				XrPt506737			XrPt507914
XrPt411519				XrPt506739			XrPt507939
XrPt411525				XrPt506747			XrPt507940
XrPt505145				XrPt506755			XrPt507943
XrPt505150				XrPt506764			XrPt507953
XrPt505152				XrPt506771			XrPt507958
XrPt505154				XrPt506786			XrPt507961
XrPt505161				XrPt506796			XrPt507976
XrPt505165				XrPt506797			XrPt507981
XrPt505168				XrPt506799			XrPt507988
XrPt505181				XrPt506805			XrPt507990
XrPt505182				XrPt506816			XrPt507997
XrPt505189				XrPt506817			XrPt508006
XrPt505199				XrPt506821			XrPt508012
XrPt505204				XrPt506848			XrPt508026
XrPt505207				XrPt506851			XrPt508028
XrPt505211				XrPt506852			XrPt508032
XrPt505214				XrPt506854			XrPt508033
XrPt505215				XrPt506860			XrPt508039
XrPt505226				XrPt506862			XrPt508041
XrPt505227				XrPt506868			XrPt508051
XrPt505229				XrPt506874			XrPt508054
XrPt505236				XrPt506885			XrPt508059
XrPt505239				XrPt506887			XrPt508061
XrPt505256				XrPt506893			XrPt508070
XrPt505260				XrPt506896			XrPt508071
XrPt505263				XrPt506902			XrPt508078
XrPt505278				XrPt506905			XrPt508089
XrPt505284				XrPt506930			XrPt508091
XrPt505295				XrPt506935			XrPt508095
XrPt505317				XrPt506939			XrPt508097
XrPt505321				XrPt506957			XrPt508099
XrPt505323				XrPt506962			XrPt508124
XrPt505325				XrPt506963			XrPt508144
XrPt505326				XrPt506967			XrPt508149
XrPt505334				XrPt506974			XrPt508150
XrPt505343				XrPt506982			XrPt508160
XrPt505348				XrPt506986			XrPt508169
XrPt505349				XrPt506992			XrPt508190
XrPt505351				XrPt507000			XrPt508194
XrPt505353				XrPt507002			XrPt508198
XrPt505364				XrPt507008			XrPt508201
XrPt505367				XrPt507027			XrPt508220
XrPt505368				XrPt507035			XrPt508223
XrPt505375				XrPt507037			XrPt508235
XrPt505380				XrPt507040			XrPt508260
XrPt505383				XrPt507042			XrPt508265
XrPt505385				XrPt507046			XrPt508272
XrPt505393				XrPt507052			XrPt508276
XrPt505394				XrPt507053			XrPt508280
XrPt505403				XrPt507055			XrPt508285
XrPt505404				XrPt507063			XrPt508289
XrPt505407				XrPt507068			XrPt508293
XrPt505408				XrPt507069			XrPt508305
XrPt505415				XrPt507077			XrPt508315
XrPt505418				XrPt507078			XrPt508318
XrPt505421				XrPt507084			XrPt508330
XrPt505429				XrPt507090			XrPt508351
XrPt505440				XrPt507095			XrPt508371
XrPt505447				XrPt507097			XrPt508373
XrPt505449				XrPt507098			XrPt508377
XrPt505465				XrPt507099			XrPt508379
XrPt505467				XrPt507100			XrPt508404
XrPt505470				XrPt507112			XrPt508405
XrPt505472				XrPt507125			XrPt508407
XrPt505485				XrPt507137			XrPt508412
XrPt505486				XrPt507139			XrPt508424
XrPt505508				XrPt507143			XrPt508426
XrPt505511				XrPt507147			XrPt508427
XrPt505512				XrPt507157			XrPt508436
XrPt505513				XrPt507169			XrPt508446
XrPt505514				XrPt507171			XrPt508449
XrPt505515				XrPt507192			XrPt508452
XrPt505520				XrPt507196			XrPt508457
XrPt505521				XrPt507199			XrPt508462
XrPt505532				XrPt507202			XrPt508463
XrPt505534				XrPt507207			XrPt508466
XrPt505540				XrPt507229			XrPt508476
XrPt505542				XrPt507245			XrPt508478
XrPt505544				XrPt507246			XrPt508484
XrPt505550				XrPt507250			XrPt508495
XrPt505559				XrPt507254			XrPt508500
XrPt505568				XrPt507255			XrPt508516
XrPt505573				XrPt507262			XrPt508518
XrPt505577				XrPt507263			XrPt508521
XrPt505581				XrPt507265			XrPt508522
XrPt505583				XrPt507271			XrPt508523
XrPt505589				XrPt507302			XrPt508527
XrPt505591				XrPt507305			XrPt508532
XrPt505592				XrPt507311			XrPt508535
XrPt505593				XrPt507313			XrPt508548
XrPt505596				XrPt507316			XrPt508551
XrPt505604				XrPt507319			XrPt508559
XrPt505609				XrPt507320			XrPt508562
XrPt505615				XrPt507323			XrPt508572
XrPt505620				XrPt507328			XrPt508573
XrPt505639				XrPt507332			XrPt508574
XrPt505642				XrPt507339			XrPt508579
XrPt505655				XrPt507345			XrPt508603
XrPt505663				XrPt507353			XrPt508607
XrPt505672				XrPt507356			XrPt508618
XrPt505674				XrPt507366			XrPt508623
XrPt505690				XrPt507372			XrPt508627
XrPt505692				XrPt507373			XrPt508638
XrPt505693				XrPt507397			XrPt508643
XrPt505696				XrPt507421			XrPt508647
XrPt505702				XrPt507436			XrPt508656
XrPt505709				XrPt507450			XrPt508665
XrPt505711				XrPt507455			XrPt508669
XrPt505716				XrPt507459			XrPt508674
XrPt505720				XrPt507463			XrPt508678
XrPt505721				XrPt507467			XrPt508683
XrPt505723				XrPt507473			XrPt508686
XrPt505732				XrPt507474			XrPt508689
XrPt505740				XrPt507489			XrPt508690
XrPt505745				XrPt507496			XrPt508693
XrPt505760				XrPt507498			XrPt508703
XrPt505765				XrPt507500			XrPt508706
XrPt505767				XrPt507516			XrPt508711
XrPt505772				XrPt507518			XrPt508720
XrPt505775				XrPt507540			XrPt508722
XrPt505780				XrPt507544			XrPt508726
XrPt505789				XrPt507549			XrPt508766
XrPt505795				XrPt507552			XrPt508769
XrPt505798				XrPt507573			XrPt508777
XrPt505810				XrPt507575			XrPt508794
XrPt505821				XrPt507597			XrPt508817
XrPt505823				XrPt507604			XrPt508819
XrPt505824				XrPt507605			XrPt508822
XrPt505832				XrPt507607			XrPt508835
XrPt505839				XrPt507625			XrPt508845
XrPt505840				XrPt507627			XrPt508860
XrPt505853				XrPt507632			XrPt508861
XrPt505858				XrPt507650			XrPt508865
XrPt505864				XrPt507658			XrPt508868
XrPt505865				XrPt507664			XrPt508878
XrPt505867				XrPt507666			XrPt508897
XrPt505869				XrPt507668			XrPt508905
XrPt505870				XrPt507671			XrPt508906
XrPt505879				XrPt507673			XrPt508914
XrPt505884				XrPt507678			XrPt508916
XrPt505886				XrPt507683			XrPt508919
XrPt505891				XrPt507700			XrPt508928
XrPt505904				XrPt507704			XrPt508956
XrPt505907				XrPt507709			XrPt508978
XrPt505909				XrPt507714			XrPt508986
XrPt505912				XrPt507715			XrPt508992
XrPt505927				XrPt507717			XrPt508998
XrPt505929				XrPt507724			XrPt509003
XrPt505931				XrPt507726			XrPt509005
XrPt505936				XrPt507734			XrPt509008
XrPt505946				XrPt507739			XrPt509009
XrPt505949				XrPt507753			XrPt509011
XrPt505958				XrPt507762			XrPt509013
XrPt505959				XrPt507764			XrPt509033
XrPt505967				XrPt507790			XrPt509035
XrPt505973				XrPt507801			XrPt509036
XrPt505974				XrPt507804			XrPt509040
XrPt505978				XrPt507815			XrPt509041
XrPt505988				XrPt507819			XrPt509054
XrPt506000				XrPt507821			XrPt509056
XrPt506007				XrPt507824			XrPt509063
XrPt506008				XrPt507839			XrPt509066
XrPt506012				XrPt507841			XrPt509080
XrPt506024				XrPt507842			XrPt509088
XrPt506026				XrPt507846			XrPt509091
XrPt506033				XrPt507847			XrPt509095
XrPt506050				XrPt507877			XrPt509108
XrPt506051				XrPt507881			XrPt509109
XrPt506058				XrPt507883			XrPt509148
XrPt506064				XrPt507884			XrPt509154
XrPt506070				XrPt507896			XrPt509158
XrPt506071				XrPt507901			XrPt509159
XrPt506073				XrPt507903			XrPt509165
XrPt506077				XrPt507906			XrPt509167
XrPt506079				XrPt507910			XrPt509168
XrPt506082				XrPt507914			XrPt509172
XrPt506092				XrPt507939			XrPt509174
XrPt506100				XrPt507940			XrPt509179
XrPt506108				XrPt507943			XrPt509205
XrPt506130				XrPt507953			XrPt509206
XrPt506131				XrPt507958			XrPt509207
XrPt506135				XrPt507961			XrPt509216
XrPt506136				XrPt507976			XrPt509236
XrPt506146				XrPt507981			XrPt509237
XrPt506161				XrPt507988			XrPt509243
XrPt506165				XrPt507990			XrPt509244
XrPt506168				XrPt507997			XrPt509253
XrPt506172				XrPt508006			XrPt509255
XrPt506184				XrPt508012			XrPt509256
XrPt506188				XrPt508026			XrPt509259
XrPt506189				XrPt508028			XrPt509265
XrPt506194				XrPt508032			XrPt509276
XrPt506196				XrPt508033			XrPt509281
XrPt506198				XrPt508039			XrPt509284
XrPt506200				XrPt508041			XrPt509288
XrPt506201				XrPt508051			XrPt509292
XrPt506202				XrPt508054			XrPt509303
XrPt506207				XrPt508059			XrPt509305
XrPt506209				XrPt508061			XrPt509306
XrPt506218				XrPt508070			XrPt509310
XrPt506219				XrPt508071			XrPt509312
XrPt506220				XrPt508078			XrPt509316
XrPt506227				XrPt508089			XrPt509330
XrPt506236				XrPt508091			XrPt509331
XrPt506239				XrPt508095			XrPt509334
XrPt506245				XrPt508097			XrPt509353
XrPt506252				XrPt508099			XrPt509355
XrPt506256				XrPt508111			XrPt509357
XrPt506279				XrPt508124			XrPt509359
XrPt506281				XrPt508144			XrPt509365
XrPt506298				XrPt508149			XrPt509384
XrPt506299				XrPt508150			XrPt509391
XrPt506313				XrPt508160			XrPt509392
XrPt506314				XrPt508164			XrPt509422
XrPt506326				XrPt508166			XrPt509435
XrPt506330				XrPt508169			XrPt509442
XrPt506332				XrPt508190			XrPt509445
XrPt506337				XrPt508194			XrPt509447
XrPt506345				XrPt508197			XrPt509448
XrPt506346				XrPt508198			XrPt509455
XrPt506368				XrPt508201			XrPt509484
XrPt506375				XrPt508220			XrPt509488
XrPt506381				XrPt508223			XrPt509489
XrPt506384				XrPt508235			XrPt509513
XrPt506396				XrPt508260			XrPt509517
XrPt506406				XrPt508265			XrPt509549
XrPt506408				XrPt508266			XrPt509550
XrPt506410				XrPt508272			XrPt509552
XrPt506412				XrPt508276			XrPt509586
XrPt506416				XrPt508280			XrPt509596
XrPt506431				XrPt508285			XrPt509607
XrPt506440				XrPt508289			XrPt509609
XrPt506444				XrPt508293			XrPt509630
XrPt506446				XrPt508305			XrPt509645
XrPt506455				XrPt508315			XrPt509650
XrPt506460				XrPt508318			XrPt509673
XrPt506465				XrPt508330			XrPt509675
XrPt506468				XrPt508351			XrPt509677
XrPt506477				XrPt508364			XrPt509692
XrPt506480				XrPt508370			XrPt509696
XrPt506489				XrPt508371			XrPt509707
XrPt506494				XrPt508373			XrPt509722
XrPt506495				XrPt508375			XrPt66451
XrPt506506				XrPt508377			XrPt66560
XrPt506508				XrPt508379			XrPt66584
XrPt506512				XrPt508385			XrPt66656
XrPt506520				XrPt508404			XrPt66766
XrPt506527				XrPt508405			Xscm046
XrPt506530				XrPt508407			Xscm077
XrPt506534				XrPt508412			Xscm078
XrPt506536				XrPt508420			Xscm107
XrPt506539				XrPt508424			Xscm0176
XrPt506542				XrPt508426			Xscm0188
XrPt506561				XrPt508427			Xscm047
XrPt506565				XrPt508436			Xscm066
XrPt506570				XrPt508446			Xscp14m55
XrPt506579				XrPt508449			Xscsz23L500
XrPt506582				XrPt508452			Xscsz429L950
XrPt506598				XrPt508457			Xscsz502L900
XrPt506612				XrPt508462			Xscsz732L530
XrPt506614				XrPt508463			Xscy09d
XrPt506617				XrPt508466
XrPt506621				XrPt508476
XrPt506623				XrPt508478
XrPt506625				XrPt508484
XrPt506629				XrPt508495
XrPt506634				XrPt508500
XrPt506651				XrPt508501
XrPt506653				XrPt508516
XrPt506661				XrPt508518
XrPt506676				XrPt508521
XrPt506684				XrPt508522
XrPt506685				XrPt508523
XrPt506688				XrPt508527
XrPt506696				XrPt508532
XrPt506697				XrPt508535
XrPt506698				XrPt508548
XrPt506704				XrPt508551
XrPt506706				XrPt508559
XrPt506718				XrPt508562
XrPt506723				XrPt508572
XrPt506729				XrPt508573
XrPt506737				XrPt508574
XrPt506739				XrPt508579
XrPt506747				XrPt508594
XrPt506748				XrPt508603
XrPt506755				XrPt508607
XrPt506758				XrPt508618
XrPt506760				XrPt508623
XrPt506761				XrPt508625
XrPt506764				XrPt508627
XrPt506771				XrPt508638
XrPt506786				XrPt508643
XrPt506788				XrPt508647
XrPt506796				XrPt508656
XrPt506797				XrPt508665
XrPt506799				XrPt508669
XrPt506805				XrPt508674
XrPt506808				XrPt508678
XrPt506815				XrPt508680
XrPt506816				XrPt508683
XrPt506817				XrPt508686
XrPt506821				XrPt508689
XrPt506848				XrPt508690
XrPt506851				XrPt508692
XrPt506852				XrPt508693
XrPt506854				XrPt508703
XrPt506860				XrPt508706
XrPt506862				XrPt508711
XrPt506868				XrPt508713
XrPt506874				XrPt508720
XrPt506882				XrPt508722
XrPt506885				XrPt508726
XrPt506886				XrPt508761
XrPt506887				XrPt508766
XrPt506893				XrPt508768
XrPt506896				XrPt508769
XrPt506902				XrPt508777
XrPt506905				XrPt508794
XrPt506930				XrPt508817
XrPt506935				XrPt508819
XrPt506937				XrPt508822
XrPt506939				XrPt508834
XrPt506940				XrPt508835
XrPt506945				XrPt508845
XrPt506957				XrPt508860
XrPt506962				XrPt508861
XrPt506963				XrPt508865
XrPt506967				XrPt508868
XrPt506974				XrPt508878
XrPt506982				XrPt508879
XrPt506986				XrPt508897
XrPt506989				XrPt508905
XrPt506992				XrPt508906
XrPt507000				XrPt508914
XrPt507002				XrPt508916
XrPt507008				XrPt508919
XrPt507027				XrPt508925
XrPt507030				XrPt508928
XrPt507034				XrPt508956
XrPt507035				XrPt508978
XrPt507037				XrPt508986
XrPt507040				XrPt508992
XrPt507042				XrPt508998
XrPt507046				XrPt509003
XrPt507052				XrPt509005
XrPt507053				XrPt509008
XrPt507055				XrPt509009
XrPt507056				XrPt509011
XrPt507058				XrPt509013
XrPt507063				XrPt509033
XrPt507068				XrPt509035
XrPt507069				XrPt509036
XrPt507074				XrPt509040
XrPt507077				XrPt509041
XrPt507078				XrPt509054
XrPt507084				XrPt509056
XrPt507085				XrPt509063
XrPt507090				XrPt509066
XrPt507095				XrPt509076
XrPt507097				XrPt509080
XrPt507098				XrPt509088
XrPt507099				XrPt509091
XrPt507100				XrPt509095
XrPt507112				XrPt509108
XrPt507120				XrPt509109
XrPt507125				XrPt509126
XrPt507126				XrPt509141
XrPt507127				XrPt509142
XrPt507137				XrPt509148
XrPt507139				XrPt509154
XrPt507143				XrPt509158
XrPt507147				XrPt509159
XrPt507154				XrPt509165
XrPt507157				XrPt509167
XrPt507169				XrPt509168
XrPt507171				XrPt509172
XrPt507180				XrPt509174
XrPt507190				XrPt509179
XrPt507192				XrPt509205
XrPt507196				XrPt509206
XrPt507199				XrPt509207
XrPt507202				XrPt509216
XrPt507205				XrPt509236
XrPt507207				XrPt509237
XrPt507229				XrPt509243
XrPt507245				XrPt509244
XrPt507246				XrPt509245
XrPt507250				XrPt509253
XrPt507251				XrPt509255
XrPt507254				XrPt509256
XrPt507255				XrPt509259
XrPt507258				XrPt509265
XrPt507262				XrPt509266
XrPt507263				XrPt509272
XrPt507265				XrPt509276
XrPt507266				XrPt509281
XrPt507271				XrPt509284
XrPt507302				XrPt509288
XrPt507305				XrPt509292
XrPt507311				XrPt509298
XrPt507313				XrPt509303
XrPt507314				XrPt509305
XrPt507316				XrPt509306
XrPt507319				XrPt509310
XrPt507320				XrPt509312
XrPt507323				XrPt509316
XrPt507327				XrPt509330
XrPt507328				XrPt509331
XrPt507332				XrPt509334
XrPt507339				XrPt509339
XrPt507345				XrPt509353
XrPt507348				XrPt509355
XrPt507353				XrPt509357
XrPt507356				XrPt509359
XrPt507366				XrPt509365
XrPt507371				XrPt509384
XrPt507372				XrPt509391
XrPt507373				XrPt509392
XrPt507374				XrPt509406
XrPt507378				XrPt509422
XrPt507383				XrPt509435
XrPt507394				XrPt509442
XrPt507395				XrPt509445
XrPt507397				XrPt509447
XrPt507401				XrPt509448
XrPt507421				XrPt509455
XrPt507428				XrPt509482
XrPt507429				XrPt509484
XrPt507436				XrPt509485
XrPt507446				XrPt509488
XrPt507450				XrPt509489
XrPt507452				XrPt509491
XrPt507455				XrPt509513
XrPt507459				XrPt509517
XrPt507463				XrPt509534
XrPt507467				XrPt509549
XrPt507473				XrPt509550
XrPt507474				XrPt509552
XrPt507479				XrPt509558
XrPt507486				XrPt509586
XrPt507489				XrPt509596
XrPt507492				XrPt509597
XrPt507496				XrPt509607
XrPt507498				XrPt509609
XrPt507500				XrPt509626
XrPt507516				XrPt509630
XrPt507518				XrPt509645
XrPt507528				XrPt509650
XrPt507534				XrPt509673
XrPt507540				XrPt509675
XrPt507544				XrPt509677
XrPt507549				XrPt509680
XrPt507552				XrPt509692
XrPt507570				XrPt509696
XrPt507573				XrPt509707
XrPt507575				XrPt509722
XrPt507581				XrPt509733
XrPt507590				XrPt66451
XrPt507597				XrPt66560
XrPt507599				XrPt66584
XrPt507600				XrPt66612
XrPt507604				XrPt66614
XrPt507605				XrPt66656
XrPt507607				XrPt66766
XrPt507609				Xscm046
XrPt507622				Xscm077
XrPt507625				Xscm078
XrPt507627				Xscm107
XrPt507632				Xscm176
XrPt507649				Xscm188
XrPt507650				Xscm047
XrPt507653				Xscm066
XrPt507658				Xscp14m55
XrPt507664				Xscsz23L500
XrPt507666				Xscsz429L950
XrPt507668				Xscsz502L900
XrPt507670				Xscsz732L530
XrPt507671				Xscy09d
XrPt507673
XrPt507678
XrPt507683
XrPt507685
XrPt507700
XrPt507704
XrPt507709
XrPt507714
XrPt507715
XrPt507717
XrPt507724
XrPt507726
XrPt507734
XrPt507737
XrPt507739
XrPt507753
XrPt507762
XrPt507764
XrPt507767
XrPt507774
XrPt507776
XrPt507782
XrPt507784
XrPt507786
XrPt507790
XrPt507801
XrPt507804
XrPt507815
XrPt507819
XrPt507821
XrPt507824
XrPt507839
XrPt507841
XrPt507842
XrPt507846
XrPt507847
XrPt507854
XrPt507877
XrPt507880
XrPt507881
XrPt507882
XrPt507883
XrPt507884
XrPt507896
XrPt507901
XrPt507903
XrPt507906
XrPt507910
XrPt507914
XrPt507930
XrPt507938
XrPt507939
XrPt507940
XrPt507943
XrPt507952
XrPt507953
XrPt507957
XrPt507958
XrPt507961
XrPt507968
XrPt507970
XrPt507976
XrPt507978
XrPt507981
XrPt507988
XrPt507990
XrPt507996
XrPt507997
XrPt508006
XrPt508012
XrPt508013
XrPt508018
XrPt508026
XrPt508028
XrPt508032
XrPt508033
XrPt508036
XrPt508039
XrPt508041
XrPt508042
XrPt508051
XrPt508054
XrPt508059
XrPt508061
XrPt508070
XrPt508071
XrPt508078
XrPt508087
XrPt508089
XrPt508091
XrPt508095
XrPt508097
XrPt508099
XrPt508111
XrPt508124
XrPt508144
XrPt508149
XrPt508150
XrPt508160
XrPt508164
XrPt508166
XrPt508169
XrPt508187
XrPt508190
XrPt508194
XrPt508197
XrPt508198
XrPt508201
XrPt508216
XrPt508220
XrPt508223
XrPt508235
XrPt508260
XrPt508265
XrPt508266
XrPt508272
XrPt508276
XrPt508278
XrPt508280
XrPt508285
XrPt508286
XrPt508288
XrPt508289
XrPt508293
XrPt508305
XrPt508315
XrPt508318
XrPt508330
XrPt508351
XrPt508364
XrPt508370
XrPt508371
XrPt508373
XrPt508375
XrPt508377
XrPt508379
XrPt508385
XrPt508389
XrPt508400
XrPt508404
XrPt508405
XrPt508407
XrPt508408
XrPt508412
XrPt508420
XrPt508424
XrPt508426
XrPt508427
XrPt508436
XrPt508446
XrPt508449
XrPt508452
XrPt508457
XrPt508462
XrPt508463
XrPt508466
XrPt508476
XrPt508478
XrPt508484
XrPt508495
XrPt508500
XrPt508501
XrPt508516
XrPt508518
XrPt508521
XrPt508522
XrPt508523
XrPt508527
XrPt508532
XrPt508535
XrPt508543
XrPt508548
XrPt508551
XrPt508552
XrPt508559
XrPt508562
XrPt508567
XrPt508572
XrPt508573
XrPt508574
XrPt508579
XrPt508594
XrPt508603
XrPt508607
XrPt508614
XrPt508618
XrPt508623
XrPt508625
XrPt508627
XrPt508631
XrPt508638
XrPt508643
XrPt508647
XrPt508656
XrPt508659
XrPt508665
XrPt508669
XrPt508674
XrPt508678
XrPt508680
XrPt508683
XrPt508686
XrPt508689
XrPt508690
XrPt508692
XrPt508693
XrPt508703
XrPt508706
XrPt508711
XrPt508713
XrPt508720
XrPt508722
XrPt508726
XrPt508741
XrPt508761
XrPt508766
XrPt508767
XrPt508768
XrPt508769
XrPt508776
XrPt508777
XrPt508786
XrPt508794
XrPt508811
XrPt508817
XrPt508819
XrPt508822
XrPt508824
XrPt508834
XrPt508835
XrPt508845
XrPt508860
XrPt508861
XrPt508865
XrPt508868
XrPt508869
XrPt508870
XrPt508873
XrPt508878
XrPt508879
XrPt508887
XrPt508894
XrPt508897
XrPt508905
XrPt508906
XrPt508914
XrPt508916
XrPt508919
XrPt508925
XrPt508928
XrPt508934
XrPt508949
XrPt508956
XrPt508968
XrPt508978
XrPt508986
XrPt508992
XrPt508998
XrPt509003
XrPt509005
XrPt509008
XrPt509009
XrPt509011
XrPt509013
XrPt509017
XrPt509027
XrPt509031
XrPt509033
XrPt509035
XrPt509036
XrPt509040
XrPt509041
XrPt509054
XrPt509056
XrPt509063
XrPt509066
XrPt509070
XrPt509076
XrPt509080
XrPt509088
XrPt509091
XrPt509094
XrPt509095
XrPt509105
XrPt509108
XrPt509109
XrPt509119
XrPt509126
XrPt509136
XrPt509138
XrPt509141
XrPt509142
XrPt509148
XrPt509154
XrPt509158
XrPt509159
XrPt509165
XrPt509167
XrPt509168
XrPt509172
XrPt509174
XrPt509179
XrPt509205
XrPt509206
XrPt509207
XrPt509216
XrPt509223
XrPt509232
XrPt509236
XrPt509237
XrPt509238
XrPt509243
XrPt509244
XrPt509245
XrPt509246
XrPt509253
[truncated: 124 more rows]

## Sheet: populacja L
All segregating markers	Severely skewed markers	Markers unlinked at LOD 3.0 (JoinMap)	Multilocus markers	Markers placed in JoinMap input maps	Markers unlinked at recombination level 0.2 (Multipoint)	Markers removed during control of monotony	Markers retained for consensus mapping
Xapr1.1	XrPt121163	XrPt121158	XrPt345979	Xapr1.1	XrPt343885	XrPt343400	Xapr1.1
Xapr1.10	XrPt344175	XrPt344239	XrPt346650	Xapr1.10	XrPt343959	XrPt343585	Xapr1.10
Xapr1.2	XrPt345374	XrPt345417	XrPt347528	Xapr1.2	XrPt345703	XrPt345966	Xapr1.2
Xapr1.8	XrPt346454	XrPt346881	XrPt347960	Xapr1.8	XrPt346102	XrPt345975	Xapr1.8
Xapr2.11	XrPt346755	XrPt347076	XrPt348117	Xapr2.11	XrPt346609	XrPt346069	Xapr2.11
Xapr2.12	XrPt347322	XrPt347364	XrPt348561	Xapr2.12	XrPt346708	XrPt347296	Xapr2.12
Xapr3.10	XrPt347593	XrPt347745	XrPt372676	Xapr3.10	XrPt347607	XrPt347362	Xapr3.10
Xapr3.2	XrPt347942	XrPt347785	XrPt389690	Xapr3.2	XrPt348477	XrPt348360	Xapr3.2
Xapr3.3	XrPt348564	XrPt347789	XrPt389691	Xapr3.3	XrPt389329	XrPt389570	Xapr3.3
Xapr3.6	XrPt389256	XrPt348507	XrPt390238	Xapr3.6	XrPt389391	XrPt390055	Xapr3.6
Xapr3.9	XrPt389289	XrPt349281	XrPt390532	Xapr3.9	XrPt389488	XrPt390114	Xapr3.9
Xapr4.3	XrPt389303	XrPt349283	XrPt399884	Xapr4.3	XrPt389976	XrPt390184	Xapr4.3
Xapr4.4	XrPt389450	XrPt389336	XrPt400199	Xapr4.4	XrPt390051	XrPt390223	Xapr4.4
Xapr4.5	XrPt389495	XrPt389424	XrPt400760	Xapr4.5	XrPt390261	XrPt390294	Xapr4.5
Xapr5.2	XrPt389647	XrPt389515	XrPt400796	Xapr5.2	XrPt390598	XrPt390362	Xapr5.2
Xapr5.5	XrPt390018	XrPt389533	XrPt401484	Xapr5.5	XrPt390719	XrPt390757	Xapr5.5
Xapr6.1	XrPt390079	XrPt389616	XrPt401844	Xapr6.1	XrPt398587	XrPt398508	Xapr6.1
Xapr6.11	XrPt390222	XrPt389638	XrPt401972	Xapr6.11	XrPt398725	XrPt398579	Xapr6.11
Xapr6.6	XrPt390264	XrPt389930	XrPt402004	Xapr6.6	XrPt398798	XrPt398672	Xapr6.6
Xapr7.1	XrPt390320	XrPt389945	XrPt402320	Xapr7.1	XrPt399242	XrPt398831	Xapr7.1
Xapr7.11	XrPt390331	XrPt389953	XrPt505349	Xapr7.11	XrPt399570	XrPt399290	Xapr7.11
Xapr7.12	XrPt390389	XrPt390009	XrPt505508	Xapr7.12	XrPt400013	XrPt399434	Xapr7.12
Xapr7.13	XrPt390517	XrPt390135	XrPt505751	Xapr7.13	XrPt400018	XrPt400079	Xapr7.13
Xapr7.15	XrPt390568	XrPt390148	XrPt505772	Xapr7.15	XrPt400600	XrPt400153	Xapr7.15
Xapr7.18	XrPt390577	XrPt390186	XrPt505867	Xapr7.18	XrPt400820	XrPt400228	Xapr7.18
Xapr7.2	XrPt398551	XrPt390228	XrPt506732	Xapr7.2	XrPt400833	XrPt400348	Xapr7.2
Xapr7.21	XrPt398691	XrPt390328	XrPt506891	Xapr7.21	XrPt400894	XrPt400380	Xapr7.21
Xapr7.3	XrPt398724	XrPt398506	XrPt507282	Xapr7.3	XrPt401044	XrPt400683	Xapr7.3
Xapr7.5	XrPt398734	XrPt398619	XrPt507348	Xapr7.5	XrPt401067	XrPt400699	Xapr7.5
Xapr7.6	XrPt398748	XrPt398716	XrPt507528	Xapr7.6	XrPt401093	XrPt400706	Xapr7.6
Xbcd512L250	XrPt399638	XrPt398823	XrPt507882	Xbcd512L250	XrPt401117	XrPt400757	Xbcd512L250
Xcmwg660L1100	XrPt399802	XrPt399295	XrPt507970	Xcmwg660L1100	XrPt401166	XrPt400878	Xcmwg660L1100
Xpsr119L1000	XrPt399811	XrPt399387	XrPt508410	Xpsr119L1000	XrPt401239	XrPt400899	Xpsr119L1000
Xpsr130L220	XrPt400135	XrPt399514	XrPt508786	Xpsr130L220	XrPt401348	XrPt400982	Xpsr130L220
Xpsr148	XrPt400232	XrPt399693	XrPt509356	Xpsr148	XrPt401427	XrPt400986	Xpsr148
Xpsr454L1000	XrPt400498	XrPt399694	XrPt509443	Xpsr454L1000	XrPt401699	XrPt401040	Xpsr454L1000
Xpsr580L200	XrPt400679	XrPt399750	XrPt63626	Xpsr580L200	XrPt401817	XrPt401302	Xpsr580L200
Xpsr598L206	XrPt400727	XrPt400211	XrPt66482	Xpsr598L206	XrPt401976	XrPt401402	Xpsr598L206
Xpsr628L550	XrPt400767	XrPt400217		Xpsr628L550	XrPt402103	XrPt401458	Xpsr628L550
XrPt115453	XrPt400855	XrPt400433		XrPt115453	XrPt402134	XrPt401530	XrPt115453
XrPt115695	XrPt400976	XrPt400816		XrPt115695	XrPt402424	XrPt401620	XrPt115695
XrPt116220	XrPt401063	XrPt400921		XrPt116220	XrPt402456	XrPt401873	XrPt116220
XrPt116320	XrPt401175	XrPt400981		XrPt116320	XrPt402615	XrPt401889	XrPt116320
XrPt116344	XrPt401190	XrPt400998		XrPt116344	XrPt410768	XrPt402215	XrPt116344
XrPt116612	XrPt401230	XrPt401081		XrPt116612	XrPt410959	XrPt402248	XrPt116612
XrPt116686	XrPt401403	XrPt401314		XrPt116686	XrPt411097	XrPt402256	XrPt116686
XrPt116727	XrPt401425	XrPt401449		XrPt116727	XrPt411132	XrPt402377	XrPt116727
XrPt116910	XrPt401454	XrPt401481		XrPt116910	XrPt411210	XrPt402423	XrPt116910
XrPt116930	XrPt401477	XrPt401589		XrPt116930	XrPt411374	XrPt402453	XrPt116930
XrPt117252	XrPt401485	XrPt401682		XrPt117252	XrPt411417	XrPt402644	XrPt117252
XrPt117358	XrPt401547	XrPt402074		XrPt117358	XrPt411502	XrPt402657	XrPt117358
XrPt117384	XrPt401561	XrPt402145		XrPt117384	XrPt505254	XrPt410845	XrPt117384
XrPt119621	XrPt401573	XrPt402201		XrPt119621	XrPt505385	XrPt410888	XrPt119621
XrPt120175	XrPt401641	XrPt402344		XrPt120175	XrPt505548	XrPt411085	XrPt120175
XrPt120182	XrPt401685	XrPt402659		XrPt120182	XrPt505716	XrPt411267	XrPt120182
XrPt120194	XrPt401738	XrPt410865		XrPt120194	XrPt505990	XrPt411323	XrPt120194
XrPt120224	XrPt401756	XrPt410871		XrPt120224	XrPt506064	XrPt411410	XrPt120224
XrPt120450	XrPt402054	XrPt411010		XrPt120450	XrPt506372	XrPt411420	XrPt120450
XrPt120990	XrPt402147	XrPt411033		XrPt120990	XrPt506406	XrPt411522	XrPt120990
XrPt121158	XrPt402232	XrPt411062		XrPt121400	XrPt506767	XrPt505191	XrPt121400
XrPt121163	XrPt402342	XrPt411317		XrPt121523	XrPt507258	XrPt505339	XrPt121523
XrPt121400	XrPt402454	XrPt411376		XrPt121573	XrPt507270	XrPt505480	XrPt121573
XrPt121523	XrPt402675	XrPt411395		XrPt343400	XrPt507345	XrPt505497	XrPt343797
XrPt121573	XrPt410759	XrPt505181		XrPt343585	XrPt507352	XrPt505576	XrPt343879
XrPt343400	XrPt410928	XrPt505189		XrPt343797	XrPt507394	XrPt505828	XrPt343891
XrPt343585	XrPt410956	XrPt505571		XrPt343879	XrPt507612	XrPt506029	XrPt343904
XrPt343797	XrPt410977	XrPt505676		XrPt343885	XrPt507730	XrPt506076	XrPt343930
XrPt343879	XrPt411024	XrPt505726		XrPt343891	XrPt507785	XrPt506113	XrPt344179
XrPt343885	XrPt411433	XrPt505752		XrPt343904	XrPt507993	XrPt506128	XrPt344284
XrPt343891	XrPt411472	XrPt505904		XrPt343930	XrPt508243	XrPt506130	XrPt344347
XrPt343904	XrPt411488	XrPt505911		XrPt343959	XrPt508448	XrPt506369	XrPt344418
XrPt343930	XrPt505150	XrPt505963		XrPt344179	XrPt508808	XrPt506525	XrPt344420
XrPt343959	XrPt505160	XrPt506045		XrPt344284	XrPt509052	XrPt506584	XrPt344425
XrPt344175	XrPt505175	XrPt506218		XrPt344347	XrPt509071	XrPt506657	XrPt344431
XrPt344179	XrPt505435	XrPt506340		XrPt344418	XrPt509158	XrPt506781	XrPt344742
XrPt344239	XrPt505489	XrPt506413		XrPt344420	XrPt509242	XrPt506970	XrPt344894
XrPt344284	XrPt505490	XrPt506416		XrPt344425	XrPt509554	XrPt507053	XrPt345057
XrPt344347	XrPt505540	XrPt506443		XrPt344431	XrPt509558	XrPt507125	XrPt345110
XrPt344418	XrPt505729	XrPt506696		XrPt344742	XrPt509626	XrPt507664	XrPt345230
XrPt344420	XrPt505740	XrPt506757		XrPt344894	XrPt509627	XrPt508197	XrPt345433
XrPt344425	XrPt505780	XrPt506957		XrPt345057	XrPt509632	XrPt508550	XrPt345439
XrPt344431	XrPt506094	XrPt506999		XrPt345110	XrPt509695	XrPt508594	XrPt345491
XrPt344742	XrPt506469	XrPt507299		XrPt345230	XrPt66656	XrPt508761	XrPt345759
XrPt344894	XrPt506540	XrPt507653		XrPt345433		XrPt509584	XrPt345840
XrPt345057	XrPt506568	XrPt508042		XrPt345439		XrPt63588	XrPt346091
XrPt345110	XrPt507000	XrPt508068		XrPt345491			XrPt346386
XrPt345230	XrPt507013	XrPt508152		XrPt345703			XrPt346512
XrPt345374	XrPt507327	XrPt508866		XrPt345759			XrPt346519
XrPt345417	XrPt507482	XrPt508869		XrPt345840			XrPt346634
XrPt345433	XrPt507629	XrPt509500		XrPt345966			XrPt346641
XrPt345439	XrPt507691	XrPt509512		XrPt345975			XrPt346685
XrPt345491	XrPt507700	XrPt509513		XrPt346069			XrPt346697
XrPt345703	XrPt508041	XrPt509586		XrPt346091			XrPt346701
XrPt345759	XrPt508077			XrPt346102			XrPt346703
XrPt345840	XrPt508095			XrPt346386			XrPt346781
XrPt345966	XrPt508180			XrPt346512			XrPt346831
XrPt345975	XrPt508253			XrPt346519			XrPt346862
XrPt345979	XrPt508518			XrPt346609			XrPt346889
XrPt346069	XrPt508714			XrPt346634			XrPt346893
XrPt346091	XrPt509245			XrPt346641			XrPt346894
XrPt346102	XrPt509249			XrPt346685			XrPt346908
XrPt346386	XrPt509332			XrPt346697			XrPt347012
XrPt346454				XrPt346701			XrPt347054
XrPt346512				XrPt346703			XrPt347168
XrPt346519				XrPt346708			XrPt347183
XrPt346609				XrPt346781			XrPt347235
XrPt346634				XrPt346831			XrPt347246
XrPt346641				XrPt346862			XrPt347272
XrPt346650				XrPt346889			XrPt347325
XrPt346685				XrPt346893			XrPt347340
XrPt346697				XrPt346894			XrPt347352
XrPt346701				XrPt346908			XrPt347356
XrPt346703				XrPt347012			XrPt347371
XrPt346708				XrPt347054			XrPt347391
XrPt346755				XrPt347168			XrPt347406
XrPt346781				XrPt347183			XrPt347534
XrPt346831				XrPt347235			XrPt347547
XrPt346862				XrPt347246			XrPt347590
XrPt346881				XrPt347272			XrPt347596
XrPt346889				XrPt347296			XrPt347661
XrPt346893				XrPt347325			XrPt347664
XrPt346894				XrPt347340			XrPt347726
XrPt346908				XrPt347352			XrPt347746
XrPt347012				XrPt347356			XrPt347784
XrPt347054				XrPt347362			XrPt347808
XrPt347076				XrPt347371			XrPt347845
XrPt347168				XrPt347391			XrPt347944
XrPt347183				XrPt347406			XrPt347954
XrPt347235				XrPt347534			XrPt347965
XrPt347246				XrPt347547			XrPt347967
XrPt347272				XrPt347590			XrPt348093
XrPt347296				XrPt347596			XrPt348128
XrPt347322				XrPt347607			XrPt348182
XrPt347325				XrPt347661			XrPt348373
XrPt347340				XrPt347664			XrPt348374
XrPt347352				XrPt347726			XrPt348395
XrPt347356				XrPt347746			XrPt348443
XrPt347362				XrPt347784			XrPt348550
XrPt347364				XrPt347808			XrPt348754
XrPt347371				XrPt347845			XrPt349205
XrPt347391				XrPt347944			XrPt349226
XrPt347406				XrPt347954			XrPt349241
XrPt347528				XrPt347965			XrPt349340
XrPt347534				XrPt347967			XrPt389272
XrPt347547				XrPt348093			XrPt389281
XrPt347590				XrPt348128			XrPt389283
XrPt347593				XrPt348182			XrPt389301
XrPt347596				XrPt348360			XrPt389304
XrPt347607				XrPt348373			XrPt389306
XrPt347661				XrPt348374			XrPt389307
XrPt347664				XrPt348395			XrPt389311
XrPt347726				XrPt348443			XrPt389320
XrPt347745				XrPt348477			XrPt389322
XrPt347746				XrPt348550			XrPt389324
XrPt347784				XrPt348754			XrPt389327
XrPt347785				XrPt349205			XrPt389330
XrPt347789				XrPt349226			XrPt389333
XrPt347808				XrPt349241			XrPt389348
XrPt347845				XrPt349340			XrPt389356
XrPt347942				XrPt389272			XrPt389363
XrPt347944				XrPt389281			XrPt389367
XrPt347954				XrPt389283			XrPt389375
XrPt347960				XrPt389301			XrPt389382
XrPt347965				XrPt389304			XrPt389392
XrPt347967				XrPt389306			XrPt389394
XrPt348093				XrPt389307			XrPt389395
XrPt348117				XrPt389311			XrPt389399
XrPt348128				XrPt389320			XrPt389402
XrPt348182				XrPt389322			XrPt389403
XrPt348360				XrPt389324			XrPt389414
XrPt348373				XrPt389327			XrPt389415
XrPt348374				XrPt389329			XrPt389421
XrPt348395				XrPt389330			XrPt389427
XrPt348443				XrPt389333			XrPt389428
XrPt348477				XrPt389348			XrPt389435
XrPt348507				XrPt389356			XrPt389441
XrPt348550				XrPt389363			XrPt389446
XrPt348561				XrPt389367			XrPt389448
XrPt348564				XrPt389375			XrPt389454
XrPt348754				XrPt389382			XrPt389455
XrPt349205				XrPt389391			XrPt389457
XrPt349226				XrPt389392			XrPt389461
XrPt349241				XrPt389394			XrPt389466
XrPt349281				XrPt389395			XrPt389468
XrPt349283				XrPt389399			XrPt389497
XrPt349340				XrPt389402			XrPt389530
XrPt372676				XrPt389403			XrPt389538
XrPt389256				XrPt389414			XrPt389556
XrPt389272				XrPt389415			XrPt389569
XrPt389281				XrPt389421			XrPt389585
XrPt389283				XrPt389427			XrPt389592
XrPt389289				XrPt389428			XrPt389599
XrPt389301				XrPt389435			XrPt389617
XrPt389303				XrPt389441			XrPt389619
XrPt389304				XrPt389446			XrPt389626
XrPt389306				XrPt389448			XrPt389640
XrPt389307				XrPt389454			XrPt389665
XrPt389311				XrPt389455			XrPt389683
XrPt389320				XrPt389457			XrPt389687
XrPt389322				XrPt389461			XrPt389693
XrPt389324				XrPt389466			XrPt389694
XrPt389327				XrPt389468			XrPt389696
XrPt389329				XrPt389488			XrPt389711
XrPt389330				XrPt389497			XrPt389714
XrPt389333				XrPt389530			XrPt389722
XrPt389336				XrPt389538			XrPt389730
XrPt389348				XrPt389556			XrPt389738
XrPt389356				XrPt389569			XrPt389748
XrPt389363				XrPt389570			XrPt389759
XrPt389367				XrPt389585			XrPt389765
XrPt389375				XrPt389592			XrPt389771
XrPt389382				XrPt389599			XrPt389776
XrPt389391				XrPt389617			XrPt389777
XrPt389392				XrPt389619			XrPt389787
XrPt389394				XrPt389626			XrPt389803
XrPt389395				XrPt389640			XrPt389815
XrPt389399				XrPt389665			XrPt389825
XrPt389402				XrPt389683			XrPt389827
XrPt389403				XrPt389687			XrPt389828
XrPt389414				XrPt389693			XrPt389839
XrPt389415				XrPt389694			XrPt389851
XrPt389421				XrPt389696			XrPt389864
XrPt389424				XrPt389711			XrPt389868
XrPt389427				XrPt389714			XrPt389881
XrPt389428				XrPt389722			XrPt389911
XrPt389435				XrPt389730			XrPt389914
XrPt389441				XrPt389738			XrPt389915
XrPt389446				XrPt389748			XrPt389917
XrPt389448				XrPt389759			XrPt389921
XrPt389450				XrPt389765			XrPt389927
XrPt389454				XrPt389771			XrPt389933
XrPt389455				XrPt389776			XrPt389936
XrPt389457				XrPt389777			XrPt389959
XrPt389461				XrPt389787			XrPt389973
XrPt389466				XrPt389803			XrPt389975
XrPt389468				XrPt389815			XrPt389987
XrPt389488				XrPt389825			XrPt389989
XrPt389495				XrPt389827			XrPt390010
XrPt389497				XrPt389828			XrPt390013
XrPt389515				XrPt389839			XrPt390020
XrPt389530				XrPt389851			XrPt390052
XrPt389533				XrPt389864			XrPt390065
XrPt389538				XrPt389868			XrPt390074
XrPt389556				XrPt389881			XrPt390076
XrPt389569				XrPt389911			XrPt390084
XrPt389570				XrPt389914			XrPt390088
XrPt389585				XrPt389915			XrPt390101
XrPt389592				XrPt389917			XrPt390103
XrPt389599				XrPt389921			XrPt390105
XrPt389616				XrPt389927			XrPt390107
XrPt389617				XrPt389933			XrPt390125
XrPt389619				XrPt389936			XrPt390140
XrPt389626				XrPt389959			XrPt390153
XrPt389638				XrPt389973			XrPt390156
XrPt389640				XrPt389975			XrPt390158
XrPt389647				XrPt389976			XrPt390163
XrPt389665				XrPt389987			XrPt390174
XrPt389683				XrPt389989			XrPt390180
XrPt389687				XrPt390010			XrPt390203
XrPt389690				XrPt390013			XrPt390283
XrPt389691				XrPt390020			XrPt390286
XrPt389693				XrPt390051			XrPt390297
XrPt389694				XrPt390052			XrPt390307
XrPt389696				XrPt390055			XrPt390310
XrPt389711				XrPt390065			XrPt390317
XrPt389714				XrPt390074			XrPt390318
XrPt389722				XrPt390076			XrPt390324
XrPt389730				XrPt390084			XrPt390338
XrPt389738				XrPt390088			XrPt390369
XrPt389748				XrPt390101			XrPt390385
XrPt389759				XrPt390103			XrPt390408
XrPt389765				XrPt390105			XrPt390419
XrPt389771				XrPt390107			XrPt390421
XrPt389776				XrPt390114			XrPt390426
XrPt389777				XrPt390125			XrPt390428
XrPt389787				XrPt390140			XrPt390429
XrPt389803				XrPt390153			XrPt390436
XrPt389815				XrPt390156			XrPt390449
XrPt389825				XrPt390158			XrPt390454
XrPt389827				XrPt390163			XrPt390476
XrPt389828				XrPt390174			XrPt390497
XrPt389839				XrPt390180			XrPt390498
XrPt389851				XrPt390184			XrPt390530
XrPt389864				XrPt390203			XrPt390536
XrPt389868				XrPt390223			XrPt390546
XrPt389881				XrPt390261			XrPt390550
XrPt389911				XrPt390283			XrPt390563
XrPt389914				XrPt390286			XrPt390566
XrPt389915				XrPt390294			XrPt390594
XrPt389917				XrPt390297			XrPt390619
XrPt389921				XrPt390307			XrPt390627
XrPt389927				XrPt390310			XrPt390649
XrPt389930				XrPt390317			XrPt390654
XrPt389933				XrPt390318			XrPt390656
XrPt389936				XrPt390324			XrPt390658
XrPt389945				XrPt390338			XrPt390670
XrPt389953				XrPt390362			XrPt390674
XrPt389959				XrPt390369			XrPt390686
XrPt389973				XrPt390385			XrPt390687
XrPt389975				XrPt390408			XrPt390694
XrPt389976				XrPt390419			XrPt390695
XrPt389987				XrPt390421			XrPt390698
XrPt389989				XrPt390426			XrPt390711
XrPt390009				XrPt390428			XrPt390724
XrPt390010				XrPt390429			XrPt390726
XrPt390013				XrPt390436			XrPt390735
XrPt390018				XrPt390449			XrPt390740
XrPt390020				XrPt390454			XrPt390741
XrPt390051				XrPt390476			XrPt390749
XrPt390052				XrPt390497			XrPt390750
XrPt390055				XrPt390498			XrPt390764
XrPt390065				XrPt390530			XrPt390767
XrPt390074				XrPt390536			XrPt390789
XrPt390076				XrPt390546			XrPt398474
XrPt390079				XrPt390550			XrPt398480
XrPt390084				XrPt390563			XrPt398484
XrPt390088				XrPt390566			XrPt398489
XrPt390101				XrPt390594			XrPt398497
XrPt390103				XrPt390598			XrPt398498
XrPt390105				XrPt390619			XrPt398503
XrPt390107				XrPt390627			XrPt398504
XrPt390114				XrPt390649			XrPt398509
XrPt390125				XrPt390654			XrPt398519
XrPt390135				XrPt390656			XrPt398524
XrPt390140				XrPt390658			XrPt398525
XrPt390148				XrPt390670			XrPt398535
XrPt390153				XrPt390674			XrPt398536
XrPt390156				XrPt390686			XrPt398539
XrPt390158				XrPt390687			XrPt398540
XrPt390163				XrPt390694			XrPt398543
XrPt390174				XrPt390695			XrPt398549
XrPt390180				XrPt390698			XrPt398571
XrPt390184				XrPt390711			XrPt398572
XrPt390186				XrPt390719			XrPt398573
XrPt390203				XrPt390724			XrPt398616
XrPt390222				XrPt390726			XrPt398622
XrPt390223				XrPt390735			XrPt398626
XrPt390228				XrPt390740			XrPt398629
XrPt390238				XrPt390741			XrPt398631
XrPt390261				XrPt390749			XrPt398634
XrPt390264				XrPt390750			XrPt398651
XrPt390283				XrPt390757			XrPt398656
XrPt390286				XrPt390764			XrPt398657
XrPt390294				XrPt390767			XrPt398658
XrPt390297				XrPt390789			XrPt398666
XrPt390307				XrPt398474			XrPt398690
XrPt390310				XrPt398480			XrPt398699
XrPt390317				XrPt398484			XrPt398700
XrPt390318				XrPt398489			XrPt398702
XrPt390320				XrPt398497			XrPt398703
XrPt390324				XrPt398498			XrPt398705
XrPt390328				XrPt398503			XrPt398717
XrPt390331				XrPt398504			XrPt398722
XrPt390338				XrPt398508			XrPt398737
XrPt390362				XrPt398509			XrPt398738
XrPt390369				XrPt398519			XrPt398744
XrPt390385				XrPt398524			XrPt398750
XrPt390389				XrPt398525			XrPt398757
XrPt390408				XrPt398535			XrPt398765
XrPt390419				XrPt398536			XrPt398768
XrPt390421				XrPt398539			XrPt398769
XrPt390426				XrPt398540			XrPt398772
XrPt390428				XrPt398543			XrPt398777
XrPt390429				XrPt398549			XrPt398796
XrPt390436				XrPt398571			XrPt398797
XrPt390449				XrPt398572			XrPt398816
XrPt390454				XrPt398573			XrPt398818
XrPt390476				XrPt398579			XrPt398822
XrPt390497				XrPt398587			XrPt398830
XrPt390498				XrPt398616			XrPt398834
XrPt390517				XrPt398622			XrPt398845
XrPt390530				XrPt398626			XrPt398851
XrPt390532				XrPt398629			XrPt398853
XrPt390536				XrPt398631			XrPt399259
XrPt390546				XrPt398634			XrPt399263
XrPt390550				XrPt398651			XrPt399270
XrPt390563				XrPt398656			XrPt399272
XrPt390566				XrPt398657			XrPt399278
XrPt390568				XrPt398658			XrPt399292
XrPt390577				XrPt398666			XrPt399308
XrPt390594				XrPt398672			XrPt399310
XrPt390598				XrPt398690			XrPt399333
XrPt390619				XrPt398699			XrPt399340
XrPt390627				XrPt398700			XrPt399341
XrPt390649				XrPt398702			XrPt399371
XrPt390654				XrPt398703			XrPt399379
XrPt390656				XrPt398705			XrPt399398
XrPt390658				XrPt398717			XrPt399399
XrPt390670				XrPt398722			XrPt399416
XrPt390674				XrPt398725			XrPt399420
XrPt390686				XrPt398737			XrPt399423
XrPt390687				XrPt398738			XrPt399424
XrPt390694				XrPt398744			XrPt399432
XrPt390695				XrPt398750			XrPt399445
XrPt390698				XrPt398757			XrPt399462
XrPt390711				XrPt398765			XrPt399468
XrPt390719				XrPt398768			XrPt399470
XrPt390724				XrPt398769			XrPt399477
XrPt390726				XrPt398772			XrPt399482
XrPt390735				XrPt398777			XrPt399487
XrPt390740				XrPt398796			XrPt399497
XrPt390741				XrPt398797			XrPt399503
XrPt390749				XrPt398798			XrPt399506
XrPt390750				XrPt398816			XrPt399518
XrPt390757				XrPt398818			XrPt399520
XrPt390764				XrPt398822			XrPt399525
XrPt390767				XrPt398830			XrPt399529
XrPt390789				XrPt398831			XrPt399540
XrPt398474				XrPt398834			XrPt399559
XrPt398480				XrPt398845			XrPt399560
XrPt398484				XrPt398851			XrPt399565
XrPt398489				XrPt398853			XrPt399568
XrPt398497				XrPt399242			XrPt399574
XrPt398498				XrPt399259			XrPt399594
XrPt398503				XrPt399263			XrPt399607
XrPt398504				XrPt399270			XrPt399610
XrPt398506				XrPt399272			XrPt399613
XrPt398508				XrPt399278			XrPt399614
XrPt398509				XrPt399290			XrPt399632
XrPt398519				XrPt399292			XrPt399644
XrPt398524				XrPt399308			XrPt399651
XrPt398525				XrPt399310			XrPt399654
XrPt398535				XrPt399333			XrPt399656
XrPt398536				XrPt399340			XrPt399665
XrPt398539				XrPt399341			XrPt399667
XrPt398540				XrPt399371			XrPt399674
XrPt398543				XrPt399379			XrPt399678
XrPt398549				XrPt399398			XrPt399684
XrPt398551				XrPt399399			XrPt399689
XrPt398571				XrPt399416			XrPt399691
XrPt398572				XrPt399420			XrPt399698
XrPt398573				XrPt399423			XrPt399703
XrPt398579				XrPt399424			XrPt399706
XrPt398587				XrPt399432			XrPt399735
XrPt398616				XrPt399434			XrPt399736
XrPt398619				XrPt399445			XrPt399743
XrPt398622				XrPt399462			XrPt399745
XrPt398626				XrPt399468			XrPt399747
XrPt398629				XrPt399470			XrPt399761
XrPt398631				XrPt399477			XrPt399784
XrPt398634				XrPt399482			XrPt399788
XrPt398651				XrPt399487			XrPt399803
XrPt398656				XrPt399497			XrPt399804
XrPt398657				XrPt399503			XrPt399824
XrPt398658				XrPt399506			XrPt399825
XrPt398666				XrPt399518			XrPt399829
XrPt398672				XrPt399520			XrPt399840
XrPt398690				XrPt399525			XrPt399859
XrPt398691				XrPt399529			XrPt399870
XrPt398699				XrPt399540			XrPt399873
XrPt398700				XrPt399559			XrPt399876
XrPt398702				XrPt399560			XrPt399892
XrPt398703				XrPt399565			XrPt399893
XrPt398705				XrPt399568			XrPt399895
XrPt398716				XrPt399570			XrPt399902
XrPt398717				XrPt399574			XrPt399906
XrPt398722				XrPt399594			XrPt399916
XrPt398724				XrPt399607			XrPt399917
XrPt398725				XrPt399610			XrPt399931
XrPt398734				XrPt399613			XrPt399935
XrPt398737				XrPt399614			XrPt399937
XrPt398738				XrPt399632			XrPt399938
XrPt398744				XrPt399644			XrPt399939
XrPt398748				XrPt399651			XrPt399942
XrPt398750				XrPt399654			XrPt399945
XrPt398757				XrPt399656			XrPt399990
XrPt398765				XrPt399665			XrPt399998
XrPt398768				XrPt399667			XrPt400004
XrPt398769				XrPt399674			XrPt400005
XrPt398772				XrPt399678			XrPt400030
XrPt398777				XrPt399684			XrPt400036
XrPt398796				XrPt399689			XrPt400042
XrPt398797				XrPt399691			XrPt400043
XrPt398798				XrPt399698			XrPt400046
XrPt398816				XrPt399703			XrPt400061
XrPt398818				XrPt399706			XrPt400064
XrPt398822				XrPt399735			XrPt400070
XrPt398823				XrPt399736			XrPt400084
XrPt398830				XrPt399743			XrPt400085
XrPt398831				XrPt399745			XrPt400095
XrPt398834				XrPt399747			XrPt400103
XrPt398845				XrPt399761			XrPt400113
XrPt398851				XrPt399784			XrPt400119
XrPt398853				XrPt399788			XrPt400126
XrPt399242				XrPt399803			XrPt400130
XrPt399259				XrPt399804			XrPt400137
XrPt399263				XrPt399824			XrPt400138
XrPt399270				XrPt399825			XrPt400155
XrPt399272				XrPt399829			XrPt400157
XrPt399278				XrPt399840			XrPt400158
XrPt399290				XrPt399859			XrPt400162
XrPt399292				XrPt399870			XrPt400164
XrPt399295				XrPt399873			XrPt400168
XrPt399308				XrPt399876			XrPt400187
XrPt399310				XrPt399892			XrPt400205
XrPt399333				XrPt399893			XrPt400209
XrPt399340				XrPt399895			XrPt400210
XrPt399341				XrPt399902			XrPt400224
XrPt399371				XrPt399906			XrPt400226
XrPt399379				XrPt399916			XrPt400236
XrPt399387				XrPt399917			XrPt400238
XrPt399398				XrPt399931			XrPt400246
XrPt399399				XrPt399935			XrPt400252
XrPt399416				XrPt399937			XrPt400253
XrPt399420				XrPt399938			XrPt400255
XrPt399423				XrPt399939			XrPt400270
XrPt399424				XrPt399942			XrPt400273
XrPt399432				XrPt399945			XrPt400276
XrPt399434				XrPt399990			XrPt400287
XrPt399445				XrPt399998			XrPt400289
XrPt399462				XrPt400004			XrPt400290
XrPt399468				XrPt400005			XrPt400291
XrPt399470				XrPt400013			XrPt400293
XrPt399477				XrPt400018			XrPt400301
XrPt399482				XrPt400030			XrPt400308
XrPt399487				XrPt400036			XrPt400310
XrPt399497				XrPt400042			XrPt400326
XrPt399503				XrPt400043			XrPt400333
XrPt399506				XrPt400046			XrPt400336
XrPt399514				XrPt400061			XrPt400337
XrPt399518				XrPt400064			XrPt400338
XrPt399520				XrPt400070			XrPt400345
XrPt399525				XrPt400079			XrPt400358
XrPt399529				XrPt400084			XrPt400359
XrPt399540				XrPt400085			XrPt400361
XrPt399559				XrPt400095			XrPt400363
XrPt399560				XrPt400103			XrPt400366
XrPt399565				XrPt400113			XrPt400368
XrPt399568				XrPt400119			XrPt400371
XrPt399570				XrPt400126			XrPt400382
XrPt399574				XrPt400130			XrPt400397
XrPt399594				XrPt400137			XrPt400399
XrPt399607				XrPt400138			XrPt400411
XrPt399610				XrPt400153			XrPt400416
XrPt399613				XrPt400155			XrPt400417
XrPt399614				XrPt400157			XrPt400431
XrPt399632				XrPt400158			XrPt400444
XrPt399638				XrPt400162			XrPt400450
XrPt399644				XrPt400164			XrPt400456
XrPt399651				XrPt400168			XrPt400458
XrPt399654				XrPt400187			XrPt400459
XrPt399656				XrPt400205			XrPt400471
XrPt399665				XrPt400209			XrPt400475
XrPt399667				XrPt400210			XrPt400476
XrPt399674				XrPt400224			XrPt400480
XrPt399678				XrPt400226			XrPt400509
XrPt399684				XrPt400228			XrPt400512
XrPt399689				XrPt400236			XrPt400538
XrPt399691				XrPt400238			XrPt400544
XrPt399693				XrPt400246			XrPt400550
XrPt399694				XrPt400252			XrPt400555
XrPt399698				XrPt400253			XrPt400590
XrPt399703				XrPt400255			XrPt400628
XrPt399706				XrPt400270			XrPt400652
XrPt399735				XrPt400273			XrPt400690
XrPt399736				XrPt400276			XrPt400704
XrPt399743				XrPt400287			XrPt400710
XrPt399745				XrPt400289			XrPt400722
XrPt399747				XrPt400290			XrPt400732
XrPt399750				XrPt400291			XrPt400741
XrPt399761				XrPt400293			XrPt400743
XrPt399784				XrPt400301			XrPt400748
XrPt399788				XrPt400308			XrPt400750
XrPt399802				XrPt400310			XrPt400759
XrPt399803				XrPt400326			XrPt400766
XrPt399804				XrPt400333			XrPt400769
XrPt399811				XrPt400336			XrPt400777
XrPt399824				XrPt400337			XrPt400780
XrPt399825				XrPt400338			XrPt400782
XrPt399829				XrPt400345			XrPt400800
XrPt399840				XrPt400348			XrPt400804
XrPt399859				XrPt400358			XrPt400819
XrPt399870				XrPt400359			XrPt400835
XrPt399873				XrPt400361			XrPt400836
XrPt399876				XrPt400363			XrPt400841
XrPt399884				XrPt400366			XrPt400842
XrPt399892				XrPt400368			XrPt400843
XrPt399893				XrPt400371			XrPt400848
XrPt399895				XrPt400380			XrPt400851
XrPt399902				XrPt400382			XrPt400853
XrPt399906				XrPt400397			XrPt400854
XrPt399916				XrPt400399			XrPt400857
XrPt399917				XrPt400411			XrPt400858
XrPt399931				XrPt400416			XrPt400861
XrPt399935				XrPt400417			XrPt400864
XrPt399937				XrPt400431			XrPt400869
XrPt399938				XrPt400444			XrPt400876
XrPt399939				XrPt400450			XrPt400890
XrPt399942				XrPt400456			XrPt400907
XrPt399945				XrPt400458			XrPt400919
XrPt399990				XrPt400459			XrPt400933
XrPt399998				XrPt400471			XrPt400940
XrPt400004				XrPt400475			XrPt400955
XrPt400005				XrPt400476			XrPt400960
XrPt400013				XrPt400480			XrPt400975
XrPt400018				XrPt400509			XrPt400994
XrPt400030				XrPt400512			XrPt401000
XrPt400036				XrPt400538			XrPt401014
XrPt400042				XrPt400544			XrPt401018
XrPt400043				XrPt400550			XrPt401026
XrPt400046				XrPt400555			XrPt401029
XrPt400061				XrPt400590			XrPt401031
XrPt400064				XrPt400600			XrPt401045
XrPt400070				XrPt400628			XrPt401047
XrPt400079				XrPt400652			XrPt401053
XrPt400084				XrPt400683			XrPt401054
XrPt400085				XrPt400690			XrPt401055
XrPt400095				XrPt400699			XrPt401060
XrPt400103				XrPt400704			XrPt401061
XrPt400113				XrPt400706			XrPt401072
XrPt400119				XrPt400710			XrPt401074
XrPt400126				XrPt400722			XrPt401083
XrPt400130				XrPt400732			XrPt401102
XrPt400135				XrPt400741			XrPt401104
XrPt400137				XrPt400743			XrPt401112
XrPt400138				XrPt400748			XrPt401116
XrPt400153				XrPt400750			XrPt401120
XrPt400155				XrPt400757			XrPt401146
XrPt400157				XrPt400759			XrPt401167
XrPt400158				XrPt400766			XrPt401169
XrPt400162				XrPt400769			XrPt401176
XrPt400164				XrPt400777			XrPt401180
XrPt400168				XrPt400780			XrPt401200
XrPt400187				XrPt400782			XrPt401203
XrPt400199				XrPt400800			XrPt401217
XrPt400205				XrPt400804			XrPt401220
XrPt400209				XrPt400819			XrPt401223
XrPt400210				XrPt400820			XrPt401228
XrPt400211				XrPt400833			XrPt401274
XrPt400217				XrPt400835			XrPt401284
XrPt400224				XrPt400836			XrPt401292
XrPt400226				XrPt400841			XrPt401305
XrPt400228				XrPt400842			XrPt401320
XrPt400232				XrPt400843			XrPt401323
XrPt400236				XrPt400848			XrPt401327
XrPt400238				XrPt400851			XrPt401337
XrPt400246				XrPt400853			XrPt401340
XrPt400252				XrPt400854			XrPt401344
XrPt400253				XrPt400857			XrPt401352
XrPt400255				XrPt400858			XrPt401353
XrPt400270				XrPt400861			XrPt401356
XrPt400273				XrPt400864			XrPt401358
XrPt400276				XrPt400869			XrPt401359
XrPt400287				XrPt400876			XrPt401376
XrPt400289				XrPt400878			XrPt401390
XrPt400290				XrPt400890			XrPt401391
XrPt400291				XrPt400894			XrPt401404
XrPt400293				XrPt400899			XrPt401412
XrPt400301				XrPt400907			XrPt401418
XrPt400308				XrPt400919			XrPt401420
XrPt400310				XrPt400933			XrPt401421
XrPt400326				XrPt400940			XrPt401423
XrPt400333				XrPt400955			XrPt401447
XrPt400336				XrPt400960			XrPt401451
XrPt400337				XrPt400975			XrPt401463
XrPt400338				XrPt400982			XrPt401465
XrPt400345				XrPt400986			XrPt401468
XrPt400348				XrPt400994			XrPt401473
XrPt400358				XrPt401000			XrPt401478
XrPt400359				XrPt401014			XrPt401495
XrPt400361				XrPt401018			XrPt401496
XrPt400363				XrPt401026			XrPt401500
XrPt400366				XrPt401029			XrPt401505
XrPt400368				XrPt401031			XrPt401508
XrPt400371				XrPt401040			XrPt401509
XrPt400380				XrPt401044			XrPt401517
XrPt400382				XrPt401045			XrPt401518
XrPt400397				XrPt401047			XrPt401524
XrPt400399				XrPt401053			XrPt401533
XrPt400411				XrPt401054			XrPt401570
XrPt400416				XrPt401055			XrPt401576
XrPt400417				XrPt401060			XrPt401582
XrPt400431				XrPt401061			XrPt401587
XrPt400433				XrPt401067			XrPt401603
XrPt400444				XrPt401072			XrPt401648
XrPt400450				XrPt401074			XrPt401651
XrPt400456				XrPt401083			XrPt401657
XrPt400458				XrPt401093			XrPt401663
XrPt400459				XrPt401102			XrPt401669
XrPt400471				XrPt401104			XrPt401674
XrPt400475				XrPt401112			XrPt401684
XrPt400476				XrPt401116			XrPt401686
XrPt400480				XrPt401117			XrPt401688
XrPt400498				XrPt401120			XrPt401693
XrPt400509				XrPt401146			XrPt401709
XrPt400512				XrPt401166			XrPt401710
XrPt400538				XrPt401167			XrPt401711
XrPt400544				XrPt401169			XrPt401725
XrPt400550				XrPt401176			XrPt401729
XrPt400555				XrPt401180			XrPt401740
XrPt400590				XrPt401200			XrPt401744
XrPt400600				XrPt401203			XrPt401755
XrPt400628				XrPt401217			XrPt401772
XrPt400652				XrPt401220			XrPt401781
XrPt400679				XrPt401223			XrPt401784
XrPt400683				XrPt401228			XrPt401795
XrPt400690				XrPt401239			XrPt401797
XrPt400699				XrPt401274			XrPt401803
XrPt400704				XrPt401284			XrPt401820
XrPt400706				XrPt401292			XrPt401830
XrPt400710				XrPt401302			XrPt401838
XrPt400722				XrPt401305			XrPt401861
XrPt400727				XrPt401320			XrPt401864
XrPt400732				XrPt401323			XrPt401870
XrPt400741				XrPt401327			XrPt401874
XrPt400743				XrPt401337			XrPt401879
XrPt400748				XrPt401340			XrPt401882
XrPt400750				XrPt401344			XrPt401893
XrPt400757				XrPt401348			XrPt401898
XrPt400759				XrPt401352			XrPt401899
XrPt400760				XrPt401353			XrPt401909
XrPt400766				XrPt401356			XrPt401911
XrPt400767				XrPt401358			XrPt401928
XrPt400769				XrPt401359			XrPt401932
XrPt400777				XrPt401376			XrPt401941
XrPt400780				XrPt401390			XrPt401944
XrPt400782				XrPt401391			XrPt401952
XrPt400796				XrPt401402			XrPt401955
XrPt400800				XrPt401404			XrPt401957
XrPt400804				XrPt401412			XrPt401968
XrPt400816				XrPt401418			XrPt401969
XrPt400819				XrPt401420			XrPt401980
XrPt400820				XrPt401421			XrPt401990
XrPt400833				XrPt401423			XrPt401994
XrPt400835				XrPt401427			XrPt402007
XrPt400836				XrPt401447			XrPt402013
XrPt400841				XrPt401451			XrPt402016
XrPt400842				XrPt401458			XrPt402027
XrPt400843				XrPt401463			XrPt402030
XrPt400848				XrPt401465			XrPt402059
XrPt400851				XrPt401468			XrPt402060
XrPt400853				XrPt401473			XrPt402063
XrPt400854				XrPt401478			XrPt402064
XrPt400855				XrPt401495			XrPt402070
XrPt400857				XrPt401496			XrPt402087
XrPt400858				XrPt401500			XrPt402089
XrPt400861				XrPt401505			XrPt402094
XrPt400864				XrPt401508			XrPt402096
XrPt400869				XrPt401509			XrPt402104
XrPt400876				XrPt401517			XrPt402107
XrPt400878				XrPt401518			XrPt402114
XrPt400890				XrPt401524			XrPt402118
XrPt400894				XrPt401530			XrPt402133
XrPt400899				XrPt401533			XrPt402148
XrPt400907				XrPt401570			XrPt402149
XrPt400919				XrPt401576			XrPt402150
XrPt400921				XrPt401582			XrPt402152
XrPt400933				XrPt401587			XrPt402159
XrPt400940				XrPt401603			XrPt402160
XrPt400955				XrPt401620			XrPt402179
XrPt400960				XrPt401648			XrPt402182
XrPt400975				XrPt401651			XrPt402189
XrPt400976				XrPt401657			XrPt402193
XrPt400981				XrPt401663			XrPt402198
XrPt400982				XrPt401669			XrPt402203
XrPt400986				XrPt401674			XrPt402205
XrPt400994				XrPt401684			XrPt402217
XrPt400998				XrPt401686			XrPt402229
XrPt401000				XrPt401688			XrPt402230
XrPt401014				XrPt401693			XrPt402236
XrPt401018				XrPt401699			XrPt402242
XrPt401026				XrPt401709			XrPt402243
XrPt401029				XrPt401710			XrPt402259
XrPt401031				XrPt401711			XrPt402261
XrPt401040				XrPt401725			XrPt402262
XrPt401044				XrPt401729			XrPt402270
XrPt401045				XrPt401740			XrPt402283
XrPt401047				XrPt401744			XrPt402300
XrPt401053				XrPt401755			XrPt402314
XrPt401054				XrPt401772			XrPt402322
XrPt401055				XrPt401781			XrPt402323
XrPt401060				XrPt401784			XrPt402327
XrPt401061				XrPt401795			XrPt402328
XrPt401063				XrPt401797			XrPt402332
XrPt401067				XrPt401803			XrPt402355
XrPt401072				XrPt401817			XrPt402356
XrPt401074				XrPt401820			XrPt402361
XrPt401081				XrPt401830			XrPt402362
XrPt401083				XrPt401838			XrPt402364
XrPt401093				XrPt401861			XrPt402365
XrPt401102				XrPt401864			XrPt402372
XrPt401104				XrPt401870			XrPt402374
XrPt401112				XrPt401873			XrPt402381
XrPt401116				XrPt401874			XrPt402389
XrPt401117				XrPt401879			XrPt402391
XrPt401120				XrPt401882			XrPt402402
XrPt401146				XrPt401889			XrPt402407
XrPt401166				XrPt401893			XrPt402420
XrPt401167				XrPt401898			XrPt402427
XrPt401169				XrPt401899			XrPt402431
XrPt401175				XrPt401909			XrPt402436
XrPt401176				XrPt401911			XrPt402442
XrPt401180				XrPt401928			XrPt402458
XrPt401190				XrPt401932			XrPt402459
XrPt401200				XrPt401941			XrPt402461
XrPt401203				XrPt401944			XrPt402470
XrPt401217				XrPt401952			XrPt402475
XrPt401220				XrPt401955			XrPt402484
XrPt401223				XrPt401957			XrPt402489
XrPt401228				XrPt401968			XrPt402491
XrPt401230				XrPt401969			XrPt402493
XrPt401239				XrPt401976			XrPt402494
XrPt401274				XrPt401980			XrPt402508
XrPt401284				XrPt401990			XrPt402519
XrPt401292				XrPt401994			XrPt402530
XrPt401302				XrPt402007			XrPt402531
XrPt401305				XrPt402013			XrPt402536
XrPt401314				XrPt402016			XrPt402547
XrPt401320				XrPt402027			XrPt402552
XrPt401323				XrPt402030			XrPt402555
XrPt401327				XrPt402059			XrPt402560
XrPt401337				XrPt402060			XrPt402575
XrPt401340				XrPt402063			XrPt402587
XrPt401344				XrPt402064			XrPt402589
XrPt401348				XrPt402070			XrPt402605
XrPt401352				XrPt402087			XrPt402607
XrPt401353				XrPt402089			XrPt402614
XrPt401356				XrPt402094			XrPt402616
XrPt401358				XrPt402096			XrPt402617
XrPt401359				XrPt402103			XrPt402625
XrPt401376				XrPt402104			XrPt402643
XrPt401390				XrPt402107			XrPt402648
XrPt401391				XrPt402114			XrPt402660
XrPt401402				XrPt402118			XrPt402673
XrPt401403				XrPt402133			XrPt402676
XrPt401404				XrPt402134			XrPt402685
XrPt401412				XrPt402148			XrPt410760
XrPt401418				XrPt402149			XrPt410776
XrPt401420				XrPt402150			XrPt410781
XrPt401421				XrPt402152			XrPt410793
XrPt401423				XrPt402159			XrPt410796
XrPt401425				XrPt402160			XrPt410815
XrPt401427				XrPt402179			XrPt410830
XrPt401447				XrPt402182			XrPt410832
XrPt401449				XrPt402189			XrPt410836
XrPt401451				XrPt402193			XrPt410838
XrPt401454				XrPt402198			XrPt410846
XrPt401458				XrPt402203			XrPt410859
XrPt401463				XrPt402205			XrPt410866
XrPt401465				XrPt402215			XrPt410869
XrPt401468				XrPt402217			XrPt410872
XrPt401473				XrPt402229			XrPt410881
XrPt401477				XrPt402230			XrPt410898
XrPt401478				XrPt402236			XrPt410899
XrPt401481				XrPt402242			XrPt410904
XrPt401484				XrPt402243			XrPt410917
XrPt401485				XrPt402248			XrPt410920
XrPt401495				XrPt402256			XrPt410927
XrPt401496				XrPt402259			XrPt410936
XrPt401500				XrPt402261			XrPt410938
XrPt401505				XrPt402262			XrPt410940
XrPt401508				XrPt402270			XrPt410942
XrPt401509				XrPt402283			XrPt410957
XrPt401517				XrPt402300			XrPt410958
XrPt401518				XrPt402314			XrPt410962
XrPt401524				XrPt402322			XrPt410966
XrPt401530				XrPt402323			XrPt410976
XrPt401533				XrPt402327			XrPt410986
XrPt401547				XrPt402328			XrPt410990
XrPt401561				XrPt402332			XrPt410992
XrPt401570				XrPt402355			XrPt411020
XrPt401573				XrPt402356			XrPt411030
XrPt401576				XrPt402361			XrPt411041
XrPt401582				XrPt402362			XrPt411051
XrPt401587				XrPt402364			XrPt411054
XrPt401589				XrPt402365			XrPt411056
XrPt401603				XrPt402372			XrPt411063
XrPt401620				XrPt402374			XrPt411080
XrPt401641				XrPt402377			XrPt411086
XrPt401648				XrPt402381			XrPt411088
XrPt401651				XrPt402389			XrPt411089
XrPt401657				XrPt402391			XrPt411093
XrPt401663				XrPt402402			XrPt411107
XrPt401669				XrPt402407			XrPt411108
XrPt401674				XrPt402420			XrPt411112
XrPt401682				XrPt402423			XrPt411113
XrPt401684				XrPt402424			XrPt411128
XrPt401685				XrPt402427			XrPt411136
XrPt401686				XrPt402431			XrPt411165
XrPt401688				XrPt402436			XrPt411177
XrPt401693				XrPt402442			XrPt411178
XrPt401699				XrPt402453			XrPt411194
XrPt401709				XrPt402456			XrPt411200
XrPt401710				XrPt402458			XrPt411207
XrPt401711				XrPt402459			XrPt411220
XrPt401725				XrPt402461			XrPt411228
XrPt401729				XrPt402470			XrPt411232
XrPt401738				XrPt402475			XrPt411234
XrPt401740				XrPt402484			XrPt411236
XrPt401744				XrPt402489			XrPt411244
XrPt401755				XrPt402491			XrPt411245
XrPt401756				XrPt402493			XrPt411255
XrPt401772				XrPt402494			XrPt411266
XrPt401781				XrPt402508			XrPt411269
XrPt401784				XrPt402519			XrPt411289
XrPt401795				XrPt402530			XrPt411302
XrPt401797				XrPt402531			XrPt411305
XrPt401803				XrPt402536			XrPt411308
XrPt401817				XrPt402547			XrPt411329
XrPt401820				XrPt402552			XrPt411340
XrPt401830				XrPt402555			XrPt411344
XrPt401838				XrPt402560			XrPt411351
XrPt401844				XrPt402575			XrPt411362
XrPt401861				XrPt402587			XrPt411363
XrPt401864				XrPt402589			XrPt411364
XrPt401870				XrPt402605			XrPt411377
XrPt401873				XrPt402607			XrPt411396
XrPt401874				XrPt402614			XrPt411401
XrPt401879				XrPt402615			XrPt411416
XrPt401882				XrPt402616			XrPt411429
XrPt401889				XrPt402617			XrPt411440
XrPt401893				XrPt402625			XrPt411470
XrPt401898				XrPt402643			XrPt411479
XrPt401899				XrPt402644			XrPt411482
XrPt401909				XrPt402648			XrPt411507
XrPt401911				XrPt402657			XrPt411511
XrPt401928				XrPt402660			XrPt411512
XrPt401932				XrPt402673			XrPt411514
XrPt401941				XrPt402676			XrPt411519
XrPt401944				XrPt402685			XrPt411521
XrPt401952				XrPt410760			XrPt411525
XrPt401955				XrPt410768			XrPt505136
XrPt401957				XrPt410776			XrPt505153
XrPt401968				XrPt410781			XrPt505165
XrPt401969				XrPt410793			XrPt505166
XrPt401972				XrPt410796			XrPt505184
XrPt401976				XrPt410815			XrPt505190
XrPt401980				XrPt410830			XrPt505196
XrPt401990				XrPt410832			XrPt505199
XrPt401994				XrPt410836			XrPt505200
XrPt402004				XrPt410838			XrPt505204
XrPt402007				XrPt410845			XrPt505205
XrPt402013				XrPt410846			XrPt505207
XrPt402016				XrPt410859			XrPt505208
XrPt402027				XrPt410866			XrPt505212
XrPt402030				XrPt410869			XrPt505214
XrPt402054				XrPt410872			XrPt505223
XrPt402059				XrPt410881			XrPt505224
XrPt402060				XrPt410888			XrPt505226
XrPt402063				XrPt410898			XrPt505227
XrPt402064				XrPt410899			XrPt505229
XrPt402070				XrPt410904			XrPt505232
XrPt402074				XrPt410917			XrPt505247
XrPt402087				XrPt410920			XrPt505252
XrPt402089				XrPt410927			XrPt505256
XrPt402094				XrPt410936			XrPt505260
XrPt402096				XrPt410938			XrPt505261
XrPt402103				XrPt410940			XrPt505265
XrPt402104				XrPt410942			XrPt505267
XrPt402107				XrPt410957			XrPt505276
XrPt402114				XrPt410958			XrPt505278
XrPt402118				XrPt410959			XrPt505283
XrPt402133				XrPt410962			XrPt505284
XrPt402134				XrPt410966			XrPt505287
XrPt402145				XrPt410976			XrPt505288
XrPt402147				XrPt410986			XrPt505292
XrPt402148				XrPt410990			XrPt505304
XrPt402149				XrPt410992			XrPt505309
XrPt402150				XrPt411020			XrPt505311
XrPt402152				XrPt411030			XrPt505317
XrPt402159				XrPt411041			XrPt505318
XrPt402160				XrPt411051			XrPt505322
XrPt402179				XrPt411054			XrPt505332
XrPt402182				XrPt411056			XrPt505336
XrPt402189				XrPt411063			XrPt505340
XrPt402193				XrPt411080			XrPt505348
XrPt402198				XrPt411085			XrPt505351
XrPt402201				XrPt411086			XrPt505357
XrPt402203				XrPt411088			XrPt505358
XrPt402205				XrPt411089			XrPt505364
XrPt402215				XrPt411093			XrPt505365
XrPt402217				XrPt411097			XrPt505370
XrPt402229				XrPt411107			XrPt505372
XrPt402230				XrPt411108			XrPt505373
XrPt402232				XrPt411112			XrPt505399
XrPt402236				XrPt411113			XrPt505403
XrPt402242				XrPt411128			XrPt505404
XrPt402243				XrPt411132			XrPt505412
XrPt402248				XrPt411136			XrPt505416
XrPt402256				XrPt411165			XrPt505418
XrPt402259				XrPt411177			XrPt505447
XrPt402261				XrPt411178			XrPt505462
XrPt402262				XrPt411194			XrPt505470
XrPt402270				XrPt411200			XrPt505477
XrPt402283				XrPt411207			XrPt505500
XrPt402300				XrPt411210			XrPt505505
XrPt402314				XrPt411220			XrPt505511
XrPt402320				XrPt411228			XrPt505513
XrPt402322				XrPt411232			XrPt505521
XrPt402323				XrPt411234			XrPt505534
XrPt402327				XrPt411236			XrPt505542
XrPt402328				XrPt411244			XrPt505543
XrPt402332				XrPt411245			XrPt505544
XrPt402342				XrPt411255			XrPt505549
XrPt402344				XrPt411266			XrPt505552
XrPt402355				XrPt411267			XrPt505581
XrPt402356				XrPt411269			XrPt505589
XrPt402361				XrPt411289			XrPt505590
XrPt402362				XrPt411302			XrPt505593
XrPt402364				XrPt411305			XrPt505608
XrPt402365				XrPt411308			XrPt505609
XrPt402372				XrPt411323			XrPt505613
XrPt402374				XrPt411329			XrPt505626
XrPt402377				XrPt411340			XrPt505627
XrPt402381				XrPt411344			XrPt505636
XrPt402389				XrPt411351			XrPt505640
XrPt402391				XrPt411362			XrPt505647
XrPt402402				XrPt411363			XrPt505648
XrPt402407				XrPt411364			XrPt505649
XrPt402420				XrPt411374			XrPt505654
XrPt402423				XrPt411377			XrPt505662
XrPt402424				XrPt411396			XrPt505664
XrPt402427				XrPt411401			XrPt505673
XrPt402431				XrPt411410			XrPt505686
XrPt402436				XrPt411416			XrPt505689
XrPt402442				XrPt411417			XrPt505690
XrPt402453				XrPt411420			XrPt505691
XrPt402454				XrPt411429			XrPt505695
XrPt402456				XrPt411440			XrPt505702
XrPt402458				XrPt411470			XrPt505709
XrPt402459				XrPt411479			XrPt505711
XrPt402461				XrPt411482			XrPt505714
XrPt402470				XrPt411502			XrPt505720
XrPt402475				XrPt411507			XrPt505721
XrPt402484				XrPt411511			XrPt505723
XrPt402489				XrPt411512			XrPt505732
XrPt402491				XrPt411514			XrPt505743
XrPt402493				XrPt411519			XrPt505745
XrPt402494				XrPt411521			XrPt505760
XrPt402508				XrPt411522			XrPt505763
XrPt402519				XrPt411525			XrPt505774
XrPt402530				XrPt505136			XrPt505781
XrPt402531				XrPt505153			XrPt505782
XrPt402536				XrPt505165			XrPt505789
XrPt402547				XrPt505166			XrPt505795
XrPt402552				XrPt505184			XrPt505804
XrPt402555				XrPt505190			XrPt505806
XrPt402560				XrPt505191			XrPt505812
XrPt402575				XrPt505196			XrPt505817
XrPt402587				XrPt505199			XrPt505822
XrPt402589				XrPt505200			XrPt505823
XrPt402605				XrPt505204			XrPt505825
XrPt402607				XrPt505205			XrPt505829
XrPt402614				XrPt505207			XrPt505839
XrPt402615				XrPt505208			XrPt505840
XrPt402616				XrPt505212			XrPt505852
XrPt402617				XrPt505214			XrPt505855
XrPt402625				XrPt505223			XrPt505878
XrPt402643				XrPt505224			XrPt505882
XrPt402644				XrPt505226			XrPt505886
XrPt402648				XrPt505227			XrPt505897
XrPt402657				XrPt505229			XrPt505905
XrPt402659				XrPt505232			XrPt505906
XrPt402660				XrPt505247			XrPt505909
XrPt402673				XrPt505252			XrPt505915
XrPt402675				XrPt505254			XrPt505921
XrPt402676				XrPt505256			XrPt505927
XrPt402685				XrPt505260			XrPt505934
XrPt410759				XrPt505261			XrPt505936
XrPt410760				XrPt505265			XrPt505946
XrPt410768				XrPt505267			XrPt505951
XrPt410776				XrPt505276			XrPt505965
XrPt410781				XrPt505278			XrPt505979
XrPt410793				XrPt505283			XrPt505980
XrPt410796				XrPt505284			XrPt505984
XrPt410815				XrPt505287			XrPt506002
XrPt410830				XrPt505288			XrPt506011
XrPt410832				XrPt505292			XrPt506012
XrPt410836				XrPt505304			XrPt506014
XrPt410838				XrPt505309			XrPt506023
XrPt410845				XrPt505311			XrPt506039
XrPt410846				XrPt505317			XrPt506069
XrPt410859				XrPt505318			XrPt506070
XrPt410865				XrPt505322			XrPt506071
XrPt410866				XrPt505332			XrPt506073
XrPt410869				XrPt505336			XrPt506082
XrPt410871				XrPt505339			XrPt506089
XrPt410872				XrPt505340			XrPt506109
XrPt410881				XrPt505348			XrPt506110
XrPt410888				XrPt505351			XrPt506142
XrPt410898				XrPt505357			XrPt506147
XrPt410899				XrPt505358			XrPt506150
XrPt410904				XrPt505364			XrPt506158
XrPt410917				XrPt505365			XrPt506170
XrPt410920				XrPt505370			XrPt506172
XrPt410927				XrPt505372			XrPt506173
XrPt410928				XrPt505373			XrPt506174
XrPt410936				XrPt505385			XrPt506177
XrPt410938				XrPt505399			XrPt506179
XrPt410940				XrPt505403			XrPt506180
XrPt410942				XrPt505404			XrPt506183
XrPt410956				XrPt505412			XrPt506194
XrPt410957				XrPt505416			XrPt506196
XrPt410958				XrPt505418			XrPt506206
XrPt410959				XrPt505447			XrPt506212
XrPt410962				XrPt505462			XrPt506216
XrPt410966				XrPt505470			XrPt506221
XrPt410976				XrPt505477			XrPt506227
XrPt410977				XrPt505480			XrPt506228
XrPt410986				XrPt505497			XrPt506239
XrPt410990				XrPt505500			XrPt506241
XrPt410992				XrPt505505			XrPt506245
XrPt411010				XrPt505511			XrPt506246
XrPt411020				XrPt505513			XrPt506256
XrPt411024				XrPt505521			XrPt506274
XrPt411030				XrPt505534			XrPt506276
XrPt411033				XrPt505542			XrPt506279
XrPt411041				XrPt505543			XrPt506281
XrPt411051				XrPt505544			XrPt506299
XrPt411054				XrPt505548			XrPt506314
XrPt411056				XrPt505549			XrPt506324
XrPt411062				XrPt505552			XrPt506330
XrPt411063				XrPt505576			XrPt506337
XrPt411080				XrPt505581			XrPt506338
XrPt411085				XrPt505589			XrPt506345
XrPt411086				XrPt505590			XrPt506358
XrPt411088				XrPt505593			XrPt506373
XrPt411089				XrPt505608			XrPt506383
XrPt411093				XrPt505609			XrPt506384
XrPt411097				XrPt505613			XrPt506387
XrPt411107				XrPt505626			XrPt506392
XrPt411108				XrPt505627			XrPt506408
XrPt411112				XrPt505636			XrPt506431
XrPt411113				XrPt505640			XrPt506440
XrPt411128				XrPt505647			XrPt506455
XrPt411132				XrPt505648			XrPt506458
XrPt411136				XrPt505649			XrPt506461
XrPt411165				XrPt505654			XrPt506465
XrPt411177				XrPt505662			XrPt506466
XrPt411178				XrPt505664			XrPt506476
XrPt411194				XrPt505673			XrPt506477
XrPt411200				XrPt505686			XrPt506500
XrPt411207				XrPt505689			XrPt506504
XrPt411210				XrPt505690			XrPt506506
XrPt411220				XrPt505691			XrPt506508
XrPt411228				XrPt505695			XrPt506511
XrPt411232				XrPt505702			XrPt506512
XrPt411234				XrPt505709			XrPt506513
XrPt411236				XrPt505711			XrPt506524
XrPt411244				XrPt505714			XrPt506527
XrPt411245				XrPt505716			XrPt506534
XrPt411255				XrPt505720			XrPt506542
XrPt411266				XrPt505721			XrPt506549
XrPt411267				XrPt505723			XrPt506555
XrPt411269				XrPt505732			XrPt506566
XrPt411289				XrPt505743			XrPt506598
XrPt411302				XrPt505745			XrPt506604
XrPt411305				XrPt505760			XrPt506615
XrPt411308				XrPt505763			XrPt506625
XrPt411317				XrPt505774			XrPt506631
XrPt411323				XrPt505781			XrPt506637
XrPt411329				XrPt505782			XrPt506656
XrPt411340				XrPt505789			XrPt506676
XrPt411344				XrPt505795			XrPt506701
XrPt411351				XrPt505804			XrPt506729
XrPt411362				XrPt505806			XrPt506744
XrPt411363				XrPt505812			XrPt506760
XrPt411364				XrPt505817			XrPt506762
XrPt411374				XrPt505822			XrPt506771
XrPt411376				XrPt505823			XrPt506794
XrPt411377				XrPt505825			XrPt506816
XrPt411395				XrPt505828			XrPt506817
XrPt411396				XrPt505829			XrPt506841
XrPt411401				XrPt505839			XrPt506846
XrPt411410				XrPt505840			XrPt506860
XrPt411416				XrPt505852			XrPt506868
XrPt411417				XrPt505855			XrPt506869
XrPt411420				XrPt505878			XrPt506874
XrPt411429				XrPt505882			XrPt506893
XrPt411433				XrPt505886			XrPt506894
XrPt411440				XrPt505897			XrPt506899
XrPt411470				XrPt505905			XrPt506902
XrPt411472				XrPt505906			XrPt506905
XrPt411479				XrPt505909			XrPt506922
XrPt411482				XrPt505915			XrPt506926
XrPt411488				XrPt505921			XrPt506930
XrPt411502				XrPt505927			XrPt506940
XrPt411507				XrPt505934			XrPt506944
XrPt411511				XrPt505936			XrPt506950
XrPt411512				XrPt505946			XrPt506954
XrPt411514				XrPt505951			XrPt506964
XrPt411519				XrPt505965			XrPt506968
XrPt411521				XrPt505979			XrPt506972
XrPt411522				XrPt505980			XrPt506974
XrPt411525				XrPt505984			XrPt506980
XrPt505136				XrPt505990			XrPt506986
XrPt505150				XrPt506002			XrPt506992
XrPt505153				XrPt506011			XrPt506994
XrPt505160				XrPt506012			XrPt507001
XrPt505165				XrPt506014			XrPt507004
XrPt505166				XrPt506023			XrPt507025
XrPt505175				XrPt506029			XrPt507029
XrPt505181				XrPt506039			XrPt507032
XrPt505184				XrPt506064			XrPt507037
XrPt505189				XrPt506069			XrPt507042
XrPt505190				XrPt506070			XrPt507052
XrPt505191				XrPt506071			XrPt507076
XrPt505196				XrPt506073			XrPt507078
XrPt505199				XrPt506076			XrPt507092
XrPt505200				XrPt506082			XrPt507108
XrPt505204				XrPt506089			XrPt507126
XrPt505205				XrPt506109			XrPt507137
XrPt505207				XrPt506110			XrPt507170
XrPt505208				XrPt506113			XrPt507179
XrPt505212				XrPt506128			XrPt507187
XrPt505214				XrPt506130			XrPt507225
XrPt505223				XrPt506142			XrPt507228
XrPt505224				XrPt506147			XrPt507229
XrPt505226				XrPt506150			XrPt507241
XrPt505227				XrPt506158			XrPt507249
XrPt505229				XrPt506170			XrPt507256
XrPt505232				XrPt506172			XrPt507271
XrPt505247				XrPt506173			XrPt507289
XrPt505252				XrPt506174			XrPt507297
XrPt505254				XrPt506177			XrPt507302
XrPt505256				XrPt506179			XrPt507319
XrPt505260				XrPt506180			XrPt507320
XrPt505261				XrPt506183			XrPt507321
XrPt505265				XrPt506194			XrPt507323
XrPt505267				XrPt506196			XrPt507326
XrPt505276				XrPt506206			XrPt507343
XrPt505278				XrPt506212			XrPt507344
XrPt505283				XrPt506216			XrPt507367
XrPt505284				XrPt506221			XrPt507369
XrPt505287				XrPt506227			XrPt507370
XrPt505288				XrPt506228			XrPt507371
XrPt505292				XrPt506239			XrPt507448
XrPt505304				XrPt506241			XrPt507450
XrPt505309				XrPt506245			XrPt507451
XrPt505311				XrPt506246			XrPt507462
XrPt505317				XrPt506256			XrPt507522
XrPt505318				XrPt506274			XrPt507527
XrPt505322				XrPt506276			XrPt507544
XrPt505332				XrPt506279			XrPt507568
XrPt505336				XrPt506281			XrPt507605
XrPt505339				XrPt506299			XrPt507607
XrPt505340				XrPt506314			XrPt507618
XrPt505348				XrPt506324			XrPt507632
XrPt505349				XrPt506330			XrPt507637
XrPt505351				XrPt506337			XrPt507659
XrPt505357				XrPt506338			XrPt507661
XrPt505358				XrPt506345			XrPt507689
XrPt505364				XrPt506358			XrPt507699
XrPt505365				XrPt506369			XrPt507705
XrPt505370				XrPt506372			XrPt507709
XrPt505372				XrPt506373			XrPt507719
XrPt505373				XrPt506383			XrPt507724
XrPt505385				XrPt506384			XrPt507737
XrPt505399				XrPt506387			XrPt507738
XrPt505403				XrPt506392			XrPt507739
XrPt505404				XrPt506406			XrPt507743
XrPt505412				XrPt506408			XrPt507745
XrPt505416				XrPt506431			XrPt507750
XrPt505418				XrPt506440			XrPt507754
XrPt505435				XrPt506455			XrPt507762
XrPt505447				XrPt506458			XrPt507801
XrPt505462				XrPt506461			XrPt507812
XrPt505470				XrPt506465			XrPt507824
XrPt505477				XrPt506466			XrPt507832
XrPt505480				XrPt506476			XrPt507881
XrPt505489				XrPt506477			XrPt507890
XrPt505490				XrPt506500			XrPt507897
XrPt505497				XrPt506504			XrPt507905
XrPt505500				XrPt506506			XrPt507912
XrPt505505				XrPt506508			XrPt507928
XrPt505508				XrPt506511			XrPt507940
XrPt505511				XrPt506512			XrPt507965
XrPt505513				XrPt506513			XrPt507968
XrPt505521				XrPt506524			XrPt507997
XrPt505534				XrPt506525			XrPt508073
XrPt505540				XrPt506527			XrPt508075
XrPt505542				XrPt506534			XrPt508076
XrPt505543				XrPt506542			XrPt508103
XrPt505544				XrPt506549			XrPt508112
XrPt505548				XrPt506555			XrPt508116
XrPt505549				XrPt506566			XrPt508157
XrPt505552				XrPt506584			XrPt508160
XrPt505571				XrPt506598			XrPt508172
XrPt505576				XrPt506604			XrPt508175
XrPt505581				XrPt506615			XrPt508201
XrPt505589				XrPt506625			XrPt508207
XrPt505590				XrPt506631			XrPt508209
XrPt505593				XrPt506637			XrPt508234
XrPt505608				XrPt506656			XrPt508270
XrPt505609				XrPt506657			XrPt508281
XrPt505613				XrPt506676			XrPt508350
XrPt505626				XrPt506701			XrPt508397
XrPt505627				XrPt506729			XrPt508399
XrPt505636				XrPt506744			XrPt508400
XrPt505640				XrPt506760			XrPt508402
XrPt505647				XrPt506762			XrPt508412
XrPt505648				XrPt506767			XrPt508446
XrPt505649				XrPt506771			XrPt508454
XrPt505654				XrPt506781			XrPt508460
XrPt505662				XrPt506794			XrPt508461
XrPt505664				XrPt506816			XrPt508470
XrPt505673				XrPt506817			XrPt508477
XrPt505676				XrPt506841			XrPt508501
XrPt505686				XrPt506846			XrPt508505
XrPt505689				XrPt506860			XrPt508507
XrPt505690				XrPt506868			XrPt508516
XrPt505691				XrPt506869			XrPt508519
XrPt505695				XrPt506874			XrPt508543
XrPt505702				XrPt506893			XrPt508549
XrPt505709				XrPt506894			XrPt508553
XrPt505711				XrPt506899			XrPt508565
XrPt505714				XrPt506902			XrPt508579
XrPt505716				XrPt506905			XrPt508600
XrPt505720				XrPt506922			XrPt508616
XrPt505721				XrPt506926			XrPt508651
XrPt505723				XrPt506930			XrPt508654
XrPt505726				XrPt506940			XrPt508673
XrPt505729				XrPt506944			XrPt508699
XrPt505732				XrPt506950			XrPt508720
XrPt505740				XrPt506954			XrPt508738
XrPt505743				XrPt506964			XrPt508748
XrPt505745				XrPt506968			XrPt508764
XrPt505751				XrPt506970			XrPt508776
XrPt505752				XrPt506972			XrPt508779
XrPt505760				XrPt506974			XrPt508819
XrPt505763				XrPt506980			XrPt508859
XrPt505772				XrPt506986			XrPt508862
XrPt505774				XrPt506992			XrPt508864
XrPt505780				XrPt506994			XrPt508867
XrPt505781				XrPt507001			XrPt508870
XrPt505782				XrPt507004			XrPt508956
XrPt505789				XrPt507025			XrPt508957
XrPt505795				XrPt507029			XrPt508960
XrPt505804				XrPt507032			XrPt508978
XrPt505806				XrPt507037			XrPt509045
XrPt505812				XrPt507042			XrPt509047
XrPt505817				XrPt507052			XrPt509051
XrPt505822				XrPt507053			XrPt509054
XrPt505823				XrPt507076			XrPt509080
XrPt505825				XrPt507078			XrPt509084
XrPt505828				XrPt507092			XrPt509110
XrPt505829				XrPt507108			XrPt509144
XrPt505839				XrPt507125			XrPt509168
XrPt505840				XrPt507126			XrPt509169
XrPt505852				XrPt507137			XrPt509171
XrPt505855				XrPt507170			XrPt509191
XrPt505867				XrPt507179			XrPt509216
XrPt505878				XrPt507187			XrPt509227
XrPt505882				XrPt507225			XrPt509236
XrPt505886				XrPt507228			XrPt509244
XrPt505897				XrPt507229			XrPt509246
XrPt505904				XrPt507241			XrPt509253
XrPt505905				XrPt507249			XrPt509255
XrPt505906				XrPt507256			XrPt509257
XrPt505909				XrPt507258			XrPt509276
XrPt505911				XrPt507270			XrPt509277
XrPt505915				XrPt507271			XrPt509284
XrPt505921				XrPt507289			XrPt509289
XrPt505927				XrPt507297			XrPt509290
XrPt505934				XrPt507302			XrPt509299
XrPt505936				XrPt507319			XrPt509309
XrPt505946				XrPt507320			XrPt509310
XrPt505951				XrPt507321			XrPt509313
XrPt505963				XrPt507323			XrPt509314
XrPt505965				XrPt507326			XrPt509316
XrPt505979				XrPt507343			XrPt509317
XrPt505980				XrPt507344			XrPt509319
XrPt505984				XrPt507345			XrPt509339
XrPt505990				XrPt507352			XrPt509345
XrPt506002				XrPt507367			XrPt509352
XrPt506011				XrPt507369			XrPt509418
XrPt506012				XrPt507370			XrPt509447
XrPt506014				XrPt507371			XrPt509448
XrPt506023				XrPt507394			XrPt509457
XrPt506029				XrPt507448			XrPt509459
XrPt506039				XrPt507450			XrPt509466
XrPt506045				XrPt507451			XrPt509550
XrPt506064				XrPt507462			XrPt509606
XrPt506069				XrPt507522			XrPt509620
XrPt506070				XrPt507527			XrPt509640
XrPt506071				XrPt507544			XrPt509641
XrPt506073				XrPt507568			XrPt509717
XrPt506076				XrPt507605			XrPt509725
XrPt506082				XrPt507607			XrPt63427
XrPt506089				XrPt507612			XrPt63734
XrPt506094				XrPt507618			XrPt66451
XrPt506109				XrPt507632			XrPt66512
XrPt506110				XrPt507637			XrPt66584
XrPt506113				XrPt507659			XrPt66612
XrPt506128				XrPt507661			XrPt66766
XrPt506130				XrPt507664			Xscm077
XrPt506142				XrPt507689			Xscm066
XrPt506147				XrPt507699			Xscsz429L950
XrPt506150				XrPt507705			Xscsz502L900
XrPt506158				XrPt507709			Xscsz980L650
XrPt506170				XrPt507719			Xscy09d
XrPt506172				XrPt507724
XrPt506173				XrPt507730
XrPt506174				XrPt507737
XrPt506177				XrPt507738
XrPt506179				XrPt507739
XrPt506180				XrPt507743
XrPt506183				XrPt507745
XrPt506194				XrPt507750
XrPt506196				XrPt507754
XrPt506206				XrPt507762
XrPt506212				XrPt507785
XrPt506216				XrPt507801
XrPt506218				XrPt507812
XrPt506221				XrPt507824
XrPt506227				XrPt507832
XrPt506228				XrPt507881
XrPt506239				XrPt507890
XrPt506241				XrPt507897
XrPt506245				XrPt507905
XrPt506246				XrPt507912
XrPt506256				XrPt507928
XrPt506274				XrPt507940
XrPt506276				XrPt507965
XrPt506279				XrPt507968
XrPt506281				XrPt507993
XrPt506299				XrPt507997
XrPt506314				XrPt508073
XrPt506324				XrPt508075
XrPt506330				XrPt508076
XrPt506337				XrPt508103
XrPt506338				XrPt508112
XrPt506340				XrPt508116
XrPt506345				XrPt508157
XrPt506358				XrPt508160
XrPt506369				XrPt508172
XrPt506372				XrPt508175
XrPt506373				XrPt508197
XrPt506383				XrPt508201
XrPt506384				XrPt508207
XrPt506387				XrPt508209
XrPt506392				XrPt508234
XrPt506406				XrPt508243
XrPt506408				XrPt508270
XrPt506413				XrPt508281
XrPt506416				XrPt508350
XrPt506431				XrPt508397
XrPt506440				XrPt508399
XrPt506443				XrPt508400
XrPt506455				XrPt508402
XrPt506458				XrPt508412
XrPt506461				XrPt508446
XrPt506465				XrPt508448
XrPt506466				XrPt508454
XrPt506469				XrPt508460
XrPt506476				XrPt508461
XrPt506477				XrPt508470
XrPt506500				XrPt508477
XrPt506504				XrPt508501
XrPt506506				XrPt508505
XrPt506508				XrPt508507
XrPt506511				XrPt508516
XrPt506512				XrPt508519
XrPt506513				XrPt508543
XrPt506524				XrPt508549
XrPt506525				XrPt508550
XrPt506527				XrPt508553
XrPt506534				XrPt508565
XrPt506540				XrPt508579
XrPt506542				XrPt508594
XrPt506549				XrPt508600
XrPt506555				XrPt508616
XrPt506566				XrPt508651
XrPt506568				XrPt508654
XrPt506584				XrPt508673
XrPt506598				XrPt508699
XrPt506604				XrPt508720
XrPt506615				XrPt508738
XrPt506625				XrPt508748
XrPt506631				XrPt508761
XrPt506637				XrPt508764
XrPt506656				XrPt508776
XrPt506657				XrPt508779
XrPt506676				XrPt508808
XrPt506696				XrPt508819
XrPt506701				XrPt508859
XrPt506729				XrPt508862
XrPt506732				XrPt508864
XrPt506744				XrPt508867
XrPt506757				XrPt508870
XrPt506760				XrPt508956
XrPt506762				XrPt508957
XrPt506767				XrPt508960
XrPt506771				XrPt508978
XrPt506781				XrPt509045
XrPt506794				XrPt509047
XrPt506816				XrPt509051
XrPt506817				XrPt509052
XrPt506841				XrPt509054
XrPt506846				XrPt509071
XrPt506860				XrPt509080
XrPt506868				XrPt509084
XrPt506869				XrPt509110
XrPt506874				XrPt509144
XrPt506891				XrPt509158
XrPt506893				XrPt509168
XrPt506894				XrPt509169
XrPt506899				XrPt509171
XrPt506902				XrPt509191
XrPt506905				XrPt509216
XrPt506922				XrPt509227
XrPt506926				XrPt509236
XrPt506930				XrPt509242
XrPt506940				XrPt509244
XrPt506944				XrPt509246
XrPt506950				XrPt509253
XrPt506954				XrPt509255
XrPt506957				XrPt509257
XrPt506964				XrPt509276
XrPt506968				XrPt509277
XrPt506970				XrPt509284
XrPt506972				XrPt509289
XrPt506974				XrPt509290
XrPt506980				XrPt509299
XrPt506986				XrPt509309
XrPt506992				XrPt509310
XrPt506994				XrPt509313
XrPt506999				XrPt509314
XrPt507000				XrPt509316
XrPt507001				XrPt509317
XrPt507004				XrPt509319
XrPt507013				XrPt509339
XrPt507025				XrPt509345
XrPt507029				XrPt509352
XrPt507032				XrPt509418
XrPt507037				XrPt509447
XrPt507042				XrPt509448
XrPt507052				XrPt509457
XrPt507053				XrPt509459
XrPt507076				XrPt509466
XrPt507078				XrPt509550
XrPt507092				XrPt509554
XrPt507108				XrPt509558
XrPt507125				XrPt509584
XrPt507126				XrPt509606
XrPt507137				XrPt509620
XrPt507170				XrPt509626
XrPt507179				XrPt509627
XrPt507187				XrPt509632
XrPt507225				XrPt509640
XrPt507228				XrPt509641
XrPt507229				XrPt509695
XrPt507241				XrPt509717
XrPt507249				XrPt509725
XrPt507256				XrPt63427
XrPt507258				XrPt63588
XrPt507270				XrPt63734
XrPt507271				XrPt66451
XrPt507282				XrPt66512
XrPt507289				XrPt66584
XrPt507297				XrPt66612
XrPt507299				XrPt66656
XrPt507302				XrPt66766
XrPt507319				Xscm077
XrPt507320				Xscm066
XrPt507321				Xscsz429L950
XrPt507323				Xscsz502L900
XrPt507326				Xscsz980L650
XrPt507327				Xscy09d
XrPt507343
XrPt507344
XrPt507345
XrPt507348
XrPt507352
XrPt507367
XrPt507369
XrPt507370
XrPt507371
XrPt507394
XrPt507448
XrPt507450
XrPt507451
XrPt507462
XrPt507482
XrPt507522
XrPt507527
XrPt507528
XrPt507544
XrPt507568
XrPt507605
XrPt507607
XrPt507612
XrPt507618
XrPt507629
XrPt507632
XrPt507637
XrPt507653
XrPt507659
XrPt507661
XrPt507664
XrPt507689
XrPt507691
XrPt507699
XrPt507700
XrPt507705
XrPt507709
XrPt507719
XrPt507724
XrPt507730
XrPt507737
XrPt507738
XrPt507739
XrPt507743
XrPt507745
XrPt507750
XrPt507754
XrPt507762
XrPt507785
XrPt507801
XrPt507812
XrPt507824
XrPt507832
XrPt507881
XrPt507882
XrPt507890
XrPt507897
XrPt507905
XrPt507912
XrPt507928
XrPt507940
XrPt507965
XrPt507968
XrPt507970
XrPt507993
XrPt507997
XrPt508041
XrPt508042
XrPt508068
XrPt508073
XrPt508075
XrPt508076
XrPt508077
XrPt508095
XrPt508103
XrPt508112
XrPt508116
XrPt508152
XrPt508157
XrPt508160
XrPt508172
XrPt508175
XrPt508180
XrPt508197
XrPt508201
XrPt508207
XrPt508209
XrPt508234
XrPt508243
XrPt508253
XrPt508270
XrPt508281
XrPt508350
XrPt508397
XrPt508399
XrPt508400
XrPt508402
XrPt508410
XrPt508412
XrPt508446
XrPt508448
XrPt508454
XrPt508460
XrPt508461
XrPt508470
XrPt508477
XrPt508501
XrPt508505
XrPt508507
XrPt508516
XrPt508518
XrPt508519
XrPt508543
XrPt508549
XrPt508550
XrPt508553
XrPt508565
XrPt508579
XrPt508594
XrPt508600
XrPt508616
XrPt508651
XrPt508654
XrPt508673
XrPt508699
XrPt508714
XrPt508720
XrPt508738
XrPt508748
XrPt508761
XrPt508764
XrPt508776
XrPt508779
XrPt508786
XrPt508808
XrPt508819
XrPt508859
XrPt508862
XrPt508864
XrPt508866
XrPt508867
XrPt508869
XrPt508870
XrPt508956
XrPt508957
XrPt508960
XrPt508978
XrPt509045
XrPt509047
XrPt509051
XrPt509052
XrPt509054
XrPt509071
XrPt509080
XrPt509084
XrPt509110
XrPt509144
XrPt509158
XrPt509168
XrPt509169
XrPt509171
XrPt509191
XrPt509216
XrPt509227
XrPt509236
XrPt509242
XrPt509244
XrPt509245
XrPt509246
XrPt509249
XrPt509253
XrPt509255
XrPt509257
XrPt509276
XrPt509277
XrPt509284
XrPt509289
XrPt509290
XrPt509299
XrPt509309
XrPt509310
XrPt509313
XrPt509314
XrPt509316
XrPt509317
XrPt509319
XrPt509332
XrPt509339
XrPt509345
XrPt509352
XrPt509356
XrPt509418
XrPt509443
XrPt509447
XrPt509448
XrPt509457
XrPt509459
XrPt509466
XrPt509500
XrPt509512
XrPt509513
XrPt509550
XrPt509554
XrPt509558
XrPt509584
XrPt509586
XrPt509606
XrPt509620
XrPt509626
XrPt509627
XrPt509632
XrPt509640
XrPt509641
XrPt509695
XrPt509717
XrPt509725
XrPt63427
XrPt63588
XrPt63626
XrPt63734
XrPt66451
XrPt66482
XrPt66512
XrPt66584
XrPt66612
XrPt66656
XrPt66766
Xscm077
Xscm066
Xscsz429L950
Xscsz502L900
Xscsz980L850
Xscy09d

## Sheet: Populacja M
All segregating markers	Severely skewed markers	Markers unlinked at LOD 3.0 (JoinMap)	Multilocus markers	Markers placed in JoinMap input maps	Markers unlinked at recombination level 0.2 (Multipoint)	Markers removed during control of monotony	Markers retained for consensus mapping
XrPt344175	XrPt344175	XrPt506579	XrPt401704	XrPt389585	XrPt346828	XrPt115509	XrPt389585
XrPt346454	XrPt346454	XrPt508281	XrPt399884	XrPt400276	XrPt390719	XrPt346982	XrPt400276
XrPt347082	XrPt347082	XrPt347184	XrPt507120	XrPt401480	XrPt400740	XrPt390047	XrPt401480
XrPt347856	XrPt347856	XrPt398476	XrPt507452	XrPt389959	XrPt402365	XrPt390055	XrPt389959
XrPt348564	XrPt348564	XrPt400789	XrPt402320	XrPt400252	XrPt507034	XrPt390223	XrPt400252
XrPt389391	XrPt389391	XrPt402657	XrPt345979	XrPt505864	XrPt509042	XrPt400035	XrPt505864
XrPt389437	XrPt389437	XrPt507820	XrPt63626	XrPt505931	XrPt348293	XrPt400127	XrPt505931
XrPt389495	XrPt389495	XrPt509189	XrPt508410	XrPt116320	XrPt411208	XrPt400744	XrPt116320
XrPt389585	XrPt389647	XrPt389283	XrPt505785	XrPt116344	XrPt400950	XrPt400986	XrPt116344
XrPt389647	XrPt390046	XrPt507245	XrPt400245	XrPt343879	XrPt505363	XrPt410792	XrPt343879
XrPt390046	XrPt390083	XrPt401035	XrPt400988	XrPt346184	XrPt509450	XrPt506669	XrPt346184
XrPt390083	XrPt390137	XrPt505465	XrPt400180	XrPt346828	XrPt372720	XrPt507053	XrPt347125
XrPt390137	XrPt390157	XrPt345703	XrPt400243	XrPt347125	XrPt390594	XrPt507163	XrPt347301
XrPt390157	XrPt390168	XrPt389525	XrPt508018	XrPt347301	XrPt399487	XrPt507526	XrPt347340
XrPt390168	XrPt390180	XrPt398537	XrPt411148	XrPt347340	XrPt400359		XrPt347661
XrPt390180	XrPt390184	XrPt400279	XrPt347528	XrPt347661	XrPt401457		XrPt389258
XrPt390184	XrPt390227	XrPt400361	XrPt400760	XrPt389258	XrPt402216		XrPt389763
XrPt390227	XrPt390243	XrPt401572	XrPt390532	XrPt389763	XrPt402670		XrPt390565
XrPt390243	XrPt390263	XrPt402228	XrPt401484	XrPt390047	XrPt505298		XrPt390758
XrPt390263	XrPt390314	XrPt411001	XrPt349430	XrPt390565	XrPt506161		XrPt390787
XrPt390314	XrPt390338	XrPt505568	XrPt401471	XrPt390719			XrPt398634
XrPt390338	XrPt390378	XrPt506299	XrPt399478	XrPt390758			XrPt398711
XrPt390378	XrPt390396	XrPt506645	XrPt505349	XrPt390787			XrPt398763
XrPt390396	XrPt390444	XrPt508455	XrPt399636	XrPt398634			XrPt398798
XrPt390444	XrPt390679	XrPt389316	XrPt400344	XrPt398711			XrPt399246
XrPt390679	XrPt398817	XrPt398672	XrPt508585	XrPt398763			XrPt399321
XrPt398817	XrPt399663	XrPt401246	XrPt389690	XrPt398798			XrPt399431
XrPt399663	XrPt399694	XrPt411069	XrPt508408	XrPt399246			XrPt399775
XrPt399694	XrPt399834	XrPt508071	XrPt508750	XrPt399321			XrPt399809
XrPt399834	XrPt399986	XrPt399869	XrPt401972	XrPt399431			XrPt399960
XrPt399986	XrPt400058	XrPt390413	XrPt348561	XrPt399775			XrPt400084
XrPt400058	XrPt400063	XrPt507649	XrPt505508	XrPt399809			XrPt400154
XrPt400063	XrPt400093	XrPt401817	XrPt390380	XrPt399960			XrPt400484
XrPt400093	XrPt400108	XrPt506131	XrPt505751	XrPt400084			XrPt400793
XrPt400108	XrPt400162	XrPt345975	XrPt506891	XrPt400154			XrPt400835
XrPt400162	XrPt400193	XrPt389952		XrPt400484			XrPt400871
XrPt400193	XrPt400217	XrPt398562		XrPt400740			XrPt400952
XrPt400217	XrPt400398	XrPt400290		XrPt400793			XrPt401039
XrPt400276	XrPt400526	XrPt400456		XrPt400835			XrPt401183
XrPt400398	XrPt401044	XrPt402066		XrPt400871			XrPt401200
XrPt400526	XrPt401136	XrPt402456		XrPt400952			XrPt401372
XrPt401044	XrPt401172	XrPt411010		XrPt401039			XrPt401412
XrPt401136	XrPt401261	XrPt505604		XrPt401183			XrPt401754
XrPt401172	XrPt401573	XrPt506406		XrPt401200			XrPt401870
XrPt401261	XrPt401890	XrPt506788		XrPt401372			XrPt401969
XrPt401480	XrPt401943	XrPt509132		XrPt401412			XrPt402157
XrPt401573	XrPt402038	XrPt389839		XrPt401754			XrPt402193
XrPt401890	XrPt402419	XrPt399678		XrPt401870			XrPt402229
XrPt401943	XrPt402430	XrPt401485		XrPt401969			XrPt402293
XrPt402038	XrPt402558	XrPt505185		XrPt402157			XrPt402590
XrPt402419	XrPt410767	XrPt508306		XrPt402193			XrPt402601
XrPt402430	XrPt410769	XrPt507394		XrPt402229			XrPt410763
XrPt402558	XrPt410899	XrPt399378		XrPt402293			XrPt410830
XrPt410767	XrPt410927	XrPt507676		XrPt402365			XrPt410884
XrPt410769	XrPt410977	XrPt411488		XrPt402590			XrPt411023
XrPt410899	XrPt410980	XrPt506887		XrPt402601			XrPt411293
XrPt410927	XrPt411008	XrPt348477		XrPt410763			XrPt411324
XrPt410977	XrPt411012	XrPt390307		XrPt410830			XrPt505304
XrPt410980	XrPt411121	XrPt398819		XrPt410884			XrPt505345
XrPt411008	XrPt411297	XrPt400300		XrPt411023			XrPt505421
XrPt411012	XrPt411400	XrPt400652		XrPt411293			XrPt505544
XrPt411121	XrPt411495	XrPt402105		XrPt411324			XrPt505760
XrPt411297	XrPt505347	XrPt402551		XrPt505304			XrPt505912
XrPt411400	XrPt505501	XrPt411229		XrPt505345			XrPt505969
XrPt411495	XrPt505517	XrPt505822		XrPt505421			XrPt506014
XrPt505347	XrPt505525	XrPt506416		XrPt505544			XrPt506047
XrPt505501	XrPt505724	XrPt507103		XrPt505760			XrPt506082
XrPt505517	XrPt505736	XrPt509578		XrPt505912			XrPt506134
XrPt505525	XrPt505780	XrPt390252		XrPt505969			XrPt506298
XrPt505724	XrPt505818	XrPt399789		XrPt506014			XrPt506455
XrPt505736	XrPt505919	XrPt402080		XrPt506047			XrPt506494
XrPt505780	XrPt506064	XrPt506666		XrPt506082			XrPt506651
XrPt505818	XrPt506079	XrPt508389		XrPt506134			XrPt506764
XrPt505919	XrPt506183	XrPt66766		XrPt506298			XrPt506918
XrPt506064	XrPt506231	XrPt399647		XrPt506455			XrPt506948
XrPt506079	XrPt506238	XrPt399674		XrPt506494			XrPt506954
XrPt506183	XrPt506308	XrPt505199		XrPt506651			XrPt507026
XrPt506231	XrPt506431	XrPt508013		XrPt506764			XrPt507202
XrPt506238	XrPt506471	XrPt372403		XrPt506918			XrPt507498
XrPt506308	XrPt506526	XrPt390592		XrPt506948			XrPt507720
XrPt506431	XrPt506568	XrPt398823		XrPt506954			XrPt507754
XrPt506471	XrPt506767	XrPt400318		XrPt507026			XrPt507991
XrPt506526	XrPt506882	XrPt400820		XrPt507034			XrPt508188
XrPt506568	XrPt506955	XrPt402121		XrPt507202			XrPt508526
XrPt506767	XrPt506978	XrPt402581		XrPt507498			XrPt508817
XrPt506882	XrPt506987	XrPt411512		XrPt507720			XrPt508819
XrPt506955	XrPt507001	XrPt505906		XrPt507754			XrPt508826
XrPt506978	XrPt507021	XrPt506469		XrPt507991			XrPt508996
XrPt506987	XrPt507072	XrPt508116		XrPt508188			XrPt509183
XrPt507001	XrPt507149			XrPt508526			XrPt509260
XrPt507021	XrPt507199			XrPt508817			XrPt509439
XrPt507072	XrPt507205			XrPt508819			XrPt509445
XrPt507149	XrPt507223			XrPt508826			XrPt509579
XrPt507199	XrPt507283			XrPt508996			XrPt509637
XrPt507205	XrPt507316			XrPt509042			XrPt509687
XrPt507223	XrPt507397			XrPt509183			XrPt509735
XrPt507283	XrPt507403			XrPt509260			Xpr240L1000
XrPt507316	XrPt507422			XrPt509439			Xpr665L1050
XrPt507397	XrPt507482			XrPt509445			XrPt117472
XrPt507403	XrPt507491			XrPt509579			XrPt346879
XrPt507422	XrPt507635			XrPt509637			XrPt389515
XrPt507482	XrPt507688			XrPt509687			XrPt389828
XrPt507491	XrPt507691			XrPt509735			XrPt389984
XrPt507635	XrPt507715			Xpr240L1000			XrPt390129
XrPt507688	XrPt507896			Xpr665L1050			XrPt390695
XrPt507691	XrPt507910			Xpsr119L1000			XrPt390763
XrPt507715	XrPt507942			XrPt117472			XrPt398503
XrPt507896	XrPt507984			XrPt346879			XrPt398637
XrPt507910	XrPt508051			XrPt389515			XrPt398699
XrPt507942	XrPt508535			XrPt389828			XrPt399654
XrPt507984	XrPt508571			XrPt389984			XrPt399922
XrPt508051	XrPt508714			XrPt390129			XrPt399987
XrPt508535	XrPt508751			XrPt390695			XrPt400177
XrPt508571	XrPt508823			XrPt390763			XrPt400315
XrPt508714	XrPt508953			XrPt398503			XrPt400433
XrPt508751	XrPt508976			XrPt398637			XrPt400783
XrPt508823	XrPt508978			XrPt398699			XrPt401239
XrPt508953	XrPt509105			XrPt399654			XrPt401280
XrPt508976	XrPt509167			XrPt399922			XrPt401313
XrPt508978	XrPt509227			XrPt399987			XrPt401643
XrPt509105	XrPt509237			XrPt400177			XrPt401928
XrPt509167	XrPt509271			XrPt400315			XrPt402208
XrPt509227	XrPt509294			XrPt400433			XrPt402344
XrPt509237	XrPt509323			XrPt400783			XrPt402411
XrPt509271	XrPt509416			XrPt400986			XrPt402642
XrPt509294	XrPt509460			XrPt401239			XrPt410865
XrPt509323	XrPt509473			XrPt401280			XrPt410920
XrPt509416	XrPt509494			XrPt401313			XrPt411107
XrPt509460	XrPt509594			XrPt401643			XrPt411344
XrPt509473	XrPt509644			XrPt401928			XrPt411422
XrPt509494	XrPt344764			XrPt402208			XrPt505227
XrPt509594	XrPt346914			XrPt402344			XrPt505260
XrPt509644	XrPt347038			XrPt402411			XrPt505283
XrPt344764	XrPt389568			XrPt402642			XrPt505292
XrPt346914	XrPt399682			XrPt410792			XrPt505295
XrPt347038	XrPt399900			XrPt410865			XrPt505523
XrPt389568	XrPt400419			XrPt410920			XrPt505570
XrPt389959	XrPt400824			XrPt411107			XrPt505640
XrPt399682	XrPt401070			XrPt411344			XrPt506069
XrPt399900	XrPt401230			XrPt411422			XrPt506089
XrPt400419	XrPt401560			XrPt505227			XrPt506136
XrPt400824	XrPt401703			XrPt505260			XrPt506280
XrPt401070	XrPt410912			XrPt505283			XrPt506530
XrPt401230	XrPt410979			XrPt505292			XrPt506831
XrPt401560	XrPt411289			XrPt505295			XrPt507377
XrPt401703	XrPt411330			XrPt505523			XrPt508061
XrPt410912	XrPt505148			XrPt505570			XrPt508260
XrPt410979	XrPt505811			XrPt505640			XrPt508399
XrPt411289	XrPt505857			XrPt506069			XrPt508628
XrPt411330	XrPt505876			XrPt506089			XrPt509165
XrPt505148	XrPt505897			XrPt506136			XrPt509219
XrPt505811	XrPt506066			XrPt506280			XrPt509261
XrPt505857	XrPt506395			XrPt506530			XrPt509626
XrPt505876	XrPt506529			XrPt506669			Amy3.2
XrPt505897	XrPt506534			XrPt506831			Xis1.1
XrPt506066	XrPt506696			XrPt507377			Xpr143L1600
XrPt506395	XrPt506781			XrPt508061			Xpr145L1031
XrPt506529	XrPt506939			XrPt508260			Xpr57L1900
XrPt506534	XrPt507164			XrPt508399			XrPt344239
XrPt506696	XrPt507340			XrPt508628			XrPt346755
XrPt506781	XrPt507486			XrPt509165			XrPt346892
XrPt506939	XrPt507504			XrPt509219			XrPt346946
XrPt507164	XrPt507817			XrPt509261			XrPt346980
XrPt507340	XrPt507920			XrPt509626			XrPt347048
XrPt507486	XrPt507928			Amy3.2			XrPt347071
XrPt507504	XrPt508036			Xis1.1			XrPt347072
XrPt507817	XrPt508124			Xpr143L1600			XrPt347106
XrPt507920	XrPt508125			Xpr145L1031			XrPt347212
XrPt507928	XrPt508150			Xpr57L1900			XrPt347224
XrPt508036	XrPt508265			XrPt344239			XrPt347295
XrPt508124	XrPt508305			XrPt346755			XrPt347454
XrPt508125	XrPt508350			XrPt346892			XrPt347746
XrPt508150	XrPt508379			XrPt346946			XrPt347784
XrPt508265	XrPt508638			XrPt346980			XrPt347800
XrPt508305	XrPt508722			XrPt346982			XrPt347809
XrPt508350	XrPt508907			XrPt347048			XrPt348510
XrPt508379	XrPt509108			XrPt347071			XrPt348747
XrPt508638	XrPt509554			XrPt347072			XrPt389254
XrPt508722	XrPt117100			XrPt347106			XrPt389665
XrPt508907	XrPt121024			XrPt347212			XrPt389677
XrPt509108	XrPt348128			XrPt347224			XrPt389693
XrPt509554	XrPt348507			XrPt347295			XrPt389699
XrPt117100	XrPt389465			XrPt347454			XrPt389911
XrPt121024	XrPt390451			XrPt347746			XrPt389972
XrPt348128	XrPt390623			XrPt347784			XrPt390077
XrPt348507	XrPt398697			XrPt347800			XrPt390174
XrPt389465	XrPt398762			XrPt347809			XrPt390236
XrPt390451	XrPt399841			XrPt348293			XrPt390285
XrPt390623	XrPt400512			XrPt348510			XrPt390436
XrPt398697	XrPt400726			XrPt348747			XrPt390549
XrPt398762	XrPt400877			XrPt389254			XrPt390681
XrPt399841	XrPt401308			XrPt389665			XrPt390711
XrPt400252	XrPt401415			XrPt389677			XrPt390741
XrPt400512	XrPt401450			XrPt389693			XrPt398480
XrPt400726	XrPt402165			XrPt389699			XrPt398622
XrPt400877	XrPt402259			XrPt389911			XrPt398636
XrPt401308	XrPt402514			XrPt389972			XrPt398703
XrPt401415	XrPt402651			XrPt390077			XrPt398716
XrPt401450	XrPt505158			XrPt390174			XrPt398800
XrPt402165	XrPt505716			XrPt390223			XrPt399280
XrPt402259	XrPt505979			XrPt390236			XrPt399333
XrPt402514	XrPt506528			XrPt390285			XrPt399386
XrPt402651	XrPt506540			XrPt390436			XrPt399497
XrPt505158	XrPt507052			XrPt390549			XrPt399587
XrPt505716	XrPt507059			XrPt390681			XrPt399653
XrPt505864	XrPt507229			XrPt390711			XrPt399755
XrPt505931	XrPt507270			XrPt390741			XrPt399920
XrPt505979	XrPt507379			XrPt398480			XrPt399937
XrPt506528	XrPt507738			XrPt398622			XrPt399990
XrPt506540	XrPt507801			XrPt398636			XrPt399994
XrPt507052	XrPt508164			XrPt398703			XrPt400220
XrPt507059	XrPt508175			XrPt398716			XrPt400233
XrPt507229	XrPt66614			XrPt398800			XrPt400317
XrPt507270				XrPt399280			XrPt400370
XrPt507379				XrPt399333			XrPt400389
XrPt507738				XrPt399386			XrPt400449
XrPt507801				XrPt399497			XrPt400450
XrPt508164				XrPt399587			XrPt400459
XrPt508175				XrPt399653			XrPt400488
XrPt66614				XrPt399755			XrPt400514
XrPt116320				XrPt399920			XrPt400520
XrPt116344				XrPt399937			XrPt400550
XrPt343879				XrPt399990			XrPt400970
XrPt346184				XrPt399994			XrPt400996
XrPt346828				XrPt400035			XrPt401022
XrPt347125				XrPt400220			XrPt401028
XrPt347184				XrPt400233			XrPt401061
XrPt347301				XrPt400317			XrPt401088
XrPt347340				XrPt400370			XrPt401095
XrPt347661				XrPt400389			XrPt401335
XrPt389258				XrPt400449			XrPt401454
XrPt389316				XrPt400450			XrPt401523
XrPt389763				XrPt400459			XrPt401653
XrPt389839				XrPt400488			XrPt401686
XrPt390047				XrPt400514			XrPt401770
XrPt390252				XrPt400520			XrPt401795
XrPt390565				XrPt400550			XrPt401799
XrPt390719				XrPt400970			XrPt401825
XrPt390758				XrPt400996			XrPt401858
XrPt390787				XrPt401022			XrPt401893
XrPt398476				XrPt401028			XrPt402026
XrPt398634				XrPt401061			XrPt402139
XrPt398672				XrPt401088			XrPt402236
XrPt398711				XrPt401095			XrPt402302
XrPt398763				XrPt401335			XrPt402303
XrPt398798				XrPt401454			XrPt402313
XrPt399246				XrPt401523			XrPt402398
XrPt399321				XrPt401653			XrPt402405
XrPt399431				XrPt401686			XrPt402607
XrPt399678				XrPt401770			XrPt402648
XrPt399775				XrPt401795			XrPt402673
XrPt399789				XrPt401799			XrPt410783
XrPt399809				XrPt401825			XrPt410789
XrPt399960				XrPt401858			XrPt410796
XrPt400084				XrPt401893			XrPt410800
XrPt400154				XrPt402026			XrPt410833
XrPt400484				XrPt402139			XrPt410839
XrPt400740				XrPt402236			XrPt410894
XrPt400789				XrPt402302			XrPt410924
XrPt400793				XrPt402303			XrPt410940
XrPt400835				XrPt402313			XrPt411037
XrPt400871				XrPt402398			XrPt411051
XrPt400952				XrPt402405			XrPt411244
XrPt401039				XrPt402607			XrPt411252
XrPt401183				XrPt402648			XrPt411258
XrPt401200				XrPt402673			XrPt411392
XrPt401246				XrPt410783			XrPt411417
XrPt401372				XrPt410789			XrPt505173
XrPt401412				XrPt410796			XrPt505184
XrPt401485				XrPt410800			XrPt505219
XrPt401704				XrPt410833			XrPt505236
XrPt401754				XrPt410839			XrPt505252
XrPt401870				XrPt410894			XrPt505352
XrPt401969				XrPt410924			XrPt505390
XrPt402080				XrPt410940			XrPt505396
XrPt402157				XrPt411037			XrPt505423
XrPt402193				XrPt411051			XrPt505437
XrPt402229				XrPt411208			XrPt505532
XrPt402293				XrPt411244			XrPt505549
XrPt402365				XrPt411252			XrPt505593
XrPt402590				XrPt411258			XrPt505674
XrPt402601				XrPt411392			XrPt505761
XrPt402657				XrPt411417			XrPt505775
XrPt410763				XrPt505173			XrPt505824
XrPt410830				XrPt505184			XrPt505865
XrPt410884				XrPt505219			XrPt505869
XrPt411023				XrPt505236			XrPt505884
XrPt411069				XrPt505252			XrPt505963
XrPt411148				XrPt505352			XrPt505989
XrPt411293				XrPt505390			XrPt506001
XrPt411324				XrPt505396			XrPt506123
XrPt505185				XrPt505423			XrPt506221
XrPt505304				XrPt505437			XrPt506260
XrPt505345				XrPt505532			XrPt506326
XrPt505421				XrPt505549			XrPt506338
XrPt505544				XrPt505593			XrPt506349
XrPt505760				XrPt505674			XrPt506408
XrPt505912				XrPt505761			XrPt506423
XrPt505969				XrPt505775			XrPt506446
XrPt506014				XrPt505824			XrPt506508
XrPt506047				XrPt505865			XrPt506519
XrPt506082				XrPt505869			XrPt506561
XrPt506134				XrPt505884			XrPt506649
XrPt506298				XrPt505963			XrPt506678
XrPt506455				XrPt505989			XrPt506799
XrPt506494				XrPt506001			XrPt506830
XrPt506651				XrPt506123			XrPt506839
XrPt506666				XrPt506221			XrPt506868
XrPt506764				XrPt506260			XrPt506885
XrPt506918				XrPt506326			XrPt506969
XrPt506948				XrPt506338			XrPt507008
XrPt506954				XrPt506349			XrPt507058
XrPt507026				XrPt506408			XrPt507113
XrPt507034				XrPt506423			XrPt507115
XrPt507202				XrPt506446			XrPt507126
XrPt507498				XrPt506508			XrPt507127
XrPt507720				XrPt506519			XrPt507139
XrPt507754				XrPt506561			XrPt507172
XrPt507820				XrPt506649			XrPt507209
XrPt507991				XrPt506678			XrPt507210
XrPt508071				XrPt506799			XrPt507289
XrPt508188				XrPt506830			XrPt507402
XrPt508306				XrPt506839			XrPt507473
XrPt508389				XrPt506868			XrPt507588
XrPt508410				XrPt506885			XrPt507674
XrPt508526				XrPt506969			XrPt507743
XrPt508817				XrPt507008			XrPt507745
XrPt508819				XrPt507058			XrPt507772
XrPt508826				XrPt507113			XrPt507840
XrPt508996				XrPt507115			XrPt507873
XrPt509042				XrPt507126			XrPt507936
XrPt509183				XrPt507127			XrPt507953
XrPt509189				XrPt507139			XrPt508076
XrPt509260				XrPt507172			XrPt508235
XrPt509439				XrPt507209			XrPt508280
XrPt509445				XrPt507210			XrPt508409
XrPt509579				XrPt507289			XrPt508481
XrPt509637				XrPt507402			XrPt508484
XrPt509687				XrPt507473			XrPt508504
XrPt509735				XrPt507588			XrPt508505
Xpr240L1000				XrPt507674			XrPt508516
Xpr665L1050				XrPt507743			XrPt508583
Xpsr119L1000				XrPt507745			XrPt508596
XrPt117472				XrPt507772			XrPt508686
XrPt346879				XrPt507840			XrPt508711
XrPt389515				XrPt507873			XrPt508837
XrPt389828				XrPt507936			XrPt508867
XrPt389984				XrPt507953			XrPt508870
XrPt390129				XrPt508076			XrPt508971
XrPt390695				XrPt508235			XrPt509037
XrPt390763				XrPt508280			XrPt509060
XrPt398503				XrPt508409			XrPt509093
XrPt398637				XrPt508481			XrPt509143
XrPt398699				XrPt508484			XrPt509158
XrPt399654				XrPt508504			XrPt509169
XrPt399869				XrPt508505			XrPt509176
XrPt399922				XrPt508516			XrPt509242
XrPt399987				XrPt508583			XrPt509276
XrPt400177				XrPt508596			XrPt509297
XrPt400315				XrPt508686			XrPt509453
XrPt400433				XrPt508711			XrPt509455
XrPt400783				XrPt508837			XrPt509468
XrPt400986				XrPt508867			XrPt509479
XrPt401239				XrPt508870			XrPt509567
XrPt401280				XrPt508971			XrPt509586
XrPt401313				XrPt509037			XrPt509630
XrPt401643				XrPt509060			XrPt66451
XrPt401928				XrPt509093			XrPt66674
XrPt401972				XrPt509143			Xscm078
XrPt402208				XrPt509158			Xscm010
XrPt402344				XrPt509169			Xpr100L580
XrPt402411				XrPt509176			XrPt119926
XrPt402642				XrPt509242			XrPt346624
XrPt410792				XrPt509276			XrPt346697
XrPt410865				XrPt509297			XrPt346832
XrPt410920				XrPt509453			XrPt347413
XrPt411107				XrPt509455			XrPt347574
XrPt411344				XrPt509468			XrPt347758
XrPt411422				XrPt509479			XrPt347998
XrPt505227				XrPt509567			XrPt389282
XrPt505260				XrPt509586			XrPt389346
XrPt505283				XrPt509630			XrPt389399
XrPt505292				XrPt66451			XrPt389418
XrPt505295				XrPt66674			XrPt389457
XrPt505523				Xscm078			XrPt389569
XrPt505570				Xscm010			XrPt389643
XrPt505640				Xpr100L580			XrPt389649
XrPt506069				XrPt119926			XrPt389668
XrPt506089				XrPt346624			XrPt389711
XrPt506136				XrPt346697			XrPt389936
XrPt506280				XrPt346832			XrPt389998
XrPt506530				XrPt347413			XrPt390416
XrPt506669				XrPt347574			XrPt390428
XrPt506831				XrPt347758			XrPt390536
XrPt507377				XrPt347998			XrPt390540
XrPt507394				XrPt389282			XrPt390575
XrPt508061				XrPt389346			XrPt390585
XrPt508260				XrPt389399			XrPt390593
XrPt508399				XrPt389418			XrPt390750
XrPt508628				XrPt389457			XrPt390755
XrPt509165				XrPt389569			XrPt390776
XrPt509219				XrPt389643			XrPt398472
XrPt509261				XrPt389649			XrPt398512
XrPt509626				XrPt389668			XrPt398519
XrPt66766				XrPt389711			XrPt398706
Amy3.2				XrPt389936			XrPt398731
Xis1.1				XrPt389998			XrPt398791
Xpr143L1600				XrPt390416			XrPt399540
Xpr145L1031				XrPt390428			XrPt399561
Xpr57L1900				XrPt390536			XrPt399580
XrPt344239				XrPt390540			XrPt399680
XrPt346755				XrPt390575			XrPt399691
XrPt346892				XrPt390585			XrPt399930
XrPt346946				XrPt390593			XrPt399965
XrPt346980				XrPt390750			XrPt400005
XrPt346982				XrPt390755			XrPt400043
XrPt347048				XrPt390776			XrPt400054
XrPt347071				XrPt398472			XrPt400157
XrPt347072				XrPt398512			XrPt400211
XrPt347106				XrPt398519			XrPt400218
XrPt347212				XrPt398706			XrPt400319
XrPt347224				XrPt398731			XrPt400399
XrPt347295				XrPt398791			XrPt400417
XrPt347454				XrPt399540			XrPt400418
XrPt347746				XrPt399561			XrPt400475
XrPt347784				XrPt399580			XrPt400732
XrPt347800				XrPt399680			XrPt400777
XrPt347809				XrPt399691			XrPt400815
XrPt348293				XrPt399930			XrPt400819
XrPt348510				XrPt399965			XrPt400842
XrPt348747				XrPt400005			XrPt400848
XrPt389254				XrPt400043			XrPt400853
XrPt389283				XrPt400054			XrPt401029
XrPt389665				XrPt400157			XrPt401129
XrPt389677				XrPt400211			XrPt401305
XrPt389693				XrPt400218			XrPt401327
XrPt389699				XrPt400319			XrPt401648
XrPt389911				XrPt400399			XrPt401772
XrPt389972				XrPt400417			XrPt401920
XrPt390077				XrPt400418			XrPt402016
XrPt390174				XrPt400475			XrPt402212
XrPt390223				XrPt400732			XrPt402230
XrPt390236				XrPt400777			XrPt402245
XrPt390285				XrPt400815			XrPt402262
XrPt390380				XrPt400819			XrPt402429
XrPt390413				XrPt400842			XrPt402447
XrPt390436				XrPt400848			XrPt402491
XrPt390549				XrPt400853			XrPt402531
XrPt390681				XrPt400950			XrPt402599
XrPt390711				XrPt401029			XrPt410937
XrPt390741				XrPt401129			XrPt410992
XrPt398480				XrPt401305			XrPt411020
XrPt398622				XrPt401327			XrPt411374
XrPt398636				XrPt401648			XrPt411401
XrPt398703				XrPt401772			XrPt505153
XrPt398716				XrPt401920			XrPt505212
XrPt398800				XrPt402016			XrPt505215
XrPt399280				XrPt402212			XrPt505287
XrPt399333				XrPt402230			XrPt505332
XrPt399378				XrPt402245			XrPt505693
XrPt399386				XrPt402262			XrPt505888
XrPt399497				XrPt402429			XrPt505936
XrPt399587				XrPt402447			XrPt506184
XrPt399647				XrPt402491			XrPt506373
XrPt399653				XrPt402531			XrPt506425
XrPt399755				XrPt402599			XrPt506496
XrPt399920				XrPt410937			XrPt506593
XrPt399937				XrPt410992			XrPt506607
XrPt399990				XrPt411020			XrPt506676
XrPt399994				XrPt411374			XrPt506689
XrPt400035				XrPt411401			XrPt506805
XrPt400220				XrPt505153			XrPt507004
XrPt400233				XrPt505212			XrPt507084
XrPt400317				XrPt505215			XrPt507200
XrPt400370				XrPt505287			XrPt507389
XrPt400389				XrPt505332			XrPt507430
XrPt400449				XrPt505363			XrPt507607
XrPt400450				XrPt505693			XrPt507675
XrPt400459				XrPt505888			XrPt507704
XrPt400488				XrPt505936			XrPt507862
XrPt400514				XrPt506184			XrPt507914
XrPt400520				XrPt506373			XrPt508034
XrPt400550				XrPt506425			XrPt508256
XrPt400970				XrPt506496			XrPt508293
XrPt400996				XrPt506593			XrPt508404
XrPt401022				XrPt506607			XrPt508723
XrPt401028				XrPt506676			XrPt509552
XrPt401061				XrPt506689			XrPt509566
XrPt401088				XrPt506805			Xscsz877L950
XrPt401095				XrPt507004			Xbcd304
XrPt401335				XrPt507084			Xopo7
XrPt401454				XrPt507200			Xpr162L250
XrPt401523				XrPt507389			Xpr181L900
XrPt401653				XrPt507430			Xpr215L480
XrPt401686				XrPt507526			Xpr221L500
XrPt401770				XrPt507607			Xpr354L650
XrPt401795				XrPt507675			Xpr36L750
XrPt401799				XrPt507704			Xpr57L470
XrPt401825				XrPt507862			Xpr665L430
XrPt401858				XrPt507914			Xpr900L750
XrPt401893				XrPt508034			Xpr931L1070
XrPt402026				XrPt508256			XrPt116283
XrPt402139				XrPt508293			XrPt116686
XrPt402236				XrPt508404			XrPt116809
XrPt402302				XrPt508723			XrPt116979
XrPt402303				XrPt509450			XrPt117252
XrPt402313				XrPt509552			XrPt119594
XrPt402398				XrPt509566			XrPt119718
XrPt402405				Xscsz877L950			XrPt119746
XrPt402607				Xbcd304			XrPt120119
XrPt402648				Xopo7			XrPt120224
XrPt402673				Xpr162L250			XrPt120407
XrPt410783				Xpr181L900			XrPt120605
XrPt410789				Xpr215L480			XrPt120990
XrPt410796				Xpr221L500			XrPt121113
XrPt410800				Xpr354L650			XrPt121207
XrPt410833				Xpr36L750			XrPt121235
XrPt410839				Xpr57L470			XrPt343904
XrPt410894				Xpr665L430			XrPt343920
XrPt410924				Xpr900L750			XrPt344263
XrPt410940				Xpr931L1070			XrPt344284
XrPt411037				XrPt115509			XrPt344420
XrPt411051				XrPt116283			XrPt344657
XrPt411208				XrPt116686			XrPt344812
XrPt411244				XrPt116809			XrPt344894
XrPt411252				XrPt116979			XrPt345057
XrPt411258				XrPt117252			XrPt345119
XrPt411392				XrPt119594			XrPt345433
XrPt411417				XrPt119718			XrPt345439
XrPt505173				XrPt119746			XrPt345840
XrPt505184				XrPt120119			XrPt346573
XrPt505219				XrPt120224			XrPt346583
XrPt505236				XrPt120407			XrPt346595
XrPt505252				XrPt120605			XrPt346609
XrPt505352				XrPt120990			XrPt346779
XrPt505390				XrPt121113			XrPt346781
XrPt505396				XrPt121207			XrPt346891
XrPt505423				XrPt121235			XrPt346894
XrPt505437				XrPt343904			XrPt346908
XrPt505508				XrPt343920			XrPt346910
XrPt505532				XrPt344263			XrPt346947
XrPt505549				XrPt344284			XrPt346981
XrPt505593				XrPt344420			XrPt347012
XrPt505674				XrPt344657			XrPt347114
XrPt505751				XrPt344812			XrPt347128
XrPt505761				XrPt344894			XrPt347151
XrPt505775				XrPt345057			XrPt347203
XrPt505824				XrPt345119			XrPt347223
XrPt505865				XrPt345433			XrPt347257
XrPt505869				XrPt345439			XrPt347335
XrPt505884				XrPt345840			XrPt347391
XrPt505963				XrPt346573			XrPt347547
XrPt505989				XrPt346583			XrPt347664
XrPt506001				XrPt346595			XrPt347702
XrPt506123				XrPt346609			XrPt347763
XrPt506221				XrPt346779			XrPt347770
XrPt506260				XrPt346781			XrPt347771
XrPt506326				XrPt346891			XrPt347814
XrPt506338				XrPt346894			XrPt347871
XrPt506349				XrPt346908			XrPt347940
XrPt506408				XrPt346910			XrPt348082
XrPt506423				XrPt346947			XrPt348093
XrPt506446				XrPt346981			XrPt348380
XrPt506508				XrPt347012			XrPt348395
XrPt506519				XrPt347114			XrPt348408
XrPt506561				XrPt347128			XrPt348431
XrPt506649				XrPt347151			XrPt348443
XrPt506678				XrPt347203			XrPt348622
XrPt506799				XrPt347223			XrPt348736
XrPt506830				XrPt347257			XrPt349181
XrPt506839				XrPt347335			XrPt349241
XrPt506868				XrPt347391			XrPt349343
XrPt506885				XrPt347547			XrPt389261
XrPt506969				XrPt347664			XrPt389272
XrPt507008				XrPt347702			XrPt389290
XrPt507058				XrPt347763			XrPt389304
XrPt507113				XrPt347770			XrPt389305
XrPt507115				XrPt347771			XrPt389311
XrPt507126				XrPt347814			XrPt389313
XrPt507127				XrPt347871			XrPt389322
XrPt507139				XrPt347940			XrPt389372
XrPt507172				XrPt348082			XrPt389384
XrPt507209				XrPt348093			XrPt389385
XrPt507210				XrPt348380			XrPt389394
XrPt507245				XrPt348395			XrPt389403
XrPt507289				XrPt348408			XrPt389411
XrPt507402				XrPt348431			XrPt389421
XrPt507473				XrPt348443			XrPt389427
XrPt507588				XrPt348622			XrPt389441
XrPt507649				XrPt348736			XrPt389454
XrPt507674				XrPt349181			XrPt389517
XrPt507676				XrPt349241			XrPt389603
XrPt507743				XrPt349343			XrPt389619
XrPt507745				XrPt372720			XrPt389640
XrPt507772				XrPt389261			XrPt389657
XrPt507840				XrPt389272			XrPt389667
XrPt507873				XrPt389290			XrPt389678
XrPt507936				XrPt389304			XrPt389683
XrPt507953				XrPt389305			XrPt389694
XrPt508076				XrPt389311			XrPt389728
XrPt508235				XrPt389313			XrPt389745
XrPt508280				XrPt389322			XrPt389759
XrPt508409				XrPt389372			XrPt389771
XrPt508481				XrPt389384			XrPt389772
XrPt508484				XrPt389385			XrPt389803
XrPt508504				XrPt389394			XrPt389815
XrPt508505				XrPt389403			XrPt389823
XrPt508516				XrPt389411			XrPt389825
XrPt508583				XrPt389421			XrPt389845
XrPt508596				XrPt389427			XrPt389862
XrPt508686				XrPt389441			XrPt389863
XrPt508711				XrPt389454			XrPt389872
XrPt508837				XrPt389517			XrPt389881
XrPt508867				XrPt389603			XrPt389895
XrPt508870				XrPt389619			XrPt389930
XrPt508971				XrPt389640			XrPt389931
XrPt509037				XrPt389657			XrPt389941
XrPt509060				XrPt389667			XrPt389973
XrPt509093				XrPt389678			XrPt389974
XrPt509143				XrPt389683			XrPt389991
XrPt509158				XrPt389694			XrPt390006
XrPt509169				XrPt389728			XrPt390022
XrPt509176				XrPt389745			XrPt390052
XrPt509242				XrPt389759			XrPt390094
XrPt509276				XrPt389771			XrPt390103
XrPt509297				XrPt389772			XrPt390112
XrPt509453				XrPt389803			XrPt390125
XrPt509455				XrPt389815			XrPt390134
XrPt509468				XrPt389823			XrPt390158
XrPt509479				XrPt389825			XrPt390196
XrPt509567				XrPt389845			XrPt390268
XrPt509586				XrPt389862			XrPt390276
XrPt509630				XrPt389863			XrPt390310
XrPt66451				XrPt389872			XrPt390318
XrPt66674				XrPt389881			XrPt390361
Xscm078				XrPt389895			XrPt390362
Xscm010				XrPt389930			XrPt390369
Xpr100L580				XrPt389931			XrPt390397
XrPt119926				XrPt389941			XrPt390404
XrPt346624				XrPt389973			XrPt390429
XrPt346697				XrPt389974			XrPt390442
XrPt346832				XrPt389991			XrPt390449
XrPt347413				XrPt390006			XrPt390454
XrPt347574				XrPt390022			XrPt390484
XrPt347758				XrPt390052			XrPt390517
XrPt347998				XrPt390055			XrPt390530
XrPt389282				XrPt390094			XrPt390563
XrPt389346				XrPt390103			XrPt390612
XrPt389399				XrPt390112			XrPt390653
XrPt389418				XrPt390125			XrPt390654
XrPt389457				XrPt390134			XrPt390658
XrPt389569				XrPt390158			XrPt390694
XrPt389643				XrPt390196			XrPt390710
XrPt389649				XrPt390268			XrPt390736
XrPt389668				XrPt390276			XrPt390740
XrPt389711				XrPt390310			XrPt390749
XrPt389936				XrPt390318			XrPt390764
XrPt389998				XrPt390361			XrPt390768
XrPt390416				XrPt390362			XrPt390784
XrPt390428				XrPt390369			XrPt398478
XrPt390536				XrPt390397			XrPt398483
XrPt390540				XrPt390404			XrPt398487
XrPt390575				XrPt390429			XrPt398495
XrPt390585				XrPt390442			XrPt398498
XrPt390593				XrPt390449			XrPt398501
XrPt390750				XrPt390454			XrPt398502
XrPt390755				XrPt390484			XrPt398534
XrPt390776				XrPt390517			XrPt398540
XrPt398472				XrPt390530			XrPt398543
XrPt398512				XrPt390563			XrPt398573
XrPt398519				XrPt390594			XrPt398579
XrPt398706				XrPt390612			XrPt398593
XrPt398731				XrPt390653			XrPt398616
XrPt398791				XrPt390654			XrPt398618
XrPt399540				XrPt390658			XrPt398627
XrPt399561				XrPt390694			XrPt398631
XrPt399580				XrPt390710			XrPt398633
XrPt399674				XrPt390736			XrPt398641
XrPt399680				XrPt390740			XrPt398651
XrPt399691				XrPt390749			XrPt398658
XrPt399930				XrPt390764			XrPt398681
XrPt399965				XrPt390768			XrPt398700
XrPt400005				XrPt390784			XrPt398702
XrPt400043				XrPt398478			XrPt398714
XrPt400054				XrPt398483			XrPt398720
XrPt400157				XrPt398487			XrPt398722
XrPt400211				XrPt398495			XrPt398737
XrPt400218				XrPt398498			XrPt398757
XrPt400243				XrPt398501			XrPt398761
XrPt400319				XrPt398502			XrPt398769
XrPt400399				XrPt398534			XrPt398773
XrPt400417				XrPt398540			XrPt398784
XrPt400418				XrPt398543			XrPt398796
XrPt400475				XrPt398573			XrPt398822
XrPt400732				XrPt398579			XrPt398827
XrPt400777				XrPt398593			XrPt398834
XrPt400815				XrPt398616			XrPt399269
XrPt400819				XrPt398618			XrPt399272
XrPt400842				XrPt398627			XrPt399295
XrPt400848				XrPt398631			XrPt399297
XrPt400853				XrPt398633			XrPt399304
XrPt400950				XrPt398641			XrPt399305
XrPt401029				XrPt398651			XrPt399307
XrPt401035				XrPt398658			XrPt399312
XrPt401129				XrPt398681			XrPt399313
XrPt401305				XrPt398700			XrPt399317
XrPt401327				XrPt398702			XrPt399323
XrPt401648				XrPt398714			XrPt399341
XrPt401772				XrPt398720			XrPt399377
XrPt401817				XrPt398722			XrPt399399
XrPt401920				XrPt398737			XrPt399406
XrPt402016				XrPt398757			XrPt399410
XrPt402212				XrPt398761			XrPt399411
XrPt402230				XrPt398769			XrPt399421
XrPt402245				XrPt398773			XrPt399442
XrPt402262				XrPt398784			XrPt399477
XrPt402429				XrPt398796			XrPt399485
XrPt402447				XrPt398822			XrPt399515
XrPt402491				XrPt398827			XrPt399529
XrPt402531				XrPt398834			XrPt399559
XrPt402599				XrPt399269			XrPt399568
XrPt410937				XrPt399272			XrPt399607
XrPt410992				XrPt399295			XrPt399610
XrPt411020				XrPt399297			XrPt399633
XrPt411374				XrPt399304			XrPt399662
XrPt411401				XrPt399305			XrPt399665
XrPt411488				XrPt399307			XrPt399743
XrPt505153				XrPt399312			XrPt399754
XrPt505199				XrPt399313			XrPt399763
XrPt505212				XrPt399317			XrPt399784
XrPt505215				XrPt399323			XrPt399786
XrPt505287				XrPt399341			XrPt399788
XrPt505332				XrPt399377			XrPt399797
XrPt505363				XrPt399399			XrPt399800
XrPt505465				XrPt399406			XrPt399824
XrPt505693				XrPt399410			XrPt399825
XrPt505888				XrPt399411			XrPt399832
XrPt505936				XrPt399421			XrPt399845
XrPt506131				XrPt399442			XrPt399848
XrPt506184				XrPt399477			XrPt399857
XrPt506373				XrPt399485			XrPt399859
XrPt506425				XrPt399487			XrPt399870
XrPt506496				XrPt399515			XrPt399878
XrPt506593				XrPt399529			XrPt399879
XrPt506607				XrPt399559			XrPt399885
XrPt506676				XrPt399568			XrPt399892
XrPt506689				XrPt399607			XrPt399906
XrPt506805				XrPt399610			XrPt399929
XrPt506887				XrPt399633			XrPt399944
XrPt507004				XrPt399662			XrPt399968
XrPt507084				XrPt399665			XrPt399978
XrPt507200				XrPt399743			XrPt399979
XrPt507389				XrPt399754			XrPt399985
XrPt507430				XrPt399763			XrPt400003
XrPt507526				XrPt399784			XrPt400004
XrPt507607				XrPt399786			XrPt400014
XrPt507675				XrPt399788			XrPt400044
XrPt507704				XrPt399797			XrPt400087
XrPt507862				XrPt399800			XrPt400106
XrPt507914				XrPt399824			XrPt400107
XrPt508013				XrPt399825			XrPt400128
XrPt508034				XrPt399832			XrPt400130
XrPt508256				XrPt399845			XrPt400138
XrPt508293				XrPt399848			XrPt400139
XrPt508404				XrPt399857			XrPt400151
XrPt508723				XrPt399859			XrPt400164
XrPt509450				XrPt399870			XrPt400179
XrPt509552				XrPt399878			XrPt400185
XrPt509566				XrPt399879			XrPt400200
Xscsz877L950				XrPt399885			XrPt400203
Xbcd304				XrPt399892			XrPt400209
Xopo7				XrPt399906			XrPt400224
Xpr162L250				XrPt399929			XrPt400250
Xpr181L900				XrPt399944			XrPt400253
Xpr215L480				XrPt399968			XrPt400257
Xpr221L500				XrPt399978			XrPt400264
Xpr354L650				XrPt399979			XrPt400273
Xpr36L750				XrPt399985			XrPt400278
Xpr57L470				XrPt400003			XrPt400282
Xpr665L430				XrPt400004			XrPt400289
Xpr900L750				XrPt400014			XrPt400297
Xpr931L1070				XrPt400044			XrPt400337
XrPt115509				XrPt400087			XrPt400339
XrPt116283				XrPt400106			XrPt400358
XrPt116686				XrPt400107			XrPt400411
XrPt116809				XrPt400127			XrPt400425
XrPt116979				XrPt400128			XrPt400458
XrPt117252				XrPt400130			XrPt400480
XrPt119594				XrPt400138			XrPt400483
XrPt119718				XrPt400139			XrPt400509
XrPt119746				XrPt400151			XrPt400510
XrPt120119				XrPt400164			XrPt400525
XrPt120224				XrPt400179			XrPt400536
XrPt120407				XrPt400185			XrPt400555
XrPt120605				XrPt400200			XrPt400572
XrPt120990				XrPt400203			XrPt400586
XrPt121113				XrPt400209			XrPt400608
XrPt121207				XrPt400224			XrPt400694
XrPt121235				XrPt400250			XrPt400704
XrPt343904				XrPt400253			XrPt400723
XrPt343920				XrPt400257			XrPt400748
XrPt344263				XrPt400264			XrPt400757
XrPt344284				XrPt400273			XrPt400761
XrPt344420				XrPt400278			XrPt400769
XrPt344657				XrPt400282			XrPt400772
XrPt344812				XrPt400289			XrPt400826
XrPt344894				XrPt400297			XrPt400841
XrPt345057				XrPt400337			XrPt400843
XrPt345119				XrPt400339			XrPt400845
XrPt345433				XrPt400358			XrPt400851
XrPt345439				XrPt400359			XrPt400854
XrPt345703				XrPt400411			XrPt400887
XrPt345840				XrPt400425			XrPt400894
XrPt345975				XrPt400458			XrPt400902
XrPt345979				XrPt400480			XrPt400907
XrPt346573				XrPt400483			XrPt400912
XrPt346583				XrPt400509			XrPt400918
XrPt346595				XrPt400510			XrPt400919
XrPt346609				XrPt400525			XrPt400921
XrPt346779				XrPt400536			XrPt400925
XrPt346781				XrPt400555			XrPt400938
XrPt346891				XrPt400572			XrPt400941
XrPt346894				XrPt400586			XrPt400946
XrPt346908				XrPt400608			XrPt400958
XrPt346910				XrPt400694			XrPt400965
XrPt346947				XrPt400704			XrPt400975
XrPt346981				XrPt400723			XrPt400997
XrPt347012				XrPt400744			XrPt401040
XrPt347114				XrPt400748			XrPt401053
XrPt347128				XrPt400757			XrPt401055
XrPt347151				XrPt400761			XrPt401071
XrPt347203				XrPt400769			XrPt401081
XrPt347223				XrPt400772			XrPt401083
XrPt347257				XrPt400826			XrPt401099
XrPt347335				XrPt400841			XrPt401102
XrPt347391				XrPt400843			XrPt401119
XrPt347528				XrPt400845			XrPt401143
XrPt347547				XrPt400851			XrPt401147
XrPt347664				XrPt400854			XrPt401152
XrPt347702				XrPt400887			XrPt401155
XrPt347763				XrPt400894			XrPt401162
XrPt347770				XrPt400902			XrPt401176
XrPt347771				XrPt400907			XrPt401196
XrPt347814				XrPt400912			XrPt401201
XrPt347871				XrPt400918			XrPt401217
XrPt347940				XrPt400919			XrPt401228
XrPt348082				XrPt400921			XrPt401274
XrPt348093				XrPt400925			XrPt401292
XrPt348380				XrPt400938			XrPt401348
XrPt348395				XrPt400941			XrPt401349
XrPt348408				XrPt400946			XrPt401350
XrPt348431				XrPt400958			XrPt401358
XrPt348443				XrPt400965			XrPt401359
XrPt348477				XrPt400975			XrPt401367
XrPt348561				XrPt400997			XrPt401376
XrPt348622				XrPt401040			XrPt401378
XrPt348736				XrPt401053			XrPt401382
XrPt349181				XrPt401055			XrPt401399
XrPt349241				XrPt401071			XrPt401418
XrPt349343				XrPt401081			XrPt401420
XrPt349430				XrPt401083			XrPt401449
XrPt372403				XrPt401099			XrPt401462
XrPt372720				XrPt401102			XrPt401473
XrPt389261				XrPt401119			XrPt401481
XrPt389272				XrPt401143			XrPt401500
XrPt389290				XrPt401147			XrPt401509
XrPt389304				XrPt401152			XrPt401519
XrPt389305				XrPt401155			XrPt401562
XrPt389311				XrPt401162			XrPt401579
XrPt389313				XrPt401176			XrPt401593
XrPt389322				XrPt401196			XrPt401620
XrPt389372				XrPt401201			XrPt401651
XrPt389384				XrPt401217			XrPt401657
XrPt389385				XrPt401228			XrPt401709
XrPt389394				XrPt401274			XrPt401729
XrPt389403				XrPt401292			XrPt401740
XrPt389411				XrPt401348			XrPt401744
XrPt389421				XrPt401349			XrPt401771
XrPt389427				XrPt401350			XrPt401828
XrPt389441				XrPt401358			XrPt401834
XrPt389454				XrPt401359			XrPt401874
XrPt389517				XrPt401367			XrPt401912
XrPt389525				XrPt401376			XrPt401917
XrPt389603				XrPt401378			XrPt401921
XrPt389619				XrPt401382			XrPt401929
XrPt389640				XrPt401399			XrPt401952
XrPt389657				XrPt401418			XrPt401977
XrPt389667				XrPt401420			XrPt401994
XrPt389678				XrPt401449			XrPt402015
XrPt389683				XrPt401457			XrPt402043
XrPt389690				XrPt401462			XrPt402055
XrPt389694				XrPt401473			XrPt402061
XrPt389728				XrPt401481			XrPt402096
XrPt389745				XrPt401500			XrPt402102
XrPt389759				XrPt401509			XrPt402117
XrPt389771				XrPt401519			XrPt402131
XrPt389772				XrPt401562			XrPt402150
XrPt389803				XrPt401579			XrPt402158
XrPt389815				XrPt401593			XrPt402198
XrPt389823				XrPt401620			XrPt402203
XrPt389825				XrPt401651			XrPt402270
XrPt389845				XrPt401657			XrPt402300
XrPt389862				XrPt401709			XrPt402305
XrPt389863				XrPt401729			XrPt402327
XrPt389872				XrPt401740			XrPt402328
XrPt389881				XrPt401744			XrPt402332
XrPt389895				XrPt401771			XrPt402334
XrPt389930				XrPt401828			XrPt402355
XrPt389931				XrPt401834			XrPt402361
XrPt389941				XrPt401874			XrPt402364
XrPt389952				XrPt401912			XrPt402374
XrPt389973				XrPt401917			XrPt402377
XrPt389974				XrPt401921			XrPt402389
XrPt389991				XrPt401929			XrPt402391
XrPt390006				XrPt401952			XrPt402393
XrPt390022				XrPt401977			XrPt402407
XrPt390052				XrPt401994			XrPt402421
XrPt390055				XrPt402015			XrPt402431
XrPt390094				XrPt402043			XrPt402443
XrPt390103				XrPt402055			XrPt402493
XrPt390112				XrPt402061			XrPt402494
XrPt390125				XrPt402096			XrPt402519
XrPt390134				XrPt402102			XrPt402522
XrPt390158				XrPt402117			XrPt402545
XrPt390196				XrPt402131			XrPt402560
XrPt390268				XrPt402150			XrPt402587
XrPt390276				XrPt402158			XrPt402589
XrPt390307				XrPt402198			XrPt402617
XrPt390310				XrPt402203			XrPt402643
XrPt390318				XrPt402216			XrPt402668
XrPt390361				XrPt402270			XrPt410760
XrPt390362				XrPt402300			XrPt410775
XrPt390369				XrPt402305			XrPt410786
XrPt390397				XrPt402327			XrPt410818
XrPt390404				XrPt402328			XrPt410819
XrPt390429				XrPt402332			XrPt410821
XrPt390442				XrPt402334			XrPt410827
XrPt390449				XrPt402355			XrPt410846
XrPt390454				XrPt402361			XrPt410850
XrPt390484				XrPt402364			XrPt410859
XrPt390517				XrPt402374			XrPt410862
XrPt390530				XrPt402377			XrPt410869
XrPt390532				XrPt402389			XrPt410871
XrPt390563				XrPt402391			XrPt410932
XrPt390592				XrPt402393			XrPt410966
XrPt390594				XrPt402407			XrPt410976
XrPt390612				XrPt402421			XrPt410998
XrPt390653				XrPt402431			XrPt411033
XrPt390654				XrPt402443			XrPt411050
XrPt390658				XrPt402493			XrPt411056
XrPt390694				XrPt402494			XrPt411058
XrPt390710				XrPt402519			XrPt411062
XrPt390736				XrPt402522			XrPt411086
XrPt390740				XrPt402545			XrPt411096
XrPt390749				XrPt402560			XrPt411098
XrPt390764				XrPt402587			XrPt411100
XrPt390768				XrPt402589			XrPt411105
XrPt390784				XrPt402617			XrPt411109
XrPt398478				XrPt402643			XrPt411112
XrPt398483				XrPt402668			XrPt411128
XrPt398487				XrPt402670			XrPt411131
XrPt398495				XrPt410760			XrPt411161
XrPt398498				XrPt410775			XrPt411163
XrPt398501				XrPt410786			XrPt411165
XrPt398502				XrPt410818			XrPt411166
XrPt398534				XrPt410819			XrPt411168
XrPt398537				XrPt410821			XrPt411177
XrPt398540				XrPt410827			XrPt411184
XrPt398543				XrPt410846			XrPt411228
XrPt398562				XrPt410850			XrPt411290
XrPt398573				XrPt410859			XrPt411317
XrPt398579				XrPt410862			XrPt411320
XrPt398593				XrPt410869			XrPt411359
XrPt398616				XrPt410871			XrPt411364
XrPt398618				XrPt410932			XrPt411416
XrPt398627				XrPt410966			XrPt411440
XrPt398631				XrPt410976			XrPt411452
XrPt398633				XrPt410998			XrPt411453
XrPt398641				XrPt411033			XrPt411502
XrPt398651				XrPt411050			XrPt411519
XrPt398658				XrPt411056			XrPt411521
XrPt398681				XrPt411058			XrPt411522
XrPt398700				XrPt411062			XrPt505144
XrPt398702				XrPt411086			XrPt505165
XrPt398714				XrPt411096			XrPt505205
XrPt398720				XrPt411098			XrPt505214
XrPt398722				XrPt411100			XrPt505220
XrPt398737				XrPt411105			XrPt505223
XrPt398757				XrPt411109			XrPt505226
XrPt398761				XrPt411112			XrPt505238
XrPt398769				XrPt411128			XrPt505256
XrPt398773				XrPt411131			XrPt505276
XrPt398784				XrPt411161			XrPt505315
XrPt398796				XrPt411163			XrPt505317
XrPt398819				XrPt411165			XrPt505323
XrPt398822				XrPt411166			XrPt505325
XrPt398823				XrPt411168			XrPt505351
XrPt398827				XrPt411177			XrPt505357
XrPt398834				XrPt411184			XrPt505367
XrPt399269				XrPt411228			XrPt505372
XrPt399272				XrPt411290			XrPt505385
XrPt399295				XrPt411317			XrPt505388
XrPt399297				XrPt411320			XrPt505389
XrPt399304				XrPt411359			XrPt505391
XrPt399305				XrPt411364			XrPt505410
XrPt399307				XrPt411416			XrPt505455
XrPt399312				XrPt411440			XrPt505459
XrPt399313				XrPt411452			XrPt505500
XrPt399317				XrPt411453			XrPt505512
XrPt399323				XrPt411502			XrPt505521
XrPt399341				XrPt411519			XrPt505541
XrPt399377				XrPt411521			XrPt505552
XrPt399399				XrPt411522			XrPt505556
XrPt399406				XrPt505144			XrPt505559
XrPt399410				XrPt505165			XrPt505560
XrPt399411				XrPt505205			XrPt505591
XrPt399421				XrPt505214			XrPt505592
XrPt399442				XrPt505220			XrPt505621
XrPt399477				XrPt505223			XrPt505627
XrPt399478				XrPt505226			XrPt505631
XrPt399485				XrPt505238			XrPt505636
XrPt399487				XrPt505256			XrPt505654
XrPt399515				XrPt505276			XrPt505663
XrPt399529				XrPt505298			XrPt505669
XrPt399559				XrPt505315			XrPt505671
XrPt399568				XrPt505317			XrPt505690
XrPt399607				XrPt505323			XrPt505695
XrPt399610				XrPt505325			XrPt505696
XrPt399633				XrPt505351			XrPt505698
XrPt399636				XrPt505357			XrPt505702
XrPt399662				XrPt505367			XrPt505709
XrPt399665				XrPt505372			XrPt505713
XrPt399743				XrPt505385			XrPt505714
XrPt399754				XrPt505388			XrPt505721
XrPt399763				XrPt505389			XrPt505725
XrPt399784				XrPt505391			XrPt505732
XrPt399786				XrPt505410			XrPt505738
XrPt399788				XrPt505455			XrPt505743
XrPt399797				XrPt505459			XrPt505745
XrPt399800				XrPt505500			XrPt505767
XrPt399824				XrPt505512			XrPt505768
XrPt399825				XrPt505521			XrPt505781
XrPt399832				XrPt505541			XrPt505789
XrPt399845				XrPt505552			XrPt505839
XrPt399848				XrPt505556			XrPt505840
XrPt399857				XrPt505559			XrPt505848
XrPt399859				XrPt505560			XrPt505881
XrPt399870				XrPt505591			XrPt505885
XrPt399878				XrPt505592			XrPt505886
XrPt399879				XrPt505621			XrPt505891
XrPt399884				XrPt505627			XrPt505927
XrPt399885				XrPt505631			XrPt505933
XrPt399892				XrPt505636			XrPt505935
XrPt399906				XrPt505654			XrPt506000
XrPt399929				XrPt505663			XrPt506023
XrPt399944				XrPt505669			XrPt506051
XrPt399968				XrPt505671			XrPt506073
XrPt399978				XrPt505690			XrPt506077
XrPt399979				XrPt505695			XrPt506093
XrPt399985				XrPt505696			XrPt506126
XrPt400003				XrPt505698			XrPt506141
XrPt400004				XrPt505702			XrPt506147
XrPt400014				XrPt505709			XrPt506150
XrPt400044				XrPt505713			XrPt506153
XrPt400087				XrPt505714			XrPt506158
XrPt400106				XrPt505721			XrPt506172
XrPt400107				XrPt505725			XrPt506173
XrPt400127				XrPt505732			XrPt506174
XrPt400128				XrPt505738			XrPt506194
XrPt400130				XrPt505743			XrPt506200
XrPt400138				XrPt505745			XrPt506201
XrPt400139				XrPt505767			XrPt506220
XrPt400151				XrPt505768			XrPt506245
XrPt400164				XrPt505781			XrPt506246
XrPt400179				XrPt505789			XrPt506263
XrPt400180				XrPt505839			XrPt506323
XrPt400185				XrPt505840			XrPt506337
XrPt400200				XrPt505848			XrPt506384
XrPt400203				XrPt505881			XrPt506392
XrPt400209				XrPt505885			XrPt506398
XrPt400224				XrPt505886			XrPt506410
XrPt400245				XrPt505891			XrPt506449
XrPt400250				XrPt505927			XrPt506460
XrPt400253				XrPt505933			XrPt506461
XrPt400257				XrPt505935			XrPt506493
XrPt400264				XrPt506000			XrPt506495
XrPt400273				XrPt506023			XrPt506504
XrPt400278				XrPt506051			XrPt506506
XrPt400279				XrPt506073			XrPt506527
XrPt400282				XrPt506077			XrPt506580
XrPt400289				XrPt506093			XrPt506614
XrPt400290				XrPt506126			XrPt506626
XrPt400297				XrPt506141			XrPt506697
XrPt400300				XrPt506147			XrPt506711
XrPt400318				XrPt506150			XrPt506723
XrPt400337				XrPt506153			XrPt506748
XrPt400339				XrPt506158			XrPt506755
XrPt400344				XrPt506161			XrPt506761
XrPt400358				XrPt506172			XrPt506786
XrPt400359				XrPt506173			XrPt506794
XrPt400361				XrPt506174			XrPt506808
XrPt400411				XrPt506194			XrPt506821
XrPt400425				XrPt506200			XrPt506851
XrPt400456				XrPt506201			XrPt506858
XrPt400458				XrPt506220			XrPt506862
XrPt400480				XrPt506245			XrPt506874
XrPt400483				XrPt506246			XrPt506905
XrPt400509				XrPt506263			XrPt506911
XrPt400510				XrPt506323			XrPt506928
XrPt400525				XrPt506337			XrPt506930
XrPt400536				XrPt506384			XrPt506937
XrPt400555				XrPt506392			XrPt506940
XrPt400572				XrPt506398			XrPt506946
XrPt400586				XrPt506410			XrPt506961
XrPt400608				XrPt506449			XrPt506974
XrPt400652				XrPt506460			XrPt506981
XrPt400694				XrPt506461			XrPt507002
XrPt400704				XrPt506493			XrPt507035
XrPt400723				XrPt506495			XrPt507074
XrPt400744				XrPt506504			XrPt507078
XrPt400748				XrPt506506			XrPt507092
XrPt400757				XrPt506527			XrPt507109
XrPt400760				XrPt506580			XrPt507137
XrPt400761				XrPt506614			XrPt507152
XrPt400769				XrPt506626			XrPt507167
XrPt400772				XrPt506697			XrPt507169
XrPt400820				XrPt506711			XrPt507179
XrPt400826				XrPt506723			XrPt507180
XrPt400841				XrPt506748			XrPt507186
XrPt400843				XrPt506755			XrPt507207
XrPt400845				XrPt506761			XrPt507218
XrPt400851				XrPt506786			XrPt507234
XrPt400854				XrPt506794			XrPt507262
XrPt400887				XrPt506808			XrPt507263
XrPt400894				XrPt506821			XrPt507271
XrPt400902				XrPt506851			XrPt507299
XrPt400907				XrPt506858			XrPt507311
XrPt400912				XrPt506862			XrPt507313
XrPt400918				XrPt506874			XrPt507321
XrPt400919				XrPt506905			XrPt507323
XrPt400921				XrPt506911			XrPt507344
XrPt400925				XrPt506928			XrPt507369
XrPt400938				XrPt506930			XrPt507374
XrPt400941				XrPt506937			XrPt507378
XrPt400946				XrPt506940			XrPt507382
XrPt400958				XrPt506946			XrPt507418
XrPt400965				XrPt506961			XrPt507421
XrPt400975				XrPt506974			XrPt507429
XrPt400988				XrPt506981			XrPt507431
XrPt400997				XrPt507002			XrPt507440
XrPt401040				XrPt507035			XrPt507462
XrPt401053				XrPt507053			XrPt507463
XrPt401055				XrPt507074			XrPt507474
XrPt401071				XrPt507078			XrPt507481
XrPt401081				XrPt507092			XrPt507484
XrPt401083				XrPt507109			XrPt507500
XrPt401099				XrPt507137			XrPt507511
XrPt401102				XrPt507152			XrPt507531
XrPt401119				XrPt507163			XrPt507548
XrPt401143				XrPt507167			XrPt507564
XrPt401147				XrPt507169			XrPt507575
XrPt401152				XrPt507179			XrPt507589
XrPt401155				XrPt507180			XrPt507592
XrPt401162				XrPt507186			XrPt507594
XrPt401176				XrPt507207			XrPt507595
XrPt401196				XrPt507218			XrPt507598
XrPt401201				XrPt507234			XrPt507629
XrPt401217				XrPt507262			XrPt507636
XrPt401228				XrPt507263			XrPt507637
XrPt401274				XrPt507271			XrPt507658
XrPt401292				XrPt507299			XrPt507673
XrPt401348				XrPt507311			XrPt507678
XrPt401349				XrPt507313			XrPt507683
XrPt401350				XrPt507321			XrPt507696
XrPt401358				XrPt507323			XrPt507709
XrPt401359				XrPt507344			XrPt507714
XrPt401367				XrPt507369			XrPt507717
XrPt401376				XrPt507374			XrPt507739
XrPt401378				XrPt507378			XrPt507764
XrPt401382				XrPt507382			XrPt507774
XrPt401399				XrPt507418			XrPt507785
XrPt401418				XrPt507421			XrPt507786
XrPt401420				XrPt507429			XrPt507790
XrPt401449				XrPt507431			XrPt507791
XrPt401457				XrPt507440			XrPt507812
XrPt401462				XrPt507462			XrPt507815
XrPt401471				XrPt507463			XrPt507848
XrPt401473				XrPt507474			XrPt507881
XrPt401481				XrPt507481			XrPt507887
XrPt401484				XrPt507484			XrPt507897
XrPt401500				XrPt507500			XrPt507900
XrPt401509				XrPt507511			XrPt507905
XrPt401519				XrPt507531			XrPt507926
XrPt401562				XrPt507548			XrPt507930
XrPt401572				XrPt507564			XrPt507948
XrPt401579				XrPt507575			XrPt507956
XrPt401593				XrPt507589			XrPt507968
XrPt401620				XrPt507592			XrPt507988
XrPt401651				XrPt507594			XrPt507989
XrPt401657				XrPt507595			XrPt507993
XrPt401709				XrPt507598			XrPt508012
XrPt401729				XrPt507629			XrPt508040
XrPt401740				XrPt507636			XrPt508070
XrPt401744				XrPt507637			XrPt508097
XrPt401771				XrPt507658			XrPt508103
XrPt401828				XrPt507673			XrPt508114
XrPt401834				XrPt507678			XrPt508132
XrPt401874				XrPt507683			XrPt508152
XrPt401912				XrPt507696			XrPt508161
XrPt401917				XrPt507709			XrPt508169
XrPt401921				XrPt507714			XrPt508190
XrPt401929				XrPt507717			XrPt508197
XrPt401952				XrPt507739			XrPt508201
XrPt401977				XrPt507764			XrPt508205
XrPt401994				XrPt507774			XrPt508219
XrPt402015				XrPt507785			XrPt508250
XrPt402043				XrPt507786			XrPt508253
XrPt402055				XrPt507790			XrPt508278
XrPt402061				XrPt507791			XrPt508284
XrPt402066				XrPt507812			XrPt508308
XrPt402096				XrPt507815			XrPt508312
XrPt402102				XrPt507848			XrPt508321
XrPt402105				XrPt507881			XrPt508323
XrPt402117				XrPt507887			XrPt508372
XrPt402121				XrPt507897			XrPt508375
XrPt402131				XrPt507900			XrPt508400
XrPt402150				XrPt507905			XrPt508427
XrPt402158				XrPt507926			XrPt508460
XrPt402198				XrPt507930			XrPt508471
XrPt402203				XrPt507948			XrPt508476
XrPt402216				XrPt507956			XrPt508478
XrPt402228				XrPt507968			XrPt508485
XrPt402270				XrPt507988			XrPt508495
XrPt402300				XrPt507989			XrPt508501
XrPt402305				XrPt507993			XrPt508512
XrPt402320				XrPt508012			XrPt508521
XrPt402327				XrPt508040			XrPt508531
XrPt402328				XrPt508070			XrPt508542
XrPt402332				XrPt508097			XrPt508559
XrPt402334				XrPt508103			XrPt508566
XrPt402355				XrPt508114			XrPt508572
XrPt402361				XrPt508132			XrPt508577
XrPt402364				XrPt508152			XrPt508604
XrPt402374				XrPt508161			XrPt508618
XrPt402377				XrPt508169			XrPt508639
XrPt402389				XrPt508190			XrPt508643
XrPt402391				XrPt508197			XrPt508665
XrPt402393				XrPt508201			XrPt508672
XrPt402407				XrPt508205			XrPt508724
XrPt402421				XrPt508219			XrPt508735
XrPt402431				XrPt508250			XrPt508776
XrPt402443				XrPt508253			XrPt508868
XrPt402456				XrPt508278			XrPt508905
XrPt402493				XrPt508284			XrPt508906
XrPt402494				XrPt508308			XrPt508916
XrPt402519				XrPt508312			XrPt508919
XrPt402522				XrPt508321			XrPt508925
XrPt402545				XrPt508323			XrPt508931
XrPt402551				XrPt508372			XrPt508957
XrPt402560				XrPt508375			XrPt508967
XrPt402581				XrPt508400			XrPt509001
XrPt402587				XrPt508427			XrPt509009
XrPt402589				XrPt508460			XrPt509026
XrPt402617				XrPt508471			XrPt509051
XrPt402643				XrPt508476			XrPt509080
XrPt402668				XrPt508478			XrPt509095
XrPt402670				XrPt508485			XrPt509155
XrPt410760				XrPt508495			XrPt509159
XrPt410775				XrPt508501			XrPt509166
XrPt410786				XrPt508512			XrPt509174
XrPt410818				XrPt508521			XrPt509191
XrPt410819				XrPt508531			XrPt509238
XrPt410821				XrPt508542			XrPt509244
XrPt410827				XrPt508559			XrPt509246
XrPt410846				XrPt508566			XrPt509255
XrPt410850				XrPt508572			XrPt509257
XrPt410859				XrPt508577			XrPt509263
XrPt410862				XrPt508604			XrPt509284
XrPt410869				XrPt508618			XrPt509288
XrPt410871				XrPt508639			XrPt509291
XrPt410932				XrPt508643			XrPt509312
XrPt410966				XrPt508665			XrPt509321
XrPt410976				XrPt508672			XrPt509330
XrPt410998				XrPt508724			XrPt509339
XrPt411001				XrPt508735			XrPt509384
XrPt411010				XrPt508776			XrPt509404
XrPt411033				XrPt508868			XrPt509417
XrPt411050				XrPt508905			XrPt509418
XrPt411056				XrPt508906			XrPt509423
XrPt411058				XrPt508916			XrPt509426
XrPt411062				XrPt508919			XrPt509447
XrPt411086				XrPt508925			XrPt509465
XrPt411096				XrPt508931			XrPt509488
XrPt411098				XrPt508957			XrPt509495
XrPt411100				XrPt508967			XrPt509509
XrPt411105				XrPt509001			XrPt509512
XrPt411109				XrPt509009			XrPt509540
XrPt411112				XrPt509026			XrPt509549
XrPt411128				XrPt509051			XrPt509617
XrPt411131				XrPt509080			XrPt509625
XrPt411161				XrPt509095			XrPt509641
XrPt411163				XrPt509155			XrPt509647
XrPt411165				XrPt509159			XrPt509653
XrPt411166				XrPt509166			XrPt509689
XrPt411168				XrPt509174			XrPt509713
XrPt411177				XrPt509191			XrPt509719
XrPt411184				XrPt509238			XrPt509724
XrPt411228				XrPt509244			XrPt63427
XrPt411229				XrPt509246			XrPt66654
XrPt411290				XrPt509255			Xscm126
XrPt411317				XrPt509257			Xscm031
XrPt411320				XrPt509263			Xscm032
XrPt411359				XrPt509284			Xscm141
XrPt411364				XrPt509288			Xscp16M58
XrPt411416				XrPt509291			Xscsz728L950
XrPt411440				XrPt509312			Xwg241
XrPt411452				XrPt509321			Xscsz980L650
XrPt411453				XrPt509330			Xpsr119L1000
XrPt411502				XrPt509339
XrPt411512				XrPt509384
XrPt411519				XrPt509404
XrPt411521				XrPt509417
XrPt411522				XrPt509418
XrPt505144				XrPt509423
XrPt505165				XrPt509426
XrPt505205				XrPt509447
XrPt505214				XrPt509465
XrPt505220				XrPt509488
XrPt505223				XrPt509495
XrPt505226				XrPt509509
XrPt505238				XrPt509512
XrPt505256				XrPt509540
XrPt505276				XrPt509549
XrPt505298				XrPt509617
XrPt505315				XrPt509625
XrPt505317				XrPt509641
XrPt505323				XrPt509647
XrPt505325				XrPt509653
XrPt505349				XrPt509689
XrPt505351				XrPt509713
XrPt505357				XrPt509719
XrPt505367				XrPt509724
XrPt505372				XrPt63427
XrPt505385				XrPt66654
XrPt505388				Xscm126
XrPt505389				Xscm031
XrPt505391				Xscm032
XrPt505410				Xscm141
XrPt505455				Xscp16M58
XrPt505459				Xscsz728L950
XrPt505500				Xscsz980L650
XrPt505512				Xwg241
XrPt505521
XrPt505541
XrPt505552
XrPt505556
XrPt505559
XrPt505560
XrPt505568
XrPt505591
XrPt505592
XrPt505604
XrPt505621
XrPt505627
XrPt505631
XrPt505636
XrPt505654
XrPt505663
XrPt505669
XrPt505671
XrPt505690
XrPt505695
XrPt505696
XrPt505698
XrPt505702
XrPt505709
XrPt505713
XrPt505714
XrPt505721
XrPt505725
XrPt505732
XrPt505738
XrPt505743
XrPt505745
XrPt505767
XrPt505768
XrPt505781
XrPt505785
XrPt505789
XrPt505822
XrPt505839
XrPt505840
XrPt505848
XrPt505881
XrPt505885
XrPt505886
XrPt505891
XrPt505906
XrPt505927
XrPt505933
XrPt505935
XrPt506000
XrPt506023
XrPt506051
XrPt506073
XrPt506077
XrPt506093
XrPt506126
XrPt506141
XrPt506147
XrPt506150
XrPt506153
XrPt506158
XrPt506161
XrPt506172
XrPt506173
XrPt506174
XrPt506194
XrPt506200
XrPt506201
XrPt506220
XrPt506245
XrPt506246
XrPt506263
XrPt506299
XrPt506323
XrPt506337
XrPt506384
XrPt506392
XrPt506398
XrPt506406
XrPt506410
XrPt506416
XrPt506449
XrPt506460
XrPt506461
XrPt506469
XrPt506493
XrPt506495
XrPt506504
XrPt506506
XrPt506527
XrPt506579
XrPt506580
XrPt506614
XrPt506626
XrPt506645
XrPt506697
XrPt506711
XrPt506723
XrPt506748
XrPt506755
XrPt506761
XrPt506786
XrPt506788
XrPt506794
XrPt506808
XrPt506821
XrPt506851
XrPt506858
XrPt506862
XrPt506874
XrPt506891
XrPt506905
XrPt506911
XrPt506928
XrPt506930
XrPt506937
XrPt506940
XrPt506946
XrPt506961
XrPt506974
XrPt506981
XrPt507002
XrPt507035
XrPt507053
XrPt507074
XrPt507078
XrPt507092
XrPt507103
XrPt507109
XrPt507120
XrPt507137
XrPt507152
XrPt507163
XrPt507167
XrPt507169
XrPt507179
XrPt507180
XrPt507186
XrPt507207
XrPt507218
XrPt507234
XrPt507262
XrPt507263
XrPt507271
XrPt507299
XrPt507311
XrPt507313
XrPt507321
XrPt507323
XrPt507344
XrPt507369
XrPt507374
XrPt507378
XrPt507382
XrPt507418
XrPt507421
XrPt507429
XrPt507431
XrPt507440
XrPt507452
XrPt507462
XrPt507463
XrPt507474
XrPt507481
XrPt507484
XrPt507500
XrPt507511
XrPt507531
XrPt507548
XrPt507564
XrPt507575
XrPt507589
XrPt507592
XrPt507594
XrPt507595
XrPt507598
XrPt507629
XrPt507636
XrPt507637
XrPt507658
XrPt507673
XrPt507678
XrPt507683
XrPt507696
XrPt507709
XrPt507714
XrPt507717
XrPt507739
XrPt507764
XrPt507774
XrPt507785
XrPt507786
XrPt507790
XrPt507791
XrPt507812
XrPt507815
XrPt507848
XrPt507881
XrPt507887
XrPt507897
XrPt507900
XrPt507905
XrPt507926
XrPt507930
XrPt507948
XrPt507956
XrPt507968
XrPt507988
XrPt507989
XrPt507993
XrPt508012
XrPt508018
XrPt508040
XrPt508070
XrPt508097
XrPt508103
XrPt508114
XrPt508116
XrPt508132
XrPt508152
XrPt508161
XrPt508169
XrPt508190
XrPt508197
XrPt508201
XrPt508205
XrPt508219
XrPt508250
XrPt508253
XrPt508278
XrPt508281
XrPt508284
XrPt508308
XrPt508312
XrPt508321
XrPt508323
XrPt508372
XrPt508375
XrPt508400
XrPt508408
XrPt508427
XrPt508455
XrPt508460
XrPt508471
XrPt508476
XrPt508478
XrPt508485
XrPt508495
XrPt508501
XrPt508512
XrPt508521
XrPt508531
XrPt508542
XrPt508559
XrPt508566
XrPt508572
XrPt508577
XrPt508585
XrPt508604
XrPt508618
XrPt508639
XrPt508643
XrPt508665
XrPt508672
XrPt508724
XrPt508735
XrPt508750
XrPt508776
XrPt508868
XrPt508905
XrPt508906
XrPt508916
XrPt508919
XrPt508925
XrPt508931
XrPt508957
XrPt508967
XrPt509001
XrPt509009
XrPt509026
XrPt509051
XrPt509080
XrPt509095
XrPt509132
XrPt509155
XrPt509159
XrPt509166
XrPt509174
XrPt509191
XrPt509238
XrPt509244
XrPt509246
XrPt509255
XrPt509257
XrPt509263
XrPt509284
XrPt509288
XrPt509291
XrPt509312
XrPt509321
XrPt509330
XrPt509339
XrPt509384
XrPt509404
XrPt509417
XrPt509418
XrPt509423
XrPt509426
XrPt509447
XrPt509465
XrPt509488
XrPt509495
XrPt509509
XrPt509512
XrPt509540
XrPt509549
XrPt509578
XrPt509617
XrPt509625
XrPt509641
XrPt509647
XrPt509653
XrPt509689
XrPt509713
XrPt509719
XrPt509724
XrPt63427
XrPt63626
XrPt66654
Xscm126
Xscm031
Xscm032
Xscm141
Xscp16M58
Xscsz728L950
Xscsz980L650
Xwg241

## Sheet: Populacja S 
All segregating markers	Severely skewed markers	Markers unlinked at LOD 3.0 (JoinMap)	Multilocus markers	Markers placed in JoinMap input maps	Markers unlinked at recombination level 0.2 (Multipoint)	Markers removed during control of monotony	Markers retained for consensus mapping
Xopn1L667	XrPt115814	XrPt121159	XrPt390418	Xopn1L667	XrPt345703	XrPt115509	Xopn1L667
Xopo7L666	XrPt115861	XrPt344431	XrPt348258	Xopo7L666	XrPt347157	XrPt116543	Xopo7L666
Xopq4L578	XrPt346389	XrPt344742	XrPt389793	Xopq4L578	XrPt347607	XrPt121679	Xopq4L578
Xpsr119L1000	XrPt347322	XrPt344812	XrPt507452	Xpsr119L1000	XrPt348477	XrPt343585	Xpsr119L1000
Xscp12m56	XrPt347413	XrPt345417	XrPt400954	XrPt115379	XrPt349283	XrPt345843	XrPt115379
Xscsz1193L450	XrPt389313	XrPt345975	XrPt345979	XrPt115472	XrPt389525	XrPt347587	XrPt115472
Xscsz1194L750	XrPt389328	XrPt346061	XrPt508786	XrPt115695	XrPt389976	XrPt347745	XrPt115695
Xscsz131L400	XrPt389539	XrPt346813	XrPt505785	XrPt115727	XrPt389977	XrPt348599	XrPt115727
Xscsz319L550	XrPt389649	XrPt348622	XrPt400245	XrPt115752	XrPt390135	XrPt349009	XrPt115752
Xscsz334L700	XrPt390218	XrPt348736	XrPt400988	XrPt115783	XrPt390719	XrPt389740	XrPt115783
Xscsz429L950	XrPt390288	XrPt389392	XrPt400180	XrPt115806	XrPt398537	XrPt389925	XrPt115806
Xscsz605L870	XrPt390399	XrPt389424	XrPt400243	XrPt116080	XrPt398587	XrPt390221	XrPt116080
Xscsz670L900	XrPt390413	XrPt389435	XrPt508018	XrPt116320	XrPt399387	XrPt390382	XrPt116320
Xscsz71L700	XrPt390696	XrPt389576	XrPt411148	XrPt116344	XrPt399514	XrPt390424	XrPt116344
Xscsz728L950	XrPt398497	XrPt389693	XrPt347528	XrPt116405	XrPt400020	XrPt390506	XrPt116405
Xscsz732L530	XrPt398545	XrPt389694	XrPt400760	XrPt116665	XrPt400068	XrPt390517	XrPt116665
Xscsz777L600	XrPt398605	XrPt389730	XrPt390532	XrPt116809	XrPt400820	XrPt390597	XrPt116809
Xscy09d	XrPt398644	XrPt389748	XrPt401484	XrPt116910	XrPt400934	XrPt398541	XrPt116910
XrPt115379	XrPt398766	XrPt389851	XrPt349430	XrPt116930	XrPt401204	XrPt398591	XrPt116930
XrPt115472	XrPt398805	XrPt389949	XrPt401471	XrPt116979	XrPt401589	XrPt398672	XrPt116979
XrPt115509	XrPt399374	XrPt390052	XrPt399478	XrPt117080	XrPt402280	XrPt398735	XrPt117080
XrPt115695	XrPt399683	XrPt390341	XrPt505349	XrPt117100	XrPt402424	XrPt398783	XrPt117100
XrPt115727	XrPt399705	XrPt390522	XrPt399636	XrPt117212	XrPt410768	XrPt399338	XrPt117212
XrPt115752	XrPt399916	XrPt398489	XrPt400344	XrPt117252	XrPt411069	XrPt399726	XrPt117252
XrPt115783	XrPt400279	XrPt398668	XrPt508934	XrPt117472	XrPt411095	XrPt399949	XrPt117472
XrPt115805	XrPt400314	XrPt398702	XrPt508585	XrPt119594	XrPt411132	XrPt400035	XrPt119594
XrPt115806	XrPt400366	XrPt398737	XrPt389690	XrPt119621	XrPt411210	XrPt400122	XrPt119621
XrPt115814	XrPt400371	XrPt398820	XrPt508408	XrPt119649	XrPt411376	XrPt400127	XrPt119649
XrPt115861	XrPt400468	XrPt398823	XrPt399303	XrPt119651	XrPt505181	XrPt400234	XrPt119651
XrPt116080	XrPt400785	XrPt399365	XrPt398567	XrPt119858	XrPt505904	XrPt400348	XrPt119858
XrPt116320	XrPt400796	XrPt399515	XrPt507882	XrPt119993	XrPt506124	XrPt400521	XrPt119993
XrPt116344	XrPt400833	XrPt399648	XrPt346650	XrPt120054	XrPt506645	XrPt400712	XrPt120054
XrPt116405	XrPt400847	XrPt399788	XrPt390238	XrPt120175	XrPt506706	XrPt400803	XrPt120175
XrPt116543	XrPt400899	XrPt399832	XrPt508750	XrPt120194	XrPt507570	XrPt400850	XrPt120194
XrPt116665	XrPt400938	XrPt399895	XrPt399811	XrPt120262	XrPt507671	XrPt400928	XrPt120262
XrPt116809	XrPt401047	XrPt400013	XrPt505508	XrPt120306	XrPt508270	XrPt401080	XrPt120306
XrPt116910	XrPt401393	XrPt400042	XrPt390380	XrPt120376	XrPt509132	XrPt401547	XrPt120376
XrPt116930	XrPt401561	XrPt400051	XrPt115805	XrPt120407	Xscsz319L550	XrPt401721	XrPt120407
XrPt116979	XrPt401599	XrPt400057	XrPt509727	XrPt120450	Xscsz334L700	XrPt401910	XrPt120450
XrPt117080	XrPt401641	XrPt400075	XrPt507590	XrPt120605	XrPt344764	XrPt402366	XrPt120605
XrPt117100	XrPt401658	XrPt400085	XrPt390623	XrPt120754	XrPt347448	XrPt402404	XrPt120754
XrPt117212	XrPt401781	XrPt400151	XrPt506989	XrPt120990	XrPt347470	XrPt402430	XrPt120990
XrPt117252	XrPt401851	XrPt400162	XrPt400199	XrPt121024	XrPt347954	XrPt402472	XrPt121024
XrPt117472	XrPt401889	XrPt400164		XrPt121158	XrPt389301	XrPt402558	XrPt121158
XrPt119594	XrPt402063	XrPt400171		XrPt121172	XrPt390191	XrPt402563	XrPt121172
XrPt119621	XrPt402319	XrPt400173		XrPt121207	XrPt390275	XrPt402651	XrPt121207
XrPt119649	XrPt402538	XrPt400185		XrPt121347	XrPt399371	XrPt402657	XrPt121347
XrPt119651	XrPt402655	XrPt400419		XrPt121461	XrPt399470	XrPt410894	XrPt121461
XrPt119858	XrPt410777	XrPt400446		XrPt121473	XrPt400345	XrPt411018	XrPt121473
XrPt119993	XrPt410835	XrPt400572		XrPt121523	XrPt401812	XrPt411254	XrPt121523
XrPt120054	XrPt410901	XrPt400707		XrPt343387	XrPt401976	XrPt411314	XrPt343387
XrPt120175	XrPt411005	XrPt400723		XrPt343658	XrPt401980	XrPt411349	XrPt343658
XrPt120194	XrPt411008	XrPt400982		XrPt343879	XrPt402189	XrPt411380	XrPt343879
XrPt120262	XrPt411255	XrPt400997		XrPt343885	XrPt402416	XrPt411494	XrPt343885
XrPt120306	XrPt411419	XrPt401032		XrPt343891	XrPt402427	XrPt505305	XrPt343891
XrPt120376	XrPt505346	XrPt401117		XrPt343920	XrPt402458	XrPt505461	XrPt343920
XrPt120407	XrPt505515	XrPt401136		XrPt344215	XrPt402478	XrPt505535	XrPt344215
XrPt120450	XrPt505517	XrPt401173		XrPt344284	XrPt411232	XrPt505614	XrPt344284
XrPt120605	XrPt505551	XrPt401176		XrPt344295	XrPt411356	XrPt506088	XrPt344295
XrPt120754	XrPt505591	XrPt401202		XrPt344420	XrPt505145	XrPt506157	XrPt344420
XrPt120990	XrPt505592	XrPt401225		XrPt344425	XrPt505152	XrPt506250	XrPt344425
XrPt121024	XrPt505639	XrPt401232		XrPt344657	XrPt505265	XrPt506304	XrPt344657
XrPt121158	XrPt505734	XrPt401274		XrPt344778	XrPt505449	XrPt506436	XrPt344778
XrPt121159	XrPt505818	XrPt401323		XrPt344780	XrPt505648	XrPt506437	XrPt344780
XrPt121172	XrPt506308	XrPt401337		XrPt344792	XrPt505882	XrPt506439	XrPt344792
XrPt121207	XrPt506388	XrPt401394		XrPt344800	XrPt507027	XrPt506503	XrPt344800
XrPt121347	XrPt506735	XrPt401427		XrPt344822	XrPt507359	XrPt506552	XrPt344822
XrPt121461	XrPt506747	XrPt401473		XrPt344894	XrPt508006	XrPt506622	XrPt344894
XrPt121473	XrPt506751	XrPt401604		XrPt344906	XrPt508951	XrPt506679	XrPt344906
XrPt121523	XrPt506922	XrPt401684		XrPt344907	XrPt509290	XrPt506779	XrPt344907
XrPt121679	XrPt506971	XrPt401765		XrPt345121	XrPt509331	XrPt506827	XrPt345121
XrPt343387	XrPt507076	XrPt401834		XrPt345230	XrPt509456	XrPt506916	XrPt345230
XrPt343585	XrPt507127	XrPt401952		XrPt345374	XrPt509534	XrPt506945	XrPt345374
XrPt343658	XrPt507277	XrPt401990		XrPt345424		XrPt507053	XrPt345424
XrPt343879	XrPt507294	XrPt402045		XrPt345439		XrPt507058	XrPt345439
XrPt343885	XrPt507428	XrPt402091		XrPt345491		XrPt507258	XrPt345491
XrPt343891	XrPt507491	XrPt402116		XrPt345544		XrPt507270	XrPt345544
XrPt343920	XrPt507688	XrPt402201		XrPt345565		XrPt507409	XrPt345565
XrPt344215	XrPt508077	XrPt402291		XrPt345687		XrPt507547	XrPt345687
XrPt344284	XrPt508180	XrPt402305		XrPt345716		XrPt507586	XrPt345716
XrPt344295	XrPt508216	XrPt402355		XrPt345840		XrPt507587	XrPt345840
XrPt344420	XrPt508257	XrPt402419		XrPt346073		XrPt507619	XrPt346073
XrPt344425	XrPt508336	XrPt402454		XrPt346074		XrPt507657	XrPt346074
XrPt344431	XrPt508412	XrPt402484		XrPt346085		XrPt507663	XrPt346085
XrPt344657	XrPt508560	XrPt402494		XrPt346091		XrPt507710	XrPt346091
XrPt344742	XrPt508714	XrPt402605		XrPt346120		XrPt507731	XrPt346120
XrPt344764	XrPt508762	XrPt402611		XrPt346454		XrPt507938	XrPt346454
XrPt344778	XrPt508794	XrPt410972		XrPt346499		XrPt508044	XrPt346499
XrPt344780	XrPt508845	XrPt411127		XrPt346519		XrPt508079	XrPt346519
XrPt344792	XrPt509067	XrPt411174		XrPt346583		XrPt508252	XrPt346583
XrPt344800	XrPt509224	XrPt411421		XrPt346634		XrPt508369	XrPt346634
XrPt344812	XrPt509248	XrPt411502		XrPt346641		XrPt508435	XrPt346641
XrPt344822	XrPt509424	XrPt505168		XrPt346643		XrPt508464	XrPt346643
XrPt344894	XrPt509491	XrPt505223		XrPt346685		XrPt508632	XrPt346685
XrPt344906	XrPt509597	XrPt505362		XrPt346697		XrPt508676	XrPt346697
XrPt344907	XrPt509651	XrPt505372		XrPt346708		XrPt508736	XrPt346708
XrPt345121	XrPt509680	XrPt505433		XrPt346745		XrPt508761	XrPt346745
XrPt345230	XrPt390495	XrPt505455		XrPt346752		XrPt508870	XrPt346752
XrPt345374	XrPt390665	XrPt505465		XrPt346755		XrPt508930	XrPt346755
XrPt345417	XrPt398649	XrPt505481		XrPt346779		XrPt509077	XrPt346779
XrPt345424	XrPt399724	XrPt505482		XrPt346782		XrPt509141	XrPt346782
XrPt345439	XrPt400337	XrPt505621		XrPt346784		XrPt509204	XrPt346784
XrPt345491	XrPt506669	XrPt505883		XrPt346808		XrPt509376	XrPt346808
XrPt345544	XrPt506723	XrPt505894		XrPt346828		XrPt509411	XrPt346828
XrPt345565	XrPt507687	XrPt505940		XrPt346832		XrPt509423	XrPt346832
XrPt345687	XrPt509061	XrPt506020		XrPt346872		XrPt509431	XrPt346872
XrPt345703	XrPt509508	XrPt506127		XrPt346881		XrPt509581	XrPt346881
XrPt345716	XrPt398613	XrPt506228		XrPt346891		XrPt509629	XrPt346891
XrPt345840	XrPt400040	XrPt506298		XrPt346892		XrPt509730	XrPt346892
XrPt345843	XrPt400513	XrPt506374		XrPt346893		XrPt66614	XrPt346893
XrPt345975	XrPt400821	XrPt506394		XrPt346894			XrPt346894
XrPt345979	XrPt411149	XrPt506410		XrPt346921			XrPt346921
XrPt346061	XrPt411184	XrPt506419		XrPt346946			XrPt346946
XrPt346073	XrPt505248	XrPt506488		XrPt346947			XrPt346947
XrPt346074	XrPt505702	XrPt506496		XrPt346975			XrPt346975
XrPt346085	XrPt507248	XrPt506512		XrPt346980			XrPt346980
XrPt346091	XrPt507283	XrPt506555		XrPt346981			XrPt346981
XrPt346120	XrPt507796	XrPt506701		XrPt347005			XrPt347005
XrPt346389	XrPt507979	XrPt506742		XrPt347072			XrPt347072
XrPt346454	XrPt509059	XrPt506762		XrPt347074			XrPt347074
XrPt346499		XrPt506794		XrPt347082			XrPt347082
XrPt346519		XrPt506859		XrPt347105			XrPt347105
XrPt346583		XrPt507034		XrPt347114			XrPt347114
XrPt346634		XrPt507154		XrPt347125			XrPt347125
XrPt346641		XrPt507245		XrPt347128			XrPt347128
XrPt346643		XrPt507262		XrPt347168			XrPt347168
XrPt346650		XrPt507398		XrPt347183			XrPt347183
XrPt346685		XrPt507406		XrPt347184			XrPt347184
XrPt346697		XrPt507433		XrPt347195			XrPt347195
XrPt346708		XrPt507483		XrPt347203			XrPt347203
XrPt346745		XrPt507599		XrPt347212			XrPt347212
XrPt346752		XrPt507600		XrPt347223			XrPt347223
XrPt346755		XrPt507653		XrPt347246			XrPt347246
XrPt346779		XrPt507696		XrPt347296			XrPt347296
XrPt346782		XrPt507880		XrPt347301			XrPt347301
XrPt346784		XrPt507930		XrPt347307			XrPt347307
XrPt346808		XrPt508013		XrPt347325			XrPt347325
XrPt346813		XrPt508040		XrPt347335			XrPt347335
XrPt346828		XrPt508045		XrPt347340			XrPt347340
XrPt346832		XrPt508057		XrPt347352			XrPt347352
XrPt346872		XrPt508071		XrPt347356			XrPt347356
XrPt346881		XrPt508087		XrPt347362			XrPt347362
XrPt346891		XrPt508098		XrPt347364			XrPt347364
XrPt346892		XrPt508164		XrPt347371			XrPt347371
XrPt346893		XrPt508175		XrPt347390			XrPt347390
XrPt346894		XrPt508217		XrPt347395			XrPt347395
XrPt346921		XrPt508222		XrPt347412			XrPt347412
XrPt346946		XrPt508389		XrPt347454			XrPt347454
XrPt346947		XrPt508456		XrPt347534			XrPt347534
XrPt346975		XrPt508582		XrPt347536			XrPt347536
XrPt346980		XrPt508600		XrPt347562			XrPt347562
XrPt346981		XrPt508773		XrPt347574			XrPt347574
XrPt347005		XrPt508777		XrPt347593			XrPt347593
XrPt347072		XrPt508869		XrPt347596			XrPt347596
XrPt347074		XrPt508939		XrPt347661			XrPt347661
XrPt347082		XrPt509065		XrPt347665			XrPt347665
XrPt347105		XrPt509076		XrPt347702			XrPt347702
XrPt347114		XrPt509094		XrPt347711			XrPt347711
XrPt347125		XrPt509137		XrPt347750			XrPt347750
XrPt347128		XrPt509257		XrPt347770			XrPt347770
XrPt347157		XrPt509289		XrPt347771			XrPt347771
XrPt347168		XrPt509335		XrPt347800			XrPt347800
XrPt347183		XrPt509426		XrPt347808			XrPt347808
XrPt347184		XrPt509445		XrPt347809			XrPt347809
XrPt347195		XrPt509457		XrPt347831			XrPt347831
XrPt347203		XrPt509496		XrPt347901			XrPt347901
XrPt347212		XrPt509540		XrPt347925			XrPt347925
XrPt347223		XrPt509554		XrPt347940			XrPt347940
XrPt347246		XrPt509558		XrPt347998			XrPt347998
XrPt347296		XrPt509626		XrPt348042			XrPt348042
XrPt347301		XrPt509627		XrPt348082			XrPt348082
XrPt347307		XrPt509632		XrPt348093			XrPt348093
XrPt347322		XrPt509695		XrPt348128			XrPt348128
XrPt347325		XrPt505867		XrPt348234			XrPt348234
XrPt347335		XrPt389691		XrPt348373			XrPt348373
XrPt347340		XrPt348561		XrPt348374			XrPt348374
XrPt347352				XrPt348380			XrPt348380
XrPt347356				XrPt348395			XrPt348395
XrPt347362				XrPt348429			XrPt348429
XrPt347364				XrPt348431			XrPt348431
XrPt347371				XrPt348507			XrPt348507
XrPt347390				XrPt348529			XrPt348529
XrPt347395				XrPt348577			XrPt348577
XrPt347412				XrPt348747			XrPt348747
XrPt347413				XrPt349063			XrPt349063
XrPt347448				XrPt349166			XrPt349166
XrPt347454				XrPt349181			XrPt349181
XrPt347470				XrPt349249			XrPt349249
XrPt347528				XrPt349281			XrPt349281
XrPt347534				XrPt349319			XrPt349319
XrPt347536				XrPt349351			XrPt349351
XrPt347562				XrPt372403			XrPt372403
XrPt347574				XrPt372435			XrPt372435
XrPt347587				XrPt372637			XrPt372637
XrPt347593				XrPt372662			XrPt372662
XrPt347596				XrPt372720			XrPt372720
XrPt347607				XrPt378065			XrPt378065
XrPt347661				XrPt389256			XrPt389256
XrPt347665				XrPt389264			XrPt389264
XrPt347702				XrPt389268			XrPt389268
XrPt347711				XrPt389303			XrPt389303
XrPt347745				XrPt389305			XrPt389305
XrPt347750				XrPt389306			XrPt389306
XrPt347770				XrPt389311			XrPt389311
XrPt347771				XrPt389338			XrPt389338
XrPt347800				XrPt389350			XrPt389350
XrPt347808				XrPt389353			XrPt389353
XrPt347809				XrPt389355			XrPt389355
XrPt347831				XrPt389356			XrPt389356
XrPt347901				XrPt389367			XrPt389367
XrPt347925				XrPt389375			XrPt389375
XrPt347940				XrPt389377			XrPt389377
XrPt347954				XrPt389384			XrPt389384
XrPt347998				XrPt389396			XrPt389396
XrPt348042				XrPt389399			XrPt389399
XrPt348082				XrPt389403			XrPt389403
XrPt348093				XrPt389413			XrPt389413
XrPt348128				XrPt389414			XrPt389414
XrPt348234				XrPt389421			XrPt389421
XrPt348258				XrPt389427			XrPt389427
XrPt348373				XrPt389428			XrPt389428
XrPt348374				XrPt389438			XrPt389438
XrPt348380				XrPt389441			XrPt389441
XrPt348395				XrPt389457			XrPt389457
XrPt348429				XrPt389466			XrPt389466
XrPt348431				XrPt389471			XrPt389471
XrPt348477				XrPt389474			XrPt389474
XrPt348507				XrPt389495			XrPt389495
XrPt348529				XrPt389511			XrPt389511
XrPt348561				XrPt389514			XrPt389514
XrPt348577				XrPt389517			XrPt389517
XrPt348599				XrPt389546			XrPt389546
XrPt348622				XrPt389556			XrPt389556
XrPt348736				XrPt389585			XrPt389585
XrPt348747				XrPt389598			XrPt389598
XrPt349009				XrPt389600			XrPt389600
XrPt349063				XrPt389602			XrPt389602
XrPt349166				XrPt389607			XrPt389607
XrPt349181				XrPt389608			XrPt389608
XrPt349249				XrPt389610			XrPt389610
XrPt349281				XrPt389611			XrPt389611
XrPt349283				XrPt389612			XrPt389612
XrPt349319				XrPt389616			XrPt389616
XrPt349351				XrPt389640			XrPt389640
XrPt349430				XrPt389652			XrPt389652
XrPt372403				XrPt389653			XrPt389653
XrPt372435				XrPt389657			XrPt389657
XrPt372637				XrPt389667			XrPt389667
XrPt372662				XrPt389668			XrPt389668
XrPt372720				XrPt389699			XrPt389699
XrPt378065				XrPt389708			XrPt389708
XrPt389256				XrPt389711			XrPt389711
XrPt389264				XrPt389712			XrPt389712
XrPt389268				XrPt389714			XrPt389714
XrPt389301				XrPt389738			XrPt389738
XrPt389303				XrPt389745			XrPt389745
XrPt389305				XrPt389763			XrPt389763
XrPt389306				XrPt389765			XrPt389765
XrPt389311				XrPt389771			XrPt389771
XrPt389313				XrPt389772			XrPt389772
XrPt389328				XrPt389776			XrPt389776
XrPt389338				XrPt389788			XrPt389788
XrPt389350				XrPt389810			XrPt389810
XrPt389353				XrPt389812			XrPt389812
XrPt389355				XrPt389814			XrPt389814
XrPt389356				XrPt389823			XrPt389823
XrPt389367				XrPt389853			XrPt389853
XrPt389375				XrPt389858			XrPt389858
XrPt389377				XrPt389863			XrPt389863
XrPt389384				XrPt389872			XrPt389872
XrPt389392				XrPt389881			XrPt389881
XrPt389396				XrPt389887			XrPt389887
XrPt389399				XrPt389889			XrPt389889
XrPt389403				XrPt389907			XrPt389907
XrPt389413				XrPt389927			XrPt389927
XrPt389414				XrPt389928			XrPt389928
XrPt389421				XrPt389935			XrPt389935
XrPt389424				XrPt389941			XrPt389941
XrPt389427				XrPt389946			XrPt389946
XrPt389428				XrPt389951			XrPt389951
XrPt389435				XrPt389952			XrPt389952
XrPt389438				XrPt389953			XrPt389953
XrPt389441				XrPt389969			XrPt389969
XrPt389457				XrPt389973			XrPt389973
XrPt389466				XrPt389980			XrPt389980
XrPt389471				XrPt389991			XrPt389991
XrPt389474				XrPt390002			XrPt390002
XrPt389495				XrPt390006			XrPt390006
XrPt389511				XrPt390007			XrPt390007
XrPt389514				XrPt390008			XrPt390008
XrPt389517				XrPt390013			XrPt390013
XrPt389525				XrPt390018			XrPt390018
XrPt389539				XrPt390020			XrPt390020
XrPt389546				XrPt390046			XrPt390046
XrPt389556				XrPt390050			XrPt390050
XrPt389576				XrPt390055			XrPt390055
XrPt389585				XrPt390060			XrPt390060
XrPt389598				XrPt390063			XrPt390063
XrPt389600				XrPt390083			XrPt390083
XrPt389602				XrPt390088			XrPt390088
XrPt389607				XrPt390089			XrPt390089
XrPt389608				XrPt390091			XrPt390091
XrPt389610				XrPt390093			XrPt390093
XrPt389611				XrPt390101			XrPt390101
XrPt389612				XrPt390107			XrPt390107
XrPt389616				XrPt390112			XrPt390112
XrPt389640				XrPt390125			XrPt390125
XrPt389649				XrPt390153			XrPt390153
XrPt389652				XrPt390174			XrPt390174
XrPt389653				XrPt390177			XrPt390177
XrPt389657				XrPt390199			XrPt390199
XrPt389667				XrPt390227			XrPt390227
XrPt389668				XrPt390233			XrPt390233
XrPt389690				XrPt390261			XrPt390261
XrPt389691				XrPt390264			XrPt390264
XrPt389693				XrPt390276			XrPt390276
XrPt389694				XrPt390292			XrPt390292
XrPt389699				XrPt390294			XrPt390294
XrPt389708				XrPt390298			XrPt390298
XrPt389711				XrPt390318			XrPt390318
XrPt389712				XrPt390321			XrPt390321
XrPt389714				XrPt390359			XrPt390359
XrPt389730				XrPt390360			XrPt390360
XrPt389738				XrPt390362			XrPt390362
XrPt389740				XrPt390368			XrPt390368
XrPt389745				XrPt390375			XrPt390375
XrPt389748				XrPt390387			XrPt390387
XrPt389763				XrPt390408			XrPt390408
XrPt389765				XrPt390421			XrPt390421
XrPt389771				XrPt390428			XrPt390428
XrPt389772				XrPt390429			XrPt390429
XrPt389776				XrPt390442			XrPt390442
XrPt389788				XrPt390454			XrPt390454
XrPt389793				XrPt390469			XrPt390469
XrPt389810				XrPt390476			XrPt390476
XrPt389812				XrPt390500			XrPt390500
XrPt389814				XrPt390510			XrPt390510
XrPt389823				XrPt390512			XrPt390512
XrPt389851				XrPt390525			XrPt390525
XrPt389853				XrPt390526			XrPt390526
XrPt389858				XrPt390530			XrPt390530
XrPt389863				XrPt390536			XrPt390536
XrPt389872				XrPt390549			XrPt390549
XrPt389881				XrPt390553			XrPt390553
XrPt389887				XrPt390556			XrPt390556
XrPt389889				XrPt390571			XrPt390571
XrPt389907				XrPt390586			XrPt390586
XrPt389925				XrPt390587			XrPt390587
XrPt389927				XrPt390590			XrPt390590
XrPt389928				XrPt390593			XrPt390593
XrPt389935				XrPt390594			XrPt390594
XrPt389941				XrPt390603			XrPt390603
XrPt389946				XrPt390612			XrPt390612
XrPt389949				XrPt390626			XrPt390626
XrPt389951				XrPt390633			XrPt390633
XrPt389952				XrPt390636			XrPt390636
XrPt389953				XrPt390638			XrPt390638
XrPt389969				XrPt390646			XrPt390646
XrPt389973				XrPt390647			XrPt390647
XrPt389976				XrPt390654			XrPt390654
XrPt389977				XrPt390655			XrPt390655
XrPt389980				XrPt390658			XrPt390658
XrPt389991				XrPt390662			XrPt390662
XrPt390002				XrPt390680			XrPt390680
XrPt390006				XrPt390685			XrPt390685
XrPt390007				XrPt390686			XrPt390686
XrPt390008				XrPt390690			XrPt390690
XrPt390013				XrPt390710			XrPt390710
XrPt390018				XrPt390711			XrPt390711
XrPt390020				XrPt390712			XrPt390712
XrPt390046				XrPt390721			XrPt390721
XrPt390050				XrPt390722			XrPt390722
XrPt390052				XrPt390735			XrPt390735
XrPt390055				XrPt390736			XrPt390736
XrPt390060				XrPt390740			XrPt390740
XrPt390063				XrPt390741			XrPt390741
XrPt390083				XrPt390749			XrPt390749
XrPt390088				XrPt390751			XrPt390751
XrPt390089				XrPt390757			XrPt390757
XrPt390091				XrPt390763			XrPt390763
XrPt390093				XrPt390776			XrPt390776
XrPt390101				XrPt390784			XrPt390784
XrPt390107				XrPt390787			XrPt390787
XrPt390112				XrPt390789			XrPt390789
XrPt390125				XrPt398479			XrPt398479
XrPt390135				XrPt398480			XrPt398480
XrPt390153				XrPt398483			XrPt398483
XrPt390174				XrPt398487			XrPt398487
XrPt390177				XrPt398495			XrPt398495
XrPt390191				XrPt398501			XrPt398501
XrPt390199				XrPt398504			XrPt398504
XrPt390218				XrPt398507			XrPt398507
XrPt390221				XrPt398519			XrPt398519
XrPt390227				XrPt398526			XrPt398526
XrPt390233				XrPt398534			XrPt398534
XrPt390238				XrPt398540			XrPt398540
XrPt390261				XrPt398543			XrPt398543
XrPt390264				XrPt398554			XrPt398554
XrPt390275				XrPt398555			XrPt398555
XrPt390276				XrPt398577			XrPt398577
XrPt390288				XrPt398593			XrPt398593
XrPt390292				XrPt398599			XrPt398599
XrPt390294				XrPt398602			XrPt398602
XrPt390298				XrPt398616			XrPt398616
XrPt390318				XrPt398618			XrPt398618
XrPt390321				XrPt398619			XrPt398619
XrPt390341				XrPt398622			XrPt398622
XrPt390359				XrPt398627			XrPt398627
XrPt390360				XrPt398631			XrPt398631
XrPt390362				XrPt398636			XrPt398636
XrPt390368				XrPt398651			XrPt398651
XrPt390375				XrPt398654			XrPt398654
XrPt390380				XrPt398658			XrPt398658
XrPt390382				XrPt398669			XrPt398669
XrPt390387				XrPt398691			XrPt398691
XrPt390399				XrPt398694			XrPt398694
XrPt390408				XrPt398695			XrPt398695
XrPt390413				XrPt398697			XrPt398697
XrPt390418				XrPt398699			XrPt398699
XrPt390421				XrPt398711			XrPt398711
XrPt390424				XrPt398726			XrPt398726
XrPt390428				XrPt398729			XrPt398729
XrPt390429				XrPt398731			XrPt398731
XrPt390442				XrPt398733			XrPt398733
XrPt390454				XrPt398747			XrPt398747
XrPt390469				XrPt398754			XrPt398754
XrPt390476				XrPt398763			XrPt398763
XrPt390495				XrPt398768			XrPt398768
XrPt390500				XrPt398773			XrPt398773
XrPt390506				XrPt398781			XrPt398781
XrPt390510				XrPt398786			XrPt398786
XrPt390512				XrPt398796			XrPt398796
XrPt390517				XrPt398798			XrPt398798
XrPt390522				XrPt398800			XrPt398800
XrPt390525				XrPt398802			XrPt398802
XrPt390526				XrPt398807			XrPt398807
XrPt390530				XrPt398816			XrPt398816
XrPt390532				XrPt398818			XrPt398818
XrPt390536				XrPt398822			XrPt398822
XrPt390549				XrPt398827			XrPt398827
XrPt390553				XrPt398830			XrPt398830
XrPt390556				XrPt398836			XrPt398836
XrPt390571				XrPt398841			XrPt398841
XrPt390586				XrPt398845			XrPt398845
XrPt390587				XrPt399246			XrPt399246
XrPt390590				XrPt399259			XrPt399259
XrPt390593				XrPt399265			XrPt399265
XrPt390594				XrPt399268			XrPt399268
XrPt390597				XrPt399269			XrPt399269
XrPt390603				XrPt399271			XrPt399271
XrPt390612				XrPt399272			XrPt399272
XrPt390623				XrPt399275			XrPt399275
XrPt390626				XrPt399306			XrPt399306
XrPt390633				XrPt399311			XrPt399311
XrPt390636				XrPt399325			XrPt399325
XrPt390638				XrPt399333			XrPt399333
XrPt390646				XrPt399336			XrPt399336
XrPt390647				XrPt399340			XrPt399340
XrPt390654				XrPt399379			XrPt399379
XrPt390655				XrPt399386			XrPt399386
XrPt390658				XrPt399399			XrPt399399
XrPt390662				XrPt399416			XrPt399416
XrPt390665				XrPt399421			XrPt399421
XrPt390680				XrPt399432			XrPt399432
XrPt390685				XrPt399442			XrPt399442
XrPt390686				XrPt399445			XrPt399445
XrPt390690				XrPt399475			XrPt399475
XrPt390696				XrPt399481			XrPt399481
XrPt390710				XrPt399482			XrPt399482
XrPt390711				XrPt399487			XrPt399487
XrPt390712				XrPt399498			XrPt399498
XrPt390719				XrPt399525			XrPt399525
XrPt390721				XrPt399529			XrPt399529
XrPt390722				XrPt399549			XrPt399549
XrPt390735				XrPt399551			XrPt399551
XrPt390736				XrPt399559			XrPt399559
XrPt390740				XrPt399561			XrPt399561
XrPt390741				XrPt399565			XrPt399565
XrPt390749				XrPt399575			XrPt399575
XrPt390751				XrPt399580			XrPt399580
XrPt390757				XrPt399597			XrPt399597
XrPt390763				XrPt399600			XrPt399600
XrPt390776				XrPt399606			XrPt399606
XrPt390784				XrPt399613			XrPt399613
XrPt390787				XrPt399633			XrPt399633
XrPt390789				XrPt399638			XrPt399638
XrPt398479				XrPt399650			XrPt399650
XrPt398480				XrPt399651			XrPt399651
XrPt398483				XrPt399654			XrPt399654
XrPt398487				XrPt399662			XrPt399662
XrPt398489				XrPt399667			XrPt399667
XrPt398495				XrPt399691			XrPt399691
XrPt398497				XrPt399696			XrPt399696
XrPt398501				XrPt399706			XrPt399706
XrPt398504				XrPt399714			XrPt399714
XrPt398507				XrPt399740			XrPt399740
XrPt398519				XrPt399743			XrPt399743
XrPt398526				XrPt399745			XrPt399745
XrPt398534				XrPt399747			XrPt399747
XrPt398537				XrPt399748			XrPt399748
XrPt398540				XrPt399753			XrPt399753
XrPt398541				XrPt399755			XrPt399755
XrPt398543				XrPt399763			XrPt399763
XrPt398545				XrPt399769			XrPt399769
XrPt398554				XrPt399774			XrPt399774
XrPt398555				XrPt399783			XrPt399783
XrPt398567				XrPt399786			XrPt399786
XrPt398577				XrPt399789			XrPt399789
XrPt398587				XrPt399800			XrPt399800
XrPt398591				XrPt399809			XrPt399809
XrPt398593				XrPt399821			XrPt399821
XrPt398599				XrPt399825			XrPt399825
XrPt398602				XrPt399827			XrPt399827
XrPt398605				XrPt399828			XrPt399828
XrPt398613				XrPt399834			XrPt399834
XrPt398616				XrPt399839			XrPt399839
XrPt398618				XrPt399840			XrPt399840
XrPt398619				XrPt399841			XrPt399841
XrPt398622				XrPt399845			XrPt399845
XrPt398627				XrPt399846			XrPt399846
XrPt398631				XrPt399848			XrPt399848
XrPt398636				XrPt399849			XrPt399849
XrPt398644				XrPt399858			XrPt399858
XrPt398649				XrPt399859			XrPt399859
XrPt398651				XrPt399870			XrPt399870
XrPt398654				XrPt399876			XrPt399876
XrPt398658				XrPt399879			XrPt399879
XrPt398668				XrPt399885			XrPt399885
XrPt398669				XrPt399888			XrPt399888
XrPt398672				XrPt399893			XrPt399893
XrPt398691				XrPt399900			XrPt399900
XrPt398694				XrPt399902			XrPt399902
XrPt398695				XrPt399906			XrPt399906
XrPt398697				XrPt399922			XrPt399922
XrPt398699				XrPt399930			XrPt399930
XrPt398702				XrPt399933			XrPt399933
XrPt398711				XrPt399968			XrPt399968
XrPt398726				XrPt399978			XrPt399978
XrPt398729				XrPt399979			XrPt399979
XrPt398731				XrPt399980			XrPt399980
XrPt398733				XrPt399984			XrPt399984
XrPt398735				XrPt399990			XrPt399990
XrPt398737				XrPt399994			XrPt399994
XrPt398747				XrPt399999			XrPt399999
XrPt398754				XrPt400004			XrPt400004
XrPt398763				XrPt400016			XrPt400016
XrPt398766				XrPt400025			XrPt400025
XrPt398768				XrPt400030			XrPt400030
XrPt398773				XrPt400064			XrPt400064
XrPt398781				XrPt400077			XrPt400077
XrPt398783				XrPt400084			XrPt400084
XrPt398786				XrPt400087			XrPt400087
XrPt398796				XrPt400103			XrPt400103
XrPt398798				XrPt400106			XrPt400106
XrPt398800				XrPt400126			XrPt400126
XrPt398802				XrPt400130			XrPt400130
XrPt398805				XrPt400135			XrPt400135
XrPt398807				XrPt400138			XrPt400138
XrPt398816				XrPt400153			XrPt400153
XrPt398818				XrPt400154			XrPt400154
XrPt398820				XrPt400158			XrPt400158
XrPt398822				XrPt400167			XrPt400167
XrPt398823				XrPt400177			XrPt400177
XrPt398827				XrPt400205			XrPt400205
XrPt398830				XrPt400211			XrPt400211
XrPt398836				XrPt400218			XrPt400218
XrPt398841				XrPt400220			XrPt400220
XrPt398845				XrPt400224			XrPt400224
XrPt399246				XrPt400239			XrPt400239
XrPt399259				XrPt400250			XrPt400250
XrPt399265				XrPt400252			XrPt400252
XrPt399268				XrPt400264			XrPt400264
XrPt399269				XrPt400270			XrPt400270
XrPt399271				XrPt400273			XrPt400273
XrPt399272				XrPt400287			XrPt400287
XrPt399275				XrPt400289			XrPt400289
XrPt399303				XrPt400290			XrPt400290
XrPt399306				XrPt400297			XrPt400297
XrPt399311				XrPt400301			XrPt400301
XrPt399325				XrPt400312			XrPt400312
XrPt399333				XrPt400316			XrPt400316
XrPt399336				XrPt400319			XrPt400319
XrPt399338				XrPt400331			XrPt400331
XrPt399340				XrPt400363			XrPt400363
XrPt399365				XrPt400365			XrPt400365
XrPt399371				XrPt400368			XrPt400368
XrPt399374				XrPt400377			XrPt400377
XrPt399379				XrPt400382			XrPt400382
XrPt399386				XrPt400389			XrPt400389
XrPt399387				XrPt400392			XrPt400392
XrPt399399				XrPt400396			XrPt400396
XrPt399416				XrPt400398			XrPt400398
XrPt399421				XrPt400399			XrPt400399
XrPt399432				XrPt400411			XrPt400411
XrPt399442				XrPt400417			XrPt400417
XrPt399445				XrPt400424			XrPt400424
XrPt399470				XrPt400431			XrPt400431
XrPt399475				XrPt400432			XrPt400432
XrPt399478				XrPt400433			XrPt400433
XrPt399481				XrPt400450			XrPt400450
XrPt399482				XrPt400456			XrPt400456
XrPt399487				XrPt400458			XrPt400458
XrPt399498				XrPt400459			XrPt400459
XrPt399514				XrPt400475			XrPt400475
XrPt399515				XrPt400480			XrPt400480
XrPt399525				XrPt400484			XrPt400484
XrPt399529				XrPt400485			XrPt400485
XrPt399549				XrPt400488			XrPt400488
XrPt399551				XrPt400498			XrPt400498
XrPt399559				XrPt400510			XrPt400510
XrPt399561				XrPt400512			XrPt400512
XrPt399565				XrPt400520			XrPt400520
XrPt399575				XrPt400525			XrPt400525
XrPt399580				XrPt400528			XrPt400528
XrPt399597				XrPt400536			XrPt400536
XrPt399600				XrPt400538			XrPt400538
XrPt399606				XrPt400550			XrPt400550
XrPt399613				XrPt400565			XrPt400565
XrPt399633				XrPt400585			XrPt400585
XrPt399636				XrPt400606			XrPt400606
XrPt399638				XrPt400608			XrPt400608
XrPt399648				XrPt400630			XrPt400630
XrPt399650				XrPt400690			XrPt400690
XrPt399651				XrPt400694			XrPt400694
XrPt399654				XrPt400702			XrPt400702
XrPt399662				XrPt400704			XrPt400704
XrPt399667				XrPt400708			XrPt400708
XrPt399683				XrPt400726			XrPt400726
XrPt399691				XrPt400731			XrPt400731
XrPt399696				XrPt400732			XrPt400732
XrPt399705				XrPt400741			XrPt400741
XrPt399706				XrPt400746			XrPt400746
XrPt399714				XrPt400747			XrPt400747
XrPt399724				XrPt400748			XrPt400748
XrPt399726				XrPt400759			XrPt400759
XrPt399740				XrPt400762			XrPt400762
XrPt399743				XrPt400771			XrPt400771
XrPt399745				XrPt400777			XrPt400777
XrPt399747				XrPt400782			XrPt400782
XrPt399748				XrPt400800			XrPt400800
XrPt399753				XrPt400826			XrPt400826
XrPt399755				XrPt400841			XrPt400841
XrPt399763				XrPt400842			XrPt400842
XrPt399769				XrPt400845			XrPt400845
XrPt399774				XrPt400848			XrPt400848
XrPt399783				XrPt400858			XrPt400858
XrPt399786				XrPt400864			XrPt400864
XrPt399788				XrPt400866			XrPt400866
XrPt399789				XrPt400879			XrPt400879
XrPt399800				XrPt400890			XrPt400890
XrPt399809				XrPt400898			XrPt400898
XrPt399811				XrPt400903			XrPt400903
XrPt399821				XrPt400907			XrPt400907
XrPt399825				XrPt400919			XrPt400919
XrPt399827				XrPt400921			XrPt400921
XrPt399828				XrPt400925			XrPt400925
XrPt399832				XrPt400933			XrPt400933
XrPt399834				XrPt400940			XrPt400940
XrPt399839				XrPt400956			XrPt400956
XrPt399840				XrPt400965			XrPt400965
XrPt399841				XrPt400983			XrPt400983
XrPt399845				XrPt400987			XrPt400987
XrPt399846				XrPt400993			XrPt400993
XrPt399848				XrPt400995			XrPt400995
XrPt399849				XrPt401000			XrPt401000
XrPt399858				XrPt401008			XrPt401008
XrPt399859				XrPt401010			XrPt401010
XrPt399870				XrPt401014			XrPt401014
XrPt399876				XrPt401018			XrPt401018
XrPt399879				XrPt401022			XrPt401022
XrPt399885				XrPt401024			XrPt401024
XrPt399888				XrPt401037			XrPt401037
XrPt399893				XrPt401046			XrPt401046
XrPt399895				XrPt401048			XrPt401048
XrPt399900				XrPt401054			XrPt401054
XrPt399902				XrPt401055			XrPt401055
XrPt399906				XrPt401056			XrPt401056
XrPt399916				XrPt401067			XrPt401067
XrPt399922				XrPt401070			XrPt401070
XrPt399930				XrPt401071			XrPt401071
XrPt399933				XrPt401074			XrPt401074
XrPt399949				XrPt401076			XrPt401076
XrPt399968				XrPt401093			XrPt401093
XrPt399978				XrPt401112			XrPt401112
XrPt399979				XrPt401114			XrPt401114
XrPt399980				XrPt401125			XrPt401125
XrPt399984				XrPt401138			XrPt401138
XrPt399990				XrPt401143			XrPt401143
XrPt399994				XrPt401152			XrPt401152
XrPt399999				XrPt401180			XrPt401180
XrPt400004				XrPt401183			XrPt401183
XrPt400013				XrPt401194			XrPt401194
XrPt400016				XrPt401195			XrPt401195
XrPt400020				XrPt401196			XrPt401196
XrPt400025				XrPt401230			XrPt401230
XrPt400030				XrPt401233			XrPt401233
XrPt400035				XrPt401256			XrPt401256
XrPt400040				XrPt401268			XrPt401268
XrPt400042				XrPt401273			XrPt401273
XrPt400051				XrPt401275			XrPt401275
XrPt400057				XrPt401284			XrPt401284
XrPt400064				XrPt401292			XrPt401292
XrPt400068				XrPt401305			XrPt401305
XrPt400075				XrPt401306			XrPt401306
XrPt400077				XrPt401308			XrPt401308
XrPt400084				XrPt401314			XrPt401314
XrPt400085				XrPt401315			XrPt401315
XrPt400087				XrPt401326			XrPt401326
XrPt400103				XrPt401327			XrPt401327
XrPt400106				XrPt401329			XrPt401329
XrPt400122				XrPt401334			XrPt401334
XrPt400126				XrPt401335			XrPt401335
XrPt400127				XrPt401336			XrPt401336
XrPt400130				XrPt401348			XrPt401348
XrPt400135				XrPt401352			XrPt401352
XrPt400138				XrPt401358			XrPt401358
XrPt400151				XrPt401359			XrPt401359
XrPt400153				XrPt401366			XrPt401366
XrPt400154				XrPt401376			XrPt401376
XrPt400158				XrPt401399			XrPt401399
XrPt400162				XrPt401400			XrPt401400
XrPt400164				XrPt401405			XrPt401405
XrPt400167				XrPt401426			XrPt401426
XrPt400171				XrPt401430			XrPt401430
XrPt400173				XrPt401447			XrPt401447
XrPt400177				XrPt401449			XrPt401449
XrPt400180				XrPt401451			XrPt401451
XrPt400185				XrPt401454			XrPt401454
XrPt400199				XrPt401462			XrPt401462
XrPt400205				XrPt401463			XrPt401463
XrPt400211				XrPt401467			XrPt401467
XrPt400218				XrPt401478			XrPt401478
XrPt400220				XrPt401480			XrPt401480
XrPt400224				XrPt401486			XrPt401486
XrPt400234				XrPt401489			XrPt401489
XrPt400239				XrPt401491			XrPt401491
XrPt400243				XrPt401497			XrPt401497
XrPt400245				XrPt401500			XrPt401500
XrPt400250				XrPt401508			XrPt401508
XrPt400252				XrPt401518			XrPt401518
XrPt400264				XrPt401520			XrPt401520
XrPt400270				XrPt401523			XrPt401523
XrPt400273				XrPt401531			XrPt401531
XrPt400279				XrPt401533			XrPt401533
XrPt400287				XrPt401544			XrPt401544
XrPt400289				XrPt401549			XrPt401549
XrPt400290				XrPt401562			XrPt401562
XrPt400297				XrPt401563			XrPt401563
XrPt400301				XrPt401570			XrPt401570
XrPt400312				XrPt401574			XrPt401574
XrPt400314				XrPt401578			XrPt401578
XrPt400316				XrPt401579			XrPt401579
XrPt400319				XrPt401582			XrPt401582
XrPt400331				XrPt401592			XrPt401592
XrPt400337				XrPt401593			XrPt401593
XrPt400344				XrPt401595			XrPt401595
XrPt400345				XrPt401610			XrPt401610
XrPt400348				XrPt401629			XrPt401629
XrPt400363				XrPt401635			XrPt401635
XrPt400365				XrPt401636			XrPt401636
XrPt400366				XrPt401639			XrPt401639
XrPt400368				XrPt401648			XrPt401648
XrPt400371				XrPt401653			XrPt401653
XrPt400377				XrPt401665			XrPt401665
XrPt400382				XrPt401674			XrPt401674
XrPt400389				XrPt401688			XrPt401688
XrPt400392				XrPt401710			XrPt401710
XrPt400396				XrPt401713			XrPt401713
XrPt400398				XrPt401723			XrPt401723
XrPt400399				XrPt401725			XrPt401725
XrPt400411				XrPt401729			XrPt401729
XrPt400417				XrPt401730			XrPt401730
XrPt400419				XrPt401736			XrPt401736
XrPt400424				XrPt401738			XrPt401738
XrPt400431				XrPt401744			XrPt401744
XrPt400432				XrPt401759			XrPt401759
XrPt400433				XrPt401768			XrPt401768
XrPt400446				XrPt401773			XrPt401773
XrPt400450				XrPt401783			XrPt401783
XrPt400456				XrPt401784			XrPt401784
XrPt400458				XrPt401795			XrPt401795
XrPt400459				XrPt401802			XrPt401802
XrPt400468				XrPt401805			XrPt401805
XrPt400475				XrPt401806			XrPt401806
XrPt400480				XrPt401828			XrPt401828
XrPt400484				XrPt401830			XrPt401830
XrPt400485				XrPt401833			XrPt401833
XrPt400488				XrPt401848			XrPt401848
XrPt400498				XrPt401858			XrPt401858
XrPt400510				XrPt401870			XrPt401870
XrPt400512				XrPt401881			XrPt401881
XrPt400513				XrPt401882			XrPt401882
XrPt400520				XrPt401899			XrPt401899
XrPt400521				XrPt401917			XrPt401917
XrPt400525				XrPt401923			XrPt401923
XrPt400528				XrPt401929			XrPt401929
XrPt400536				XrPt401932			XrPt401932
XrPt400538				XrPt401935			XrPt401935
XrPt400550				XrPt401944			XrPt401944
XrPt400565				XrPt401958			XrPt401958
XrPt400572				XrPt401968			XrPt401968
XrPt400585				XrPt401974			XrPt401974
XrPt400606				XrPt401977			XrPt401977
XrPt400608				XrPt401994			XrPt401994
XrPt400630				XrPt401997			XrPt401997
XrPt400690				XrPt402007			XrPt402007
XrPt400694				XrPt402017			XrPt402017
XrPt400702				XrPt402026			XrPt402026
XrPt400704				XrPt402027			XrPt402027
XrPt400707				XrPt402042			XrPt402042
XrPt400708				XrPt402055			XrPt402055
XrPt400712				XrPt402058			XrPt402058
XrPt400723				XrPt402061			XrPt402061
XrPt400726				XrPt402069			XrPt402069
XrPt400731				XrPt402087			XrPt402087
XrPt400732				XrPt402096			XrPt402096
XrPt400741				XrPt402102			XrPt402102
XrPt400746				XrPt402111			XrPt402111
XrPt400747				XrPt402117			XrPt402117
XrPt400748				XrPt402133			XrPt402133
XrPt400759				XrPt402134			XrPt402134
XrPt400760				XrPt402139			XrPt402139
XrPt400762				XrPt402140			XrPt402140
XrPt400771				XrPt402145			XrPt402145
XrPt400777				XrPt402148			XrPt402148
XrPt400782				XrPt402149			XrPt402149
XrPt400785				XrPt402150			XrPt402150
XrPt400796				XrPt402157			XrPt402157
XrPt400800				XrPt402168			XrPt402168
XrPt400803				XrPt402172			XrPt402172
XrPt400820				XrPt402182			XrPt402182
XrPt400821				XrPt402190			XrPt402190
XrPt400826				XrPt402198			XrPt402198
XrPt400833				XrPt402203			XrPt402203
XrPt400841				XrPt402217			XrPt402217
XrPt400842				XrPt402226			XrPt402226
XrPt400845				XrPt402228			XrPt402228
XrPt400847				XrPt402229			XrPt402229
XrPt400848				XrPt402236			XrPt402236
XrPt400850				XrPt402242			XrPt402242
XrPt400858				XrPt402245			XrPt402245
XrPt400864				XrPt402260			XrPt402260
XrPt400866				XrPt402270			XrPt402270
XrPt400879				XrPt402276			XrPt402276
XrPt400890				XrPt402283			XrPt402283
XrPt400898				XrPt402286			XrPt402286
XrPt400899				XrPt402287			XrPt402287
XrPt400903				XrPt402294			XrPt402294
XrPt400907				XrPt402295			XrPt402295
XrPt400919				XrPt402300			XrPt402300
XrPt400921				XrPt402303			XrPt402303
XrPt400925				XrPt402304			XrPt402304
XrPt400928				XrPt402322			XrPt402322
XrPt400933				XrPt402327			XrPt402327
XrPt400934				XrPt402328			XrPt402328
XrPt400938				XrPt402329			XrPt402329
XrPt400940				XrPt402332			XrPt402332
XrPt400954				XrPt402348			XrPt402348
XrPt400956				XrPt402350			XrPt402350
XrPt400965				XrPt402356			XrPt402356
XrPt400982				XrPt402365			XrPt402365
XrPt400983				XrPt402372			XrPt402372
XrPt400987				XrPt402377			XrPt402377
XrPt400988				XrPt402383			XrPt402383
XrPt400993				XrPt402391			XrPt402391
XrPt400995				XrPt402392			XrPt402392
XrPt400997				XrPt402393			XrPt402393
XrPt401000				XrPt402398			XrPt402398
XrPt401008				XrPt402418			XrPt402418
XrPt401010				XrPt402420			XrPt402420
XrPt401014				XrPt402421			XrPt402421
XrPt401018				XrPt402426			XrPt402426
XrPt401022				XrPt402431			XrPt402431
XrPt401024				XrPt402433			XrPt402433
XrPt401032				XrPt402436			XrPt402436
XrPt401037				XrPt402442			XrPt402442
XrPt401046				XrPt402451			XrPt402451
XrPt401047				XrPt402461			XrPt402461
XrPt401048				XrPt402463			XrPt402463
XrPt401054				XrPt402470			XrPt402470
XrPt401055				XrPt402480			XrPt402480
XrPt401056				XrPt402489			XrPt402489
XrPt401067				XrPt402514			XrPt402514
XrPt401070				XrPt402515			XrPt402515
XrPt401071				XrPt402522			XrPt402522
XrPt401074				XrPt402526			XrPt402526
XrPt401076				XrPt402530			XrPt402530
XrPt401080				XrPt402531			XrPt402531
XrPt401093				XrPt402545			XrPt402545
XrPt401112				XrPt402546			XrPt402546
XrPt401114				XrPt402547			XrPt402547
XrPt401117				XrPt402575			XrPt402575
XrPt401125				XrPt402590			XrPt402590
XrPt401136				XrPt402607			XrPt402607
XrPt401138				XrPt402612			XrPt402612
XrPt401143				XrPt402615			XrPt402615
XrPt401152				XrPt402617			XrPt402617
XrPt401173				XrPt402620			XrPt402620
XrPt401176				XrPt402625			XrPt402625
XrPt401180				XrPt402626			XrPt402626
XrPt401183				XrPt402628			XrPt402628
XrPt401194				XrPt402630			XrPt402630
XrPt401195				XrPt402644			XrPt402644
XrPt401196				XrPt402652			XrPt402652
XrPt401202				XrPt402654			XrPt402654
XrPt401204				XrPt402659			XrPt402659
XrPt401225				XrPt402664			XrPt402664
XrPt401230				XrPt402680			XrPt402680
XrPt401232				XrPt410766			XrPt410766
XrPt401233				XrPt410769			XrPt410769
XrPt401256				XrPt410773			XrPt410773
XrPt401268				XrPt410775			XrPt410775
XrPt401273				XrPt410779			XrPt410779
XrPt401274				XrPt410781			XrPt410781
XrPt401275				XrPt410783			XrPt410783
XrPt401284				XrPt410786			XrPt410786
XrPt401292				XrPt410789			XrPt410789
XrPt401305				XrPt410790			XrPt410790
XrPt401306				XrPt410793			XrPt410793
XrPt401308				XrPt410796			XrPt410796
XrPt401314				XrPt410800			XrPt410800
XrPt401315				XrPt410807			XrPt410807
XrPt401323				XrPt410818			XrPt410818
XrPt401326				XrPt410820			XrPt410820
XrPt401327				XrPt410824			XrPt410824
XrPt401329				XrPt410836			XrPt410836
XrPt401334				XrPt410846			XrPt410846
XrPt401335				XrPt410852			XrPt410852
XrPt401336				XrPt410859			XrPt410859
XrPt401337				XrPt410860			XrPt410860
XrPt401348				XrPt410868			XrPt410868
XrPt401352				XrPt410869			XrPt410869
XrPt401358				XrPt410873			XrPt410873
XrPt401359				XrPt410883			XrPt410883
XrPt401366				XrPt410892			XrPt410892
XrPt401376				XrPt410896			XrPt410896
XrPt401393				XrPt410898			XrPt410898
XrPt401394				XrPt410900			XrPt410900
XrPt401399				XrPt410904			XrPt410904
XrPt401400				XrPt410907			XrPt410907
XrPt401405				XrPt410913			XrPt410913
XrPt401426				XrPt410932			XrPt410932
XrPt401427				XrPt410940			XrPt410940
XrPt401430				XrPt410952			XrPt410952
XrPt401447				XrPt410957			XrPt410957
XrPt401449				XrPt410976			XrPt410976
XrPt401451				XrPt410977			XrPt410977
XrPt401454				XrPt410986			XrPt410986
XrPt401462				XrPt410988			XrPt410988
XrPt401463				XrPt410999			XrPt410999
XrPt401467				XrPt411001			XrPt411001
XrPt401471				XrPt411014			XrPt411014
XrPt401473				XrPt411019			XrPt411019
XrPt401478				XrPt411022			XrPt411022
XrPt401480				XrPt411023			XrPt411023
XrPt401484				XrPt411037			XrPt411037
XrPt401486				XrPt411041			XrPt411041
XrPt401489				XrPt411051			XrPt411051
XrPt401491				XrPt411062			XrPt411062
XrPt401497				XrPt411063			XrPt411063
XrPt401500				XrPt411080			XrPt411080
XrPt401508				XrPt411085			XrPt411085
XrPt401518				XrPt411086			XrPt411086
XrPt401520				XrPt411093			XrPt411093
XrPt401523				XrPt411098			XrPt411098
XrPt401531				XrPt411100			XrPt411100
XrPt401533				XrPt411103			XrPt411103
XrPt401544				XrPt411105			XrPt411105
XrPt401547				XrPt411107			XrPt411107
XrPt401549				XrPt411108			XrPt411108
XrPt401561				XrPt411113			XrPt411113
XrPt401562				XrPt411118			XrPt411118
XrPt401563				XrPt411130			XrPt411130
XrPt401570				XrPt411136			XrPt411136
XrPt401574				XrPt411144			XrPt411144
XrPt401578				XrPt411155			XrPt411155
XrPt401579				XrPt411156			XrPt411156
XrPt401582				XrPt411161			XrPt411161
XrPt401589				XrPt411165			XrPt411165
XrPt401592				XrPt411166			XrPt411166
XrPt401593				XrPt411178			XrPt411178
XrPt401595				XrPt411188			XrPt411188
XrPt401599				XrPt411226			XrPt411226
XrPt401604				XrPt411228			XrPt411228
XrPt401610				XrPt411229			XrPt411229
XrPt401629				XrPt411238			XrPt411238
XrPt401635				XrPt411243			XrPt411243
XrPt401636				XrPt411245			XrPt411245
XrPt401639				XrPt411252			XrPt411252
XrPt401641				XrPt411261			XrPt411261
XrPt401648				XrPt411289			XrPt411289
XrPt401653				XrPt411290			XrPt411290
XrPt401658				XrPt411293			XrPt411293
XrPt401665				XrPt411298			XrPt411298
XrPt401674				XrPt411307			XrPt411307
XrPt401684				XrPt411317			XrPt411317
XrPt401688				XrPt411354			XrPt411354
XrPt401710				XrPt411363			XrPt411363
XrPt401713				XrPt411364			XrPt411364
XrPt401721				XrPt411369			XrPt411369
XrPt401723				XrPt411373			XrPt411373
XrPt401725				XrPt411374			XrPt411374
XrPt401729				XrPt411377			XrPt411377
XrPt401730				XrPt411384			XrPt411384
XrPt401736				XrPt411392			XrPt411392
XrPt401738				XrPt411401			XrPt411401
XrPt401744				XrPt411416			XrPt411416
XrPt401759				XrPt411432			XrPt411432
XrPt401765				XrPt411434			XrPt411434
XrPt401768				XrPt411469			XrPt411469
XrPt401773				XrPt411471			XrPt411471
XrPt401781				XrPt411472			XrPt411472
XrPt401783				XrPt411501			XrPt411501
XrPt401784				XrPt411506			XrPt411506
XrPt401795				XrPt411507			XrPt411507
XrPt401802				XrPt411509			XrPt411509
XrPt401805				XrPt411515			XrPt411515
XrPt401806				XrPt411521			XrPt411521
XrPt401812				XrPt411525			XrPt411525
XrPt401828				XrPt505165			XrPt505165
XrPt401830				XrPt505185			XrPt505185
XrPt401833				XrPt505189			XrPt505189
XrPt401834				XrPt505199			XrPt505199
XrPt401848				XrPt505201			XrPt505201
XrPt401851				XrPt505204			XrPt505204
XrPt401858				XrPt505205			XrPt505205
XrPt401870				XrPt505207			XrPt505207
XrPt401881				XrPt505208			XrPt505208
XrPt401882				XrPt505211			XrPt505211
XrPt401889				XrPt505213			XrPt505213
XrPt401899				XrPt505214			XrPt505214
XrPt401910				XrPt505215			XrPt505215
XrPt401917				XrPt505216			XrPt505216
XrPt401923				XrPt505219			XrPt505219
XrPt401929				XrPt505220			XrPt505220
XrPt401932				XrPt505224			XrPt505224
XrPt401935				XrPt505226			XrPt505226
XrPt401944				XrPt505227			XrPt505227
XrPt401952				XrPt505229			XrPt505229
XrPt401958				XrPt505235			XrPt505235
XrPt401968				XrPt505239			XrPt505239
XrPt401974				XrPt505250			XrPt505250
XrPt401976				XrPt505254			XrPt505254
XrPt401977				XrPt505256			XrPt505256
XrPt401980				XrPt505260			XrPt505260
XrPt401990				XrPt505267			XrPt505267
XrPt401994				XrPt505274			XrPt505274
XrPt401997				XrPt505276			XrPt505276
XrPt402007				XrPt505278			XrPt505278
XrPt402017				XrPt505292			XrPt505292
XrPt402026				XrPt505295			XrPt505295
XrPt402027				XrPt505297			XrPt505297
XrPt402042				XrPt505309			XrPt505309
XrPt402045				XrPt505313			XrPt505313
XrPt402055				XrPt505323			XrPt505323
XrPt402058				XrPt505325			XrPt505325
XrPt402061				XrPt505329			XrPt505329
XrPt402063				XrPt505332			XrPt505332
XrPt402069				XrPt505343			XrPt505343
XrPt402087				XrPt505345			XrPt505345
XrPt402091				XrPt505348			XrPt505348
XrPt402096				XrPt505351			XrPt505351
XrPt402102				XrPt505356			XrPt505356
XrPt402111				XrPt505357			XrPt505357
XrPt402116				XrPt505373			XrPt505373
XrPt402117				XrPt505375			XrPt505375
XrPt402133				XrPt505380			XrPt505380
XrPt402134				XrPt505383			XrPt505383
XrPt402139				XrPt505403			XrPt505403
XrPt402140				XrPt505404			XrPt505404
XrPt402145				XrPt505408			XrPt505408
XrPt402148				XrPt505423			XrPt505423
XrPt402149				XrPt505437			XrPt505437
XrPt402150				XrPt505440			XrPt505440
XrPt402157				XrPt505444			XrPt505444
XrPt402168				XrPt505447			XrPt505447
XrPt402172				XrPt505453			XrPt505453
XrPt402182				XrPt505462			XrPt505462
XrPt402189				XrPt505470			XrPt505470
XrPt402190				XrPt505483			XrPt505483
XrPt402198				XrPt505485			XrPt505485
XrPt402201				XrPt505492			XrPt505492
XrPt402203				XrPt505514			XrPt505514
XrPt402217				XrPt505520			XrPt505520
XrPt402226				XrPt505542			XrPt505542
XrPt402228				XrPt505544			XrPt505544
XrPt402229				XrPt505550			XrPt505550
XrPt402236				XrPt505556			XrPt505556
XrPt402242				XrPt505559			XrPt505559
XrPt402245				XrPt505564			XrPt505564
XrPt402260				XrPt505566			XrPt505566
XrPt402270				XrPt505571			XrPt505571
XrPt402276				XrPt505576			XrPt505576
XrPt402280				XrPt505579			XrPt505579
XrPt402283				XrPt505580			XrPt505580
XrPt402286				XrPt505589			XrPt505589
XrPt402287				XrPt505596			XrPt505596
XrPt402291				XrPt505613			XrPt505613
XrPt402294				XrPt505615			XrPt505615
XrPt402295				XrPt505620			XrPt505620
XrPt402300				XrPt505640			XrPt505640
XrPt402303				XrPt505645			XrPt505645
XrPt402304				XrPt505650			XrPt505650
XrPt402305				XrPt505657			XrPt505657
XrPt402319				XrPt505662			XrPt505662
XrPt402322				XrPt505669			XrPt505669
XrPt402327				XrPt505672			XrPt505672
XrPt402328				XrPt505693			XrPt505693
XrPt402329				XrPt505695			XrPt505695
XrPt402332				XrPt505696			XrPt505696
XrPt402348				XrPt505709			XrPt505709
XrPt402350				XrPt505711			XrPt505711
XrPt402355				XrPt505712			XrPt505712
XrPt402356				XrPt505716			XrPt505716
XrPt402365				XrPt505720			XrPt505720
XrPt402366				XrPt505721			XrPt505721
XrPt402372				XrPt505722			XrPt505722
XrPt402377				XrPt505727			XrPt505727
XrPt402383				XrPt505740			XrPt505740
XrPt402391				XrPt505752			XrPt505752
XrPt402392				XrPt505760			XrPt505760
XrPt402393				XrPt505764			XrPt505764
XrPt402398				XrPt505789			XrPt505789
XrPt402404				XrPt505795			XrPt505795
XrPt402416				XrPt505798			XrPt505798
XrPt402418				XrPt505810			XrPt505810
XrPt402419				XrPt505817			XrPt505817
XrPt402420				XrPt505821			XrPt505821
XrPt402421				XrPt505825			XrPt505825
XrPt402424				XrPt505835			XrPt505835
XrPt402426				XrPt505839			XrPt505839
XrPt402427				XrPt505853			XrPt505853
XrPt402430				XrPt505864			XrPt505864
XrPt402431				XrPt505865			XrPt505865
XrPt402433				XrPt505869			XrPt505869
XrPt402436				XrPt505870			XrPt505870
XrPt402442				XrPt505872			XrPt505872
XrPt402451				XrPt505879			XrPt505879
XrPt402454				XrPt505881			XrPt505881
XrPt402458				XrPt505884			XrPt505884
XrPt402461				XrPt505886			XrPt505886
XrPt402463				XrPt505895			XrPt505895
XrPt402470				XrPt505896			XrPt505896
XrPt402472				XrPt505897			XrPt505897
XrPt402478				XrPt505900			XrPt505900
XrPt402480				XrPt505906			XrPt505906
XrPt402484				XrPt505907			XrPt505907
XrPt402489				XrPt505912			XrPt505912
XrPt402494				XrPt505925			XrPt505925
XrPt402514				XrPt505936			XrPt505936
XrPt402515				XrPt505967			XrPt505967
XrPt402522				XrPt505974			XrPt505974
XrPt402526				XrPt505975			XrPt505975
XrPt402530				XrPt505980			XrPt505980
XrPt402531				XrPt505986			XrPt505986
XrPt402538				XrPt505998			XrPt505998
XrPt402545				XrPt506000			XrPt506000
XrPt402546				XrPt506001			XrPt506001
XrPt402547				XrPt506012			XrPt506012
XrPt402558				XrPt506014			XrPt506014
XrPt402563				XrPt506026			XrPt506026
XrPt402575				XrPt506050			XrPt506050
XrPt402590				XrPt506051			XrPt506051
XrPt402605				XrPt506066			XrPt506066
XrPt402607				XrPt506069			XrPt506069
XrPt402611				XrPt506070			XrPt506070
XrPt402612				XrPt506073			XrPt506073
XrPt402615				XrPt506094			XrPt506094
XrPt402617				XrPt506099			XrPt506099
XrPt402620				XrPt506108			XrPt506108
XrPt402625				XrPt506128			XrPt506128
XrPt402626				XrPt506130			XrPt506130
XrPt402628				XrPt506134			XrPt506134
XrPt402630				XrPt506135			XrPt506135
XrPt402644				XrPt506136			XrPt506136
XrPt402651				XrPt506146			XrPt506146
XrPt402652				XrPt506147			XrPt506147
XrPt402654				XrPt506148			XrPt506148
XrPt402655				XrPt506171			XrPt506171
XrPt402657				XrPt506172			XrPt506172
XrPt402659				XrPt506173			XrPt506173
XrPt402664				XrPt506178			XrPt506178
XrPt402680				XrPt506188			XrPt506188
XrPt410766				XrPt506189			XrPt506189
XrPt410768				XrPt506193			XrPt506193
XrPt410769				XrPt506194			XrPt506194
XrPt410773				XrPt506201			XrPt506201
XrPt410775				XrPt506216			XrPt506216
XrPt410777				XrPt506219			XrPt506219
XrPt410779				XrPt506220			XrPt506220
XrPt410781				XrPt506221			XrPt506221
XrPt410783				XrPt506224			XrPt506224
XrPt410786				XrPt506241			XrPt506241
XrPt410789				XrPt506246			XrPt506246
XrPt410790				XrPt506254			XrPt506254
XrPt410793				XrPt506256			XrPt506256
XrPt410796				XrPt506263			XrPt506263
XrPt410800				XrPt506274			XrPt506274
XrPt410807				XrPt506276			XrPt506276
XrPt410818				XrPt506299			XrPt506299
XrPt410820				XrPt506301			XrPt506301
XrPt410824				XrPt506315			XrPt506315
XrPt410835				XrPt506317			XrPt506317
XrPt410836				XrPt506319			XrPt506319
XrPt410846				XrPt506323			XrPt506323
XrPt410852				XrPt506324			XrPt506324
XrPt410859				XrPt506334			XrPt506334
XrPt410860				XrPt506337			XrPt506337
XrPt410868				XrPt506340			XrPt506340
XrPt410869				XrPt506345			XrPt506345
XrPt410873				XrPt506346			XrPt506346
XrPt410883				XrPt506360			XrPt506360
XrPt410892				XrPt506364			XrPt506364
XrPt410894				XrPt506366			XrPt506366
XrPt410896				XrPt506368			XrPt506368
XrPt410898				XrPt506372			XrPt506372
XrPt410900				XrPt506373			XrPt506373
XrPt410901				XrPt506408			XrPt506408
XrPt410904				XrPt506412			XrPt506412
XrPt410907				XrPt506415			XrPt506415
XrPt410913				XrPt506425			XrPt506425
XrPt410932				XrPt506433			XrPt506433
XrPt410940				XrPt506435			XrPt506435
XrPt410952				XrPt506444			XrPt506444
XrPt410957				XrPt506446			XrPt506446
XrPt410972				XrPt506457			XrPt506457
XrPt410976				XrPt506458			XrPt506458
XrPt410977				XrPt506461			XrPt506461
XrPt410986				XrPt506468			XrPt506468
XrPt410988				XrPt506473			XrPt506473
XrPt410999				XrPt506476			XrPt506476
XrPt411001				XrPt506477			XrPt506477
XrPt411005				XrPt506486			XrPt506486
XrPt411008				XrPt506493			XrPt506493
XrPt411014				XrPt506494			XrPt506494
XrPt411018				XrPt506495			XrPt506495
XrPt411019				XrPt506506			XrPt506506
XrPt411022				XrPt506507			XrPt506507
XrPt411023				XrPt506519			XrPt506519
XrPt411037				XrPt506530			XrPt506530
XrPt411041				XrPt506534			XrPt506534
XrPt411051				XrPt506549			XrPt506549
XrPt411062				XrPt506561			XrPt506561
XrPt411063				XrPt506568			XrPt506568
XrPt411069				XrPt506575			XrPt506575
XrPt411080				XrPt506582			XrPt506582
XrPt411085				XrPt506584			XrPt506584
XrPt411086				XrPt506603			XrPt506603
XrPt411093				XrPt506606			XrPt506606
XrPt411095				XrPt506607			XrPt506607
XrPt411098				XrPt506615			XrPt506615
XrPt411100				XrPt506623			XrPt506623
XrPt411103				XrPt506625			XrPt506625
XrPt411105				XrPt506629			XrPt506629
XrPt411107				XrPt506631			XrPt506631
XrPt411108				XrPt506644			XrPt506644
XrPt411113				XrPt506649			XrPt506649
XrPt411118				XrPt506653			XrPt506653
XrPt411127				XrPt506663			XrPt506663
XrPt411130				XrPt506668			XrPt506668
XrPt411132				XrPt506676			XrPt506676
XrPt411136				XrPt506680			XrPt506680
XrPt411144				XrPt506685			XrPt506685
XrPt411148				XrPt506689			XrPt506689
XrPt411149				XrPt506696			XrPt506696
XrPt411155				XrPt506710			XrPt506710
XrPt411156				XrPt506711			XrPt506711
XrPt411161				XrPt506716			XrPt506716
XrPt411165				XrPt506718			XrPt506718
XrPt411166				XrPt506720			XrPt506720
XrPt411174				XrPt506729			XrPt506729
XrPt411178				XrPt506737			XrPt506737
XrPt411184				XrPt506738			XrPt506738
XrPt411188				XrPt506748			XrPt506748
XrPt411210				XrPt506755			XrPt506755
XrPt411226				XrPt506758			XrPt506758
XrPt411228				XrPt506760			XrPt506760
XrPt411229				XrPt506761			XrPt506761
XrPt411232				XrPt506764			XrPt506764
XrPt411238				XrPt506771			XrPt506771
XrPt411243				XrPt506786			XrPt506786
XrPt411245				XrPt506791			XrPt506791
XrPt411252				XrPt506796			XrPt506796
XrPt411254				XrPt506797			XrPt506797
XrPt411255				XrPt506805			XrPt506805
XrPt411261				XrPt506808			XrPt506808
XrPt411289				XrPt506821			XrPt506821
XrPt411290				XrPt506833			XrPt506833
XrPt411293				XrPt506836			XrPt506836
XrPt411298				XrPt506852			XrPt506852
XrPt411307				XrPt506853			XrPt506853
XrPt411314				XrPt506855			XrPt506855
XrPt411317				XrPt506860			XrPt506860
XrPt411349				XrPt506878			XrPt506878
XrPt411354				XrPt506893			XrPt506893
XrPt411356				XrPt506896			XrPt506896
XrPt411363				XrPt506902			XrPt506902
XrPt411364				XrPt506914			XrPt506914
XrPt411369				XrPt506917			XrPt506917
XrPt411373				XrPt506918			XrPt506918
XrPt411374				XrPt506926			XrPt506926
XrPt411376				XrPt506928			XrPt506928
XrPt411377				XrPt506930			XrPt506930
XrPt411380				XrPt506933			XrPt506933
XrPt411384				XrPt506939			XrPt506939
XrPt411392				XrPt506943			XrPt506943
XrPt411401				XrPt506948			XrPt506948
XrPt411416				XrPt506957			XrPt506957
XrPt411419				XrPt506961			XrPt506961
XrPt411421				XrPt506962			XrPt506962
XrPt411432				XrPt506974			XrPt506974
XrPt411434				XrPt506982			XrPt506982
XrPt411469				XrPt506986			XrPt506986
XrPt411471				XrPt506992			XrPt506992
XrPt411472				XrPt507001			XrPt507001
XrPt411494				XrPt507002			XrPt507002
XrPt411501				XrPt507011			XrPt507011
XrPt411502				XrPt507025			XrPt507025
XrPt411506				XrPt507026			XrPt507026
XrPt411507				XrPt507036			XrPt507036
XrPt411509				XrPt507037			XrPt507037
XrPt411515				XrPt507048			XrPt507048
XrPt411521				XrPt507052			XrPt507052
XrPt411525				XrPt507055			XrPt507055
XrPt505145				XrPt507069			XrPt507069
XrPt505152				XrPt507084			XrPt507084
XrPt505165				XrPt507092			XrPt507092
XrPt505168				XrPt507097			XrPt507097
XrPt505181				XrPt507099			XrPt507099
XrPt505185				XrPt507112			XrPt507112
XrPt505189				XrPt507113			XrPt507113
XrPt505199				XrPt507141			XrPt507141
XrPt505201				XrPt507145			XrPt507145
XrPt505204				XrPt507147			XrPt507147
XrPt505205				XrPt507157			XrPt507157
XrPt505207				XrPt507164			XrPt507164
XrPt505208				XrPt507169			XrPt507169
XrPt505211				XrPt507171			XrPt507171
XrPt505213				XrPt507179			XrPt507179
XrPt505214				XrPt507196			XrPt507196
XrPt505215				XrPt507199			XrPt507199
XrPt505216				XrPt507200			XrPt507200
XrPt505219				XrPt507207			XrPt507207
XrPt505220				XrPt507211			XrPt507211
XrPt505223				XrPt507218			XrPt507218
XrPt505224				XrPt507222			XrPt507222
XrPt505226				XrPt507250			XrPt507250
XrPt505227				XrPt507253			XrPt507253
XrPt505229				XrPt507254			XrPt507254
XrPt505235				XrPt507255			XrPt507255
XrPt505239				XrPt507266			XrPt507266
XrPt505248				XrPt507271			XrPt507271
XrPt505250				XrPt507278			XrPt507278
XrPt505254				XrPt507281			XrPt507281
XrPt505256				XrPt507305			XrPt507305
XrPt505260				XrPt507311			XrPt507311
XrPt505265				XrPt507313			XrPt507313
XrPt505267				XrPt507316			XrPt507316
XrPt505274				XrPt507320			XrPt507320
XrPt505276				XrPt507326			XrPt507326
XrPt505278				XrPt507328			XrPt507328
XrPt505292				XrPt507332			XrPt507332
XrPt505295				XrPt507339			XrPt507339
XrPt505297				XrPt507342			XrPt507342
XrPt505305				XrPt507353			XrPt507353
XrPt505309				XrPt507370			XrPt507370
XrPt505313				XrPt507374			XrPt507374
XrPt505323				XrPt507377			XrPt507377
XrPt505325				XrPt507378			XrPt507378
XrPt505329				XrPt507385			XrPt507385
XrPt505332				XrPt507389			XrPt507389
XrPt505343				XrPt507395			XrPt507395
XrPt505345				XrPt507396			XrPt507396
XrPt505346				XrPt507397			XrPt507397
XrPt505348				XrPt507400			XrPt507400
XrPt505349				XrPt507402			XrPt507402
XrPt505351				XrPt507414			XrPt507414
XrPt505356				XrPt507431			XrPt507431
XrPt505357				XrPt507432			XrPt507432
XrPt505362				XrPt507439			XrPt507439
XrPt505372				XrPt507444			XrPt507444
XrPt505373				XrPt507446			XrPt507446
XrPt505375				XrPt507448			XrPt507448
XrPt505380				XrPt507450			XrPt507450
XrPt505383				XrPt507451			XrPt507451
XrPt505403				XrPt507455			XrPt507455
XrPt505404				XrPt507463			XrPt507463
XrPt505408				XrPt507470			XrPt507470
XrPt505423				XrPt507481			XrPt507481
XrPt505433				XrPt507486			XrPt507486
XrPt505437				XrPt507489			XrPt507489
XrPt505440				XrPt507500			XrPt507500
XrPt505444				XrPt507502			XrPt507502
XrPt505447				XrPt507504			XrPt507504
XrPt505449				XrPt507507			XrPt507507
XrPt505453				XrPt507511			XrPt507511
XrPt505455				XrPt507512			XrPt507512
XrPt505461				XrPt507516			XrPt507516
XrPt505462				XrPt507518			XrPt507518
XrPt505465				XrPt507532			XrPt507532
XrPt505470				XrPt507549			XrPt507549
XrPt505481				XrPt507560			XrPt507560
XrPt505482				XrPt507566			XrPt507566
XrPt505483				XrPt507575			XrPt507575
XrPt505485				XrPt507589			XrPt507589
XrPt505492				XrPt507592			XrPt507592
XrPt505508				XrPt507594			XrPt507594
XrPt505514				XrPt507595			XrPt507595
XrPt505515				XrPt507596			XrPt507596
XrPt505517				XrPt507597			XrPt507597
XrPt505520				XrPt507604			XrPt507604
XrPt505535				XrPt507607			XrPt507607
XrPt505542				XrPt507627			XrPt507627
XrPt505544				XrPt507628			XrPt507628
XrPt505550				XrPt507631			XrPt507631
XrPt505551				XrPt507632			XrPt507632
XrPt505556				XrPt507636			XrPt507636
XrPt505559				XrPt507643			XrPt507643
XrPt505564				XrPt507655			XrPt507655
XrPt505566				XrPt507666			XrPt507666
XrPt505571				XrPt507668			XrPt507668
XrPt505576				XrPt507673			XrPt507673
XrPt505579				XrPt507678			XrPt507678
XrPt505580				XrPt507683			XrPt507683
XrPt505589				XrPt507700			XrPt507700
XrPt505591				XrPt507704			XrPt507704
XrPt505592				XrPt507705			XrPt507705
XrPt505596				XrPt507714			XrPt507714
XrPt505613				XrPt507715			XrPt507715
XrPt505614				XrPt507719			XrPt507719
XrPt505615				XrPt507720			XrPt507720
XrPt505620				XrPt507730			XrPt507730
XrPt505621				XrPt507738			XrPt507738
XrPt505639				XrPt507739			XrPt507739
XrPt505640				XrPt507745			XrPt507745
XrPt505645				XrPt507749			XrPt507749
XrPt505648				XrPt507753			XrPt507753
XrPt505650				XrPt507759			XrPt507759
XrPt505657				XrPt507764			XrPt507764
XrPt505662				XrPt507768			XrPt507768
XrPt505669				XrPt507772			XrPt507772
XrPt505672				XrPt507774			XrPt507774
XrPt505693				XrPt507780			XrPt507780
XrPt505695				XrPt507782			XrPt507782
XrPt505696				XrPt507802			XrPt507802
XrPt505702				XrPt507804			XrPt507804
XrPt505709				XrPt507815			XrPt507815
XrPt505711				XrPt507819			XrPt507819
XrPt505712				XrPt507821			XrPt507821
XrPt505716				XrPt507832			XrPt507832
XrPt505720				XrPt507836			XrPt507836
XrPt505721				XrPt507838			XrPt507838
XrPt505722				XrPt507846			XrPt507846
XrPt505727				XrPt507881			XrPt507881
XrPt505734				XrPt507883			XrPt507883
XrPt505740				XrPt507887			XrPt507887
XrPt505752				XrPt507896			XrPt507896
XrPt505760				XrPt507897			XrPt507897
XrPt505764				XrPt507900			XrPt507900
XrPt505785				XrPt507901			XrPt507901
XrPt505789				XrPt507906			XrPt507906
XrPt505795				XrPt507912			XrPt507912
XrPt505798				XrPt507914			XrPt507914
XrPt505810				XrPt507928			XrPt507928
XrPt505817				XrPt507939			XrPt507939
XrPt505818				XrPt507940			XrPt507940
XrPt505821				XrPt507948			XrPt507948
XrPt505825				XrPt507953			XrPt507953
XrPt505835				XrPt507958			XrPt507958
XrPt505839				XrPt507961			XrPt507961
XrPt505853				XrPt507976			XrPt507976
XrPt505864				XrPt507981			XrPt507981
XrPt505865				XrPt507982			XrPt507982
XrPt505867				XrPt507988			XrPt507988
XrPt505869				XrPt507989			XrPt507989
XrPt505870				XrPt507990			XrPt507990
XrPt505872				XrPt507997			XrPt507997
XrPt505879				XrPt508008			XrPt508008
XrPt505881				XrPt508012			XrPt508012
XrPt505882				XrPt508026			XrPt508026
XrPt505883				XrPt508028			XrPt508028
XrPt505884				XrPt508039			XrPt508039
XrPt505886				XrPt508070			XrPt508070
XrPt505894				XrPt508078			XrPt508078
XrPt505895				XrPt508091			XrPt508091
XrPt505896				XrPt508092			XrPt508092
XrPt505897				XrPt508097			XrPt508097
XrPt505900				XrPt508108			XrPt508108
XrPt505904				XrPt508114			XrPt508114
XrPt505906				XrPt508116			XrPt508116
XrPt505907				XrPt508122			XrPt508122
XrPt505912				XrPt508125			XrPt508125
XrPt505925				XrPt508144			XrPt508144
XrPt505936				XrPt508149			XrPt508149
XrPt505940				XrPt508154			XrPt508154
XrPt505967				XrPt508169			XrPt508169
XrPt505974				XrPt508184			XrPt508184
XrPt505975				XrPt508187			XrPt508187
XrPt505980				XrPt508190			XrPt508190
XrPt505986				XrPt508197			XrPt508197
XrPt505998				XrPt508198			XrPt508198
XrPt506000				XrPt508199			XrPt508199
XrPt506001				XrPt508204			XrPt508204
XrPt506012				XrPt508209			XrPt508209
XrPt506014				XrPt508220			XrPt508220
XrPt506020				XrPt508228			XrPt508228
XrPt506026				XrPt508234			XrPt508234
XrPt506050				XrPt508235			XrPt508235
XrPt506051				XrPt508236			XrPt508236
XrPt506066				XrPt508253			XrPt508253
XrPt506069				XrPt508266			XrPt508266
XrPt506070				XrPt508276			XrPt508276
XrPt506073				XrPt508278			XrPt508278
XrPt506088				XrPt508280			XrPt508280
XrPt506094				XrPt508283			XrPt508283
XrPt506099				XrPt508284			XrPt508284
XrPt506108				XrPt508285			XrPt508285
XrPt506124				XrPt508286			XrPt508286
XrPt506127				XrPt508293			XrPt508293
XrPt506128				XrPt508305			XrPt508305
XrPt506130				XrPt508306			XrPt508306
XrPt506134				XrPt508318			XrPt508318
XrPt506135				XrPt508321			XrPt508321
XrPt506136				XrPt508322			XrPt508322
XrPt506146				XrPt508323			XrPt508323
XrPt506147				XrPt508330			XrPt508330
XrPt506148				XrPt508331			XrPt508331
XrPt506157				XrPt508337			XrPt508337
XrPt506171				XrPt508350			XrPt508350
XrPt506172				XrPt508352			XrPt508352
XrPt506173				XrPt508364			XrPt508364
XrPt506178				XrPt508374			XrPt508374
XrPt506188				XrPt508388			XrPt508388
XrPt506189				XrPt508399			XrPt508399
XrPt506193				XrPt508400			XrPt508400
XrPt506194				XrPt508407			XrPt508407
XrPt506201				XrPt508409			XrPt508409
XrPt506216				XrPt508417			XrPt508417
XrPt506219				XrPt508420			XrPt508420
XrPt506220				XrPt508426			XrPt508426
XrPt506221				XrPt508430			XrPt508430
XrPt506224				XrPt508440			XrPt508440
XrPt506228				XrPt508443			XrPt508443
XrPt506241				XrPt508446			XrPt508446
XrPt506246				XrPt508449			XrPt508449
XrPt506250				XrPt508452			XrPt508452
XrPt506254				XrPt508459			XrPt508459
XrPt506256				XrPt508460			XrPt508460
XrPt506263				XrPt508466			XrPt508466
XrPt506274				XrPt508470			XrPt508470
XrPt506276				XrPt508485			XrPt508485
XrPt506298				XrPt508504			XrPt508504
XrPt506299				XrPt508507			XrPt508507
XrPt506301				XrPt508514			XrPt508514
XrPt506304				XrPt508520			XrPt508520
XrPt506308				XrPt508523			XrPt508523
XrPt506315				XrPt508525			XrPt508525
XrPt506317				XrPt508527			XrPt508527
XrPt506319				XrPt508532			XrPt508532
XrPt506323				XrPt508547			XrPt508547
XrPt506324				XrPt508549			XrPt508549
XrPt506334				XrPt508565			XrPt508565
XrPt506337				XrPt508566			XrPt508566
XrPt506340				XrPt508567			XrPt508567
XrPt506345				XrPt508572			XrPt508572
XrPt506346				XrPt508573			XrPt508573
XrPt506360				XrPt508579			XrPt508579
XrPt506364				XrPt508603			XrPt508603
XrPt506366				XrPt508604			XrPt508604
XrPt506368				XrPt508607			XrPt508607
XrPt506372				XrPt508618			XrPt508618
XrPt506373				XrPt508620			XrPt508620
XrPt506374				XrPt508623			XrPt508623
XrPt506388				XrPt508630			XrPt508630
XrPt506394				XrPt508633			XrPt508633
XrPt506408				XrPt508638			XrPt508638
XrPt506410				XrPt508639			XrPt508639
XrPt506412				XrPt508647			XrPt508647
XrPt506415				XrPt508650			XrPt508650
XrPt506419				XrPt508651			XrPt508651
XrPt506425				XrPt508657			XrPt508657
XrPt506433				XrPt508661			XrPt508661
XrPt506435				XrPt508669			XrPt508669
XrPt506436				XrPt508678			XrPt508678
XrPt506437				XrPt508680			XrPt508680
XrPt506439				XrPt508683			XrPt508683
XrPt506444				XrPt508686			XrPt508686
XrPt506446				XrPt508692			XrPt508692
XrPt506457				XrPt508693			XrPt508693
XrPt506458				XrPt508721			XrPt508721
XrPt506461				XrPt508722			XrPt508722
XrPt506468				XrPt508726			XrPt508726
XrPt506473				XrPt508735			XrPt508735
XrPt506476				XrPt508766			XrPt508766
XrPt506477				XrPt508800			XrPt508800
XrPt506486				XrPt508801			XrPt508801
XrPt506488				XrPt508813			XrPt508813
XrPt506493				XrPt508817			XrPt508817
XrPt506494				XrPt508818			XrPt508818
XrPt506495				XrPt508824			XrPt508824
XrPt506496				XrPt508835			XrPt508835
XrPt506503				XrPt508837			XrPt508837
XrPt506506				XrPt508860			XrPt508860
XrPt506507				XrPt508861			XrPt508861
XrPt506512				XrPt508867			XrPt508867
XrPt506519				XrPt508878			XrPt508878
XrPt506530				XrPt508881			XrPt508881
XrPt506534				XrPt508895			XrPt508895
XrPt506549				XrPt508897			XrPt508897
XrPt506552				XrPt508902			XrPt508902
XrPt506555				XrPt508907			XrPt508907
XrPt506561				XrPt508919			XrPt508919
XrPt506568				XrPt508925			XrPt508925
XrPt506575				XrPt508929			XrPt508929
XrPt506582				XrPt508953			XrPt508953
XrPt506584				XrPt508968			XrPt508968
XrPt506603				XrPt508971			XrPt508971
XrPt506606				XrPt508976			XrPt508976
XrPt506607				XrPt508979			XrPt508979
XrPt506615				XrPt508981			XrPt508981
XrPt506622				XrPt508982			XrPt508982
XrPt506623				XrPt508983			XrPt508983
XrPt506625				XrPt508986			XrPt508986
XrPt506629				XrPt508992			XrPt508992
XrPt506631				XrPt509001			XrPt509001
XrPt506644				XrPt509006			XrPt509006
XrPt506645				XrPt509013			XrPt509013
XrPt506649				XrPt509027			XrPt509027
XrPt506653				XrPt509035			XrPt509035
XrPt506663				XrPt509040			XrPt509040
XrPt506668				XrPt509051			XrPt509051
XrPt506669				XrPt509052			XrPt509052
XrPt506676				XrPt509063			XrPt509063
XrPt506679				XrPt509066			XrPt509066
XrPt506680				XrPt509080			XrPt509080
XrPt506685				XrPt509088			XrPt509088
XrPt506689				XrPt509095			XrPt509095
XrPt506696				XrPt509108			XrPt509108
XrPt506701				XrPt509109			XrPt509109
XrPt506706				XrPt509121			XrPt509121
XrPt506710				XrPt509143			XrPt509143
XrPt506711				XrPt509144			XrPt509144
XrPt506716				XrPt509148			XrPt509148
XrPt506718				XrPt509163			XrPt509163
XrPt506720				XrPt509165			XrPt509165
XrPt506723				XrPt509167			XrPt509167
XrPt506729				XrPt509172			XrPt509172
XrPt506735				XrPt509173			XrPt509173
XrPt506737				XrPt509176			XrPt509176
XrPt506738				XrPt509183			XrPt509183
XrPt506742				XrPt509185			XrPt509185
XrPt506747				XrPt509202			XrPt509202
XrPt506748				XrPt509205			XrPt509205
XrPt506751				XrPt509209			XrPt509209
XrPt506755				XrPt509215			XrPt509215
XrPt506758				XrPt509221			XrPt509221
XrPt506760				XrPt509222			XrPt509222
XrPt506761				XrPt509227			XrPt509227
XrPt506762				XrPt509237			XrPt509237
XrPt506764				XrPt509241			XrPt509241
XrPt506771				XrPt509243			XrPt509243
XrPt506779				XrPt509244			XrPt509244
XrPt506786				XrPt509259			XrPt509259
XrPt506791				XrPt509261			XrPt509261
XrPt506794				XrPt509268			XrPt509268
XrPt506796				XrPt509271			XrPt509271
XrPt506797				XrPt509281			XrPt509281
XrPt506805				XrPt509284			XrPt509284
XrPt506808				XrPt509288			XrPt509288
XrPt506821				XrPt509291			XrPt509291
XrPt506827				XrPt509292			XrPt509292
XrPt506833				XrPt509295			XrPt509295
XrPt506836				XrPt509303			XrPt509303
XrPt506852				XrPt509305			XrPt509305
XrPt506853				XrPt509312			XrPt509312
XrPt506855				XrPt509321			XrPt509321
XrPt506859				XrPt509323			XrPt509323
XrPt506860				XrPt509330			XrPt509330
XrPt506878				XrPt509333			XrPt509333
XrPt506893				XrPt509334			XrPt509334
XrPt506896				XrPt509351			XrPt509351
XrPt506902				XrPt509353			XrPt509353
XrPt506914				XrPt509357			XrPt509357
XrPt506916				XrPt509359			XrPt509359
XrPt506917				XrPt509371			XrPt509371
XrPt506918				XrPt509378			XrPt509378
XrPt506922				XrPt509379			XrPt509379
XrPt506926				XrPt509381			XrPt509381
XrPt506928				XrPt509384			XrPt509384
XrPt506930				XrPt509385			XrPt509385
XrPt506933				XrPt509395			XrPt509395
XrPt506939				XrPt509435			XrPt509435
XrPt506943				XrPt509447			XrPt509447
XrPt506945				XrPt509448			XrPt509448
XrPt506948				XrPt509462			XrPt509462
XrPt506957				XrPt509474			XrPt509474
XrPt506961				XrPt509477			XrPt509477
XrPt506962				XrPt509482			XrPt509482
XrPt506971				XrPt509489			XrPt509489
XrPt506974				XrPt509503			XrPt509503
XrPt506982				XrPt509507			XrPt509507
XrPt506986				XrPt509509			XrPt509509
XrPt506989				XrPt509518			XrPt509518
XrPt506992				XrPt509522			XrPt509522
XrPt507001				XrPt509547			XrPt509547
XrPt507002				XrPt509548			XrPt509548
XrPt507011				XrPt509556			XrPt509556
XrPt507025				XrPt509560			XrPt509560
XrPt507026				XrPt509566			XrPt509566
XrPt507027				XrPt509570			XrPt509570
XrPt507034				XrPt509585			XrPt509585
XrPt507036				XrPt509598			XrPt509598
XrPt507037				XrPt509609			XrPt509609
XrPt507048				XrPt509617			XrPt509617
XrPt507052				XrPt509622			XrPt509622
XrPt507053				XrPt509630			XrPt509630
XrPt507055				XrPt509631			XrPt509631
XrPt507058				XrPt509636			XrPt509636
XrPt507069				XrPt509637			XrPt509637
XrPt507076				XrPt509639			XrPt509639
XrPt507084				XrPt509643			XrPt509643
XrPt507092				XrPt509655			XrPt509655
XrPt507097				XrPt509663			XrPt509663
XrPt507099				XrPt509669			XrPt509669
XrPt507112				XrPt509687			XrPt509687
XrPt507113				XrPt509704			XrPt509704
XrPt507127				XrPt509706			XrPt509706
XrPt507141				XrPt509718			XrPt509718
XrPt507145				XrPt509719			XrPt509719
XrPt507147				XrPt509721			XrPt509721
XrPt507154				XrPt509724			XrPt509724
XrPt507157				XrPt509735			XrPt509735
XrPt507164				XrPt63482			XrPt63482
XrPt507169				XrPt63588			XrPt63588
XrPt507171				XrPt63687			XrPt63687
XrPt507179				XrPt66451			XrPt66451
XrPt507196				XrPt66512			XrPt66512
XrPt507199				XrPt66560			XrPt66560
XrPt507200				XrPt66584			XrPt66584
XrPt507207				XrPt66612			XrPt66612
XrPt507211				XrPt66656			XrPt66656
XrPt507218				Xscm001			Xscm001
XrPt507222				Xscm046			Xscm046
XrPt507245				Xscm047			Xscm047
XrPt507248				Xscm078			Xscm078
XrPt507250				Xscm126			Xscm126
XrPt507253				Xscm150			Xscm150
XrPt507254				Xscp12m56			Xscp12m56
XrPt507255				Xscsz1193L450			Xscsz1193L450
XrPt507258				Xscsz1194L750			Xscsz1194L750
XrPt507262				Xscsz131L400			Xscsz131L400
XrPt507266				Xscsz429L950			Xscsz429L950
XrPt507270				Xscsz605L870			Xscsz605L870
XrPt507271				Xscsz670L900			Xscsz670L900
XrPt507277				Xscsz71L700			Xscsz71L700
XrPt507278				Xscsz728L950			Xscsz728L950
XrPt507281				Xscsz732L530			Xscsz732L530
XrPt507283				Xscsz777L600			Xscsz777L600
XrPt507294				Xscy09d			Xscy09d
XrPt507305				XrPt115509
XrPt507311				XrPt116543
XrPt507313				XrPt121679
XrPt507316				XrPt343585
XrPt507320				XrPt345703
XrPt507326				XrPt345843
XrPt507328				XrPt347157
XrPt507332				XrPt347587
XrPt507339				XrPt347607
XrPt507342				XrPt347745
XrPt507353				XrPt348477
XrPt507359				XrPt348599
XrPt507370				XrPt349009
XrPt507374				XrPt349283
XrPt507377				XrPt389525
XrPt507378				XrPt389740
XrPt507385				XrPt389925
XrPt507389				XrPt389976
XrPt507395				XrPt389977
XrPt507396				XrPt390135
XrPt507397				XrPt390221
XrPt507398				XrPt390382
XrPt507400				XrPt390424
XrPt507402				XrPt390506
XrPt507406				XrPt390517
XrPt507409				XrPt390597
XrPt507414				XrPt390719
XrPt507428				XrPt398537
XrPt507431				XrPt398541
XrPt507432				XrPt398587
XrPt507433				XrPt398591
XrPt507439				XrPt398672
XrPt507444				XrPt398735
XrPt507446				XrPt398783
XrPt507448				XrPt399338
XrPt507450				XrPt399387
XrPt507451				XrPt399514
XrPt507452				XrPt399726
XrPt507455				XrPt399949
XrPt507463				XrPt400020
XrPt507470				XrPt400035
XrPt507481				XrPt400068
XrPt507483				XrPt400122
XrPt507486				XrPt400127
XrPt507489				XrPt400234
XrPt507491				XrPt400348
XrPt507500				XrPt400521
XrPt507502				XrPt400712
XrPt507504				XrPt400803
XrPt507507				XrPt400820
XrPt507511				XrPt400850
XrPt507512				XrPt400928
XrPt507516				XrPt400934
XrPt507518				XrPt401080
XrPt507532				XrPt401204
XrPt507547				XrPt401547
XrPt507549				XrPt401589
XrPt507560				XrPt401721
XrPt507566				XrPt401910
XrPt507570				XrPt402280
XrPt507575				XrPt402366
XrPt507586				XrPt402404
XrPt507587				XrPt402424
XrPt507589				XrPt402430
XrPt507590				XrPt402472
XrPt507592				XrPt402558
XrPt507594				XrPt402563
XrPt507595				XrPt402651
XrPt507596				XrPt402657
XrPt507597				XrPt410768
XrPt507599				XrPt410894
XrPt507600				XrPt411018
XrPt507604				XrPt411069
XrPt507607				XrPt411095
XrPt507619				XrPt411132
XrPt507627				XrPt411210
XrPt507628				XrPt411254
XrPt507631				XrPt411314
XrPt507632				XrPt411349
XrPt507636				XrPt411376
XrPt507643				XrPt411380
XrPt507653				XrPt411494
XrPt507655				XrPt505181
XrPt507657				XrPt505305
XrPt507663				XrPt505461
XrPt507666				XrPt505535
XrPt507668				XrPt505614
XrPt507671				XrPt505904
XrPt507673				XrPt506088
XrPt507678				XrPt506124
XrPt507683				XrPt506157
XrPt507687				XrPt506250
XrPt507688				XrPt506304
XrPt507696				XrPt506436
XrPt507700				XrPt506437
XrPt507704				XrPt506439
XrPt507705				XrPt506503
XrPt507710				XrPt506552
XrPt507714				XrPt506622
XrPt507715				XrPt506645
XrPt507719				XrPt506679
XrPt507720				XrPt506706
XrPt507730				XrPt506779
XrPt507731				XrPt506827
XrPt507738				XrPt506916
XrPt507739				XrPt506945
XrPt507745				XrPt507053
XrPt507749				XrPt507058
XrPt507753				XrPt507258
XrPt507759				XrPt507270
XrPt507764				XrPt507409
XrPt507768				XrPt507547
XrPt507772				XrPt507570
XrPt507774				XrPt507586
XrPt507780				XrPt507587
XrPt507782				XrPt507619
XrPt507796				XrPt507657
XrPt507802				XrPt507663
XrPt507804				XrPt507671
XrPt507815				XrPt507710
XrPt507819				XrPt507731
XrPt507821				XrPt507938
XrPt507832				XrPt508044
XrPt507836				XrPt508079
XrPt507838				XrPt508252
XrPt507846				XrPt508270
XrPt507880				XrPt508369
XrPt507881				XrPt508435
XrPt507882				XrPt508464
XrPt507883				XrPt508632
XrPt507887				XrPt508676
XrPt507896				XrPt508736
XrPt507897				XrPt508761
XrPt507900				XrPt508870
XrPt507901				XrPt508930
XrPt507906				XrPt509077
XrPt507912				XrPt509132
XrPt507914				XrPt509141
XrPt507928				XrPt509204
XrPt507930				XrPt509376
XrPt507938				XrPt509411
XrPt507939				XrPt509423
XrPt507940				XrPt509431
XrPt507948				XrPt509581
XrPt507953				XrPt509629
XrPt507958				XrPt509730
XrPt507961				XrPt66614
XrPt507976				Xscsz319L550
XrPt507979				Xscsz334L700
XrPt507981				XrPt344764
XrPt507982				XrPt347448
XrPt507988				XrPt347470
XrPt507989				XrPt347954
XrPt507990				XrPt389301
XrPt507997				XrPt390191
XrPt508006				XrPt390275
XrPt508008				XrPt399371
XrPt508012				XrPt399470
XrPt508013				XrPt400345
XrPt508018				XrPt401812
XrPt508026				XrPt401976
XrPt508028				XrPt401980
XrPt508039				XrPt402189
XrPt508040				XrPt402416
XrPt508044				XrPt402427
XrPt508045				XrPt402458
XrPt508057				XrPt402478
XrPt508070				XrPt411232
XrPt508071				XrPt411356
XrPt508077				XrPt505145
XrPt508078				XrPt505152
XrPt508079				XrPt505265
XrPt508087				XrPt505449
XrPt508091				XrPt505648
XrPt508092				XrPt505882
XrPt508097				XrPt507027
XrPt508098				XrPt507359
XrPt508108				XrPt508006
XrPt508114				XrPt508951
XrPt508116				XrPt509290
XrPt508122				XrPt509331
XrPt508125				XrPt509456
XrPt508144				XrPt509534
XrPt508149
XrPt508154
XrPt508164
XrPt508169
XrPt508175
XrPt508180
XrPt508184
XrPt508187
XrPt508190
XrPt508197
XrPt508198
XrPt508199
XrPt508204
XrPt508209
XrPt508216
XrPt508217
XrPt508220
XrPt508222
XrPt508228
XrPt508234
XrPt508235
XrPt508236
XrPt508252
XrPt508253
XrPt508257
XrPt508266
XrPt508270
XrPt508276
XrPt508278
XrPt508280
XrPt508283
XrPt508284
XrPt508285
XrPt508286
XrPt508293
XrPt508305
XrPt508306
XrPt508318
XrPt508321
XrPt508322
XrPt508323
XrPt508330
XrPt508331
XrPt508336
XrPt508337
XrPt508350
XrPt508352
XrPt508364
XrPt508369
XrPt508374
XrPt508388
XrPt508389
XrPt508399
XrPt508400
XrPt508407
XrPt508408
XrPt508409
[truncated: 282 more rows]
