# Supplementary material for: A High Density Consensus Map of Rye (Secale cereale L.) Based on DArT Markers
Source: PLoS One. 2011 Dec 6;6(12):e28495. doi: 10.1371/journal.pone.0028495 (PMC3232230; doi:10.1371/journal.pone.0028495)
Supplement: Table S4 — Consensus map of chromosome 1R and orders of shared and unique markers within the 1R integrated map. (XLS) [file pone.0028495.s011.xls]

## Sheet: 1R consensus map
Legend:
XrPt347901	shared markers
XrPt399564	unique markers
*	markers with distorted segregation (P <0.01)
Group H1R	Cumulative distance	distorted markers (p<0.01)	Group K1R	Cumulative distance	distorted markers (p<0.01)	Group L1R	Cumulative distance	distorted markers (p<0.01)	Group M1R	Cumulative distance	distorted markers (p<0.01)	Group S1R	Cumulative distance	distorted markers (p<0.01)
XrPt347901	0	*	XrPt390516	0		XrPt400476	0		XrPt401593	0		XrPt347901	0
XrPt401610	0.3	*	XrPt508150	2		XrPt400397	0.6		XrPt390318	0		XrPt401610	0
XrPt390516	2.4		XrPt400754	2		XrPt400359	14.7		XrPt401418	0		XrPt508520	8.1
XrPt509071	8.2		XrPt347149	8.3		XrPt390307	14.7		XrPt389803	0		XrPt389608	28.1
XrPt399826	9		XrPt347047	9.9		XrPt400361	14.7		XrPt507848	0		XrPt390735	29.8
XrPt399564	9		XrPt401322	9.9		XrPt398549	15.4		XrPt389972	0.8		XrPt508116	29.8
XrPt390364	10		XrPt508703	9.9	*	XrPt390735	17.2		Xpr145L1031	0.8		XrPt505906	29.8
XrPt505873	10.7		XrPt506579	32.6		XrPt390594	17.2		XrPt506885	0.8		XrPt390594	29.8
XrPt66517	15.9		XrPt505568	32.6		XrPt508116	17.2		XrPt346879	0.8	*	XrPt400456	29.8
XrPt400754	15.9		XrPt389608	34		XrPt505906	17.2		XrPt506123	0.8		XrPt399487	30.7
XrPt347149	16.5		XrPt389283	35.3		XrPt400456	17.2		XrPt390549	0.8		XrPt507759	30.7
XrPt508520	18.4		XrPt508726	35.3		XrPt399487	17.5		XrPt410833	0.8		XrPt402615	30.7
Xscm127	38.9		XrPt390318	37.7		XrPt401899	17.5		XrPt507311	1.3		XrPt401018	30.7
XrPt505546	38.9		XrPt506071	38.5		XrPt401018	17.5		XrPt399662	1.4		XrPt401899	30.7	*
XrPt400552	38.9		XrPt402670	39.4		XrPt402530	18.4		XrPt509417	1.4		XrPt402530	30.7
XrPt398554	38.9		XrPt506161	39.6		XrPt389283	21.1		XrPt506493	1.4		XrPt401593	32.9
XrPt507281	38.9		XrPt344175	42.3		XrPt390318	23		XrPt399978	1.4		XrPt508726	32.9
XrPt509704	38.9		XrPt348564	42.3		XrPt506071	23.2		XrPt399968	1.4		XrPt390318	34.7
XrPt390030	38.9		XrPt401477	42.3		XrPt506276	25.3		XrPt509009	2.3		XrPt509547	36.8
XrPt372479	49.6		XrPt508523	42.3		XrPt507108	26.6		XrPt410760	4.3		XrPt508523	36.8
XrPt400354	49.9		XrPt398841	44.2		XrPt346889	26.6		XrPt402230	6.3		XrPt398841	36.8
XrPt389469	50.5		XrPt347256	44.2		XrPt401418	26.6		XrPt389517	6.3		XrPt402628	37.4
XrPt505954	50.5		XrPt509054	44.2		XrPt509054	26.6		XrPt402026	6.3		XrPt506276	38
XrPt508942	53.5		XrPt401418	44.2		XrPt389803	27.8		XrPt390654	6.5		XrPt402228	38.3
XrPt508130	53.5		XrPt346889	44.2		XrPt505878	28.1		XrPt399892	6.5		XrPt506340	38.9
XrPt508480	53.5		XrPt389803	44.2		XrPt402536	28.1		XrPt400458	8.9		XrPt507719	38.9
XrPt506100	53.5		XrPt390549	45.7		XrPt507719	28.1		XrPt398796	12		XrPt402007	38.9
XrPt399801	53.5		XrPt402160	47.8		XrPt402007	28.7		XrPt347223	13.3		XrPt390549	39.5
XrPt398632	53.5		XrPt400290	48.5		XrPt402160	31.1		XrPt66654	17.4		XrPt400290	41.2
XrPt505264	53.5		XrPt507311	48.5		XrPt400290	31.1		XrPt348408	17.6		XrPt507311	41.2
XrPt390638	60.2		XrPt506299	48.7		Xapr1.8	32.4		XrPt507474	24.4		XrPt506299	41.2
XrPt505748	60.5		XrPt508603	52.1		XrPt506299	33.7		XrPt508034	24.4		XrPt508603	45.2
XrPt507256	60.5		XrPt507112	53.6		XrPt508397	36.3		XrPt505824	28.9		XrPt505764	49.6
XrPt506360	63		XrPt346872	53.6		XrPt401320	38.9		XrPt509423	31.7		XrPt507112	50.8
XrPt389787	65.4		XrPt399696	53.6		XrPt400238	40.3		XrPt506392	34.7		XrPt346872	50.8
XrPt66654	65.4		XrPt390321	53.8		XrPt402060	41.6		XrPt411062	34.7		XrPt399696	51.1
XrPt348408	65.4		XrPt390619	54.8		XrPt507343	41.6		XrPt506150	34.7		XrPt390321	51.1
XrPt508859	75.7	*	XrPt509009	56		XrPt402323	41.6		XrPt506461	35		XrPt398554	51.1
XrPt400537	76.5	*	XrPt508032	57.3		XrPt399278	41.6		XrPt505936	37.5		XrPt507281	51.1
XrPt506392	79.6		XrPt411188	57.5		XrPt506656	43.1		XrPt505283	41.6	*	XrPt509704	52.5
XrPt411062	79.6	*	XrPt402042	57.8		XrPt390619	43.1		XrPt507209	41.6		XrPt507802	54.4
XrPt506461	81.9	*	XrPt400956	58		Xscsz429L950	45.1		XrPt505761	41.6		XrPt399662	56.2
XrPt507902	83.9	*	XrPt509109	58		XrPt410760	45.5		XrPt410937	41.6		XrPt506493	56.5
XrPt398824	84.7	*	XrPt389469	60.2		XrPt411194	46.1		XrPt509453	41.6		XrPt506878	61
XrPt509453	84.7	*	Xscsz429L950	61.9		XrPt400236	47.7	*	XrPt402212	41.6		XrPt400898	63.5	*
XrPt410937	84.7	*	XrPt410760	63.1		XrPt389320	48.6		XrPt506349	41.6		XrPt399978	65.4
XrPt505761	84.7	*	XrPt506100	64.6		XrPt505199	51.4	*	XrPt509060	44.3		XrPt399968	65.7
XrPt506349	84.7	*	XrPt507436	65.4		XrPt505946	51.9		XrPt509191	44.3		XrPt411188	69.9
XrPt507209	84.7	*	XrPt505199	66.7		XrPt505224	53.4		XrPt401772	44.7		XrPt402042	69.9
XrPt402212	84.7	*	XrPt505946	68.4		XrPt402230	56.5		XrPt411519	44.7		XrPt400956	69.9
XrPt509060	87.1	*	XrPt398729	68.4		XrPt399310	59.2		Xis1.1	45.2		XrPt509109	70.2
XrPt509191	87.1		XrPt372720	68.4		XrPt402362	59.2		XrPt389984	46.8	*	XrPt401595	70.9
XrPt401772	89		XrPt372403	68.4		XrPt410990	59.5		XrPt508484	46.8		Xscsz429L950	76.1
XrPt402365	89.6		XrPt411229	68.4		XrPt401755	59.5		XrPt505927	48.2		XrPt505199	77
XrPt507903	90.8	*	XrPt389952	69.4		XrPt390654	59.8		XrPt508409	48.2		XrPt505224	77
XrPt400399	91.5		XrPt411001	69.4		XrPt399892	60.4		XrPt507772	50.2		XrPt398729	77
XrPt400866	91.5		XrPt509489	78.7		XrPt507256	62.3		XrPt507743	51.1		XrPt372720	77
XrPt506649	91.5		XrPt506796	79.2		XrPt400458	65.3		XrPt505549	51.3		XrPt372403	77
XrPt507689	92.7	*	XrPt390010	80.2		XrPt389787	66.5		XrPt506423	51.5		XrPt411229	77
XrPt508822	93.5	*	XrPt509168	81.1		XrPt399518	69.4		XrPt399930	51.5		XrPt389952	77.4
XrPt346896	97.9		XrPt400537	82		XrPt348373	70		XrPt401335	51.5		XrPt411001	78.8
XrPt507063	97.9		XrPt505211	87.6	*	XrPt398796	70.3		XrPt399580	51.5		XrPt402026	78.8
XrPt506092	97.9		XrPt507474	87.8		XrPt410815	75.3		XrPt401858	51.5		XrPt389517	78.8
XrPt401531	97.9		XrPt506896	87.8		XrPt505190	78.8		XrPt389936	51.5		XrPt390654	80.7
Xscm107	97.9	*	XrPt401833	87.8		XrPt399477	80.1		XrPt389911	51.5		XrPt390638	82.6
XrPt346752	97.9	*	XrPt506135	87.8		XrPt506994	80.6		XrPt400853	51.5		XrPt509202	85.9
XrPt505173	97.9	*	XrPt346782	87.8		XrPt505905	80.6		XrPt400043	51.5		XrPt506360	87.8
XrPt509474	102.2		XrPt390177	88		XrPt390010	82.8		XrPt402491	51.5		XrPt400458	89.1
XrPt348550	102.2		XrPt505514	88		XrPt508859	83.7		XrPt402673	51.5		XrPt390060	89.1
XrPt390776	102.2	*	XrPt401958	88		XrPt509168	83.7		XrPt400399	51.5		XrPt389616	89.1
XrPt119594	106.4	*	XrPt346120	88.7		XrPt506392	85.2		XrPt400449	51.5		XrPt402145	89.1
XrPt399269	106.7	*	XrPt508039	89.1		XrPt506150	85.2		XrPt509689	51.5		XrPt348373	91.9
XrPt505185	106.7	*	XrPt411155	89.1		XrPt506461	86.8		XrPt506649	51.5		XrPt398796	91.9
XrPt399789	106.7	*	XrPt507990	96.6		XrPt505936	87.6		XrPt401022	51.5		Xscsz71	91.9
XrPt347184	106.7	*	XrPt507372	97.4		XrPt505283	93.8		XrPt505865	51.5		XrPt509379	91.9
XrPt508306	106.7	*	XrPt505936	98.6		XrPt400861	95.6		XrPt505260	51.7	*	XrPt347223	92.5
XrPt401935	107.1	*	XrPt400861	104.1	*	XrPt398851	95.9		Xpr240L1000	52.3	*	XrPt505254	93.9
XrPt509310	107.1	*	XrPt398824	104.5	*	XrPt509191	95.9		XrPt506136	54.4	*	XrPt509489	100.8
XrPt505823	107.1	*	XrPt398851	104.8	*	XrPt401772	97.2		XrPt506830	54.4		XrPt506796	100.8
XrPt401356	107.1	*	XrPt411519	110	*	XrPt411519	97.5		XrPt401799	54.4		XrPt505211	107.4
XrPt400946	107.4	*	TrxL1100	110	*	XrPt505927	98.7		XrPt389677	54.4		XrPt401833	107.4
XrPt507905	115.9		XrPt507734	110	*	XrPt402365	99		XrPt509169	54.6		XrPt506135	107.4
XrPt399754	115.9		XrPt506739	111.4	*	XrPt507743	99.9		XrPt505173	57.7		XrPt346782	107.4
XrPt400461	123.9		XrPt508484	114.8		XrPt505549	100.2		XrPt390776	57.7		XrPt506896	107.4
XrPt508122	124.3		XrPt505927	116.9		XrPt505204	101.1		XrPt119594	62.1		XrPt390177	107.7
XrPt401246	124.6		XrPt411285	116.9		XrPt506431	102.9		XrPt399269	62.1		XrPt505514	107.7
XrPt506666	124.6		XrPt506623	119.9		XrPt410927	102.9		XrPt400946	63.5		XrPt401958	107.7
XrPt390272	125		XrPt507903	122.6		XrPt390338	102.9		XrPt509297	76.9		XrPt346120	107.7
XrPt399723	125		XrPt505204	125		XrPt389446	102.9		XrPt410998	77.3		XrPt508039	108
XrPt509184	126.9		XrPt401335	125		Xapr1.2	102.9		XrPt507905	82.3		XrPt411062	108
XrPt506296	127.3		XrPt399930	125	*	XrPt390180	102.9		XrPt399754	82.5		XrPt506461	114.8
XrPt390509	127.7	*	XrPt399580	125.2	*	XrPt402673	102.9		XrPt507968	92.4		XrPt389546	115.8
Xscm009	127.7	*	XrPt401858	125.2		XrPt400853	102.9		XrPt508906	92.4		XrPt411155	115.8
XrPt372637	127.7	*	XrPt508198	126.4		XrPt400043	102.9		Xpr57L1900	97.6		XrPt507990	115.8
XrPt507253	127.7	*	XrPt508822	127.3		XrPt402491	102.9		XrPt507078	105.6		XrPt505936	116.4
XrPt507414	127.7	*	XrPt400210	127.3		XrPt389911	102.9		XrPt401292	106.3		XrPt507048	122.5
XrPt399954	127.7	*	XrPt507450	127.3		XrPt389936	102.9		XrPt400289	106.3		XrPt506148	122.9
XrPt505454	128.1		XrPt507518	127.3		XrPt400399	102.9		XrPt398651	106.3		XrPt390587	124
XrPt399319	128.1		XrPt399445	127.3		XrPt390627	102.9		XrPt349241	106.3		XrPt402365	124
XrPt506542	128.1	*	XrPt346896	128.7		XrPt507689	104.1		XrPt343904	106.3		XrPt506364	124.9
XrPt509306	128.1	*	XrPt507063	128.7		XrPt399565	105.7	*	XrPt509339	106.3		XrPt509241	124.9
XrPt398777	128.4	*	XrPt506092	130.1		XrPt505260	106.6		XrPt508501	107.9		XrPt506623	125.6
XrPt507554	128.4	*	XrPt508551	130.1		XrPt346634	106.6		XrPt506323	107.9		XrPt508409	125.6
XrPt505310	128.4	*	XrPt401531	130.7		XrPt507450	106.6		XrPt400087	107.9		XrPt507772	128.5
XrPt411340	130.7	*	XrPt506136	131.5		XrPt400210	106.6		XrPt411098	107.9		XrPt505204	128.8
XrPt509541	132.8	*	XrPt506279	131.5		XrPt346893	106.6		XrPt402055	108.3		XrPt401335	128.8
XrPt390406	132.8	*	XrPt348754	133.5		XrPt399445	107.5		XrPt507167	108.3		XrPt399930	128.8
XrPt402379	133.1	*	Xscm107	135.1		XrPt506279	107.5		XrPt508375	108.3		XrPt399580	128.8
XrPt399758	133.1	*	XrPt390776	135.1		XrPt348754	107.5		XrPt509026	109.1		XrPt401858	129.1
XrPt506976	133.1	*	XrPt119594	136.1		XrPt505365	107.7		XrPt506153	109.7		XrPt400399	129.7
XrPt390781	133.1	*	XrPt399269	136.1		XrPt508075	107.7		XrPt389668	109.7		XrPt400866	129.7
XrPt507094	133.1	*	XrPt508160	136.1		XrPt509169	109.3		XrPt389667	114.4		XrPt506649	130
XrPt401475	134.1	*	XrPt509310	138		XrPt505686	109.3		XrPt400138	114.4		XrPt399565	131.4
XrPt507537	134.1	*	XrPt505823	138		XrPt348550	110.2		XrPt505839	114.4		XrPt508198	132.5
XrPt401752	134.1	*	XrPt401356	142.4		XrPt508160	110.2		XrPt506506	114.4		XrPt401022	132.5
XrPt505603	134.1	*	XrPt401024	144.4		XrPt509310	111.1		XrPt343920	114.8		Xscm001	132.5
XrPt399592	134.8	*	XrPt509253	149.5		XrPt508651	112.5		XrPt400843	115.6		XrPt505865	132.5
XrPt398500	135.4	*	XrPt390335	150.3		XrPt505823	112.5		XrPt402270	116.4		XrPt505260	132.5
XrPt507726	135.4	*	XrPt400461	151.7		XrPt401356	114.3		XrPt507636	118.1		XrPt346893	132.5
XrPt389448	137.1	*	Xapr1.20	155.3		XrPt507905	123.2		XrPt507418	121.8		XrPt507450	132.5
XrPt401644	137.5	*	XrPt402616	155.3		XrPt400287	125.9		XrPt390103	123.7		XrPt507518	132.5
XrPt398768	138.2	*	XrPt398750	156.6		XrPt401116	129.7		Xbcd304	129.4		XrPt346634	132.5
XrPt346728	138.5	*	XrPt508463	156.6		XrPt509253	131.6		XrPt402642	136.8	*	XrPt399445	132.8
XrPt508375	138.5		XrPt411480	159		XrPt401861	131.6		Xwg241	146.2		XrPt401531	133.4
XrPt507167	138.5	*	XrPt401319	161.1	*	XrPt390203	131.6		XrPt505315	147		XrPt506136	133.7
XrPt509026	141	*	XrPt399954	161.1	*	XrPt390084	131.6		XrPt389346	148.4		XrPt346752	134
XrPt399840	141		XrPt400194	161.3	*	XrPt402059	134.6		XrPt389290	148.4		XrPt401008	134.3
XrPt411063	146.2		XrPt400196	161.3	*	XrPt402616	134.6		XrPt507234	149.1		XrPt509474	134.6
XrPt389668	146.2		XrPt509306	161.3	*	XrPt398750	134.6		XrPt389828	162	*	XrPt390776	134.6
XrPt389667	147.2		XrPt506542	161.3	*	XrPt508699	136.2		XrPt506519	163.2		XrPt119594	135.9
XrPt400138	147.2		XrPt398777	164.5	*	XrPt506542	136.2		XrPt400418	165.2		XrPt390008	136.2
XrPt505839	147.2		XrPt507625	176.3		XrPt398777	137.8		XrPt390236	166.2		XrPt399269	136.5
XrPt506506	147.2		XrPt506617	176.5		XrPt411340	138.4		XrPt400845	167		XrPt507504	137.1
XrPt509362	149.3		XrPt508405	176.7		XrPt505196	142.8		XrPt411392	167		XrPt505185	137.1
XrPt505309	153.5		XrPt390505	177.3		XrPt507968	145		XrPt505884	168.2		XrPt399789	137.1
XrPt401014	153.9		XrPt400192	179.7		XrPt506070	145		XrPt411258	170.1		XrPt347184	137.1
XrPt402402	153.9		XrPt505853	179.7		XrPt347246	145.6		XrPt402429	170.1		XrPt508306	137.4
XrPt509475	154.8		XrPt399769	180.6		XrPt506968	146.6		XrPt399965	170.9		XrPt401935	138.4
XrPt401803	155.2		XrPt389887	180.8		XrPt389448	147.2		XrPt506561	172.1		XrPt508651	138.7
XrPt399972	155.9		XrPt401574	181.3		XrPt507078	147.5		XrPt507790	172.1		XrPt401024	138.7
XrPt507254	155.9		XrPt508906	184.6		XrPt400103	148.1		XrPt402043	175.4		XrPt411471	139.4
XrPt506629	155.9		Xapr1.12	184.6		XrPt401292	149.4		XrPt509418	175.9		XrPt400287	140.1
XrPt508330	159.3		XrPt506070	184.6		XrPt411269	149.4		XrPt508280	180.7		XrPt505657	140.1
XrPt402551	163.3	*	XrPt347246	185.2		XrPt400289	149.4		XrPt507993	181.3		XrPt508122	141.8
XrPt507059	172.8	*	XrPt401334	189.1		XrPt398651	149.4		XrPt508205	182.2		XrPt507342	142.4
XrPt402642	172.8	*	XrPt398813	189.1		XrPt389363	151.2		Xscm126	182.6		XrPt372637	142.4
XrPt389346	181.7		XrPt507726	189.1		XrPt343904	151.2					XrPt401076	142.4
XrPt389290	181.7		XrPt389448	189.5		XrPt349241	151.2					XrPt402546	142.4
XrPt507234	181.7		XrPt507078	189.9		XrPt509339	151.2					XrPt507253	142.4
XrPt401248	187.5	*	XrPt401292	191.5		XrPt508501	152.8					XrPt507414	142.4
XrPt505193	187.5	*	XrPt398651	191.8		XrPt398768	154.1					XrPt508657	142.4
XrPt400944	187.5	*	XrPt507332	192.2		XrPt389915	154.7					XrPt505853	142.4
XrPt347154	187.5	*	Xscsz732L530	204	*	Xapr1.10	155.6					XrPt399769	144.1
XrPt507090	188.6	*	XrPt400239	215.1		Xapr1.1	157.7					XrPt389887	144.1
XrPt402429	188.6	*	XrPt400135	215.1		XrPt401968	162.9					XrPt401574	144.1
XrPt399965	189.3	*	XrPt399840	215.1		XrPt399840	162.9					XrPt506315	144.8
XrPt400717	189.3		XrPt411063	215.5		XrPt411063	163.2					XrPt509718	144.8
XrPt401819	189.3		Xpr1.11	217.9		XrPt400138	163.8					XrPt398781	144.8
XrPt399701	193.1		XrPt506887	221.4		XrPt505839	163.8					XrPt509221	144.8
XrPt507790	193.1		XrPt389342	221.4		XrPt506506	163.8					XrPt506070	144.8
XrPt507650	193.1		XrPt400873	221.6		XrPt505309	165.9					XrPt347246	145.1
XrPt402043	195.1		XrPt400138	222.2		XrPt401014	165.9					XrPt401334	145.1
XrPt390726	195.4		XrPt505839	222.4		XrPt402402	166.5					XrPt400103	145.6
XrPt400053	201.2		XrPt506506	222.4		XrPt401803	166.5					XrPt400995	145.6
XrPt399831	201.2		XrPt401730	227.4	*	XrPt400843	167.7					XrPt399753	145.6
XrPt400051	201.2		XrPt400987	227.4	*	XrPt402270	170.4					XrPt398669	145.6
XrPt390261	202.2		XrPt390091	227.4	*	XrPt507632	171.7					XrPt401292	145.6
XrPt507993	205.4	*	XrPt410907	227.4	*	XrPt410836	172.6					XrPt400289	145.6
XrPt505564	205.4	*	XrPt343920	227.4	*	XrPt390767	177.8					XrPt398651	145.6
XrPt411074	206.5	*	XrPt400843	232.5		XrPt390103	179.4					XrPt507332	146.3
XrPt343877	206.5	*	XrPt506629	232.5		XrPt505589	180.6					XrPt398768	146.6
XrPt509498	206.5	*	XrPt507254	232.5		XrPt390497	181.2					Xscsz732L530	148
Xscm171	208.7		XrPt508330	233.7		XrPt389828	187.5					XrPt506644	149.9
			XrPt402270	235.8		XrPt507912	191.3					XrPt506323	149.9
			XrPt507632	237.4		XrPt399684	192.5					XrPt411098	149.9
			XrPt410836	238.6		XrPt401180	197.3					XrPt400087	149.9
			XrPt410988	240.1		XrPt390726	204.9					XrPt402055	150.8
			Xbcd304	243.2		XrPt509418	204.9					XrPt399551	152.3
			XrPt505161	244.1								XrPt400239	154.6
			XrPt505589	245								XrPt401968	154.6
			XrPt390497	248.2								XrPt400135	154.6
			XrPt411392	248.2								XrPt399840	154.6
			XrPt505884	257.1								XrPt411063	154.6
			XrPt346828	257.3								XrPt389668	154.6
			XrPt400721	257.7								XrPt389667	155.8
			XrPt400717	257.7								XrPt400138	156.1
			XrPt401819	257.7								XrPt505839	156.4
			XrPt399701	261.2								XrPt506506	156.7
			XrPt389926	261.4								XrPt505309	157
			XrPt506561	262.1								XrPt401014	157
			XrPt507790	262.1								XrPt401773	157.3
			XrPt507650	262.1								XrPt401730	158.9
			XrPt402043	265								XrPt402069	159.2
			XrPt507839	268.4								XrPt400987	159.2
			XrPt401396	268.4	*							XrPt390091	159.2
			XrPt506957	268.4								XrPt410907	159.2
			XrPt349281	268.4								XrPt343920	159.2
			XrPt389953	270.9								XrPt506629	159.2
			XrPt508678	270.9								XrPt507254	159.2
			XrPt390590	274.2								XrPt508330	160.4
			XrPt508280	276.8								XrPt402270	161.8
			XrPt390261	276.8								XrPt508283	162.9
			XrPt505967	281.8								XrPt507632	166.3
			XrPt390512	281.8								XrPt410836	166.6
			XrPt390571	282.4								XrPt507636	168.5
												XrPt410988	169.4
												XrPt505589	173.7
												XrPt506519	187.5
												XrPt507912	190.7
												XrPt400845	192.5
												XrPt411392	192.5
												XrPt505884	193.1
												XrPt346828	193.1
												XrPt401180	194
												XrPt506561	195.4
												XrPt349281	195.4
												XrPt506957	195.4
												XrPt389953	196
												XrPt508678	196
												XrPt390590	196
												XrPt508280	196.3
												XrPt390261	197.3
												XrPt508430	197.3
												XrPt389514	197.3
												XrPt505967	197.9
												XrPt390512	197.9
												XrPt390571	197.9
												Xscm126	198.6
												XrPt505564	198.9

## Sheet: Shared markers
	main shared markers order	occurence in genetic map	cosegregating shared markers
	XrPt347901	(H,S)
	XrPt401610	(H,S)
	XrPt390516	(H,K)
	XrPt347149	(H,K)	XrPt400754	(H,K)
	XrPt508520	(H,S)
	XrPt389608	(K,S)
	XrPt390735	(L,S)
	XrPt399487	(L,S)	XrPt390594	(L,S)	XrPt505906	(L,S)	XrPt508116	(L,S)	XrPt400456	(L,S)
	XrPt402530	(L,S)	XrPt401899	(L,S)	XrPt401018	(L,S)
	XrPt401593	(M,S)
	XrPt389283	(K,L)
	XrPt390318	(K,L,M,S)	XrPt508726	(K,S)
	XrPt506071	(K,L)
	XrPt398841	(K,S)	XrPt508523	(K,S)
	XrPt506276	(L,S)
	XrPt389803	(K,L,M)	XrPt401418	(K,L,M)	XrPt346889	(K,L)	XrPt509054	(K,L)
	XrPt402007	(L,S)	XrPt507719	(L,S)
	XrPt390549	(K,M,S)
	XrPt402160	(K,L)
	XrPt400290	(K,L,S)
	XrPt507311	(K,M,S)
	XrPt506299	(K,L,S)
	XrPt508603	(K,S)
	XrPt507112	(K,S)
	XrPt399696	(K,S)	XrPt346872	(K,S)
	XrPt390321	(K,S)
	XrPt509704	(H,S)
	XrPt390619	(K,L)
	XrPt399662	(M,S)
	XrPt506493	(M,S)
	XrPt399978	(M,S)
	XrPt399968	(M,S)
	XrPt509009	(K,M)
	XrPt411188	(K,S)
	XrPt402042	(K,S)
	XrPt400956	(K,S)
	XrPt509109	(K,S)
	XrPt389469	(H,K)
	Xscsz429L950	(K,L,S)
	XrPt410760	(K,L,M)
	XrPt506100	(H,K)
	XrPt505199	(K,L,S)
	XrPt505946	(K,L)
	XrPt505224	(L,S)
	XrPt389952	(K,S)
	XrPt402230	(L,M)
	XrPt411001	(K,S)
	XrPt390654	(L,M,S)	XrPt389517	(M,S)	XrPt402026	(M,S)
	XrPt390638	(H,S)
	XrPt399892	(L,M)
	XrPt507256	(H,L)
	XrPt506360	(H,S)
	XrPt400458	(L,M,S)
	XrPt389787	(H,L)
	XrPt348373	(L,S)
	XrPt398796	(L,M,S)
	XrPt347223	(M,S)
	XrPt66654	(H,M)
	XrPt509489	(K,S)
	XrPt348408	(H,M)
	XrPt506796	(K,S)
	XrPt390010	(K,L)
	XrPt508859	(H,L)
	XrPt509168	(K,L)
	XrPt400537	(H,K)
	XrPt505211	(K,S)
	XrPt507474	(K,M)
	XrPt506392	(H,L,M)
	XrPt390177	(K,S)	XrPt401833	(K,S)	XrPt506896	(K,S)	XrPt346782	(K,S)	XrPt506135	(K,S)
	XrPt346120	(K,S)	XrPt505514	(K,S)	XrPt401958	(K,S)
	XrPt508039	(K,S)
	XrPt506461	(H,L,M,S)	XrPt411062	(H,M,S)	XrPt506150	(L,M)
	XrPt507990	(K,S)	XrPt411155	(K,S)
	XrPt505936	(K,L,M,S)
	XrPt505283	(L,M)
	XrPt400861	(K,L)
	XrPt398824	(H,K)
	XrPt509060	(H,M)
	XrPt398851	(K,L)
	XrPt401772	(H,L,M)	XrPt509191	(H,L,M)
	XrPt411519	(K,L,M)
	XrPt508484	(K,M)
	XrPt505927	(K,L,M)
	XrPt402365	(H,L,S)
	XrPt506623	(K,S)
	XrPt507903	(H,K)
	XrPt507772	(M,S)	XrPt508409	(M,S)
	XrPt507743	(L,M)
	XrPt505549	(L,M)
	XrPt505204	(K,L,S)
	XrPt399580	(K,M,S)	XrPt401335	(K,M,S)	XrPt399930	(K,M,S)
	XrPt401858	(K,M,S)
	XrPt400399	(H,L,M,S)	XrPt389936	(L,M)	XrPt400043	(L,M)	XrPt389911	(L,M)	XrPt402491	(L,M)	XrPt402673	(L,M)	XrPt400853	(L,M)
	XrPt506649	(H,M,S)	XrPt400866	(H,S)
	XrPt507689	(H,L)
	XrPt399565	(L,S)
	XrPt508198	(K,S)
	XrPt401022	(M,S)
	XrPt508822	(H,K)
	XrPt505260	(L,M,S)	XrPt505865	(M,S)
	XrPt399445	(K,L,S)	XrPt507518	(K,S)	XrPt400210	(K,L)	XrPt346893	(L,S)	XrPt507450	(K,L,S)	XrPt346634	(L,S)
	XrPt346896	(H,K)
	XrPt506092	(H,K)	XrPt507063	(H,K)
	XrPt401531	(H,K,S)
	XrPt506136	(K,M,S)
	XrPt348754	(K,L)
	XrPt346752	(H,S)
	Xscm107	(H,K)
	XrPt509169	(L,M)
	XrPt505173	(H,M)
	XrPt509474	(H,S)
	XrPt348550	(H,L)
	XrPt119594	(H,K,M,S)	XrPt390776	(H,K,M,S)
	XrPt399269	(H,K,M,S)
	XrPt508306	(H,S)
	XrPt509310	(H,K,L)	XrPt508160	(K,L)
	XrPt401935	(H,S)
	XrPt508651	(L,S)
	XrPt401356	(H,K,L)	XrPt505823	(H,K,L)
	XrPt400946	(H,M)
	XrPt401024	(K,S)
	XrPt507905	(H,L,M)
	XrPt399754	(H,M)
	XrPt400287	(L,S)
	XrPt509253	(K,L)
	XrPt400461	(H,K)
	XrPt508122	(H,S)
	XrPt398750	(K,L)	XrPt402616	(K,L)
	XrPt372637	(H,S)
	XrPt507414	(H,S)
	XrPt399954	(H,K)
	XrPt398777	(H,K,L)	XrPt509306	(H,K)	XrPt506542	(H,K,L)
	XrPt411340	(H,L)
	XrPt399769	(K,S)	XrPt505853	(K,S)
	XrPt507968	(L,M)
	XrPt389887	(K,S)
	XrPt401574	(K,S)
	XrPt508906	(K,M)
	XrPt347246	(K,L,S)	XrPt506070	(K,L,S)
	XrPt401334	(K,S)
	XrPt389448	(H,K,L)	XrPt507726	(H,K)
	XrPt507078	(K,L,M)
	XrPt400103	(L,S)
	XrPt401292	(K,L,M,S)
	XrPt398651	(K,L,M,S)	XrPt400289	(L,M,S)
	XrPt507332	(K,S)
	XrPt508501	(L,M)	XrPt509339	(L,M)	XrPt349241	(L,M)	XrPt343904	(L,M)
	XrPt398768	(H,L,S)
	Xscsz732L530	(K,S)
	XrPt402055	(M,S)	XrPt411098	(M,S)	XrPt506323	(M,S)	XrPt400087	(M,S)
	XrPt509026	(H,M)
	XrPt400239	(K,S)
	XrPt401968	(L,S)
	XrPt411063	(H,K,L,S)	XrPt400135	(K,S)	XrPt399840	(H,K,L,S)
	XrPt389667	(H,M,S)	XrPt389668	(H,M,S)
	XrPt400138	(H,K,L,M,S)
	XrPt505839	(H,K,L,M,S)
	XrPt506506	(H,K,L,M,S)
	XrPt505309	(H,L,S)
	XrPt401014	(H,L,S)
	XrPt402402	(H,L)
	XrPt401730	(K,S)
	XrPt401803	(H,L)
	XrPt343920	(K,M,S)	XrPt400987	(K,S)	XrPt390091	(K,S)	XrPt410907	(K,S)
	XrPt400843	(K,L,M)
	XrPt508330	(H,K,S)	XrPt506629	(H,K,S)	XrPt507254	(H,K,S)
	XrPt402270	(K,L,M,S)
	XrPt507632	(K,L,S)
	XrPt410836	(K,L,S)
	XrPt507636	(M,S)
	XrPt390103	(L,M)
	XrPt410988	(K,S)
	Xbcd304	(K,M)
	XrPt402642	(H,M)
	XrPt505589	(K,L,S)
	XrPt389346	(H,M)
	XrPt390497	(K,L)
	XrPt507234	(H,M)	XrPt389290	(H,M)
	XrPt389828	(L,M)
	XrPt506519	(M,S)
	XrPt507912	(L,S)
	XrPt400845	(M,S)
	XrPt505884	(K,M,S)	XrPt411392	(K,M,S)
	XrPt399965	(H,M)
	XrPt346828	(K,S)
	XrPt399701	(H,K)
	XrPt401180	(L,S)
	XrPt506561	(K,M,S)
	XrPt402043	(H,K,M)	XrPt507650	(H,K)	XrPt507790	(H,K,M)
	XrPt390726	(H,L)
	XrPt389953	(K,S)	XrPt349281	(K,S)	XrPt506957	(K,S)
	XrPt509418	(L,M)
	XrPt390590	(K,S)	XrPt508678	(K,S)
	XrPt508280	(K,M,S)
	XrPt390261	(H,K,S)
	XrPt507993	(H,M)
	XrPt505967	(K,S)
	XrPt390571	(K,S)	XrPt390512	(K,S)
	Xscm126	(M,S)
	XrPt505564	(H,S)

## Sheet: Shared and unique markers
	Shared markers order			Unique markers orders
	XrPt347901			Group H1R	Group K1R	Group L1R	Group M1R	Group S1R
	XrPt401610			XrPt509071	XrPt508150	XrPt400476	XrPt507848	XrPt507759
	XrPt390516			XrPt399826	XrPt347047	XrPt400397	XrPt389972	XrPt402615
	XrPt400754			XrPt399564	XrPt401322	XrPt400359	Xpr145L1031	XrPt509547
	XrPt347149			XrPt390364	XrPt508703	XrPt390307	XrPt506885	XrPt402628
	XrPt508520			XrPt505873	XrPt506579	XrPt400361	XrPt346879	XrPt402228
	XrPt389608			XrPt66517	XrPt505568	XrPt398549	XrPt506123	XrPt506340
	XrPt390735			Xscm127	XrPt402670	XrPt507108	XrPt410833	XrPt505764
	XrPt390594			XrPt505546	XrPt506161	XrPt505878	XrPt509417	XrPt507802
	XrPt505906			XrPt400552	XrPt344175	XrPt402536	XrPt508034	XrPt506878
	XrPt508116			XrPt390030	XrPt348564	Xapr1.8	XrPt505824	XrPt400898
	XrPt400456			XrPt372479	XrPt401477	XrPt508397	XrPt509423	XrPt401595
	XrPt399487			XrPt400354	XrPt347256	XrPt401320	Xis1.1	XrPt509202
	XrPt401899			XrPt505954	XrPt508032	XrPt400238	XrPt389984	XrPt390060
	XrPt401018			XrPt508942	XrPt507436	XrPt402060	XrPt506423	XrPt389616
	XrPt402530			XrPt508130	XrPt507372	XrPt507343	XrPt400449	XrPt402145
	XrPt401593			XrPt508480	TrxL1100	XrPt402323	XrPt509689	Xscsz71
	XrPt389283			XrPt399801	XrPt507734	XrPt399278	Xpr240L1000	XrPt509379
	XrPt508726			XrPt398632	XrPt506739	XrPt506656	XrPt506830	XrPt505254
	XrPt390318			XrPt505264	XrPt411285	XrPt411194	XrPt401799	XrPt389546
	XrPt506071			XrPt505748	XrPt508551	XrPt400236	XrPt389677	XrPt507048
	XrPt508523			XrPt507902	XrPt390335	XrPt389320	XrPt509297	XrPt506148
	XrPt398841			XrPt401246	Xapr1.20	XrPt399310	XrPt410998	XrPt390587
	XrPt506276			XrPt506666	XrPt508463	XrPt402362	Xpr57L1900	XrPt506364
	XrPt401418			XrPt390272	XrPt411480	XrPt410990	XrPt506153	XrPt509241
	XrPt346889			XrPt399723	XrPt401319	XrPt401755	XrPt507418	Xscm001
	XrPt509054			XrPt509184	XrPt400194	XrPt399518	Xwg241	XrPt401008
	XrPt389803			XrPt506296	XrPt400196	XrPt410815	XrPt505315	XrPt390008
	XrPt507719			XrPt390509	XrPt507625	XrPt505190	XrPt400418	XrPt507504
	XrPt402007			Xscm009	XrPt506617	XrPt399477	XrPt390236	XrPt411471
	XrPt390549			XrPt505454	XrPt508405	XrPt506994	XrPt411258	XrPt505657
	XrPt402160			XrPt399319	XrPt390505	XrPt505905	XrPt508205	XrPt507342
	XrPt400290			XrPt507554	XrPt400192	XrPt506431		XrPt401076
	XrPt507311			XrPt505310	Xapr1.12	XrPt410927		XrPt402546
	XrPt506299			XrPt509541	XrPt398813	XrPt390338		XrPt508657
	XrPt508603			XrPt390406	Xpr1.11	XrPt389446		XrPt506315
	XrPt507112			XrPt402379	XrPt506887	Xapr1.2		XrPt509718
	XrPt346872			XrPt399758	XrPt389342	XrPt390180		XrPt398781
	XrPt399696			XrPt506976	XrPt400873	XrPt390627		XrPt509221
	XrPt390321			XrPt390781	XrPt505161	XrPt505365		XrPt400995
	XrPt509704			XrPt507094	XrPt400721	XrPt508075		XrPt399753
	XrPt390619			XrPt401475	XrPt389926	XrPt505686		XrPt398669
	XrPt399662			XrPt507537	XrPt507839	XrPt401116		XrPt506644
	XrPt506493			XrPt401752	XrPt401396	XrPt401861		XrPt399551
	XrPt399978			XrPt505603		XrPt390203		XrPt401773
	XrPt399968			XrPt399592		XrPt390084		XrPt402069
	XrPt509009			XrPt398500		XrPt402059		XrPt508283
	XrPt411188			XrPt401644		XrPt508699		XrPt508430
	XrPt402042			XrPt346728		XrPt505196		XrPt389514
	XrPt400956			XrPt509362		XrPt506968
	XrPt509109			XrPt509475		XrPt411269
	XrPt389469			XrPt399972		XrPt389363
	Xscsz429L950			XrPt402551		XrPt389915
	XrPt410760			XrPt507059		Xapr1.10
	XrPt506100			XrPt401248		Xapr1.1
	XrPt505199			XrPt505193		XrPt390767
	XrPt505946			XrPt400944		XrPt399684
	XrPt505224			XrPt347154
	XrPt389952			XrPt507090
	XrPt402230			XrPt400053
	XrPt411001			XrPt399831
	XrPt389517			XrPt400051
	XrPt402026			XrPt411074
	XrPt390654			XrPt343877
	XrPt390638			XrPt509498
	XrPt399892			Xscm171
	XrPt507256
	XrPt506360
	XrPt400458
	XrPt389787
	XrPt348373
	XrPt398796
	XrPt347223
	XrPt66654
	XrPt509489
	XrPt348408
	XrPt506796
	XrPt390010
	XrPt508859
	XrPt509168
	XrPt400537
	XrPt505211
	XrPt507474
	XrPt506392
	XrPt401833
	XrPt506896
	XrPt346782
	XrPt506135
	XrPt390177
	XrPt505514
	XrPt401958
	XrPt346120
	XrPt508039
	XrPt411062
	XrPt506150
	XrPt506461
	XrPt411155
	XrPt507990
	XrPt505936
	XrPt505283
	XrPt400861
	XrPt398824
	XrPt509060
	XrPt398851
	XrPt509191
	XrPt401772
	XrPt411519
	XrPt508484
	XrPt505927
	XrPt402365
	XrPt506623
	XrPt507903
	XrPt508409
	XrPt507772
	XrPt507743
	XrPt505549
	XrPt505204
	XrPt401335
	XrPt399930
	XrPt399580
	XrPt401858
	XrPt389936
	XrPt400043
	XrPt389911
	XrPt402491
	XrPt402673
	XrPt400853
	XrPt400399
	XrPt400866
	XrPt506649
	XrPt507689
	XrPt399565
	XrPt508198
	XrPt401022
	XrPt508822
	XrPt505865
	XrPt505260
	XrPt507518
	XrPt400210
	XrPt346893
	XrPt507450
	XrPt346634
	XrPt399445
	XrPt346896
	XrPt507063
	XrPt506092
	XrPt401531
	XrPt506136
	XrPt348754
	XrPt346752
	Xscm107
	XrPt509169
	XrPt505173
	XrPt509474
	XrPt348550
	XrPt390776
	XrPt119594
	XrPt399269
	XrPt508306
	XrPt508160
	XrPt509310
	XrPt401935
	XrPt508651
	XrPt505823
	XrPt401356
	XrPt400946
	XrPt401024
	XrPt507905
	XrPt399754
	XrPt400287
	XrPt509253
	XrPt400461
	XrPt508122
	XrPt402616
	XrPt398750
	XrPt372637
	XrPt507414
	XrPt399954
	XrPt509306
	XrPt506542
	XrPt398777
	XrPt411340
	XrPt505853
	XrPt399769
	XrPt507968
	XrPt389887
	XrPt401574
	XrPt508906
	XrPt506070
	XrPt347246
	XrPt401334
	XrPt507726
	XrPt389448
	XrPt507078
	XrPt400103
	XrPt401292
	XrPt400289
	XrPt398651
	XrPt507332
	XrPt509339
	XrPt349241
	XrPt343904
	XrPt508501
	XrPt398768
	Xscsz732L530
	XrPt411098
	XrPt506323
	XrPt400087
	XrPt402055
	XrPt509026
	XrPt400239
	XrPt401968
	XrPt400135
	XrPt399840
	XrPt411063
	XrPt389668
	XrPt389667
	XrPt400138
	XrPt505839
	XrPt506506
	XrPt505309
	XrPt401014
	XrPt402402
	XrPt401730
	XrPt401803
	XrPt400987
	XrPt390091
	XrPt410907
	XrPt343920
	XrPt400843
	XrPt506629
	XrPt507254
	XrPt508330
	XrPt402270
	XrPt507632
	XrPt410836
	XrPt507636
	XrPt390103
	XrPt410988
	Xbcd304
	XrPt402642
	XrPt505589
	XrPt389346
	XrPt390497
	XrPt389290
	XrPt507234
	XrPt389828
	XrPt506519
	XrPt507912
	XrPt400845
	XrPt411392
	XrPt505884
	XrPt399965
	XrPt346828
	XrPt399701
	XrPt401180
	XrPt506561
	XrPt507650
	XrPt507790
	XrPt402043
	XrPt390726
	XrPt349281
	XrPt506957
	XrPt389953
	XrPt509418
	XrPt508678
	XrPt390590
	XrPt508280
	XrPt390261
	XrPt507993
	XrPt505967
	XrPt390512
	XrPt390571
	Xscm126
	XrPt505564
