# Supplementary material for: A High Density Consensus Map of Rye (Secale cereale L.) Based on DArT Markers
Source: PLoS One. 2011 Dec 6;6(12):e28495. doi: 10.1371/journal.pone.0028495 (PMC3232230; doi:10.1371/journal.pone.0028495)
Supplement: Table S5 — Consensus map of chromosome 2R and orders of shared and unique markers within the 2R integrated map. (XLS) [file pone.0028495.s012.xls]

## Sheet: 2R consensus map 
Legend:
XrPt347901	shared markers
XrPt399564	unique markers
*	markers with distorted segregation (P <0.01)
Group H2R	Cumulative distance	distorted markers (p<0.01)	Group K2R	Cumulative distance	distorted markers (p<0.01)	Group L2R	Cumulative distance	distorted markers (p<0.01)	Group M2R	Cumulative distance	distorted markers (p<0.01)	Group S2R	Cumulative distance	distorted markers (p<0.01)
XrPt401953	0.0		XrPt400862	0.0	*	XrPt506241	0.0		XrPt506761	0.0		XrPt507982	0.0
XrPt411291	0.6		XrPt506026	8.0		XrPt411207	1.5		XrPt509001	0.2		XrPt347364	0.0
XrPt401233	6.5		XrPt508452	8.0		Xapr2.12	2.4		XrPt119746	3.5		XrPt345424	0.3
XrPt505566	6.5		XrPt411226	10.2		XrPt506760	2.4		XrPt402599	3.5		XrPt121461	0.3
XrPt347412	6.5		XrPt400983	10.2		XrPt402660	3.6		XrPt390755	3.5		XrPt506761	8.6
XrPt508801	6.5		XrPt402612	10.2		XrPt399529	3.8		XrPt506937	4.1		XrPt508204	8.9
XrPt346975	6.5		XrPt508897	10.2		XrPt509277	5.0		XrPt399529	5.6		XrPt509001	8.9
XrPt399774	6.5		XrPt400565	10.9		XrPt508073	5.0		XrPt508967	5.6		Xscsz131L400	10.5
XrPt506368	6.9		XrPt507883	11.4		XrPt507228	5.3		XrPt348443	5.6		XrPt506241	16.7
XrPt390017	10.3		XrPt399821	11.7	*	XrPt401797	6.5		XrPt508957	12.6		XrPt506760	17.0
XrPt509666	10.7		XrPt117275	12.6	*	XrPt506524	6.5		XrPt402519	12.6		XrPt346881	17.0
XrPt119746	13.4		XrPt119852	12.6	*	XrPt508748	6.8		XrPt506851	13.4		XrPt507141	19.2
XrPt402599	14.0		XrPt505615	12.8	*	XrPt509084	6.8		XrPt398641	14.7		XrPt506026	19.2
XrPt401035	14.3		XrPt389332	14.7	*	XrPt506894	6.8		XrPt399442	17.6		XrPt508452	19.6
XrPt390755	15.3		XrPt506685	18.7	*	XrPt390408	9.2		XrPt399295	20.9		XrPt402612	19.6
XrPt399529	19.6		XrPt389438	18.7	*	XrPt348443	9.2		XrPt400282	22.2		XrPt411226	19.6
XrPt400731	25.6		XrPt506893	22.0		XrPt508957	13.3		XrPt390404	23.7		XrPt400983	19.6
XrPt346547	26.3		XrPt116273	22.5		XrPt402519	13.3		XrPt399800	28.4		XrPt508897	20.2
XrPt348443	26.3		XrPt399800	23.4		XrPt506893	14.5		XrPt402421	28.4		XrPt400565	20.2
XrPt508967	26.3		XrPt402421	23.6		XrPt399706	16.7		XrPt507714	28.4		XrPt507883	20.2
XrPt508957	29.6		XrPt507714	23.8		XrPt508470	17.0		XrPt505933	28.6		XrPt399529	22.2
XrPt402519	30.0		Xpsr130L220	35.4		XrPt402547	17.3		XrPt389441	28.6		XrPt507432	24.5
XrPt346488	30.8		XrPt400722	45.1		XrPt505825	22.4		XrPt505357	28.6		XrPt390408	26.1
XrPt399706	31.4	*	XrPt507700	49.7		Xpsr130L220	26.2		XrPt390530	33.8		XrPt400731	27.2
XrPt399828	31.7	*	XrPt411512	57.3		XrPt505357	26.2		XrPt399333	34.3		XrPt115472	27.9
XrPt508470	31.7	*	XrPt390283	58.1		XrPt389441	26.2		XrPt410800	34.3		XrPt506254	27.9
XrPt398523	33.4	*	XrPt399333	58.5		XrPt390530	31.2		XrPt402236	34.3		XrPt399821	27.9
XrPt390292	34.1	*	XrPt410800	58.8		XrPt400722	35.5		XrPt410940	34.3		XrPt347074	27.9
XrPt402581	34.7	*	XrPt402236	59.0		XrPt411512	37.4		XrPt509630	34.3		XrPt505615	28.2
XrPt400282	35.0	*	XrPt410940	59.0		XrPt390283	37.7		XrPt506408	34.5		XrPt509556	28.2
XrPt402547	37.3		XrPt509630	60.8		XrPt399333	39.2		XrPt402102	34.5		XrPt506758	28.2
XrPt508813	37.3		XrPt506408	60.8		XrPt402236	39.2		XrPt508735	37.9		XrPt507446	28.8
XrPt509431	43.8		XrPt400538	64.7		XrPt410940	39.2		XrPt402493	38.1		XrPt506685	28.8
XrPt390283	44.6		XrPt401533	64.9		XrPt506408	40.1		Xpr162L250	40.0		XrPt389438	28.8
XrPt347183	45.9		XrPt347195	65.1		XrPt347183	41.0		XrPt505768	40.9		XrPt509378	29.8
XrPt506926	45.9		XrPt347325	65.1		XrPt506926	41.0		XrPt400224	41.1		XrPt506893	32.3
XrPt398735	45.9		XrPt343859	66.9		XrPt400538	42.5		XrPt401367	42.1		XrPt399706	33.7
XrPt400538	46.6		XrPt507658	69.5		XrPt401533	42.5		XrPt507658	42.7		XrPt508470	33.7
XrPt401533	46.6		XrPt399280	72.9		XrPt347325	42.5		Xpr931L1070	45.1		XrPt399828	34.1
XrPt347195	46.6		XrPt505886	75.3		XrPt390105	44.3		XrPt399280	46.8		XrPt401997	34.4
XrPt347325	46.6		XrPt505226	75.5		XrPt402493	45.2		XrPt505671	47.0		XrPt399442	37.0
XrPt343859	47.6	*	XrPt401994	75.7		XrPt400224	46.5		XrPt401217	47.0		XrPt390292	37.9
Xscm043	48.0	*	XrPt401744	75.7		XrPt411377	46.8		XrPt398834	47.7		XrPt399800	38.8
XrPt390105	48.5	*	XrPt508169	75.7		XrPt390789	47.0		XrPt505886	48.4		XrPt402421	38.8
XrPt402493	48.8	*	XrPt402203	75.7		XrPt401217	47.0		XrPt505226	48.4		XrPt402547	38.8
XrPt400224	49.5	*	XrPt508235	76.2		XrPt398834	49.7		XrPt401994	48.4		XrPt508813	38.8
XrPt509669	49.9	*	XrPt398731	76.4		XrPt505886	51.0		XrPt401744	48.4		XrPt508881	40.2
XrPt390536	52.0	*	XrPt66451	79.6		XrPt505226	51.0		XrPt508169	48.4		XrPt505825	40.2
XrPt400417	52.4	*	XrPt401707	79.6		XrPt398830	51.0		XrPt402203	48.4		XrPt506855	40.2
XrPt400772	52.4		Xapr2.17	81.3		XrPt401744	51.0		XrPt410819	48.8		XrPt507714	41.2
XrPt411177	52.4		Xapr2.15	83.3		XrPt401994	51.0		XrPt508235	49.5		XrPt505357	41.2
XrPt507531	52.4		Xscm188	86.7		XrPt402203	51.0		XrPt398731	49.5		XrPt389441	41.2
XrPt507321	52.4		XrPt411234	91.5		XrPt389356	51.9		XrPt66451	50.7		XrPt390530	42.2
XrPt507783	52.4		XrPt506196	91.5		XrPt66451	53.1		XrPt506280	50.9	*	XrPt508322	42.5
XrPt506176	52.4		XrPt507323	99.1		XrPt507370	53.3		XrPt401920	51.5		XrPt507700	42.5
XrPt401388	53.8	*	XrPt347770	100.0		XrPt390536	55.8		XrPt398791	52.1		XrPt399333	42.5
XrPt507679	53.8		XrPt411131	101.3		XrPt400417	55.8		XrPt390536	53.8		XrPt410800	42.5
XrPt505691	54.6	*	XrPt507035	101.3		XrPt398722	57.0		XrPt400417	53.8		XrPt402236	42.5
XrPt505370	55.4	*	XrPt508521	101.3		XrPt411177	57.0		XrPt399313	54.6		XrPt410940	42.5
XrPt401707	57.8	*	XrPt402364	106.9		XrPt507321	57.0		XrPt398722	57.4		XrPt389602	42.8
XrPt508213	58.5	*	XrPt509609	107.9		XrPt505691	57.6		XrPt507531	57.4		XrPt509630	42.8
XrPt400982	62.4	*	Xapr2.22	109.8		XrPt505370	59.1		XrPt400772	57.4		XrPt506408	43.1
XrPt402423	63.0	*	Xapr2.21	112.5		XrPt400804	63.1		XrPt411177	57.4		XrPt506319	43.3
XrPt398652	63.0	*	XrPt506345	115.0	*	Xapr2.11	66.6		XrPt507321	57.6		XrPt399839	43.6
XrPt508139	66.3	*	XrPt402027	115.4		XrPt121573	67.5		Xscm031	60.0		XrPt402102	43.6
XrPt509592	66.3	*	XrPt507037	115.4		XrPt116612	67.5		Xscm032	60.7		XrPt508735	44.9
XrPt401224	66.3	*	XrPt506245	121.2		XrPt507750	68.4		XrPt411165	61.2		XrPt347183	45.5
XrPt402481	66.3	*	XrPt389385	121.6		XrPt507367	72.6		XrPt507323	62.0		XrPt506926	45.8
XrPt507750	67.4	*	XrPt400761	121.8		XrPt506170	73.2		XrPt347770	62.8		XrPt401256	46.2
XrPt508875	70.8	*	XrPt389304	122.6		XrPt398539	76.3		XrPt402131	65.9		XrPt400538	47.4
XrPt411160	70.8	*	XrPt345057	122.8		XrPt402259	76.6		XrPt507035	65.9		XrPt401533	47.4
XrPt505494	70.8	*	XrPt400975	123.0		XrPt410899	76.6		XrPt411131	65.9		XrPt347195	47.4
XrPt505771	70.8	*	XrPt399784	123.0		XrPt401060	76.9		XrPt508521	65.9		XrPt347325	47.7
XrPt411234	70.8	*	XrPt401657	123.0		XrPt411200	76.9		XrPt505627	65.9		XrPt400224	48.6
XrPt506196	72.4	*	XrPt400854	123.0		XrPt389851	77.2		XrPt401740	66.0		XrPt509669	48.9
XrPt505708	72.4	*	XrPt389322	123.2		XrPt389348	78.1		XrPt508471	66.8		XrPt505274	49.7
XrPt402566	72.7	*	XrPt401519	123.4		XrPt401838	79.0		XrPt402364	68.7		XrPt411377	50.7
XrPt507323	73.1	*	XrPt120224	123.4		XrPt411234	79.0		XrPt347771	68.9		XrPt508514	51.0
Xscm023	73.6	*	XrPt508720	125.2		XrPt506196	79.9		XrPt506245	74.1		XrPt411369	51.0
XrPt401519	81.2	*	XrPt505534	125.5		XrPt411165	82.4		XrPt389385	75.8		XrPt390789	51.0
XrPt120224	81.5	*	XrPt400902	126.3		XrPt507323	82.7		XrPt400761	76.1		XrPt411261	51.0
XrPt121235	83.1	*	XrPt508500	129.8		XrPt389989	83.6		XrPt389304	76.5		XrPt508567	51.7
XrPt505389	86.5		XrPt401552	130.0		XrPt507568	83.9		XrPt345057	76.5		XrPt505886	51.7
XrPt345119	86.5		XrPt346672	130.0		XrPt505412	87.1		XrPt400975	76.5		XrPt505226	52.0
XrPt347664	86.8		XrPt346940	130.0		XrPt400955	87.4		XrPt401657	76.5		XrPt398830	52.0
XrPt389862	87.2		XrPt400997	133.6		XrPt505627	87.4		XrPt399784	76.5		XrPt401994	52.0
XrPt389974	87.5		XrPt402355	133.6		XrPt401740	90.9		XrPt400854	77.8		XrPt401744	52.0
XrPt508500	89.7		XrPt399788	134.1		XrPt389556	92.1		XrPt389322	77.8		XrPt508169	52.0
XrPt346672	89.7		XrPt399895	136.0		XrPt402364	95.8		XrPt401519	77.8		XrPt402203	52.0
XrPt401552	89.7		XrPt506697	138.9		XrPt506179	96.5		XrPt120224	77.8		XrPt389356	52.0
XrPt346940	90.0		XrPt505891	139.1		XrPt401909	96.5		XrPt121235	77.8		XrPt508235	52.3
XrPt506697	94.2		XrPt402538	143.1		XrPt506345	98.3		XrPt505389	78.2		XrPt398731	52.3
XrPt505891	94.2		XrPt400338	144.8		XrPt402027	98.3		XrPt345119	78.2		XrPt401315	52.6
XrPt402538	94.8		XrPt411174	147.4		XrPt507037	98.3		XrPt347664	78.2		XrPt66451	52.9
XrPt390653	94.8		XrPt398489	147.4		XrPt506245	104.5		XrPt389862	78.2		XrPt507370	52.9
XrPt410871	94.8		XrPt506817	152.7		XrPt389304	105.7		XrPt389974	78.4		XrPt507782	53.2
XrPt399824	95.2		XrPt401684	159.1		XrPt345057	105.7		XrPt400902	81.5		XrPt401329	53.2
XrPt400338	98.6		XrPt402116	164.2		XrPt399784	105.7		XrPt400997	81.5		XrPt390536	53.5
XrPt400336	99.2		XrPt508099	186.3	*	XrPt401657	105.7		XrPt402355	81.9		XrPt389612	53.5
XrPt509257	99.2		XrPt390674	186.5	*	XrPt400975	105.7		XrPt399788	82.1		XrPt400417	53.5
XrPt411174	99.6		XrPt390554	186.5	*	XrPt400854	107.0		XrPt506697	84.2		XrPt411165	54.1
XrPt398737	99.6		XrPt390052	186.9	*	XrPt389322	107.3		XrPt505891	84.2		XrPt347770	54.4
XrPt509540	99.6		XrPt505702	186.9	*	XrPt120224	107.6		XrPt410871	84.2		XrPt389556	55.1
XrPt402494	99.9		XrPt400723	192.1		XrPt347664	108.5		XrPt390653	84.2		XrPt347771	59.3
XrPt506794	99.9		XrPt506168	194.5		XrPt389281	109.5		XrPt399824	84.2		XrPt411019	60.7
XrPt401176	99.9		XrPt389785	196.9		XrPt508553	110.2		XrPt506449	86.0		XrPt509609	62.6
XrPt401952	99.9		XrPt390281	197.1	*	XrPt508720	110.2		XrPt505781	86.2		XrPt506345	63.8
XrPt401473	100.2		XrPt506723	201.1	*	XrPt505534	110.2		XrPt509257	86.8		XrPt402027	63.8
XrPt398489	100.9		XrPt411255	202.1	*	XrPt508461	110.2		XrPt509540	86.8		XrPt507037	65.3
XrPt389619	101.8		XrPt505639	202.3	*	XrPt402355	111.5		XrPt398737	86.8		XrPt506791	71.1
XrPt63427	102.2		Xcmwg660L1100	205.1	*	XrPt399788	111.5		XrPt402494	86.8		XrPt400025	71.1
XrPt402605	102.2		Xbcd512L250	210.2		XrPt399895	113.4		XrPt401176	86.8		XrPt402680	71.1
XrPt344431	102.2					XrPt399824	115.7		XrPt401952	86.8		XrPt402433	71.4
XrPt389748	102.2					XrPt505781	117.9		XrPt506794	86.8		XrPt399774	76.3
XrPt508600	102.2					XrPt400338	118.2		XrPt401473	86.8		XrPt506368	76.6
XrPt506555	102.2					XrPt400336	118.2		XrPt509465	87.2		XrPt505566	77.3
XrPt401684	102.2					XrPt509257	120.5		XrPt507637	87.2		XrPt346975	77.3
XrPt400628	102.5					XrPt398737	120.5		XrPt507344	90.1		XrPt347412	77.3
XrPt411127	104.7	*				XrPt402494	120.8		XrPt402587	90.1		XrPt508801	77.3
XrPt505481	105.0	*				XrPt506794	120.8		XrPt400769	90.1		XrPt401233	77.3
XrPt506394	105.0	*				XrPt401176	120.8		XrPt509653	104.6		XrPt508286	93.7
XrPt507483	105.0	*				XrPt401952	120.8		XrPt410827	104.6		XrPt505907	93.7
XrPt345417	105.0	*				XrPt401473	120.8		XrPt401274	104.6		XrPt506012	96.5
XrPt402091	105.0	*				XrPt398489	122.0		XrPt505372	104.6		XrPt508187	97.2	*
XrPt509457	105.0	*				XrPt506817	122.0		XrPt398702	105.7		XrPt399876	97.2	*
XrPt389435	105.0	*				XrPt507637	122.0		Xpr354L650	106.7		XrPt399559	97.2	*
XrPt400042	105.0	*				XrPt507344	122.6		XrPt389619	112.5		XrPt505189	97.2	*
XrPt344742	105.0	*				XrPt402587	122.6	*	XrPt63427	113.9		XrPt116910	97.2	*
XrPt402484	105.0	*				XrPt400769	122.9	*	Xscm010	116.1		XrPt347356	97.2
XrPt506228	105.0	*				XrPt506701	125.6	*	XrPt507675	117.9		XrPt506477	97.2	*
XrPt507242	105.0	*				XrPt509289	125.6	*	XrPt508040	125.6		XrPt402372	97.2	*
XrPt399249	108.0					XrPt401274	125.6		XrPt399607	150.7		XrPt400004	97.2	*
XrPt508040	111.7					XrPt505372	125.6		XrPt389683	150.7		XrPt507395	97.2
XrPt507219	113.4					XrPt398702	126.7		XrPt509246	159.8		XrPt347808	97.2
XrPt345712	113.4					XrPt389975	127.3		XrPt508312	159.8		XrPt507900	97.8
XrPt509302	120.8	*				XrPt389619	130.0		XrPt399610	159.8		XrPt410868	98.1	*
XrPt390761	121.2	*				XrPt63427	130.0		XrPt400200	168.5		XrPt401489	98.1	*
XrPt509085	121.2	*				XrPt402605	130.0		XrPt399559	168.7		XrPt399858	98.1	*
XrPt411338	121.2	*				XrPt344431	130.0		XrPt400004	168.8		XrPt399740	98.1	*
XrPt400943	121.2	*				XrPt508600	130.0		XrPt505391	172.6		XrPt400940	98.4	*
XrPt506604	155.2					XrPt389748	130.0		XrPt505500	172.8		XrPt400167	100.9	*
XrPt506012	165.6					XrPt506555	130.6		XrPt390052	172.8		XrPt390646	101.5	*
XrPt399607	165.6					XrPt401684	130.9		XrPt505702	173.4		XrPt400316	101.5	*
XrPt508187	165.6					XrPt389392	130.9		XrPt389728	174.8		XrPt389823	107.2	*
XrPt401469	165.6					XrPt400628	131.2		XrPt390022	175.2		XrPt401405	107.2
XrPt389683	165.6					XrPt344742	131.2		XrPt508776	176.4		XrPt507566	107.9
XrPt509246	166.3					XrPt509457	131.2	*	XrPt402361	176.4		XrPt402332	110.5
XrPt509676	166.3					XrPt389435	131.2		XrPt400151	176.7		XrPt398631	111.2
XrPt508312	166.3					XrPt400042	131.2		XrPt505560	178.4		XrPt400250	111.2
XrPt399610	166.3					XrPt402484	131.2		XrPt390134	178.8		XrPt389712	111.8
XrPt400200	166.6					XrPt506228	132.1		XrPt389694	180.4		XrPt411501	112.8
XrPt399740	167.0					XrPt506604	164.7		XrPt507696	181.4		XrPt509381	112.8
XrPt401489	167.0					XrPt507965	169.5		XrPt400164	182.0		XrPt345121	112.8
XrPt399876	167.0					XrPt506012	171.5		XrPt399832	182.0		XrPt508253	118.2
XrPt399559	167.0					XrPt399607	171.5		XrPt400185	182.0		XrPt411506	122.4
XrPt507622	168.1					XrPt389683	171.5		XrPt507930	182.6		XrPt411521	122.7
XrPt401816	168.1					XrPt509246	171.5		XrPt505631	182.8
XrPt389540	168.1					XrPt399610	171.5		XrPt400723	183.0
XrPt505513	168.1					XrPt399876	171.5		XrPt399568	185.8
XrPt402541	168.1					XrPt399559	171.5		XrPt505385	186.7
XrPt410841	168.1					XrPt505513	171.8		XrPt400128	187.2
XrPt508725	168.1					XrPt347356	171.8		XrPt344812	187.2
XrPt115995	168.1					XrPt402372	171.8		XrPt506723	187.6
XrPt506477	168.1					XrPt506477	171.8		XrPt506384	191.0
XrPt116910	168.1					XrPt116910	171.8		XrPt505663	195.8
XrPt347356	168.1					XrPt400004	172.1		XrPt509155	196.8
XrPt402372	168.1					XrPt347808	172.1		XrPt390369	200.4
XrPt505189	168.1					XrPt505500	173.3		XrPt507900	202.6
XrPt400004	169.4					XrPt390674	173.3		XrPt505410	203.8
XrPt347808	169.4					XrPt390052	173.6		XrPt505621	203.8
XrPt399858	169.4					XrPt505702	174.7		XrPt399515	203.8
XrPt399621	169.4					XrPt508776	178.3		XrPt505455	205.7
XrPt509105	169.4					XrPt402361	178.6		XrPt509238	206.5
XrPt508776	174.2					XrPt389730	181.5		XrPt506496	207.3
XrPt389730	176.2					XrPt401990	181.5		XrPt411033	208.8
XrPt401990	176.2					XrPt506762	181.8		XrPt505367	208.8
XrPt506762	178.1					XrPt389694	182.4		XrPt399307	208.8
XrPt508057	178.5					XrPt506180	182.9		XrPt389823	210.0
XrPt389694	178.5					XrPt410936	195.0		XrPt400938	210.2
Xscm041	179.8	*				XrPt400162	195.0		XrPt402332	213.2
XrPt400531	180.6					XrPt344418	195.3		XrPt400003	214.1
XrPt399588	181.3					XrPt400164	195.6		XrPt398631	214.2
XrPt344418	184.3					XrPt410838	195.6		XrPt400250	214.7
XrPt507696	184.3					XrPt398717	203.4		XrPt508253	215.3
XrPt400164	184.6					XrPt399568	206.9		XrPt398761	215.5
XrPt507600	184.6					XrPt399698	206.9		XrPt505743	215.5
XrPt399832	184.6					XrPt401031	206.9		XrPt411521	218.8
XrPt400185	184.6					XrPt400836	207.8		XrPt508512	218.8
XrPt507930	184.6					XrPt399829	207.8
XrPt401765	184.6					XrPt506922	209.0
XrPt120506	184.9					XrPt411255	209.0
XrPt505631	184.9					XrPt401047	209.3
XrPt402074	184.9					XrPt506384	209.3
XrPt390281	185.2					XrPt398497	209.3
XrPt505604	185.6					XrPt411308	209.6
XrPt389731	187.1					XrPt505247	209.6
XrPt508811	187.1					XrPt401340	209.6
XrPt507767	187.1					XrPt398536	209.6
XrPt399877	193.5	*				XrPt390369	209.8
XrPt401510	193.8	*				XrPt400940	210.4
XrPt401149	193.8	*				Xcmwg660L1100	210.4
XrPt398717	195.5					Xbcd512L250	210.4
XrPt505385	197.0	*				XrPt410938	215.8
XrPt506384	198.7	*				XrPt411470	216.1
XrPt389833	199.1	*				XrPt508543	216.1
XrPt411066	199.4	*				XrPt507371	216.1
XrPt509096	199.7	*				XrPt401344	216.1
XrPt411308	199.7	*				XrPt401146	216.1
XrPt505247	199.7	*				XrPt399644	216.1
XrPt401340	199.7	*				XrPt398690	216.1
XrPt398536	200.1	*				XrPt507737	217.7
XrPt390369	200.1	*				XrPt402332	218.3
XrPt400940	200.4	*				XrPt398631	220.1
XrPt401164	201.8	*				XrPt506972	223.9
XrPt400316	201.8	*				XrPt505743	223.9
XrPt400973	201.8	*				XrPt411521	226.1
XrPt400923	201.8	*
XrPt401244	201.8	*
XrPt390646	201.8	*
XrPt400167	202.7
XrPt400073	207.0
XrPt398612	208.3
XrPt399426	208.3
XrPt505621	208.3
XrPt399515	208.3
XrPt505455	209.0
XrPt401344	209.0
XrPt401146	209.0
XrPt399644	209.0
XrPt398690	209.0
XrPt507737	211.9
XrPt402332	212.3
XrPt400407	212.9
XrPt398631	213.9
XrPt507566	214.3
XrPt400250	214.6
XrPt345121	215.3
XrPt400229	218.3	*
XrPt398761	218.3	*
XrPt411506	221.3	*
XrPt411521	221.6	*

## Sheet: Shared markers
	main shared markers order	occurence in genetc map	cosegregating shared markers
	XrPt506761	(M,S)
	XrPt509001	(M,S)
	XrPt119746	(H,M)
	XrPt506241	(L,S)
	XrPt402599	(H,M)
	XrPt506760	(L,S)
	XrPt390755	(H,M)
	XrPt508452	(K,S)	XrPt506026	(K,S)
	XrPt508897	(K,S)	XrPt400983	(K,S)	XrPt411226	(K,S)	XrPt402612	(K,S)
	XrPt400565	(K,S)
	XrPt507883	(K,S)
	XrPt399529	(H,L,M,S)
	XrPt390408	(L,S)
	XrPt508957	(H,L,M)
	XrPt399821	(K,S)
	XrPt402519	(H,L,M)
	XrPt505615	(K,S)
	XrPt389438	(K,S)	XrPt506685	(K,S)
	XrPt506893	(K,L,S)
	XrPt399706	(H,L,S)
	XrPt508470	(H,L,S)
	XrPt399442	(M,S)
	XrPt400282	(H,M)
	XrPt399800	(K,M,S)
	XrPt402547	(H,L,S)
	XrPt402421	(K,M,S)
	XrPt505825	(L,S)
	XrPt507714	(K,M,S)
	Xpsr130L220	(K,L)
	XrPt390530	(L,M,S)	XrPt505357	(L,M,S)	XrPt389441	(L,M,S)
	XrPt400722	(K,L)
	XrPt507700	(K,S)
	XrPt411512	(K,L)
	XrPt390283	(H,K,L)
	XrPt399333	(K,L,M,S)
	XrPt410800	(K,M,S)
	XrPt410940	(K,L,M,S)	XrPt402236	(K,L,M,S)
	XrPt506408	(K,L,M,S)	XrPt509630	(K,M,S)
	XrPt508735	(M,S)	XrPt402102	(M,S)
	XrPt347183	(H,L,S)
	XrPt506926	(H,L,S)
	XrPt400538	(H,K,L,S)
	XrPt401533	(H,K,L,S)
	XrPt347195	(H,K,S)
	XrPt347325	(H,K,L,S)
	XrPt343859	(H,K)
	XrPt390105	(H,L)
	XrPt402493	(H,L,M)
	XrPt400224	(H,L,M,S)
	XrPt509669	(H,S)
	XrPt507658	(K,M)
	XrPt411377	(L,S)
	XrPt399280	(K,M)
	XrPt390789	(L,S)
	XrPt398834	(L,M)	XrPt401217	(L,M)
	XrPt505886	(K,L,M,S)
	XrPt505226	(K,L,M,S)
	XrPt402203	(K,L,M,S)	XrPt508169	(K,M,S)	XrPt401744	(K,L,M,S)	XrPt398830	(L,S)	XrPt401994	(K,L,M,S)
	XrPt389356	(L,S)
	XrPt508235	(K,M,S)
	XrPt398731	(K,M,S)
	XrPt66451	(K,L,M,S)
	XrPt507370	(L,S)
	XrPt390536	(H,L,M,S)
	XrPt400417	(H,L,M,S)
	XrPt398722	(L,M)
	XrPt507321	(H,L,M)	XrPt400772	(H,M)	XrPt507531	(H,M)	XrPt411177	(H,L,M)
	XrPt505691	(H,L)
	XrPt505370	(H,L)
	XrPt401707	(H,K)
	XrPt507750	(H,L)
	XrPt506196	(H,K,L)	XrPt411234	(H,K,L)
	XrPt411165	(L,M,S)
	XrPt507323	(H,K,L,M)
	XrPt347770	(K,M,S)
	XrPt508521	(K,M)	XrPt411131	(K,M)	XrPt507035	(K,M)
	XrPt401740	(L,M)	XrPt505627	(L,M)
	XrPt389556	(L,S)
	XrPt402364	(K,L,M)
	XrPt347771	(M,S)
	XrPt509609	(K,S)
	XrPt506345	(K,L,S)
	XrPt507037	(K,L,S)	XrPt402027	(K,L,S)
	XrPt506245	(K,L,M)
	XrPt389385	(K,M)
	XrPt400761	(K,M)
	XrPt389304	(K,L,M)
	XrPt345057	(K,L,M)
	XrPt400854	(K,L,M)	XrPt399784	(K,L,M)	XrPt401657	(K,L,M)	XrPt400975	(K,L,M)
	XrPt389322	(K,L,M)
	XrPt401519	(H,K,M)
	XrPt120224	(H,K,L,M)
	XrPt121235	(H,M)
	XrPt505389	(H,M)
	XrPt347664	(H,L,M)	XrPt345119	(H,M)
	XrPt389862	(H,M)
	XrPt508720	(K,L)
	XrPt389974	(H,M)
	XrPt505534	(K,L)
	XrPt400902	(K,M)
	XrPt508500	(H,K)
	XrPt346940	(H,K)	XrPt401552	(H,K)	XrPt346672	(H,K)
	XrPt402355	(K,L,M)	XrPt400997	(K,M)
	XrPt399788	(K,L,M)
	XrPt399895	(K,L)
	XrPt506697	(H,K,M)
	XrPt505891	(H,K,M)
	XrPt402538	(H,K)
	XrPt399824	(H,L,M)	XrPt390653	(H,M)	XrPt410871	(H,M)
	XrPt505781	(L,M)
	XrPt400338	(H,K,L)
	XrPt400336	(H,L)
	XrPt509257	(H,L,M)
	XrPt411174	(H,K)
	XrPt402494	(H,L,M)	XrPt398737	(H,L,M)	XrPt509540	(H,M)
	XrPt401473	(H,L,M)	XrPt506794	(H,L,M)	XrPt401952	(H,L,M)	XrPt401176	(H,L,M)
	XrPt398489	(H,K,L)
	XrPt506817	(K,L)	XrPt507637	(L,M)
	XrPt507344	(L,M)
	XrPt400769	(L,M)	XrPt402587	(L,M)
	XrPt398702	(L,M)	XrPt401274	(L,M)	XrPt505372	(L,M)
	XrPt389619	(H,L,M)
	XrPt63427	(H,L,M)
	XrPt506555	(H,L)	XrPt402605	(H,L)	XrPt344431	(H,L)	XrPt508600	(H,L)	XrPt389748	(H,L)
	XrPt401684	(H,K,L)
	XrPt400628	(H,L)
	XrPt506228	(H,L)	XrPt509457	(H,L)	XrPt400042	(H,L)	XrPt389435	(H,L)	XrPt402484	(H,L)	XrPt344742	(H,L)
	XrPt508040	(H,M)
	XrPt506604	(H,L)
	XrPt506012	(H,L,S)
	XrPt399607	(H,L,M)
	XrPt509246	(H,L,M)	XrPt389683	(H,L,M)
	XrPt399610	(H,L,M)	XrPt508312	(H,M)
	XrPt400200	(H,M)
	XrPt399559	(H,L,M,S)	XrPt399876	(H,L,S)
	XrPt505513	(H,L)
	XrPt400004	(H,L,M,S)	XrPt347356	(H,L,S)	XrPt402372	(H,L,S)	XrPt506477	(H,L,S)	XrPt505189	(H,S)	XrPt116910	(H,L,S)
	XrPt347808	(H,L,S)
	XrPt505500	(L,M)
	XrPt390052	(K,L,M)	XrPt390674	(K,L)
	XrPt505702	(K,L,M)
	XrPt508776	(H,L,M)
	XrPt402361	(L,M)
	XrPt389730	(H,L)
	XrPt506762	(H,L)	XrPt401990	(H,L)
	XrPt389694	(H,L,M)
	XrPt344418	(H,L)
	XrPt400164	(H,L,M)	XrPt507696	(H,M)
	XrPt507930	(H,M)
	XrPt505631	(H,M)
	XrPt398717	(H,L)
	XrPt400723	(K,M)
	XrPt399568	(L,M)
	XrPt505385	(H,M)
	XrPt506723	(K,M)
	XrPt506384	(H,L,M)	XrPt411255	(K,L)
	XrPt411308	(H,L)
	XrPt398536	(H,L)	XrPt401340	(H,L)	XrPt505247	(H,L)
	XrPt390369	(H,L,M)
	XrPt507900	(M,S)
	Xcmwg660L1100	(K,L)
	XrPt400940	(H,L,S)
	Xbcd512L250	(K,L)
	XrPt505455	(H,M)
	XrPt389823	(M,S)
	XrPt507737	(H,L)	XrPt401344	(H,L)	XrPt401146	(H,L)	XrPt398690	(H,L)	XrPt399644	(H,L)
	XrPt402332	(H,L,M,S)
	XrPt398631	(H,L,M,S)
	XrPt400250	(H,M,S)
	XrPt345121	(H,S)
	XrPt508253	(M,S)
	XrPt398761	(H,M)
	XrPt411521	(H,L,M,S)	XrPt505743	(L,M)

## Sheet: Shared and unique markers
	Shared markers order		Unique markers orders
	XrPt506761		Group H2R	Group K2R	Group L2R	Group M2R	Group S2R
	XrPt509001		XrPt401953	XrPt400862	XrPt411207	XrPt506937	XrPt507982
	XrPt119746		XrPt411291	XrPt117275	Xapr2.12	XrPt506851	XrPt347364
	XrPt506241		XrPt390017	XrPt119852	XrPt402660	XrPt398641	XrPt345424
	XrPt402599		XrPt509666	XrPt389332	XrPt509277	XrPt399295	XrPt121461
	XrPt506760		XrPt401035	XrPt116273	XrPt508073	XrPt390404	XrPt508204
	XrPt390755		XrPt346547	Xapr2.17	XrPt507228	XrPt505933	Xscsz131L400
	XrPt506026		XrPt346488	Xapr2.15	XrPt401797	Xpr162L250	XrPt346881
	XrPt508452		XrPt398523	Xscm188	XrPt506524	XrPt505768	XrPt507141
	XrPt400983		XrPt402581	Xapr2.22	XrPt508748	XrPt401367	XrPt507432
	XrPt411226		XrPt509431	Xapr2.21	XrPt509084	Xpr931L1070	XrPt115472
	XrPt402612		XrPt398735	XrPt402116	XrPt506894	XrPt505671	XrPt506254
	XrPt508897		Xscm043	XrPt508099	XrPt400804	XrPt410819	XrPt347074
	XrPt400565		XrPt507783	XrPt390554	Xapr2.11	XrPt506280	XrPt509556
	XrPt507883		XrPt506176	XrPt506168	XrPt121573	XrPt401920	XrPt506758
	XrPt399529		XrPt401388	XrPt389785	XrPt116612	XrPt398791	XrPt507446
	XrPt390408		XrPt507679	XrPt505639	XrPt507367	XrPt399313	XrPt509378
	XrPt508957		XrPt508213		XrPt506170	Xscm031	XrPt401997
	XrPt399821		XrPt400982		XrPt398539	Xscm032	XrPt508881
	XrPt402519		XrPt402423		XrPt402259	XrPt402131	XrPt506855
	XrPt505615		XrPt398652		XrPt410899	XrPt508471	XrPt508322
	XrPt506685		XrPt508139		XrPt401060	XrPt506449	XrPt389602
	XrPt389438		XrPt509592		XrPt411200	XrPt509465	XrPt506319
	XrPt506893		XrPt401224		XrPt389851	XrPt509653	XrPt399839
	XrPt399706		XrPt402481		XrPt389348	XrPt410827	XrPt401256
	XrPt508470		XrPt508875		XrPt401838	Xpr354L650	XrPt505274
	XrPt399442		XrPt411160		XrPt389989	Xscm010	XrPt508514
	XrPt400282		XrPt505494		XrPt507568	XrPt507675	XrPt411369
	XrPt399800		XrPt505771		XrPt505412	XrPt505391	XrPt411261
	XrPt402547		XrPt505708		XrPt400955	XrPt389728	XrPt508567
	XrPt402421		XrPt402566		XrPt506179	XrPt390022	XrPt401315
	XrPt505825		Xscm023		XrPt401909	XrPt400151	XrPt507782
	XrPt507714		XrPt411127		XrPt389281	XrPt505560	XrPt401329
	Xpsr130L220		XrPt505481		XrPt508553	XrPt390134	XrPt389612
	XrPt505357		XrPt506394		XrPt508461	XrPt400128	XrPt411019
	XrPt389441		XrPt507483		XrPt506701	XrPt344812	XrPt506791
	XrPt390530		XrPt345417		XrPt509289	XrPt505663	XrPt400025
	XrPt400722		XrPt402091		XrPt389975	XrPt509155	XrPt402680
	XrPt507700		XrPt507242		XrPt389392	XrPt505410	XrPt402433
	XrPt411512		XrPt399249		XrPt507965	XrPt509238	XrPt508286
	XrPt390283		XrPt507219		XrPt506180	XrPt506496	XrPt505907
	XrPt399333		XrPt345712		XrPt410936	XrPt411033	XrPt507395
	XrPt410800		XrPt509302		XrPt400162	XrPt505367	XrPt410868
	XrPt402236		XrPt390761		XrPt410838	XrPt399307	XrPt401405
	XrPt410940		XrPt509085		XrPt399698	XrPt400938	XrPt389712
	XrPt509630		XrPt411338		XrPt401031	XrPt400003	XrPt411501
	XrPt506408		XrPt400943		XrPt400836	XrPt508512	XrPt509381
	XrPt402102		XrPt401469		XrPt399829
	XrPt508735		XrPt509676		XrPt506922
	XrPt347183		XrPt507622		XrPt401047
	XrPt506926		XrPt401816		XrPt398497
	XrPt400538		XrPt389540		XrPt410938
	XrPt401533		XrPt402541		XrPt411470
	XrPt347195		XrPt410841		XrPt508543
	XrPt347325		XrPt508725		XrPt507371
	XrPt343859		XrPt115995		XrPt506972
	XrPt390105		XrPt399621
	XrPt402493		XrPt509105
	XrPt400224		XrPt508057
	XrPt509669		Xscm041
	XrPt507658		XrPt400531
	XrPt411377		XrPt399588
	XrPt399280		XrPt507600
	XrPt390789		XrPt401765
	XrPt401217		XrPt120506
	XrPt398834		XrPt402074
	XrPt505886		XrPt505604
	XrPt505226		XrPt389731
	XrPt508169		XrPt508811
	XrPt398830		XrPt507767
	XrPt401744		XrPt399877
	XrPt401994		XrPt401510
	XrPt402203		XrPt401149
	XrPt389356		XrPt389833
	XrPt508235		XrPt411066
	XrPt398731		XrPt509096
	XrPt66451		XrPt401164
	XrPt507370		XrPt400973
	XrPt390536		XrPt400923
	XrPt400417		XrPt401244
	XrPt398722		XrPt400073
	XrPt400772		XrPt398612
	XrPt507531		XrPt399426
	XrPt411177		XrPt400407
	XrPt507321		XrPt400229
	XrPt505691
	XrPt505370
	XrPt401707
	XrPt507750
	XrPt411234
	XrPt506196
	XrPt411165
	XrPt507323
	XrPt347770
	XrPt411131
	XrPt507035
	XrPt508521
	XrPt505627
	XrPt401740
	XrPt389556
	XrPt402364
	XrPt347771
	XrPt509609
	XrPt506345
	XrPt402027
	XrPt507037
	XrPt506245
	XrPt389385
	XrPt400761
	XrPt389304
	XrPt345057
	XrPt399784
	XrPt401657
	XrPt400975
	XrPt400854
	XrPt389322
	XrPt401519
	XrPt120224
	XrPt121235
	XrPt505389
	XrPt345119
	XrPt347664
	XrPt389862
	XrPt508720
	XrPt389974
	XrPt505534
	XrPt400902
	XrPt508500
	XrPt401552
	XrPt346672
	XrPt346940
	XrPt400997
	XrPt402355
	XrPt399788
	XrPt399895
	XrPt506697
	XrPt505891
	XrPt402538
	XrPt390653
	XrPt410871
	XrPt399824
	XrPt505781
	XrPt400338
	XrPt400336
	XrPt509257
	XrPt411174
	XrPt398737
	XrPt509540
	XrPt402494
	XrPt506794
	XrPt401952
	XrPt401176
	XrPt401473
	XrPt398489
	XrPt506817
	XrPt507637
	XrPt507344
	XrPt402587
	XrPt400769
	XrPt401274
	XrPt505372
	XrPt398702
	XrPt389619
	XrPt63427
	XrPt402605
	XrPt344431
	XrPt508600
	XrPt389748
	XrPt506555
	XrPt401684
	XrPt400628
	XrPt509457
	XrPt400042
	XrPt389435
	XrPt402484
	XrPt344742
	XrPt506228
	XrPt508040
	XrPt506604
	XrPt506012
	XrPt399607
	XrPt389683
	XrPt509246
	XrPt508312
	XrPt399610
	XrPt400200
	XrPt399876
	XrPt399559
	XrPt505513
	XrPt347356
	XrPt402372
	XrPt506477
	XrPt505189
	XrPt116910
	XrPt400004
	XrPt347808
	XrPt505500
	XrPt390674
	XrPt390052
	XrPt505702
	XrPt508776
	XrPt402361
	XrPt389730
	XrPt401990
	XrPt506762
	XrPt389694
	XrPt344418
	XrPt507696
	XrPt400164
	XrPt507930
	XrPt505631
	XrPt398717
	XrPt400723
	XrPt399568
	XrPt505385
	XrPt506723
	XrPt411255
	XrPt506384
	XrPt411308
	XrPt401340
	XrPt505247
	XrPt398536
	XrPt390369
	XrPt507900
	Xcmwg660L1100
	XrPt400940
	Xbcd512L250
	XrPt505455
	XrPt389823
	XrPt401344
	XrPt401146
	XrPt398690
	XrPt399644
	XrPt507737
	XrPt402332
	XrPt398631
	XrPt400250
	XrPt345121
	XrPt508253
	XrPt398761
	XrPt505743
	XrPt411521
