# Supplementary material for: A High Density Consensus Map of Rye (Secale cereale L.) Based on DArT Markers
Source: PLoS One. 2011 Dec 6;6(12):e28495. doi: 10.1371/journal.pone.0028495 (PMC3232230; doi:10.1371/journal.pone.0028495)
Supplement: Table S6 — Consensus map of chromosome 3R and orders of shared and unique markers within the 3R integrated map. (XLS) [file pone.0028495.s013.xls]

## Sheet: 3R consensus map
Legend:
XrPt347901	shared markers
XrPt399564	unique markers
*	markers with distorted segregation (P <0.01)
Group H3R	Cumulative distance	distorted markers (p<0.01)	Group K3R	Cumulative distance	distorted markers (p<0.01)	Group L3R	Cumulative distance	distorted markers (p<0.01)	Group M3R	Cumulative distance	distorted markers (p<0.01)	Group S3R	Cumulative distance	distorted markers (p<0.01)
XrPt507730	0.0		XrPt505909	0.0		XrPt507126	0	*	XrPt399786	0		XrPt399786	0
XrPt506565	0.0		XrPt399379	7.2		XrPt506566	5.9		XrPt508250	7.2		XrPt115727	2.8
XrPt411389	1.5		XrPt399503	8.7		XrPt509466	5.9		XrPt507126	7.8		XrPt344780	3.4
XrPt507396	4.7		XrPt349063	9.1		XrPt399503	5.9		XrPt389254	7.8		XrPt345565	3.4
XrPt401520	4.7		XrPt349351	9.6		XrPt508654	5.9		XrPt400450	7.8		XrPt349063	3.4
XrPt507318	4.7		XrPt345565	9.6		XrPt399873	6.2		XrPt400550	7.8		XrPt344800	3.4
XrPt505975	4.7		XrPt347831	9.6		XrPt505909	8.2		XrPt398703	7.8		XrPt349249	3.4
XrPt506680	4.7		XrPt344792	9.6		XrPt399379	12.9		XrPt402648	7.8		XrPt507730	5.3
XrPt399897	4.7		XrPt349249	9.6		Xapr3.6	16.9		XrPt410894	7.8		XrPt344906	7.3
XrPt509622	4.7	*	XrPt344800	9.6		XrPt400780	22.4		XrPt507058	7.8		XrPt349351	7.3
XrPt505483	4.7		XrPt507157	9.8		XrPt411429	23		XrPt505287	7.8		XrPt345544	7.3
XrPt402572	5.1	*	Xapr3.17	10.2		XrPt401603	23.3		XrPt509626	7.8	*	XrPt347831	7.3
XrPt505978	5.4		XrPt400863	14.2		XrPt506206	24.5		XrPt398622	7.8		XrPt344792	7.3
XrPt401697	5.4		XrPt400741	16.0		XrPt507225	26.1		XrPt509479	7.8		XrPt507749	8.4
XrPt506033	5.4		XrPt506634	19.0		XrPt400741	29		XrPt507377	7.8	*	XrPt402190	10.3
XrPt505911	8.6		XrPt400450	20.3		XrPt400450	29		XrPt399990	8		XrPt390359	10.6
XrPt508069	8.6		XrPt400550	20.3		XrPt400550	29.2		XrPt507210	8		XrPt401759	10.9
XrPt400235	9.0		XrPt506033	21.5		XrPt400690	30.1		XrPt390174	8		XrPt389396	10.9
XrPt507126	11.4		XrPt505978	25.0		XrPt398703	30.1		XrPt400233	8.2		XrPt390626	11.3
XrPt389254	12.5		XrPt401697	25.0		XrPt402648	30.7		XrPt401378	12.5		XrPt390662	11.3
XrPt402648	12.8		XrPt402572	25.0		XrPt505287	31		XrPt401143	14		XrPt399268	13.8
XrPt505287	13.5		XrPt389593	25.0		XrPt402614	32.2		XrPt402643	14.2		XrPt507157	31.1
XrPt508267	15.4		XrPt401370	25.0		XrPt398622	32.2		XrPt399297	14.5		XrPt399379	31.1
XrPt402666	16.2		XrPt508674	27.1		XrPt399990	33.2		XrPt344239	26.1		XrPt508929	32.9
XrPt402614	20.8		XrPt401138	27.3		XrPt390174	33.2		XrPt505227	26.1	*	XrPt506486	32.9
XrPt399990	21.8		XrPt401296	27.7		XrPt390426	33.2		XrPt505544	26.3	*	XrPt507768	32.9
XrPt509479	21.8		XrPt506218	28.8		XrPt347944	35.8		XrPt507739	30.7		XrPt402017	33.2
XrPt398622	21.8		XrPt506598	28.8		XrPt402643	37		XrPt400107	31.4		XrPt507780	33.2
XrPt507377	21.8		Xapr3.12	29.7		XrPt400155	40.5		XrPt505325	33.9		XrPt401430	33.2
XrPt390174	22.1		XrPt505544	31.4		XrPt506440	40.8		XrPt508672	35.7		XrPt349319	39.2
XrPt389593	24.6		XrPt507739	33.5		XrPt506598	40.8		XrPt400826	35.7		XrPt349166	39.2
XrPt401296	30.9		XrPt505325	33.7		Xapr3.2	40.8		XrPt349181	35.7		XrPt344215	39.2
XrPt347944	35.9		XrPt399980	33.9		XrPt505227	40.8		XrPt507575	36.7		XrPt506603	39.2
XrPt390426	35.9		XrPt507345	35.2		XrPt505544	41.3		XrPt401119	39		XrPt344907	39.2
XrPt509693	35.9		XrPt349181	40.2		XrPt507739	41.3		Xpr100L580	40.9		XrPt400741	39.9
XrPt508003	35.9		XrPt400826	40.2		XrPt389468	42.2		XrPt410966	40.9		XrPt400450	39.9
XrPt509081	35.9		XrPt507575	40.2		XrPt400544	42.2		XrPt402407	45.7		XrPt400550	40.8
XrPt506598	41.2		XrPt390724	43.5		XrPt402314	42.9		XrPt411440	45.7		XrPt400690	46.2
XrPt506218	41.2		XrPt348182	43.5		XrPt398484	43.2		XrPt507374	56.3		XrPt401768	46.2
XrPt390476	45.2		XrPt507055	44.3		XrPt389696	47.6		XrPt390681	56.8		XrPt398622	46.2
XrPt389428	45.6		XrPt509148	44.3		XrPt390476	48.8		XrPt508583	56.8		XrPt507377	46.2
XrPt508172	45.6		XrPt509040	44.3		XrPt411041	48.8		XrPt347125	56.8	*	XrPt399990	50.5
XrPt399694	45.6		XrPt402489	44.3		XrPt508172	48.8		XrPt347301	59.2	*	XrPt390174	50.5
XrPt506767	45.6		XrPt410966	45.3		XrPt389428	49.1		XrPt401653	59.8		XrPt506680	53.6
Xscm162	47.2	*	XrPt402407	45.3		XrPt346685	51.3		XrPt399386	59.8		XrPt509631	53.6
XrPt400318	48.8	*	XrPt411440	45.7		XrPt505322	52.1		XrPt506455	60.8	*	XrPt505975	53.6
XrPt402216	49.1	*	Xpsr598L206	45.7		XrPt505664	52.4		XrPt508819	60.8	*	XrPt509622	53.6
XrPt402066	50.1	*	XrPt505403	49.9		XrPt401072	52.4		XrPt398618	68.6		XrPt401520	53.6
XrPt509040	50.8	*	XrPt402217	57.4		XrPt401468	53		XrPt401359	68.6		XrPt505483	53.6
XrPt509107	51.9	*	XrPt509013	57.4		XrPt390074	53.6		XrPt401358	69.2		XrPt507396	53.6
XrPt345028	52.6	*	XrPt347125	57.4		XrPt390546	54.2		XrPt400480	69.2		XrPt402463	55.4
XrPt411428	53.2	*	XrPt347301	57.4		XrPt389415	56.1		XrPt506051	69.2		XrPt506853	56
Xscm095	53.2		XrPt390500	58.8		XrPt389933	56.1		XrPt390658	69.2		XrPt401138	59.3
XrPt508248	53.2		XrPt401653	63.1		XrPt117384	56.1		XrPt507897	70.6		XrPt401143	60
XrPt509013	53.6		XrPt398694	64.9		XrPt399424	59.5		XrPt400411	71.6		XrPt505227	60
XrPt400426	54.4		XrPt507467	65.1	*	XrPt507705	60.1		XrPt344420	71.6		XrPt505544	61.8
XrPt400401	54.4		XrPt411243	65.1	*	XrPt400960	60.9		XrPt344284	73.4		XrPt507739	62.2
XrPt390464	54.7		XrPt507801	67.4		XrPt509717	60.9		XrPt508724	74.5		XrPt390476	64.7
XrPt389415	55.3		XrPt506455	67.4		XrPt400046	60.9		XrPt506981	76.2		XrPt411041	64.7
XrPt117384	55.6		XrPt508819	71.3		XrPt400187	60.9		XrPt506911	76.2		XrPt389428	64.7
XrPt389933	55.6		XrPt401359	71.3		XrPt401167	60.9		XrPt507484	76.2		XrPt117212	65.7
XrPt401864	55.9		XrPt401358	71.3		XrPt505166	61.2		XrPt506398	76.2		XrPt346685	65.7
XrPt117358	55.9		Xpsr131L350	74.7		XrPt398744	62.4		XrPt402589	76.2		XrPt508331	66.2
XrPt399938	55.9		XrPt506051	74.7		XrPt399942	62.4		XrPt507462	76.2		XrPt507705	66.8
XrPt507575	60.1		XrPt400480	74.7		XrPt401045	62.4		XrPt346908	77.6		XrPt509185	66.8
XrPt400826	60.1		XrPt390658	74.7		XrPt399938	62.4		XrPt509647	77.6		XrPt399549	66.8
XrPt349181	60.1		XrPt506905	74.7		XrPt117358	62.4		XrPt509159	78.6		XrPt389268	68.3
XrPt348182	66.0		XrPt509159	77.5		XrPt401864	66.6		XrPt506905	79		XrPt505325	70.1	*
XrPt390724	66.0		XrPt399830	77.7	*	XrPt390724	66.6		Xpr665L430	81.2		XrPt389377	70.8
XrPt402489	67.3	*	XrPt399732	81.0	*	XrPt348182	67.8		XrPt389815	81.2		XrPt509522	71.2
XrPt507055	67.3	*	XrPt399627	81.0		XrPt508234	69		XrPt389454	81.2		XrPt509639	71.5
XrPt402407	75.2		XrPt508377	81.0		XrPt402489	70.2		XrPt401228	83.8		XrPt399980	72.9
XrPt402685	75.2		XrPt508194	82.2		XrPt402685	70.2		XrPt507369	83.8		XrPt349181	72.9
XrPt410966	75.2		XrPt506967	82.2		XrPt410966	70.2		XrPt400848	84.2		XrPt400826	72.9
XrPt411440	75.5		XrPt505832	82.2		XrPt402407	70.5		XrPt505593	89.1		XrPt507575	75.2
XrPt347301	78.8		XrPt399424	82.7		XrPt411440	70.5		XrPt117252	89.1		XrPt508234	76.1
XrPt347125	78.8		XrPt401390	85.2		Xpsr598L206	73.3		XrPt398627	89.1		XrPt506224	76.1
XrPt398694	80.1		XrPt508865	85.2		XrPt402217	73.3		XrPt120990	89.1		XrPt505453	76.1
XrPt399386	84.9	*	XrPt505879	85.2		XrPt505403	76.2		XrPt345439	89.1		XrPt402260	77.7
XrPt411243	85.8	*	XrPt399390	87.9		XrPt507801	76.2		XrPt506147	89.1		XrPt119649	79.2
XrPt506455	86.2	*	XrPt402046	90.8		XrPt506455	78.1		XrPt348093	89.3		XrPt507400	79.2
XrPt507801	86.2	*	XrPt506058	90.8		XrPt508819	78.1		XrPt400319	89.3		XrPt121172	79.5
XrPt508819	86.5	*	XrPt508424	90.8		XrPt411113	80.3		XrPt505215	91.4		XrPt509040	79.5
XrPt507400	93.4		XrPt347323	91.3		XrPt401359	80.3		XrPt506607	91.4		XrPt509148	79.5
XrPt402134	94.1		XrPt508426	91.5		XrPt401358	81.4		XrPt410818	92		XrPt507055	79.5
XrPt411113	94.8		XrPt509035	91.5		XrPt400480	81.4		XrPt507717	94.1		XrPt402489	79.5
XrPt401358	95.4		Xpsr754L218	93.9		XrPt390658	81.4		XrPt507473	99.2		XrPt399481	79.5
XrPt401359	95.4		XrPt66766	97.4		XrPt507897	81.7		XrPt401081	99.8		XrPt509371	80.4
XrPt390658	95.7		XrPt398786	100.5		XrPt390101	81.7		XrPt398502	99.8		XrPt507278	80.4
XrPt506051	95.7		XrPt402626	103.6		XrPt400411	81.7		XrPt506874	103.4		XrPt507011	80.4
XrPt400480	95.7		XrPt399311	103.6	*	XrPt344420	81.7		XrPt401481	107.6		XrPt507374	80.7
XrPt390096	99.1		XrPt389708	104.7		XrPt344284	84		XrPt399944	107.6		XrPt400630	81
XrPt117260	99.7		XrPt505593	105.5		XrPt507462	84		XrPt505848	107.6		XrPt401923	81.3
XrPt401390	100.1		XrPt400319	107.5		XrPt402589	84		XrPt399411	107.6		XrPt402286	82.2
XrPt401228	100.1		XrPt505215	107.5		XrPt346908	85.2		XrPt346595	107.6		XrPt119651	82.6
XrPt389815	100.1		XrPt401113	108.7		XrPt506905	86.4		XrPt349343	107.6		XrPt115806	82.6
XrPt389454	100.1		XrPt507717	109.0		XrPt347371	87.3		XrPt347814	107.6		XrPt402217	82.6
XrPt399390	101.0		XrPt410912	109.4		XrPt401390	89.1		XrPt505144	107.6		XrPt505403	82.6
XrPt508424	101.0		XrPt116220	109.4	*	XrPt389454	89.1		XrPt411096	107.6		XrPt115783	82.6
XrPt506058	101.0		XrPt507052	111.0	*	XrPt389815	89.1		XrPt398784	107.6		XrPt509013	82.6
XrPt402046	101.0		XrPt506489	111.0	*	XrPt401228	89.7		XrPt509495	109.4		XrPt347125	82.6
XrPt347323	101.0		XrPt398525	112.3		XrPt507369	90.5		XrPt346947	111.3		XrPt347301	82.8
XrPt390446	102.3		XrPt410776	113.5		XrPt400848	90.5		XrPt506173	111.9		XrPt390500	83.1
XrPt508426	103.6	*	XrPt390684	114.0		XrPt66766	93.8		XrPt389745	111.9		XrPt401653	83.4
XrPt509035	103.6	*	XrPt507473	114.2	*	XrPt505593	96.1		XrPt389384	111.9		XrPt398694	83.4
XrPt507246	108.3		XrPt398502	116.6		XrPt400095	97.3		XrPt508012	111.9		XrPt399386	83.4
XrPt389922	108.3		XrPt401081	118.1		XrPt506511	97.3		XrPt505214	112		XrPt411243	83.7
XrPt509375	110.7		XrPt509008	118.1	*	XrPt398765	97.3		XrPt506504	112.9		XrPt398618	85.6
XrPt399311	111.5		XrPt389921	118.8		XrPt506147	97.3		XrPt505592	114.5		XrPt402134	85.9
XrPt401596	111.8		XrPt506874	118.8		XrPt345439	97.3		XrPt505591	114.5		XrPt411113	85.9
XrPt389708	113.2		XrPt505278	123.1		XrPt120990	97.3		XrPt389313	115.1		XrPt401359	85.9
XrPt121015	113.9		XrPt410986	123.1		XrPt117252	97.3		XrPt506858	120.2		XrPt401358	85.9
XrPt506237	115.0		XrPt509281	123.6		XrPt348093	98.5		XrPt509719	120.2		XrPt400480	85.9
XrPt505215	115.0		XrPt389922	123.8		Xapr3.9	100.1		XrPt506961	120.2		XrPt506051	85.9
XrPt400319	115.0		XrPt507246	125.5		XrPt401223	101.6		XrPt390006	120.9		XrPt390658	85.9
XrPt410818	115.0		XrPt401576	132.0		XrPt410872	101.6		XrPt505556	120.9		XrPt507897	86.8
XrPt401113	115.6		XrPt347172	132.0		XrPt399632	101.6		XrPt390268	120.9		XrPt390101	86.8
XrPt347969	116.3		XrPt505821	135.3		XrPt398705	101.6		XrPt400264	120.9		XrPt400411	87.1
XrPt399264	116.6		XrPt389607	136.4		XrPt508673	102.2		XrPt411317	122.1		XrPt121473	87.4
XrPt116220	118.3		XrPt400585	136.4		XrPt389921	103.1		XrPt402303	122.1		XrPt389471	88.1
XrPt120182	118.3		XrPt389511	136.4		XrPt399939	103.6		XrPt402398	124.3		XrPt509385	88.1
XrPt401541	120.4		XrPt506653	136.4		XrPt399398	103.9		XrPt389403	124.3		XrPt508236	88.4
XrPt505579	120.4		XrPt506962	136.4		XrPt120182	103.9		XrPt507271	124.5		XrPt344420	88.4
XrPt509732	122.7		XrPt506189	136.4		XrPt116220	104.8		XrPt505532	126.1		XrPt344284	88.7
XrPt507052	123.0		XrPt411384	136.4		XrPt507052	104.8		XrPt410786	127.1		XrPt509585	89.3
XrPt506489	123.8		XrPt509292	136.4		XrPt398525	105.7		XrPt390710	127.1		XrPt346085	89.3
XrPt410776	125.9		XrPt390680	136.4		XrPt410776	107		XrPt508618	127.1		XrPt347371	89.6
XrPt390684	126.5		XrPt507627	136.4		XrPt505980	112.2		XrPt505640	127.7	*	XrPt508426	89.6	*
XrPt401669	130.8		XrPt389745	136.4	*	XrPt508507	113.4		XrPt508628	128.3	*	XrPt509035	89.9
XrPt348279	137.7		XrPt389384	136.4		XrPt506874	119.4		XrPt507914	128.5		XrPt505879	91.4
XrPt402504	138.4		XrPt508012	136.4		XrPt401669	121		XrPt506373	128.5		XrPt401783	94.2
XrPt400008	139.7		XrPt505214	139.1		XrPt505278	121		XrPt399859	128.5		XrPt400848	94.5
XrPt401481	143.1		XrPt505592	140.1		XrPt410986	121.5		XrPt410846	128.5		XrPt410766	97.6
XrPt508353	144.5		XrPt505591	144.6		XrPt115695	122.7		XrPt508867	128.5		XrPt398786	103.7
XrPt345759	144.9		XrPt389313	144.6		XrPt63734	122.7		XrPt400842	128.5		XrPt402626	103.7
XrPt63734	144.9		XrPt411178	145.0		XrPt345759	124.6		XrPt401327	130.1		XrPt399311	106.1
XrPt349340	145.2		XrPt410793	145.0		XrPt349340	124.6		XrPt505696	130.5		XrPt389708	106.1
XrPt401576	148.9		XrPt410933	150.9		XrPt401576	128.2		XrPt506425	130.5		XrPt120990	106.1
XrPt410861	153.6		XrPt389628	154.6		XrPt506173	131.5		XrPt505423	131.9		XrPt398627	106.1
XrPt509495	154.3		XrPt509305	154.6		XrPt505340	138.3		XrPt389421	133.8		XrPt345439	106.1
XrPt411096	154.3		XrPt390268	155.0		XrPt411245	138.6		XrPt346697	133.8		XrPt506147	106.1
XrPt349343	154.3	*	XrPt400264	155.5		XrPt505214	140.7		XrPt390276	133.8		XrPt117252	106.1
XrPt399944	154.3		XrPt508091	155.5		Xapr3.3	143		XrPt401562	133.8		XrPt348093	108
XrPt347814	154.3		XrPt411317	155.6		XrPt506504	144.3		XrPt507988	141.7		XrPt400319	108
XrPt399411	154.3	*	XrPt402303	156.2		XrPt411178	144.3		XrPt505256	141.9		XrPt505215	108.6
XrPt505144	154.3		XrPt402398	156.2		XrPt410793	144.8		XrPt509384	141.9		XrPt506607	109.6
XrPt346595	154.3	*	XrPt389403	156.6		XrPt389403	144.8		XrPt348395	142.1		XrPt507655	110.7
XrPt505848	154.3		XrPt506582	156.6		XrPt507271	150		XrPt390429	142.5		XrPt505727	111.1
XrPt398784	154.3		XrPt507271	156.6		XrPt389330	152.6		XrPt390397	163.7		XrPt410818	111.7
XrPt410890	154.3		XrPt505532	157.6		XrPt505640	155.4		XrPt400475	165.1		XrPt507052	112.6
XrPt506173	158.2		XrPt508706	159.7		XrPt347352	155.4		XrPt506221	165.3		XrPt505980	116
XrPt505214	159.0		XrPt411438	161.7		XrPt505965	156.6		XrPt508870	165.5		XrPt402226	117
XrPt505592	159.4		XrPt410786	163.7		XrPt506944	157.5		XrPt390540	169.9		XrPt398726	117
XrPt389313	159.4		XrPt390710	164.3		XrPt410846	157.5		XrPt117472	171.1	*	XrPt508507	118.9
XrPt505591	159.4		XrPt508618	164.5		XrPt399859	157.5		XrPt401028	171.7		XrPt508228	122.4
XrPt506501	163.4		XrPt507069	164.5		XrPt506373	157.5		XrPt508971	171.9		XrPt505579	124.9
XrPt399402	163.4		XrPt507914	165.1		XrPt508867	157.5		XrPt505963	172.1		XrPt390018	124.9
XrPt509519	163.4		XrPt506188	165.1		XrPt400842	157.5		XrPt509219	172.1	*	XrPt401738	124.9
XrPt509296	163.4		XrPt346784	165.1		XrPt401327	157.8		XrPt508481	172.1		XrPt389303	125.8
XrPt508772	163.4		XrPt399275	165.1		Xapr3.10	159.4		XrPt390694	173.3		XrPt402294	125.8
XrPt507877	165.4		XrPt116405	165.1		XrPt507618	161.5		XrPt398769	173.3		XrPt505278	125.8
XrPt389628	165.4		XrPt401497	166.7		XrPt505542	164.4		XrPt508643	173.3		XrPt410986	126.4
XrPt401442	173.6	*	XrPt389413	167.3		XrPt389421	165		XrPt507785	173.3		XrPt509281	126.4
XrPt401377	173.6	*	XrPt411434	167.3		XrPt346697	165		XrPt507113	173.3		XrPt115695	127.7
XrPt411014	181.5		XrPt508860	168.5		XrPt411054	170.3		XrPt411037	174.2		XrPt390199	128.6
XrPt410823	181.5		XrPt505696	169.5		XrPt66584	171.8		XrPt389640	175.4		XrPt505408	128.6
XrPt390268	182.1		XrPt505542	180.0		XrPt505256	172.4		XrPt508572	175.4		XrPt346947	132.1
XrPt400264	182.4		XrPt66584	181.2		XrPt348395	172.4		XrPt507594	175.4		XrPt506173	133.5
XrPt508091	183.9		XrPt66656	183.6		XrPt390429	172.4		XrPt507764	175.4		XrPt505821	135.3
XrPt411317	184.3		XrPt390276	183.6		XrPt505723	172.4		XrPt507207	175.4		XrPt400585	135.3
XrPt508013	185.9		XrPt401562	183.6		XrPt400475	203.1		XrPt507709	175.4		XrPt411384	135.3
XrPt505465	185.9		XrPt507988	183.6		XrPt506221	203.7		XrPt509549	175.4		XrPt506189	135.3
XrPt402398	189.1	*	XrPt505256	183.8		XrPt508870	204.7					XrPt509292	135.3
XrPt402303	189.1	*	XrPt509384	184.2		XrPt401352	204.7					XrPt506653	135.3
XrPt505338	191.8	*	XrPt348395	184.2		XrPt506986	212.4					XrPt389607	135.3
XrPt401316	192.5		XrPt390429	184.2	*	XrPt390694	214.6					XrPt389511	135.3
XrPt505532	192.5		XrPt505723	184.9	*	XrPt398769	214.6					XrPt506962	135.3
XrPt410786	194.3		XrPt507316	185.5		XrPt389640	222.8					XrPt390680	135.3
XrPt390710	195.3		XrPt509237	187.2		XrPt507709	232					XrPt507627	135.6
XrPt508618	196.0		XrPt410900	187.3								XrPt389353	135.9
XrPt505640	202.1	*	XrPt508407	187.8								XrPt411245	138.4
XrPt402273	202.8	*	XrPt400475	220.5								XrPt389384	138.4
XrPt401185	202.8	*	XrPt401352	220.5								XrPt389745	138.4
XrPt399351	202.8	*	XrPt506986	220.5								XrPt508012	140.1
XrPt347352	203.5	*	XrPt390694	224.6								XrPt505214	140.7
XrPt389421	204.1	*	XrPt398769	227.6								XrPt411178	140.7
XrPt346697	204.4	*	XrPt508643	227.6								XrPt410793	143.5
XrPt411054	223.2		XrPt389640	227.8								XrPt509121	145.6
XrPt66656	225.7		XrPt508572	231.8								XrPt509482	146.8
XrPt507988	227.2	*	XrPt507764	231.8								XrPt509305	148.7
XrPt390276	227.2	*	XrPt507207	231.8								XrPt506961	148.7
XrPt401562	227.2	*	XrPt505407	236.9								XrPt509719	148.7
XrPt505256	227.6	*	XrPt507709	237.4								XrPt390006	149.7
XrPt348395	229.2	*	XrPt509549	238.1								XrPt505556	150
XrPt509384	229.2	*										XrPt411014	151.4
XrPt390429	229.2	*										XrPt400264	152.1
XrPt400475	250.3											XrPt508091	152.4
XrPt400052	251.6											XrPt506366	152.7
XrPt399856	251.9											XrPt509462	152.7
XrPt505557	252.8											XrPt411317	153.1
XrPt506986	253.2											XrPt402303	153.1	*
XrPt401352	253.2											XrPt402398	153.4
XrPt402017	254.7											XrPt389403	153.4
XrPt401424	254.7											XrPt506582	153.4
XrPt66443	254.7											XrPt507271	154.1
XrPt399715	256.1											XrPt505896	154.4
XrPt401028	256.4	*										XrPt399498	154.4
XrPt390694	256.4	*										XrPt509215	154.7
XrPt398769	256.7	*										XrPt410786	159.7
XrPt508643	256.7	*										XrPt390710	159.7
XrPt411037	259.2											XrPt508618	159.7
XrPt507113	259.2											XrPt507069	160.3
XrPt389640	259.2											XrPt505640	162
XrPt507207	259.2											XrPt347352	162
XrPt507594	259.2											XrPt507914	162.6
XrPt507764	259.2											XrPt506188	162.6
XrPt508572	259.2											XrPt346784	162.6
XrPt507709	259.2											XrPt399275	162.6
XrPt509549	259.2	*										XrPt116405	166.1
												XrPt506943	167.9
												XrPt401497	171
												XrPt389413	171
												XrPt411434	172
												XrPt400842	172
												XrPt508867	172
												XrPt506373	172
												XrPt410846	172
												XrPt399859	172
												XrPt401327	172
												XrPt508860	172.9
												XrPt505696	173.6
												XrPt506425	173.6
												XrPt505423	175.5
												XrPt505542	177.8
												XrPt389421	178.3
												XrPt346697	178.6
												XrPt66584	183.1
												XrPt66656	183.1
												XrPt401562	183.1
												XrPt390276	183.1
												XrPt507988	183.7
												XrPt505256	183.7
												XrPt509384	183.7
												XrPt348395	183.7
												XrPt390429	183.7
												XrPt507316	211.6
												XrPt509237	211.6
												XrPt410900	211.6
												XrPt508407	215.2
												XrPt400475	215.9
												XrPt506221	216.8
												XrPt401352	216.8
												XrPt506986	220.8
												XrPt117472	220.8
												XrPt508971	220.8
												XrPt507113	220.8
												XrPt411037	220.8
												XrPt389640	221.1
												XrPt507764	221.1
												XrPt507594	221.1
												XrPt508572	221.1
												XrPt507207	221.4

## Sheet: Shared markers
	main shared markers order	occurence in genetic map	cosegregating shared markers
	XrPt399786	(M,S)
	XrPt507730	(H,S)
	XrPt507126	(H,L,M)
	XrPt344792	(K,S)	XrPt347831	(K,S)
	XrPt389254	(H,M)
	XrPt507157	(K,S)
	XrPt399379	(L,S)
	XrPt400741	(K,L,S)
	XrPt400550	(K,L,M,S)	XrPt400450	(K,L,M,S)
	XrPt400690	(L,S)
	XrPt402648	(H,L,M)	XrPt398703	(L,M)
	XrPt505287	(H,L,M)
	XrPt402614	(H,L)
	XrPt399990	(H,L,M,S)	XrPt398622	(H,L,M,S)	XrPt509479	(H,M)	XrPt507377	(H,M,S)
	XrPt390174	(H,L,M,S)
	XrPt389593	(H,K)
	XrPt401138	(K,S)
	XrPt401296	(H,K)
	XrPt401143	(M,S)
	XrPt347944	(H,L)	XrPt390426	(H,L)	XrPt506218	(H,K)
	XrPt402643	(L,M)
	XrPt506598	(H,K,L)
	XrPt505544	(K,L,M,S)	XrPt505227	(L,M,S)
	XrPt507739	(L,M,S)
	XrPt390476	(H,L,S)
	XrPt389428	(H,L,S)	XrPt411041	(L,S)	XrPt508172	(H,L)
	XrPt346685	(L,S)
	XrPt389415	(H,L)
	XrPt117384	(H,L)	XrPt389933	(H,L)
	XrPt507705	(L,S)
	XrPt401864	(H,L)
	XrPt505325	(K,M,S)
	XrPt399980	(K,S)
	XrPt507575	(H,K,M,S)	XrPt349181	(H,K,M,S)	XrPt400826	(H,K,M,S)
	XrPt348182	(H,K,L)	XrPt390724	(H,K,L)
	XrPt508234	(L,S)
	XrPt402489	(H,K,L,S)	XrPt507055	(H,K,S)	XrPt509040	(K,S)	XrPt509148	(K,S)
	XrPt402407	(H,K,L,M)	XrPt402685	(H,L)	XrPt410966	(H,K,L,M)
	XrPt411440	(H,K,L,M)
	XrPt507374	(M,S)
	Xpsr598L206	(K,L)
	XrPt505403	(K,L,S)	XrPt402217	(L,S)
	XrPt347301	(H,K,M,S)	XrPt509013	(K,S)	XrPt347125	(H,K,M,S)
	XrPt390500	(K,S)
	XrPt401653	(K,M,S)
	XrPt398694	(H,K,S)
	XrPt399386	(H,M,S)
	XrPt411243	(H,K,S)
	XrPt506455	(H,K,L,M)	XrPt507801	(H,K,L)
	XrPt508819	(H,K,L,M)
	XrPt398618	(M,S)
	XrPt402134	(H,S)
	XrPt411113	(H,L,S)
	XrPt401358	(H,K,L,M,S)	XrPt401359	(H,K,L,M,S)
	XrPt390658	(H,K,L,M,S)	XrPt506051	(H,K,M,S)	XrPt400480	(H,K,L,M,S)
	XrPt507897	(L,M,S)
	XrPt400411	(L,M,S)	XrPt390101	(L,S)
	XrPt344284	(L,M,S)	XrPt344420	(L,M,S)
	XrPt346908	(L,M)	XrPt402589	(L,M)	XrPt507462	(L,M)
	XrPt506905	(K,L,M)
	XrPt347371	(L,S)
	XrPt401390	(H,K,L)
	XrPt401228	(H,L,M)	XrPt389454	(H,L,M)	XrPt389815	(H,L,M)
	XrPt399390	(H,K)
	XrPt507369	(L,M)
	XrPt508424	(H,K)	XrPt506058	(H,K)	XrPt402046	(H,K)
	XrPt347323	(H,K)
	XrPt509035	(H,K,S)	XrPt508426	(K,S)
	XrPt400848	(L,M,S)
	XrPt66766	(K,L)
	XrPt398786	(K,S)
	XrPt399311	(H,K,S)	XrPt402626	(K,S)
	XrPt389708	(H,K,S)
	XrPt505593	(K,L,M)
	XrPt348093	(L,M,S)	XrPt398627	(M,S)	XrPt120990	(L,M,S)	XrPt345439	(L,M,S)	XrPt506147	(L,M,S)	XrPt117252	(L,M,S)
	XrPt505215	(H,K,M,S)	XrPt400319	(H,K,M,S)
	XrPt506607	(M,S)
	XrPt410818	(H,M,S)
	XrPt401113	(H,K)
	XrPt507717	(K,M)
	XrPt116220	(H,K,L)	XrPt120182	(H,L)
	XrPt507052	(H,K,L,S)
	XrPt506489	(H,K)
	XrPt398525	(K,L)
	XrPt410776	(H,K,L)
	XrPt390684	(H,K)
	XrPt505980	(L,S)
	XrPt508507	(L,S)
	XrPt507473	(K,M)
	XrPt398502	(K,M)
	XrPt506874	(K,L,M)
	XrPt401669	(H,L)
	XrPt401481	(H,M)
	XrPt410986	(K,L,S)	XrPt505278	(K,L,S)
	XrPt509281	(K,S)
	XrPt115695	(L,S)
	XrPt345759	(H,L)	XrPt63734	(H,L)
	XrPt349340	(H,L)
	XrPt401576	(H,K,L)
	XrPt509495	(H,M)	XrPt505848	(H,M)	XrPt399944	(H,M)	XrPt411096	(H,M)	XrPt347814	(H,M)	XrPt346595	(H,M)	XrPt505144	(H,M)	XrPt399411	(H,M)	XrPt349343	(H,M)	XrPt398784	(H,M)
	XrPt346947	(M,S)
	XrPt506173	(H,M,S)
	XrPt505821	(K,S)
	XrPt507627	(K,S)	XrPt389607	(K,S)	XrPt389511	(K,S)	XrPt509292	(K,S)	XrPt411384	(K,S)	XrPt506189	(K,S)	XrPt400585	(K,S)	XrPt506962	(K,S)	XrPt506653	(K,S)	XrPt390680	(K,S)
	XrPt411245	(L,S)
	XrPt508012	(K,M,S)	XrPt389384	(K,M,S)	XrPt389745	(K,M,S)
	XrPt505214	(H,K,L,M,S)
	XrPt506504	(L,M)
	XrPt505592	(H,K,M)
	XrPt389313	(H,K,M)	XrPt505591	(H,K,M)
	XrPt410793	(K,L,S)	XrPt411178	(K,L,S)
	XrPt509305	(K,S)
	XrPt390268	(H,K,M)
	XrPt390006	(M,S)	XrPt509719	(M,S)	XrPt506961	(M,S)
	XrPt505556	(M,S)
	XrPt400264	(H,K,M,S)
	XrPt508091	(K,S)
	XrPt411317	(H,K,M,S)
	XrPt402398	(H,K,M,S)	XrPt402303	(H,K,M,S)
	XrPt507271	(K,L,M,S)	XrPt506582	(K,S)	XrPt389403	(K,L,M,S)
	XrPt505532	(H,K,M)
	XrPt410786	(H,K,M,S)
	XrPt390710	(H,K,M,S)
	XrPt508618	(H,K,M,S)
	XrPt507069	(K,S)
	XrPt505640	(H,L,M,S)
	XrPt347352	(H,L,S)
	XrPt507914	(K,M,S)
	XrPt116405	(K,S)	XrPt506188	(K,S)	XrPt346784	(K,S)	XrPt399275	(K,S)
	XrPt401497	(K,S)
	XrPt411434	(K,S)
	XrPt401327	(L,M,S)	XrPt399859	(L,M,S)	XrPt410846	(L,M,S)	XrPt506373	(L,M,S)	XrPt508867	(L,M,S)	XrPt400842	(L,M,S)
	XrPt508860	(K,S)
	XrPt505696	(K,M,S)
	XrPt505423	(M,S)	XrPt506425	(M,S)
	XrPt505542	(K,L,S)
	XrPt389421	(H,L,M,S)
	XrPt346697	(H,L,M,S)
	XrPt411054	(H,L)
	XrPt66656	(H,K,S)
	XrPt66584	(K,L,S)
	XrPt507988	(H,K,M,S)	XrPt401562	(H,K,M,S)	XrPt390276	(H,K,M,S)
	XrPt505256	(H,K,L,M,S)
	XrPt348395	(H,K,L,M,S)	XrPt509384	(H,K,M,S)
	XrPt390429	(H,K,L,M,S)
	XrPt505723	(K,L)
	XrPt507316	(K,S)
	XrPt509237	(K,S)
	XrPt410900	(K,S)
	XrPt508407	(K,S)
	XrPt400475	(H,K,L,M,S)
	XrPt506221	(L,M,S)
	XrPt508870	(L,M)
	XrPt506986	(H,K,L,S)
	XrPt117472	(M,S)
	XrPt401028	(H,M)
	XrPt508971	(M,S)
	XrPt390694	(H,K,L,M)
	XrPt398769	(H,K,L,M)
	XrPt508643	(H,K,M)
	XrPt411037	(H,M,S)	XrPt507113	(H,M,S)
	XrPt389640	(H,K,L,M,S)
	XrPt507207	(H,K,M,S)	XrPt507594	(H,M,S)	XrPt507764	(H,K,M,S)	XrPt508572	(H,K,M,S)
	XrPt507709	(H,K,L,M)
	XrPt509549	(H,K,M)

## Sheet: Shared and unique markers
	Shared markers order		Unique markers orders
	XrPt399786		group H3R	group K3R	group L3R	group M3R	group S3R
	XrPt507730		XrPt506565	Xapr3.17	XrPt506566	XrPt508250	XrPt115727
	XrPt507126		XrPt411389	XrPt400863	XrPt509466	XrPt410894	XrPt344780
	XrPt347831		XrPt507318	XrPt506634	XrPt508654	XrPt507058	XrPt344906
	XrPt344792		XrPt399897	XrPt401370	XrPt399873	XrPt509626	XrPt345544
	XrPt389254		XrPt505911	XrPt508674	Xapr3.6	XrPt507210	XrPt507749
	XrPt507157		XrPt508069	Xapr3.12	XrPt400780	XrPt400233	XrPt402190
	XrPt399379		XrPt400235	XrPt507345	XrPt411429	XrPt401378	XrPt390359
	XrPt400741		XrPt508267	XrPt507467	XrPt401603	XrPt399297	XrPt401759
	XrPt400450		XrPt402666	Xpsr131L350	XrPt506206	XrPt344239	XrPt389396
	XrPt400550		XrPt509693	XrPt399830	XrPt507225	XrPt400107	XrPt390626
	XrPt400690		XrPt508003	XrPt399732	XrPt400155	XrPt508672	XrPt390662
	XrPt398703		XrPt509081	XrPt399627	XrPt506440	XrPt401119	XrPt399268
	XrPt402648		XrPt399694	XrPt508377	Xapr3.2	Xpr100L580	XrPt508929
	XrPt505287		XrPt506767	XrPt508194	XrPt389468	XrPt390681	XrPt506486
	XrPt402614		Xscm162	XrPt506967	XrPt400544	XrPt508583	XrPt507768
	XrPt398622		XrPt400318	XrPt505832	XrPt402314	XrPt508724	XrPt507780
	XrPt509479		XrPt402216	XrPt508865	XrPt398484	XrPt506981	XrPt401430
	XrPt507377		XrPt402066	Xpsr754L218	XrPt389696	XrPt506911	XrPt349319
	XrPt399990		XrPt509107	XrPt410912	XrPt505322	XrPt507484	XrPt349166
	XrPt390174		XrPt345028	XrPt509008	XrPt505664	XrPt506398	XrPt344215
	XrPt389593		XrPt411428	XrPt347172	XrPt401072	XrPt509647	XrPt506603
	XrPt401138		Xscm095	XrPt410933	XrPt401468	Xpr665L430	XrPt344907
	XrPt401296		XrPt508248	XrPt508706	XrPt390074	XrPt506858	XrPt401768
	XrPt401143		XrPt400426	XrPt411438	XrPt390546	XrPt508628	XrPt509631
	XrPt390426		XrPt400401	XrPt505407	XrPt400960	XrPt390397	XrPt402463
	XrPt347944		XrPt390464		XrPt509717	XrPt390540	XrPt506853
	XrPt402643		XrPt390096		XrPt400046	XrPt505963	XrPt117212
	XrPt506218		XrPt117260		XrPt400187	XrPt509219	XrPt508331
	XrPt506598		XrPt390446		XrPt401167	XrPt508481	XrPt509185
	XrPt505227		XrPt509375		XrPt505166	XrPt507785	XrPt399549
	XrPt505544		XrPt401596		XrPt398744		XrPt389268
	XrPt507739		XrPt121015		XrPt399942		XrPt389377
	XrPt390476		XrPt506237		XrPt401045		XrPt509522
	XrPt411041		XrPt347969		XrPt400095		XrPt509639
	XrPt508172		XrPt399264		XrPt506511		XrPt506224
	XrPt389428		XrPt401541		XrPt398765		XrPt505453
	XrPt346685		XrPt509732		Xapr3.9		XrPt402260
	XrPt389415		XrPt348279		XrPt401223		XrPt119649
	XrPt389933		XrPt402504		XrPt410872		XrPt121172
	XrPt117384		XrPt400008		XrPt399632		XrPt399481
	XrPt507705		XrPt508353		XrPt398705		XrPt509371
	XrPt401864		XrPt410861		XrPt508673		XrPt507278
	XrPt505325		XrPt410890		XrPt399939		XrPt507011
	XrPt399980		XrPt506501		XrPt399398		XrPt400630
	XrPt349181		XrPt399402		XrPt505340		XrPt401923
	XrPt400826		XrPt509519		Xapr3.3		XrPt402286
	XrPt507575		XrPt509296		XrPt389330		XrPt119651
	XrPt390724		XrPt508772		XrPt505965		XrPt115806
	XrPt348182		XrPt507877		XrPt506944		XrPt115783
	XrPt508234		XrPt401442		Xapr3.10		XrPt121473
	XrPt507055		XrPt401377		XrPt507618		XrPt389471
	XrPt509040		XrPt410823				XrPt509385
	XrPt509148		XrPt508013				XrPt508236
	XrPt402489		XrPt505465				XrPt509585
	XrPt402685		XrPt505338				XrPt346085
	XrPt410966		XrPt401316				XrPt401783
	XrPt402407		XrPt402273				XrPt410766
	XrPt411440		XrPt401185				XrPt507655
	XrPt507374		XrPt399351				XrPt505727
	Xpsr598L206		XrPt400052				XrPt402226
	XrPt402217		XrPt399856				XrPt398726
	XrPt505403		XrPt505557				XrPt508228
	XrPt509013		XrPt401424				XrPt390018
	XrPt347125		XrPt66443				XrPt401738
	XrPt347301		XrPt399715				XrPt389303
	XrPt390500						XrPt402294
	XrPt401653						XrPt390199
	XrPt398694						XrPt505408
	XrPt399386						XrPt389353
	XrPt411243						XrPt509121
	XrPt507801						XrPt509482
	XrPt506455						XrPt506366
	XrPt508819						XrPt509462
	XrPt398618						XrPt505896
	XrPt402134						XrPt399498
	XrPt411113						XrPt509215
	XrPt401359						XrPt506943
	XrPt401358
	XrPt506051
	XrPt400480
	XrPt390658
	XrPt507897
	XrPt390101
	XrPt400411
	XrPt344420
	XrPt344284
	XrPt402589
	XrPt507462
	XrPt346908
	XrPt506905
	XrPt347371
	XrPt401390
	XrPt389454
	XrPt389815
	XrPt401228
	XrPt399390
	XrPt507369
	XrPt506058
	XrPt402046
	XrPt508424
	XrPt347323
	XrPt508426
	XrPt509035
	XrPt400848
	XrPt66766
	XrPt398786
	XrPt402626
	XrPt399311
	XrPt389708
	XrPt505593
	XrPt398627
	XrPt120990
	XrPt345439
	XrPt506147
	XrPt117252
	XrPt348093
	XrPt400319
	XrPt505215
	XrPt506607
	XrPt410818
	XrPt401113
	XrPt507717
	XrPt120182
	XrPt116220
	XrPt507052
	XrPt506489
	XrPt398525
	XrPt410776
	XrPt390684
	XrPt505980
	XrPt508507
	XrPt507473
	XrPt398502
	XrPt506874
	XrPt401669
	XrPt401481
	XrPt505278
	XrPt410986
	XrPt509281
	XrPt115695
	XrPt63734
	XrPt345759
	XrPt349340
	XrPt401576
	XrPt505848
	XrPt505144
	XrPt399944
	XrPt399411
	XrPt411096
	XrPt349343
	XrPt347814
	XrPt398784
	XrPt346595
	XrPt509495
	XrPt346947
	XrPt506173
	XrPt505821
	XrPt389607
	XrPt400585
	XrPt389511
	XrPt506962
	XrPt509292
	XrPt506653
	XrPt411384
	XrPt390680
	XrPt506189
	XrPt507627
	XrPt411245
	XrPt389384
	XrPt389745
	XrPt508012
	XrPt505214
	XrPt506504
	XrPt505592
	XrPt505591
	XrPt389313
	XrPt411178
	XrPt410793
	XrPt509305
	XrPt390268
	XrPt509719
	XrPt506961
	XrPt390006
	XrPt505556
	XrPt400264
	XrPt508091
	XrPt411317
	XrPt402303
	XrPt402398
	XrPt506582
	XrPt389403
	XrPt507271
	XrPt505532
	XrPt410786
	XrPt390710
	XrPt508618
	XrPt507069
	XrPt505640
	XrPt347352
	XrPt507914
	XrPt506188
	XrPt399275
	XrPt346784
	XrPt116405
	XrPt401497
	XrPt411434
	XrPt399859
	XrPt508867
	XrPt410846
	XrPt400842
	XrPt506373
	XrPt401327
	XrPt508860
	XrPt505696
	XrPt506425
	XrPt505423
	XrPt505542
	XrPt389421
	XrPt346697
	XrPt411054
	XrPt66656
	XrPt66584
	XrPt401562
	XrPt390276
	XrPt507988
	XrPt505256
	XrPt509384
	XrPt348395
	XrPt390429
	XrPt505723
	XrPt507316
	XrPt509237
	XrPt410900
	XrPt508407
	XrPt400475
	XrPt506221
	XrPt508870
	XrPt506986
	XrPt117472
	XrPt401028
	XrPt508971
	XrPt390694
	XrPt398769
	XrPt508643
	XrPt507113
	XrPt411037
	XrPt389640
	XrPt507594
	XrPt507764
	XrPt508572
	XrPt507207
	XrPt507709
	XrPt509549
