# Supplementary material for: A High Density Consensus Map of Rye (Secale cereale L.) Based on DArT Markers
Source: PLoS One. 2011 Dec 6;6(12):e28495. doi: 10.1371/journal.pone.0028495 (PMC3232230; doi:10.1371/journal.pone.0028495)
Supplement: Table S7 — Consensus map of chromosome 4R and orders of shared and unique markers within the 4R integrated map. (XLS) [file pone.0028495.s014.xls]

## Sheet: 4R consensus map
Legend:
XrPt347901	shared markers
XrPt399564	unique markers
*	markers with distorted segregation (P <0.01)
Group H4R	Cumulative distance	distorted markers (p<0.01)	Group K4R	Cumulative distance	distorted markers (p<0.01)	Group L4R	Cumulative distance	distorted markers (p<0.01)	Group M4R	Cumulative distance	distorted markers (p<0.01)	Group S4R	Cumulative distance	distorted markers (p<0.01)
XrPt506704	0		XrPt507008	0	*	XrPt505311	0		XrPt411452	0		XrPt508547	0
XrPt508614	0		XrPt346676	2.1		XrPt401879	0.9		XrPt400257	0		XrPt402442	0
XrPt116498	0		XrPt399714	4.9		XrPt401524	1.3		XrPt505388	0		XrPt400704	0
XrPt398759	0.7		XrPt346745	4.9		XrPt400337	1.3		XrPt390361	0		XrPt411228	2.8
XrPt507599	6.2	*	XrPt402293	11		XrPt400704	1.3		XrPt346910	0		XrPt507378	3.7
XrPt346102	6.2	*	XrPt400877	11	*	XrPt402442	1.3		XrPt411058	0		XrPt389941	3.7
XrPt508582	6.2		XrPt390565	11	*	XrPt411228	16.7		XrPt411163	0		XrPt389863	3.7
XrPt398812	6.2		XrPt506446	12.1	*	XrPt505840	17.3		XrPt509625	0		XrPt347940	3.7
XrPt346813	6.2		Xscm066	16.4		XrPt400246	18.5		XrPt347763	0.2		XrPt400536	3.7
XrPt508552	6.2	*	XrPt389327	18.2		XrPt402676	18.5		XrPt508132	3.4		XrPt400510	3.7
XrPt347874	6.2		XrPt411344	18.4		XrPt508862	20.3		XrPt506410	3.6		XrPt401462	3.7
XrPt346567	6.2	*	XrPt401928	18.4		XrPt509313	20.3		XrPt505725	3.6		XrPt402545	3.7
XrPt401173	6.2	*	XrPt401743	20.9		XrPt411396	20.3		XrPt400704	3.6		XrPt390612	3.7
XrPt507978	6.2	*	XrPt507847	20.9		XrPt507297	20.3		XrPt400337	3.6		XrPt509291	3.7
XrPt508132	6.2	*	XrPt507605	21.1		XrPt389272	20.9		XrPt411228	8.9		XrPt507774	3.7
XrPt119477	6.7		XrPt399809	24.6		XrPt505317	22.3		XrPt411359	9.9		XrPt506748	3.7
XrPt508456	7.6	*	XrPt399246	24.6		XrPt400301	23.2		XrPt401921	9.9		XrPt400106	3.7
XrPt346220	7.9	*	XrPt400488	24.6		XrPt401709	23.2		XrPt507378	10.9		XrPt346891	3.7
XrPt400850	7.9	*	XrPt390324	27.1		XrPt398700	23.2		XrPt506200	10.9		XrPt508639	5.4
XrPt348599	11.6	*	XrPt399947	29.6	*	XrPt506940	23.2		XrPt505840	10.9		XrPt400301	6
XrPt411359	15	*	XrPt509517	31.2	*	XrPt389466	23.2		XrPt400339	10.9		XrPt506928	6
XrPt401921	15.3	*	XrPt506520	31.2	*	XrPt399906	23.7		XrPt507074	10.9		XrPt389466	6
XrPt505317	21.8		XrPt506661	31.8	*	XrPt390163	27.3		XrPt389863	10.9		XrPt399906	6.3
XrPt400301	22.2		XrPt506460	33.6	*	XrPt505165	27.9		XrPt347940	10.9		XrPt390721	6.6
XrPt401709	22.5		XrPt508916	33.6	*	XrPt400085	28.8		XrPt389941	10.9		XrPt505165	7.3
XrPt347151	22.5		XrPt507544	36.9	*	XrPt389626	30.3		XrPt400536	10.9		XrPt389772	7.3
XrPt398700	22.5		XrPt508446	39.3	*	XrPt506527	31.9		XrPt400510	10.9		XrPt398487	7.3
XrPt506940	23.5		XrPt389414	39.3	*	XrPt347272	33.8		XrPt401462	10.9		XrPt401917	7.3
XrPt389466	23.5		XrPt401000	39.9	*	XrPt508270	35.1		XrPt402545	10.9		XrPt506220	8.3
XrPt399906	25		XrPt398816	39.9	*	XrPt400363	38.6		XrPt509291	10.9		XrPt509509	8.3
XrPt390721	27.6		XrPt390686	39.9	*	XrPt402283	41.7	*	XrPt507774	10.9		XrPt402061	14.3	*
XrPt400085	29		XrPt509205	39.9		XrPt506954	45.7		XrPt346891	10.9		XrPt507218	16
XrPt347272	34.9	*	XrPt506737	39.9	*	XrPt398503	45.7		XrPt506748	10.9		XrPt400365	16.7
XrPt400365	45.7		XrPt399594	40.3	*	XrPt390695	45.7		XrPt390612	10.9		XrPt401563	16.7
XrPt401563	46.3		XrPt508351	40.3	*	XrPt398772	47.9		XrPt400106	10.9		XrPt400363	16.7
XrPt400363	47.3		XrPt507842	40.3		XrPt505774	47.9		XrPt399929	10.9		XrPt402283	17
XrPt508526	47.3	*	XrPt506314	40.3	*	XrPt506899	47.9		XrPt507382	10.9		XrPt346745	17
XrPt509260	47.3	*	XrPt506465	40.3	*	XrPt508519	47.9		XrPt508639	11.5		XrPt399714	18.6
XrPt509439	47.3	*	XrPt398853	40.7		XrPt506011	47.9		XrPt389272	15		XrPt506689	19.5
XrPt399987	47.3	*	XrPt390688	43.9		XrPt505626	47.9		XrPt505317	16		XrPt506914	20.1
XrPt508996	50.5		XrPt505470	45.5	*	XrPt507170	47.9		XrPt506928	16.1		XrPt506918	20.4
XrPt411422	50.8	*	XrPt508992	45.5	*	XrPt399656	47.9		XrPt401709	16.3		XrPt506446	21.3	*
XrPt346676	50.8	*	XrPt390107	45.5	*	XrPt401421	47.9		XrPt347151	16.3		XrPt505208	21.3	*
XrPt506954	51.5		XrPt506862	47.9	*	XrPt505763	47.9		XrPt398700	16.3		XrPt402182	21.3	*
XrPt398503	51.5	*	XrPt507139	56.2		XrPt509459	47.9		XrPt506940	16.5		XrPt390112	22	*
XrPt390695	52.2	*	XrPt506530	57.2		XrPt508864	47.9		XrPt399906	18.2		XrPt401870	22	*
XrPt346745	52.2	*	XrPt509259	58.4	*	XrPt509110	47.9		XrPt505165	20.1		XrPt343879	22.7	*
XrPt399714	53.5	*	XrPt507250	60.5	*	XrPt505782	47.9		XrPt389772	20.1		XrPt399246	22.7	*
XrPt400877	53.5	*	XrPt402630	60.5		XrPt505477	47.9		XrPt398487	20.1		XrPt399809	22.7	*
XrPt390565	53.5	*	XrPt507455	60.5	*	XrPt505689	47.9		XrPt401917	20.1		XrPt400488	22.7	*
XrPt402293	55.2	*	XrPt411525	62.7	*	Xscm066	53.3		XrPt506220	21		XrPt402664	23.7
XrPt506914	55.6	*	XrPt410917	62.9		XrPt505208	53.3		XrPt509509	21.2		XrPt507628	24
XrPt506446	55.6	*	XrPt506239	62.9		XrPt402182	55.5		XrPt506527	24.9		XrPt509687	24	*
XrPt509713	55.6		XrPt508998	62.9	*	XrPt389327	56		XrPt402061	31		XrPt506458	25.8	*
XrPt410821	55.6		Xscm047	62.9		XrPt401928	56		XrPt507218	33.6		XrPt411093	26.1	*
XrPt399857	55.6		XrPt402515	63.4	*	XrPt411344	56.3		XrPt507008	36		XrPt508278	40.2
XrPt507152	55.6		XrPt401686	64.4		XrPt398634	57.2		XrPt508526	36	*	XrPt507431	41.8
XrPt507186	55.6		XrPt509488	65.4		XrPt508175	57.4		XrPt509439	36	*	XrPt389414	41.8
XrPt506946	55.6		XrPt508070	68.2		XrPt398535	57.4		XrPt399987	36	*	XrPt508446	56.7
XrPt505238	55.6		XrPt401806	68.2		XrPt401870	57.4		XrPt509260	36	*	XrPt509205	56.7
XrPt506580	57.8		XrPt402117	68.4		XrPt343879	57.4		XrPt508996	36.8	*	XrPt506737	56.7
XrPt507847	57.8		XrPt507981	75.9		XrPt507605	57.7		XrPt411422	37.2	*	XrPt390686	56.7
XrPt401743	58.6		XrPt401194	82.8	*	XrPt390324	57.7		XrPt506954	37.2	*	XrPt506606	56.7
XrPt402664	59.2		XrPt389858	82.8	*	XrPt506458	58.9		XrPt398503	37.2	*	XrPt398816	56.7
XrPt410866	59.9		XrPt505521	84.8	*	XrPt401337	60.4		XrPt390695	37.2	*	XrPt401000	56.7
XrPt509615	60.6		XrPt401350	84.8	*	XrPt411093	60.7		XrPt400970	41.6		XrPt402295	59.3	*
XrPt398816	60.6		Xscsz502L900	86.9	*	XrPt410866	62.2		XrPt506689	42		XrPt398501	59.9	*
XrPt506737	60.6		XrPt507597	93.5		XrPt507544	64.4		XrPt390565	42	*	XrPt410976	59.9	*
XrPt506606	60.6		XrPt508689	93.5		XrPt389414	64.4		XrPt402293	43.4	*	XrPt390454	61.6
XrPt390686	60.6		XrPt507901	93.5		XrPt508446	64.7		XrPt506918	45.4	*	XrPt507444	61.6	*
XrPt509205	60.6		XrPt400525	95.1		XrPt390686	64.7		XrPt506446	45.7		XrPt508604	62.8	*
XrPt401000	66.7		XrPt401071	95.1		XrPt398816	64.7		XrPt390112	46.9		XrPt399748	62.8
XrPt506465	66.7		XrPt507095	96.3	*	XrPt401000	65		XrPt399857	46.9		XrPt506833	62.8
XrPt506314	66.7		XrPt389872	97.4		XrPt505232	65.3		XrPt509713	46.9		XrPt411238	63.4
XrPt508351	66.7		XrPt508623	97.4		XrPt506314	65.3		XrPt506946	46.9		XrPt506301	64.5
XrPt507842	66.7		XrPt506073	98.4		XrPt506465	65.3		XrPt507186	46.9		XrPt390107	64.5	*
XrPt399594	67.3		XrPt507339	101.6		XrPt399594	65.9		XrPt507152	46.9		XrPt508992	64.5	*
XrPt507581	73.6	*	XrPt508527	102.1		XrPt410976	65.9		XrPt505238	46.9		XrPt505470	66.2	*
XrPt402295	75.7		XrPt507604	102.1		XrPt390454	66.8		XrPt410821	46.9		XrPt505596	69.6
XrPt507784	78	*	XrPt400746	102.1		XrPt399674	67.3		XrPt506580	47.3		XrPt508114	71.1
XrPt507444	78		XrPt400036	104.6		XrPt398853	67.6		XrPt120119	47.3		XrPt506530	75.7
XrPt508604	78		XrPt507976	106.6		Xapr4.3	67.6		XrPt401928	47.3	*	XrPt509259	76.8	*
XrPt399748	78		XrPt505690	108.5	*	XrPt343797	68.1		XrPt411344	48	*	XrPt506216	76.8	*
XrPt506833	78		XrPt346781	108.5	*	XrPt390107	68.1		XrPt505969	48	*	XrPt507451	76.8	*
XrPt411238	80.4		XrPt506298	116.5		XrPt505470	68.7		XrPt398634	49.3	*	XrPt505613	77.1	*
XrPt398853	81.8		XrPt507077	116.5		XrPt347746	68.7		XrPt401870	49.3	*	XrPt507455	77.1	*
XrPt506301	82.5		XrPt400334	121.1		XrPt390436	69.6		XrPt343879	49.5	*	XrPt402630	77.1
XrPt400789	85		XrPt348688	123.7		XrPt506216	69.6		XrPt399246	49.5	*	XrPt507250	77.7
XrPt390252	85		XrPt410802	123.7		XrPt507451	69.6		XrPt399809	50.9	*	XrPt411525	78.6
XrPt508992	85		XrPt505929	123.7		XrPt505613	72.9		XrPt400488	51.1		Xscm047	79	*
XrPt390107	85		XrPt399316	126.9		XrPt411525	74.7		XrPt509687	52.1	*	XrPt402515	79	*
XrPt505470	86		XrPt508404	128.5		XrPt506239	74.7		XrPt411502	58.4		XrPt398636	79.5
XrPt507139	89.6		XrPt115379	130.5		XrPt410917	74.7		XrPt508916	58.4		XrPt401399	80.7
XrPt505390	95.7		XrPt508495	130.7		XrPt401686	75.3		XrPt506460	59.7		XrPt410932	80.7
XrPt347746	95.7		XrPt508665	130.7		XrPt507092	75.3		XrPt508278	67.3		XrPt348082	80.7	*
XrPt390436	96.1		XrPt509174	130.7		XrPt390310	75.3		XrPt507431	67.9		XrPt507092	80.7	*
XrPt509441	96.4		XrPt508476	130.7		XrPt389771	75.9		XrPt398501	76.2		XrPt389771	82.8
Xscm139	96.8		XrPt389500	131.6		XrPt390419	78		XrPt401771	76.4		XrPt509321	86.1
XrPt402163	97.2		XrPt400917	132.3		XrPt399525	78.3		XrPt410976	76.4		XrPt399525	88.6
XrPt402497	97.8		XrPt390402	133.6		XrPt400416	81.5		XrPt390454	80.1		XrPt401806	88.6
XrPt507451	97.8		XrPt389569	134.5		XrPt401323	84.4		XrPt509426	82.9		XrPt508070	88.6
XrPt505613	99.7		XrPt509255	134.9		XrPt505714	84.4		XrPt508604	83.1		XrPt402117	88.6
XrPt411525	100.1		XrPt402560	134.9		XrPt507179	84.4		XrPt506862	83.7		XrPt507595	90.6
XrPt508998	100.1		XrPt398573	134.9		XrPt402300	85		XrPt508114	88.6		XrPt507179	90.6
XrPt410917	100.1		XrPt401509	134.9		XrPt401112	85.3		XrPt507139	90.2		XrPt402300	93.7
Xscm047	100.9		XrPt389394	134.9		XrPt509144	85.6		XrPt506530	91.6	*	XrPt401112	95.2
XrPt505464	100.9		XrPt389930	137.4		XrPt389333	86.5		XrPt505390	92.4		XrPt509144	95.2
XrPt402515	103.9		XrPt508686	139.1		XrPt349226	87.1		XrPt347746	92.4		XrPt508284	95.2
XrPt398636	104.6		XrPt402604	141		XrPt402179	88.2		XrPt390436	92.6		XrPt507481	95.6
XrPt401399	105.2		XrPt509552	143		XrPt389864	90.6		XrPt398636	94.3		XrPt507906	95.9
XrPt410932	105.5		XrPt509696	143.4		XrPt389776	92.8		XrPt401399	96.2		XrPt509570	96.6
XrPt401806	105.5		XrPt508223	147.6		Xapr4.4	97.6		XrPt410932	96.2		XrPt507981	99.2
XrPt508070	110.8		XrPt509011	147.8		Xapr4.5	99.5		XrPt401686	97		XrPt505872	100.8
XrPt402117	110.8		XrPt505674	150.2		XrPt505521	101.6		XrPt509488	97.4		XrPt389858	100.8
XrPt507595	110.8		XrPt509244	150.4		XrPt399420	102.8		XrPt348082	97.4		XrPt401194	102.7
XrPt400416	113.5		XrPt389457	150.4		Xscsz502L900	102.8		XrPt507092	97.4		XrPt389776	104.3
XrPt349226	119.8		XrPt401532	151.9		XrPt402625	102.8		XrPt390310	97.4		XrPt509173	104.3
XrPt402179	121.5		XrPt347390	152.9	*	XrPt401582	102.8		XrPt389771	99		XrPt505329	106.6
XrPt401908	122.9		XrPt399783	152.9	*	XrPt507832	102.8		XrPt509321	101.1		XrPt508443	108	*
XrPt507077	123.2		XrPt401262	153.9	*	XrPt402470	103.1		XrPt508070	105.2		XrPt506710	110.3
XrPt401880	123.2		XrPt389598	154.4	*	XrPt506073	105.6		XrPt402117	105.2		XrPt401582	110.3
XrPt507981	124		XrPt508535	155.3		XrPt399893	107.2		XrPt507595	105.7		XrPt402625	110.3
XrPt389858	124		XrPt400057	158.1		XrPt506964	108.2		XrPt505714	105.7		XrPt507832	110.3
XrPt401194	124.7		XrPt399771	158.5		XrPt508738	108.2		XrPt507179	105.7		XrPt402470	112.1
XrPt505268	127.3		XrPt402302	158.8		XrPt399614	108.2		XrPt402300	106.9		XrPt401629	112.1
XrPt505521	127.7		XrPt507498	159.4		XrPt400036	108.8		XrPt116283	107.5		XrPt507596	112.1
XrPt509173	127.7		XrPt508124	159.4		XrPt507448	109.1		XrPt509404	107.5		XrPt505216	113.7
XrPt505329	128.5		XrPt402601	159.4		XrPt410832	109.1		XrPt508284	107.5		XrPt507597	119.4
XrPt507832	128.5		XrPt507202	159.4		XrPt402198	111.8		XrPt507481	107.9		XrPt507901	119.7
XrPt401582	128.5		XrPt509435	164.3		XrPt399272	112.1		Xpr900L750	109.5		XrPt411515	120.3
XrPt402470	129.6		XrPt505620	164.3		XrPt401518	112.1		XrPt399797	110.2		XrPt390050	120.3
XrPt507596	129.6		XrPt508722	164.9		XrPt505690	114.9		XrPt401350	110.2		XrPt508417	120.3
XrPt401629	129.6		XrPt506848	168.6		XrPt346781	114.9		XrPt505521	115.3		XrPt389474	120.3
XrPt505216	130.3		Xpsr119L1000	171.2		XrPt402064	115.5		XrPt507564	121.3		XrPt505925	120.3
XrPt507564	137.1		XrPt346643	178.3		XrPt402013	117.3		XrPt401071	121.3		Xscsz728L950	120.9
XrPt508689	137.1		XrPt400747	178.3		XrPt399870	121		XrPt400525	123.1		XrPt401071	120.9
XrPt507597	140.6		XrPt399497	182.3		XrPt402389	123.9		XrPt507989	124.5		XrPt400525	122.2
XrPt401071	140.6		XrPt402016	182.3		XrPt398498	124.8		XrPt389872	125.9		XrPt507989	122.9
XrPt400525	141.7		XrPt399506	182.3		XrPt401957	126		XrPt506073	125.9		XrPt508623	122.9
XrPt506073	145.2		XrPt506534	186.6		XrPt401663	130.3		XrPt400965	127.7		XrPt389872	124.7
XrPt345716	151.7		XrPt344425	187.2		XrPt389569	131.2		XrPt411105	127.7		XrPt506073	125.1
XrPt400965	153.4		XrPt506207	188.2		XrPt399736	132.4		XrPt505669	127.9		XrPt507339	126.7
XrPt505506	153.4		XrPt505295	189.2		XrPt401509	132.4		XrPt119926	129.1		XrPt507604	126.7
XrPt411105	153.4		XrPt507997	189.6		XrPt398573	132.4		XrPt389603	129.3		XrPt400746	126.7
XrPt347785	153.7		XrPt400952	190.7		XrPt389394	132.4		XrPt505881	130.7		XrPt508527	127.1
XrPt508910	153.7		XrPt505421	191.2		XrPt402560	132.4		XrPt508531	131.5		XrPt509560	127.1
XrPt411103	155.3		XrPt401415	191.2		XrPt509255	133.5		XrPt505713	132.3		XrPt345716	130.4
XrPt378065	155.7		XrPt508265	191.2		XrPt399432	137.8		XrPt402198	133		XrPt346499	131.6
XrPt398848	158		XrPt508914	191.5		XrPt507249	143.2		XrPt399272	133.2		XrPt400965	133.2
XrPt505669	158.8		XrPt509707	191.5		XrPt507812	144.4		XrPt400014	136.7		XrPt399893	134.7
XrPt400036	159.1		XrPt399609	191.5		XrPt399667	148		XrPt505690	136.7		XrPt411105	136.1
XrPt507448	159.5		XrPt505472	192.8		XrPt389457	148		XrPt346781	136.7		Xscsz605L870	137.7
XrPt507976	159.5		XrPt508607	193.5		XrPt509244	148.5		XrPt509037	136.9		XrPt411103	138.3
XrPt402198	166.1		XrPt411289	193.7		XrPt505552	149.1		XrPt506298	139.3	*	XrPt378065	138.3
XrPt401518	166.8		XrPt411080	194.4		XrPt509640	151		XrPt399485	142		XrPt505669	139.6
XrPt400014	172.4		XrPt399482	194.9		XrPt400270	151.9		XrPt508404	147		XrPt507448	140.6
XrPt505690	172.8		XrPt400070	194.9		XrPt390125	151.9		XrPt399870	148.9		XrPt507976	140.6
XrPt346781	173.1		XrPt400064	194.9		XrPt401376	151.9		XrPt389657	149.9		XrPt401426	140.6
XrPt402064	173.1		XrPt508028	195.4		XrPt389881	151.9		XrPt401162	150.3		XrPt389610	143.4
XrPt402013	174.4		XrPt398666	195.6		XrPt400130	151.9		XrPt411168	153.6		XrPt505881	145.2	*
XrPt390398	174.4		XrPt505229	196		XrPt398658	151.9		XrPt402389	153.6		XrPt344778	149.1
XrPt411170	175.1		XrPt509448	196		XrPt398757	152.2		XrPt398498	153.6		XrPt402198	150.7
XrPt411102	175.4		XrPt507549	196		XrPt399560	154.1		XrPt399323	154		XrPt399272	150.7
XrPt508186	175.8		XrPt507229	196		XrPt411329	156.3		XrPt402443	154		XrPt401518	150.7
XrPt400303	176.9		XrPt509353	196		XrPt400766	156.6		XrPt398633	154		XrPt347395	153.8
XrPt400429	177.2		XrPt508466	196		XrPt509606	156.6		XrPt399305	154		XrPt115379	154.1
XrPt402444	177.5		XrPt509243	196		XrPt401169	157.5		XrPt508577	154.9		XrPt401010	154.7
XrPt508659	177.5		XrPt506771	196.2		XrPt401412	158.6		XrPt507430	155.3		XrPt399870	155.6
XrPt400143	179.2		XrPt505720	196.2		XrPt343930	159.5		Xscsz728L950	155.7		XrPt389657	155.9
XrPt400072	180		XrPt506939	196.4		XrPt505288	160.4		XrPt509174	155.7		XrPt509566	158.6
XrPt389659	180.4		XrPt505236	196.7		Xpsr119L1000	161		XrPt508665	155.7		XrPt505571	160
XrPt508467	181.3		XrPt402590	197.4		XrPt402356	162.2		XrPt508476	155.7		XrPt411290	160
XrPt399485	183.5		XrPt389763	197.4		XrPt400750	164.1		XrPt507598	155.7		XrPt401196	161.4
XrPt402534	184.4		XrPt401450	197.6		XrPt399689	165		XrPt508495	157.6		XrPt398577	161.4
XrPt411406	186.1		XrPt389515	197.6		XrPt399468	166.5		XrPt389569	157.6		XrPt508686	165.1
XrPt506347	186.9		XrPt509586	197.6		XrPt401029	166.5		XrPt401509	157.6		XrPt508199	166.4
XrPt390071	186.9		XrPt509158	197.6		XrPt399497	168.9		XrPt398573	157.6		XrPt63482	167
XrPt347395	192.3		XrPt410865	197.6		XrPt399506	168.9		XrPt402560	157.6		XrPt508982	167
XrPt399870	192.3		XrPt506082	197.8		XrPt402016	168.9		XrPt389394	157.6		XrPt399575	167
XrPt389657	193		XrPt508693	198.6		XrPt507738	168.9		XrPt509255	157.6		XrPt399432	167
XrPt401162	194		Xscy09d	200.7		XrPt120175	168.9		XrPt509566	159.6		XrPt399885	167.6
XrPt505769	195.5		XrPt401544	202.1		XrPt120450	168.9		XrPt411290	159.6		XrPt399667	169.5
XrPt507312	195.5		XrPt410883	202.9		XrPt66512	168.9		XrPt401196	159.8		XrPt389457	169.5
XrPt389940	196.3		XrPt505550	203.5		XrPt508350	168.9	*	XrPt389930	159.8		XrPt509244	170.8
XrPt398510	197.7		XrPt390526	203.5		XrPt506534	172		XrPt401155	161.2		XrPt400270	173.7
XrPt401775	201.2		XrPt401048	204.7		XrPt505608	172.8		XrPt389643	161.4		XrPt390125	173.7
XrPt401957	201.2		XrPt509036	205.4		XrPt344425	173.6		XrPt508686	163		XrPt401376	174
XrPt401986	202.5	*	XrPt390016	205.9		XrPt507997	174.2		XrPt507812	163.6		XrPt389881	174
XrPt401663	203.2	*	XrPt401528	206.1		XrPt400869	174.5		XrPt509552	163.8		XrPt400130	174
XrPt509174	203.2	*	XrPt402112	206.1		XrPt400864	174.5		XrPt399885	164.6		XrPt398658	174.3
XrPt508476	203.2	*	XrPt505343	206.1		XrPt401447	174.5		XrPt347071	165.2		XrPt399783	174.3
XrPt507598	203.2	*	XrPt508149	206.1		XrPt401451	175.1		XrPt347106	165.2		XrPt347390	176.6
XrPt508665	203.2	*	XrPt508026	206.1		XrPt505817	177		XrPt505674	166.4		XrPt389598	177.3
XrPt508495	203.9	*	XrPt400993	206.1		XrPt505304	179.8		XrPt389457	166.4		XrPt347702	177.3
XrPt389569	205.7	*	XrPt507516	206.1		XrPt411289	180.8		XrPt509244	167.2		XrPt116809	177.3
XrPt401509	205.7	*	XrPt505380	206.1		XrPt389687	181.7		XrPt505552	167.2		XrPt507200	177.3
XrPt402560	205.7	*	XrPt401192	206.1		XrPt509047	181.7		XrPt346609	167.2		XrPt347335	178
XrPt389394	205.7	*	XrPt401621	206.1		XrPt402193	182		XrPt390125	167.2		XrPt398534	179
XrPt398573	205.7	*	XrPt506508	206.5		XrPt411080	183.3		XrPt401376	168.7		XrPt505620	179
XrPt509255	206	*	XrPt508260	206.5		XrPt400070	183.3		XrPt389881	168.7		XrPt509435	180.5
XrPt401155	206.4	*	XrPt506651	206.9		XrPt399482	184.9		XrPt400130	168.7		XrPt508722	180.8
XrPt389643	206.7	*	XrPt400535	207.9		XrPt400064	184.9		XrPt398658	168.7		Xpsr119L1000	184.2
XrPt508994	207.1	*	XrPt402101	207.9		XrPt398666	186.2		XrPt398757	169.5		XrPt402356	186
XrPt399885	214.7		XrPt506396	207.9		XrPt507229	186.2		XrPt507956	169.9		XrPt505492	186
XrPt505674	215.1		XrPt401670	207.9		XrPt509448	186.2		XrPt505738	169.9		XrPt346643	190
XrPt400270	215.4		XrPt389501	207.9		XrPt505229	186.7		XrPt390484	169.9		XrPt400747	190
XrPt390125	215.4		XrPt400883	207.9		XrPt506771	186.7		XrPt508372	169.9		XrPt66512	190
XrPt346609	215.4		XrPt400835	208.1		XrPt505720	187.1		XrPt507109	171.4		XrPt507738	190
XrPt401376	216.1		XrPt400996	208.1		XrPt506082	187.7		XrPt507548	171.4		XrPt120450	190
XrPt389881	216.4		XrPt398716	208.1		XrPt401353	187.7		XrPt347702	171.4		XrPt120175	190
XrPt398658	217		XrPt411016	208.7		Xscy09d	190.1		XrPt507200	171.4		XrPt508350	190
XrPt390427	217.4	*	XrPt508928	209.4		XrPt505649	190.8		XrPt116809	171.4		XrPt506534	190.3
XrPt508292	217.4	*	XrPt402158	210.3		XrPt399747	192.5		XrPt347335	174.5		XrPt344425	190.6
XrPt399560	217.7	*	XrPt401183	211		XrPt401955	192.5		XrPt398534	174.5		XrPt505295	191.5
XrPt401169	218.4	*	XrPt400177	211		XrPt389599	194		XrPt505775	174.5		XrPt410824	192.1
XrPt400112	220.4		XrPt400484	211		XrPt346091	194		XrPt398512	174.5		XrPt506933	192.1
XrPt401692	221.5		XrPt402157	211		XrPt345230	195.2		XrPt400317	174.5		XrPt505900	192.4
XrPt399771	222.9		XrPt411023	211		XrPt506089	195.2		XrPt401825	174.5		XrPt507997	193
XrPt505775	222.9		XrPt398763	211		XrPt507289	195.8		XrPt505352	174.5		XrPt507036	193.3
XrPt506593	222.9		XrPt390787	211		XrPt506508	196.1		XrPt506593	174.5		XrPt400864	193.6
XrPt400317	222.9		XrPt400520	211		XrPt400835	196.4		XrPt347295	174.5		XrPt508979	194
XrPt401825	222.9		XrPt398711	211		XrPt507029	197.6		XrPt402302	176.1		XrPt401447	194
XrPt398512	222.9		XrPt389652	212.2		XrPt402104	199.1		XrPt400315	176.3	*	XrPt401451	194.7
XrPt347295	222.9		XrPt398695	212.2		XrPt399902	199.1		XrPt401412	176.8	*	XrPt402392	195.2
XrPt505352	222.9		XrPt411089	212.2		XrPt505373	199.1		XrPt402601	176.8	*	XrPt505817	195.2
XrPt402302	222.9		XrPt508305	213.8		XrPt347534	199.1		XrPt507202	176.8	*	XrPt508607	196.5
XrPt400315	225.2		XrPt389455	215.7		XrPt400382	199.7		XrPt507498	177.8	*	XrPt411289	197.2
XrPt508124	225.2		XrPt390409	216.1		XrPt411089	201.2		Xpsr119L1000	179.3	*	XrPt411080	197.5
XrPt402601	225.2		XrPt509365	216.5		XrPt389455	205.5		XrPt509166	180.1		XrPt399482	198.1
XrPt507202	225.2		XrPt507540	216.5		XrPt120194	207.7		XrPt508219	180.1		XrPt507507	198.4
XrPt507498	225.9		XrPt508766	216.5		XrPt400857	208.3		XrPt401029	181.8		XrPt400064	200.3
XrPt400750	228.9		XrPt389935	216.5		XrPt389868	208.9		XrPt398720	182.1		XrPt508028	202.2
XrPt509554	230.4		XrPt505810	216.5		XrPt411302	208.9		XrPt399497	183.5		XrPt506134	202.2
XrPt506357	233.5		XrPt508318	216.5		XrPt508454	209.8		XrPt402016	183.8		XrPt507026	202.8
XrPt507894	233.5		XrPt398602	216.5		XrPt389827	210.1		XrPt402411	185.7	*	XrPt507549	202.8
XrPt505492	233.5		XrPt400217	217.3		XrPt347406	210.1		XrPt507873	185.7		XrPt508466	202.8
XrPt346643	234.2		XrPt389391	217.3		XrPt390649	211.9		XrPt402313	185.7		XrPt509353	202.8
XrPt400747	234.5		XrPt506064	217.3		XrPt402436	211.9		XrPt505295	185.7	*	XrPt509448	202.8
XrPt410824	236.2	*	XrPt400857	217.3		XrPt505760	211.9		XrPt401643	185.7	*	XrPt508459	202.8
XrPt400124	236.5	*	XrPt401044	217.3		XrPt505207	211.9		XrPt507172	185.7		XrPt505229	203.1
XrPt506933	236.5	*	XrPt508878	217.7		XrPt348128	211.9		XrPt399920	185.7		XrPt509243	203.1
XrPt505900	236.5	*	XrPt401848	217.7		XrPt401508	211.9		XrPt506047	186.5	*	XrPt506771	203.1
XrPt411138	236.5	*	XrPt401713	217.7		XrPt398504	211.9		XrPt509567	186.5		XrPt505720	204.1
XrPt345787	237.2	*	XrPt399265	217.7		XrPt400933	211.9		XrPt347224	186.9		XrPt506939	205.5
XrPt402237	239.7	*	XrPt505672	217.7		XrPt411107	211.9		XrPt508188	187.1	*	XrPt389763	205.5
XrPt401410	239.7	*	XrPt507841	218.4		XrPt398699	215.6		XrPt399321	188.7	*	XrPt402590	205.8
XrPt399321	240.4	*	XrPt411302	218.6		XrPt398797	215.6		XrPt399960	188.7	*	XrPt401491	206.4
XrPt399960	240.4	*	XrPt507668	218.6		XrPt505418	215.6		XrPt411324	188.7	*	XrPt508693	207.6
XrPt390077	240.4	*	XrPt508315	219.3		XrPt345110	215.6		XrPt390077	188.7		Xscy09d	208.2
XrPt390285	240.4	*	XrPt506963	219.3		XrPt389987	215.6		XrPt390285	188.7		XrPt401544	208.8
XrPt411324	240.4	*	XrPt390649	220.6		XrPt401203	215.6		XrPt505570	188.8	*	XrPt509323	212.7
XrPt505570	240.4		XrPt390763	222.3		XrPt402159	215.6		XrPt401313	190.1	*	XrPt120262	212.7
XrPt505304	241.6		XrPt347800	222.5		XrPt400310	215.6		XrPt400952	190.5	*	XrPt410807	212.7
XrPt402193	243.1	*	XrPt508573	222.7		XrPt400308	215.6		XrPt505421	190.7	*	XrPt410873	212.7
XrPt508028	247.1	*	XrPt506696	223.1		XrPt398656	215.6		XrPt505304	192.3	*	XrPt389928	212.7
XrPt506686	247.1	*	XrPt398699	223.1		XrPt390550	215.6		XrPt402193	192.7	*	XrPt399747	213.9
XrPt507549	247.1		XrPt400933	223.1		XrPt506330	215.9		XrPt506134	192.7	*	XrPt399900	214.8
XrPt509353	247.1		XrPt402436	223.1		XrPt389382	216.8		XrPt507026	192.7	*	XrPt410883	216
XrPt509448	247.1		XrPt398504	223.1					XrPt505236	193.1		XrPt390526	216
XrPt508459	247.1		XrPt402514	223.1					XrPt389763	193.1	*	XrPt505550	218.2
XrPt507229	247.1		XrPt400726	223.1					XrPt402590	194.8	*	XrPt509706	218.2
XrPt505229	249.2		XrPt505760	223.1					XrPt509586	194.8		XrPt401048	218.5
XrPt509243	250		XrPt398754	223.1					XrPt509158	194.8		XrPt344295	219.4
XrPt506939	252.5	*	XrPt398697	223.1					XrPt389515	195	*	XrPt508983	219.4
XrPt389763	252.5	*	XrPt411107	223.1					XrPt410865	195.2	*	XrPt507145	219.4
XrPt402590	253.6	*	XrPt401508	223.1					XrPt506082	195.7	*	XrPt411298	219.4
XrPt401491	257.8	*	XrPt507666	223.1					XrPt508826	195.7	*	XrPt346091	219.4
XrPt508693	257.8	*	XrPt117100	223.1					XrPt401280	198.4	*	XrPt345230	219.4
XrPt401544	257.8	*	XrPt348128	223.1					XrPt506089	198.4	*	XrPt400993	219.4
XrPt410873	257.8	*	XrPt505207	223.1					XrPt507289	198.4		XrPt507516	219.4
XrPt410807	257.8	*	XrPt401273	223.1	*				XrPt506948	199.2	*	XrPt508149	219.4
XrPt389928	257.8	*	XrPt410773	223.1					XrPt508260	199.2	*	XrPt505380	219.4
XrPt120262	257.8	*	XrPt398798	223.7					XrPt506508	200.2		XrPt508026	219.4
XrPt399747	259.9	*	XrPt508817	223.7					XrPt506651	200.7	*	XrPt505343	220.3
XrPt401955	259.9	*	XrPt348507	223.7					XrPt398716	200.7		XrPt390751	220.5
XrPt389599	260.5	*	XrPt505716	223.7					XrPt400996	200.7		XrPt506948	220.5
XrPt401048	262.3	*	XrPt400433	223.7					XrPt400835	201.1	*	XrPt509637	220.5
XrPt508983	262.3	*	XrPt508276	225.1					XrPt402158	201.6		XrPt390787	220.5
XrPt507145	262.3	*	XrPt411151	226.7					XrPt398763	201.6	*	XrPt400177	220.5
XrPt411298	262.3	*	XrPt400377	228.1					XrPt398711	201.6	*	XrPt398763	220.5
XrPt345230	263.3	*	XrPt398747	228.1					XrPt390787	201.6	*	XrPt402157	220.5
XrPt508260	263.3	*	XrPt508638	228.4					XrPt400177	201.6	*	XrPt411023	220.5
XrPt506508	266.8	*	XrPt506146	228.4					XrPt509637	201.6	*	XrPt400520	220.5
XrPt398823	268.4		XrPt505440	228.4					XrPt400520	201.6		XrPt400484	220.5
XrPt400883	268.4		XrPt506444	228.4					XrPt400484	201.6	*	XrPt398711	220.5
XrPt389501	268.4		XrPt401203	228.4					XrPt402157	201.6	*	XrPt401183	221.7
XrPt402101	268.4		XrPt505418	228.4					XrPt411023	201.6	*	XrPt398695	221.7
XrPt401670	268.4		XrPt389987	228.4					XrPt401183	202	*	XrPt389652	223.6
XrPt506396	268.4		XrPt345110	228.4					XrPt509261	203.7	*	XrPt399902	223.6
XrPt400535	269		XrPt398797	228.4					Xscp16m58	204.8		XrPt347534	223.6
XrPt402104	273.3	*	XrPt411156	228.8					XrPt390129	205.8	*	XrPt505373	223.6
XrPt506231	275.6		XrPt400701	229.1					XrPt398637	206.5	*	XrPt400382	223.9
XrPt401890	275.6		XrPt506330	229.3					XrPt390758	206.5	*	XrPt508800	224.2
XrPt400824	275.6		XrPt402159	229.3					XrPt401039	206.8	*	XrPt508305	224.2
XrPt389455	276.6		XrPt400308	229.3					XrPt390763	207.2	*	XrPt401308	225.2
XrPt390409	277.6		XrPt400310	229.3					XrPt347800	207.2		XrPt120306	225.5
XrPt507540	277.6		XrPt390550	229.3					XrPt411107	207.2	*	XrPt509261	225.5
XrPt509365	277.6		XrPt398656	229.3					XrPt505760	207.2	*	XrPt120194	225.8
XrPt398637	280.3	*	Xscp14m55	231.5					XrPt398699	207.8	*	XrPt401070	226.3
XrPt390758	280.3	*	Xscsz23L500	233.2					XrPt508817	207.8	*	XrPt401336	226.3
XrPt401039	282	*	XrPt509165	238.4					XrPt398798	209.8	*	XrPt389935	226.3
XrPt390763	285.4		XrPt411374	238.8					XrPt400433	210	*	XrPt508318	226.3
XrPt347800	286.1		XrPt402344	241					XrPt411417	210		XrPt505810	226.3
XrPt508573	286.4		XrPt400753	271.1					XrPt400894	210		XrPt398602	226.3
XrPt509636	286.9		XrPt508033	273.4	*				XrPt508542	213.6		XrPt508766	226.3
XrPt411151	287.2		XrPt389664	275.2					XrPt390575	213.6		XrPt400708	226.3
XrPt398747	287.2		XrPt509675	275.4					XrPt509165	214.3	*	XrPt399841	226.3
XrPt400377	287.9								XrPt411374	214.8		XrPt401713	226.3
XrPt508638	289.8	*							XrPt402344	216.6	*	XrPt399265	226.3
XrPt411156	289.8	*										XrPt401848	226.3
XrPt507164	290.2	*										XrPt505672	226.3
XrPt411417	290.2	*										XrPt508878	226.3
XrPt400894	290.2	*										XrPt507668	227
XrPt508542	293.9	*										XrPt390763	228.9
XrPt390575	294.2	*										XrPt347800	228.9
XrPt506738	294.2											XrPt508573	229.2
XrPt509165	295.6											Xscp12m56	229.2
XrPt117250	299.1											XrPt506696	229.5
XrPt119923	299.8											XrPt398504	229.5
XrPt402250	301.5											XrPt400726	229.5
XrPt402637	301.5											XrPt410773	229.5
XrPt402679	302.2											XrPt401273	229.5
XrPt399805	302.2											XrPt505760	229.5
XrPt399682	303.1											XrPt398697	229.5
XrPt509690	305.1	*										XrPt398754	229.5
XrPt402088	305.1	*										XrPt411107	229.5
XrPt401982	306.2	*										XrPt402514	229.5
XrPt390471	307.3	*										XrPt402436	229.5
XrPt346914	307.7	*										XrPt117100	229.5
XrPt399368	307.7	*										XrPt401508	229.5
XrPt402191	307.7											XrPt507666	229.5
												XrPt505207	229.5
												XrPt400933	229.5
												XrPt348128	229.5
												XrPt398699	229.8
												XrPt509636	230.1
												XrPt389907	231.1
												XrPt390553	231.1
												XrPt508817	231.1
												XrPt398798	231.8
												XrPt348507	232
												XrPt505716	232.7
												XrPt400433	233
												XrPt508276	233.9
												Xscsz670L900	235.5
												XrPt398747	235.5
												XrPt400377	236.7
												XrPt506444	236.7
												XrPt505440	236.7
												XrPt506146	236.7
												XrPt508638	236.7
												XrPt411156	236.7
												XrPt507164	236.7
												XrPt506738	239.8
												XrPt402058	239.8
												XrPt509548	239.8
												XrPt509165	240.4
												XrPt411374	240.7

## Sheet: Shared markers
	main shared markers order	occurence in genetic maps	cosegregating shared markers
	XrPt508132	(H,M)
	XrPt411228	(L,M,S)	XrPt400337	(L,M)	XrPt400704	(L,M,S)	XrPt402442	(L,S)
	XrPt411359	(H,M)
	XrPt401921	(H,M)
	XrPt507378	(M,S)
	XrPt505840	(L,M)
	XrPt508639	(M,S)	XrPt389941	(M,S)	XrPt389863	(M,S)	XrPt347940	(M,S)	XrPt400536	(M,S)	XrPt400510	(M,S)	XrPt401462	(M,S)	XrPt402545	(M,S)	XrPt506748	(M,S)	XrPt346891	(M,S)	XrPt390612	(M,S)	XrPt400106	(M,S)	XrPt509291	(M,S)	XrPt507774	(M,S)
	XrPt389272	(L,M)
	XrPt505317	(H,L,M)
	XrPt400301	(H,L,S)
	XrPt506928	(M,S)
	XrPt401709	(H,L,M)
	XrPt506940	(H,L,M)	XrPt347151	(H,M)	XrPt398700	(H,L,M)
	XrPt399906	(H,L,M,S)	XrPt389466	(H,L,S)
	XrPt390721	(H,S)
	XrPt505165	(L,M,S)
	XrPt400085	(H,L)
	XrPt506220	(M,S)	XrPt389772	(M,S)	XrPt398487	(M,S)	XrPt401917	(M,S)
	XrPt509509	(M,S)
	XrPt506527	(L,M)
	XrPt347272	(H,L)
	XrPt402061	(M,S)
	XrPt507218	(M,S)
	XrPt400365	(H,S)
	XrPt507008	(K,M)
	XrPt401563	(H,S)
	XrPt400363	(H,L,S)
	XrPt508996	(H,M)
	XrPt402283	(L,S)
	XrPt411422	(H,M)
	XrPt346676	(H,K)
	XrPt506954	(H,L,M)
	XrPt390695	(H,L,M)	XrPt398503	(H,L,M)
	XrPt399714	(H,K,S)	XrPt346745	(H,K,S)
	XrPt506689	(M,S)
	XrPt402293	(H,K,M)	XrPt390565	(H,K,M)	XrPt400877	(H,K)
	XrPt506914	(H,S)
	XrPt506918	(M,S)
	XrPt506446	(H,K,M,S)
	Xscm066	(K,L)
	XrPt402182	(L,S)	XrPt505208	(L,S)
	XrPt390112	(M,S)
	XrPt389327	(K,L)
	XrPt506580	(H,M)	XrPt410821	(H,M)	XrPt507152	(H,M)	XrPt509713	(H,M)	XrPt505238	(H,M)	XrPt506946	(H,M)	XrPt399857	(H,M)	XrPt507186	(H,M)
	XrPt411344	(K,L,M)	XrPt401928	(K,L,M)
	XrPt401743	(H,K)
	XrPt398634	(L,M)
	XrPt343879	(L,M,S)	XrPt401870	(L,M,S)
	XrPt507605	(K,L)
	XrPt399809	(K,M,S)	XrPt399246	(K,M,S)
	XrPt400488	(K,M,S)
	XrPt402664	(H,S)
	XrPt390324	(K,L)
	XrPt509687	(M,S)
	XrPt506458	(L,S)
	XrPt506460	(K,M)	XrPt508916	(K,M)
	XrPt411093	(L,S)
	XrPt410866	(H,L)
	XrPt508278	(M,S)
	XrPt507431	(M,S)
	XrPt507544	(K,L)
	XrPt508446	(K,L,S)	XrPt389414	(K,L,S)
	XrPt401000	(H,K,L,S)	XrPt398816	(H,K,L,S)	XrPt390686	(H,K,L,S)	XrPt509205	(H,K,S)	XrPt506737	(H,K,S)	XrPt506606	(H,S)
	XrPt399594	(H,K,L)	XrPt508351	(H,K)	XrPt507842	(H,K)	XrPt506465	(H,K,L)	XrPt506314	(H,K,L)
	XrPt402295	(H,S)
	XrPt398501	(M,S)
	XrPt390454	(L,M,S)	XrPt410976	(L,M,S)
	XrPt508604	(H,M,S)	XrPt507444	(H,S)
	XrPt411238	(H,S)	XrPt399748	(H,S)	XrPt506833	(H,S)
	XrPt398853	(H,K,L)
	XrPt506301	(H,S)
	XrPt505470	(H,K,L,S)	XrPt390107	(H,K,L,S)	XrPt508992	(H,K,S)
	XrPt506862	(K,M)
	XrPt508114	(M,S)
	XrPt507139	(H,K,M)
	XrPt506530	(K,M,S)
	XrPt505390	(H,M)
	XrPt509259	(K,S)
	XrPt390436	(H,L,M)	XrPt347746	(H,L,M)
	XrPt505613	(H,L,S)	XrPt506216	(L,S)	XrPt507451	(H,L,S)
	XrPt507250	(K,S)	XrPt507455	(K,S)	XrPt402630	(K,S)
	XrPt411525	(H,K,L,S)
	XrPt410917	(H,K,L)	XrPt508998	(H,K)	XrPt506239	(K,L)
	Xscm047	(H,S)
	XrPt402515	(H,K,S)
	XrPt398636	(H,M,S)
	XrPt401399	(H,M,S)
	XrPt410932	(H,M,S)
	XrPt401686	(K,L,M)
	XrPt509488	(K,M)
	XrPt389771	(L,M,S)	XrPt390310	(L,M)	XrPt348082	(M,S)	XrPt507092	(L,M,S)
	XrPt509321	(M,S)
	XrPt508070	(H,K,M,S)
	XrPt399525	(L,S)
	XrPt402117	(H,K,M,S)
	XrPt507595	(H,M,S)
	XrPt400416	(H,L)
	XrPt402300	(L,M,S)	XrPt505714	(L,M)	XrPt507179	(L,M,S)
	XrPt401112	(L,S)
	XrPt509144	(L,S)
	XrPt349226	(H,L)
	XrPt507481	(M,S)	XrPt508284	(M,S)
	XrPt402179	(H,L)
	XrPt507981	(H,K,S)
	XrPt401194	(H,K,S)	XrPt389858	(H,K,S)
	XrPt389776	(L,S)
	XrPt505521	(H,K,L,M)	XrPt401350	(K,M)
	XrPt505329	(H,S)
	Xscsz502L900	(K,L)
	XrPt402470	(H,L,S)	XrPt507832	(H,L,S)	XrPt402625	(L,S)	XrPt401582	(H,L,S)
	XrPt505216	(H,S)	XrPt507596	(H,S)	XrPt401629	(H,S)
	XrPt507564	(H,M)
	XrPt507597	(H,K,S)	XrPt508689	(H,K)
	XrPt507901	(K,S)
	XrPt400525	(H,K,M,S)	XrPt401071	(H,K,M,S)
	XrPt507989	(M,S)
	XrPt389872	(K,M,S)	XrPt508623	(K,S)
	XrPt506073	(H,K,L,M,S)
	XrPt507339	(K,S)
	XrPt508527	(K,S)	XrPt400746	(K,S)	XrPt507604	(K,S)
	XrPt345716	(H,S)
	XrPt400965	(H,M,S)
	XrPt399893	(L,S)
	XrPt411105	(H,M,S)
	XrPt411103	(H,S)
	XrPt378065	(H,S)
	XrPt505669	(H,M,S)
	XrPt400036	(H,K,L)
	XrPt507448	(H,L,S)
	XrPt507976	(H,K,S)
	XrPt505881	(M,S)
	XrPt402198	(H,L,M,S)
	XrPt401518	(H,L,S)
	XrPt399272	(L,M,S)
	XrPt400014	(H,M)
	XrPt505690	(H,K,L,M)
	XrPt346781	(H,K,L,M)
	XrPt402013	(H,L)
	XrPt506298	(K,M)
	XrPt399485	(H,M)
	XrPt347395	(H,S)
	XrPt508404	(K,M)
	XrPt115379	(K,S)
	XrPt399870	(H,L,M,S)
	XrPt389657	(H,M,S)
	XrPt401162	(H,M)
	XrPt398498	(L,M)	XrPt402389	(L,M)
	Xscsz728L954	(M,S)
	XrPt401957	(H,L)
	XrPt401663	(H,L)
	XrPt508495	(H,K,M)	XrPt507598	(H,M)	XrPt509174	(H,K,M)	XrPt508476	(H,K,M)	XrPt508665	(H,K,M)
	XrPt389569	(H,K,L,M)
	XrPt509255	(H,K,L,M)	XrPt389394	(H,K,L,M)	XrPt401509	(H,K,L,M)	XrPt398573	(H,K,L,M)	XrPt402560	(H,K,L,M)
	XrPt509566	(M,S)
	XrPt401196	(M,S)
	XrPt389930	(K,M)
	XrPt401155	(H,M)
	XrPt389643	(H,M)
	XrPt508686	(K,M,S)
	XrPt399432	(L,S)
	XrPt507812	(L,M)
	XrPt509552	(K,M)
	XrPt399885	(H,M,S)
	XrPt505674	(H,K,M)
	XrPt399667	(L,S)
	XrPt509244	(K,L,M,S)	XrPt389457	(K,L,M,S)
	XrPt505552	(L,M)
	XrPt400270	(H,L,S)
	XrPt401376	(H,L,M,S)	XrPt346609	(H,M)	XrPt390125	(H,L,M,S)
	XrPt389881	(H,L,M,S)
	XrPt398658	(H,L,M,S)	XrPt400130	(L,M,S)
	XrPt398757	(L,M)
	XrPt347390	(K,S)	XrPt399783	(K,S)
	XrPt399560	(H,L)
	XrPt389598	(K,S)
	XrPt401169	(H,L)
	XrPt347335	(M,S)	XrPt116809	(M,S)	XrPt507200	(M,S)	XrPt347702	(M,S)
	XrPt399771	(H,K)
	XrPt398534	(M,S)
	XrPt402302	(H,K,M)	XrPt347295	(H,M)	XrPt505352	(H,M)	XrPt401825	(H,M)	XrPt400317	(H,M)	XrPt505775	(H,M)	XrPt398512	(H,M)	XrPt506593	(H,M)
	XrPt400315	(H,M)
	XrPt401412	(L,M)
	XrPt507498	(H,K,M)	XrPt508124	(H,K)	XrPt507202	(H,K,M)	XrPt402601	(H,K,M)	XrPt505620	(K,S)
	XrPt509435	(K,S)
	XrPt508722	(K,S)
	Xpsr119L1000	(K,L,M,S)
	XrPt402356	(L,S)
	XrPt400750	(H,L)
	XrPt346643	(H,K,S)
	XrPt401029	(L,M)
	XrPt400747	(H,K,S)
	XrPt399497	(K,L,M)
	XrPt402016	(K,L,M)	XrPt399506	(K,L)
	XrPt506534	(K,L,S)	XrPt508350	(L,S)	XrPt120175	(L,S)	XrPt66512	(L,S)	XrPt507738	(L,S)	XrPt120450	(L,S)
	XrPt344425	(K,L,S)
	XrPt505295	(K,M,S)
	XrPt410824	(H,S)
	XrPt505900	(H,S)	XrPt506933	(H,S)
	XrPt399321	(H,M)
	XrPt507997	(K,L,S)
	XrPt505570	(H,M)
	XrPt400864	(L,S)
	XrPt400952	(K,M)
	XrPt401451	(L,S)	XrPt401447	(L,S)
	XrPt505421	(K,M)
	XrPt505817	(L,S)
	XrPt505304	(H,L,M)
	XrPt508607	(K,S)
	XrPt411289	(K,L,S)
	XrPt402193	(H,L,M)
	XrPt411080	(K,L,S)
	XrPt399482	(K,L,S)	XrPt400070	(K,L)
	XrPt400064	(K,L,S)
	XrPt508028	(H,K,S)
	XrPt507026	(M,S)
	XrPt398666	(K,L)
	XrPt505229	(H,K,L,S)	XrPt508459	(H,S)	XrPt509448	(H,K,L,S)	XrPt508466	(K,S)	XrPt509353	(H,K,S)	XrPt507549	(H,K,S)	XrPt507229	(H,K,L)
	XrPt509243	(H,K,S)
	XrPt506771	(K,L,S)
	XrPt505720	(K,L,S)
	XrPt506939	(H,K,S)
	XrPt505236	(K,M)
	XrPt402590	(H,K,M,S)	XrPt389763	(H,K,M,S)
	XrPt401491	(H,S)
	XrPt389515	(K,M)	XrPt509158	(K,M)	XrPt509586	(K,M)
	XrPt410865	(K,M)
	XrPt506082	(K,L,M)
	XrPt508693	(H,K,S)
	Xscy09d	(K,L,S)
	XrPt401544	(H,K,S)
	XrPt399747	(H,L,S)	XrPt120262	(H,S)	XrPt410807	(H,S)	XrPt410873	(H,S)	XrPt389928	(H,S)
	XrPt389599	(H,L)
	XrPt410883	(K,S)
	XrPt505550	(K,S)	XrPt390526	(K,S)
	XrPt401048	(H,K,S)
	XrPt345230	(H,L,S)	XrPt507145	(H,S)	XrPt346091	(L,S)	XrPt411298	(H,S)	XrPt508983	(H,S)
	XrPt507289	(L,M)
	XrPt507516	(K,S)
	XrPt505343	(K,S)	XrPt400993	(K,S)	XrPt505380	(K,S)	XrPt508149	(K,S)	XrPt508026	(K,S)
	XrPt506948	(M,S)
	XrPt506508	(H,K,L,M)	XrPt508260	(H,K,M)
	XrPt506651	(K,M)
	XrPt400535	(H,K)	XrPt400883	(H,K)	XrPt401670	(H,K)	XrPt389501	(H,K)	XrPt506396	(H,K)	XrPt402101	(H,K)
	XrPt400835	(K,L,M)	XrPt400996	(K,M)	XrPt398716	(K,M)
	XrPt402104	(H,L)
	XrPt402158	(K,M)
	XrPt401183	(K,M,S)	XrPt509637	(M,S)	XrPt398711	(K,M,S)	XrPt402157	(K,M,S)	XrPt411023	(K,M,S)	XrPt400177	(K,M,S)	XrPt400520	(K,M,S)	XrPt390787	(K,M,S)	XrPt400484	(K,M,S)	XrPt398763	(K,M,S)
	XrPt389652	(K,S)	XrPt398695	(K,S)
	XrPt400382	(L,S)	XrPt505373	(L,S)	XrPt347534	(L,S)	XrPt399902	(L,S)
	XrPt411089	(K,L)
	XrPt508305	(K,S)
	XrPt389455	(H,K,L)
	XrPt509261	(M,S)
	XrPt390409	(H,K)
	XrPt120194	(L,S)
	XrPt509365	(H,K)
	XrPt508766	(K,S)	XrPt505810	(K,S)	XrPt508318	(K,S)	XrPt398602	(K,S)	XrPt389935	(K,S)
	XrPt398637	(H,M)
	XrPt400857	(K,L)
	XrPt401039	(H,M)
	XrPt508878	(K,S)	XrPt399265	(K,S)	XrPt401848	(K,S)	XrPt401713	(K,S)	XrPt505672	(K,S)
	XrPt507668	(K,S)
	XrPt411302	(K,L)
	XrPt390649	(K,L)
	XrPt390763	(H,K,M,S)
	XrPt347800	(H,K,M,S)
	XrPt508573	(H,K,S)
	XrPt506696	(K,S)
	XrPt398699	(K,L,M,S)	XrPt117100	(K,S)	XrPt507666	(K,S)	XrPt401273	(K,S)	XrPt402436	(K,L,S)	XrPt505207	(K,L,S)	XrPt505760	(K,L,M,S)	XrPt402514	(K,S)	XrPt398504	(K,L,S)	XrPt348128	(K,L,S)	XrPt400933	(K,L,S)	XrPt398754	(K,S)	XrPt401508	(K,L,S)	XrPt400726	(K,S)	XrPt398697	(K,S)	XrPt411107	(K,L,M,S)	XrPt410773	(K,S)
	XrPt509636	(H,S)
	XrPt398798	(K,M,S)	XrPt508817	(K,M,S)
	XrPt348507	(K,S)
	XrPt505716	(K,S)
	XrPt400433	(K,M,S)
	XrPt508276	(K,S)
	XrPt411151	(H,K)
	XrPt400377	(H,K,S)	XrPt398747	(H,K,S)
	XrPt508638	(H,K,S)
	XrPt401203	(K,L)	XrPt389987	(K,L)	XrPt398797	(K,L)	XrPt345110	(K,L)	XrPt505418	(K,L)
	XrPt411156	(H,K,S)
	XrPt506330	(K,L)	XrPt398656	(K,L)	XrPt400308	(K,L)	XrPt390550	(K,L)	XrPt400310	(K,L)	XrPt402159	(K,L)
	XrPt507164	(H,S)
	XrPt508542	(H,M)
	XrPt506738	(H,S)
	XrPt390575	(H,M)
	XrPt509165	(H,K,M,S)
	XrPt411374	(K,M,S)
	XrPt402344	(K,M)

## Sheet: Shared and unique markers
	Shared markers order		Unique markers orders
	XrPt508132		Group H4R	Group K4R	Group L4R	Group M4R	Group S4R
	XrPt400337		XrPt506704	XrPt399947	XrPt505311	XrPt411452	XrPt508547
	XrPt400704		XrPt508614	XrPt509517	XrPt401879	XrPt400257	XrPt507628
	XrPt402442		XrPt116498	XrPt506520	XrPt401524	XrPt505388	XrPt505596
	XrPt411228		XrPt398759	XrPt506661	XrPt400246	XrPt390361	XrPt507906
	XrPt411359		XrPt507599	XrPt390688	XrPt402676	XrPt346910	XrPt509570
	XrPt401921		XrPt346102	XrPt507095	XrPt508862	XrPt411058	XrPt505872
	XrPt507378		XrPt508582	XrPt400334	XrPt509313	XrPt411163	XrPt508443
	XrPt505840		XrPt398812	XrPt348688	XrPt411396	XrPt509625	XrPt506710
	XrPt389941		XrPt346813	XrPt410802	XrPt507297	XrPt347763	XrPt411515
	XrPt389863		XrPt508552	XrPt505929	XrPt390163	XrPt506410	XrPt390050
	XrPt347940		XrPt347874	XrPt399316	XrPt389626	XrPt505725	XrPt508417
	XrPt400536		XrPt346567	XrPt389500	XrPt508270	XrPt506200	XrPt389474
	XrPt400510		XrPt401173	XrPt400917	XrPt398772	XrPt400339	XrPt505925
	XrPt401462		XrPt507978	XrPt390402	XrPt505774	XrPt507074	XrPt509560
	XrPt402545		XrPt119477	XrPt402604	XrPt506899	XrPt399929	XrPt346499
	XrPt506748		XrPt508456	XrPt509696	XrPt508519	XrPt507382	Xscsz605L870
	XrPt346891		XrPt346220	XrPt508223	XrPt506011	XrPt400970	XrPt401426
	XrPt390612		XrPt400850	XrPt509011	XrPt505626	XrPt120119	XrPt389610
	XrPt400106		XrPt348599	XrPt401532	XrPt507170	XrPt505969	XrPt344778
	XrPt509291		XrPt509615	XrPt401262	XrPt399656	XrPt411502	XrPt401010
	XrPt507774		XrPt507581	XrPt508535	XrPt401421	XrPt401771	XrPt505571
	XrPt508639		XrPt507784	XrPt400057	XrPt505763	XrPt509426	XrPt398577
	XrPt389272		XrPt400789	XrPt506848	XrPt509459	XrPt116283	XrPt508199
	XrPt505317		XrPt390252	XrPt506207	XrPt508864	XrPt509404	XrPt63482
	XrPt400301		XrPt509441	XrPt401415	XrPt509110	Xpr900L750	XrPt508982
	XrPt506928		Xscm139	XrPt508265	XrPt505782	XrPt399797	XrPt399575
	XrPt401709		XrPt402163	XrPt508914	XrPt505477	XrPt119926	XrPt507036
	XrPt347151		XrPt402497	XrPt509707	XrPt505689	XrPt389603	XrPt508979
	XrPt398700		XrPt505464	XrPt399609	XrPt508175	XrPt508531	XrPt402392
	XrPt506940		XrPt401908	XrPt505472	XrPt398535	XrPt505713	XrPt507507
	XrPt389466		XrPt401880	XrPt401450	XrPt401337	XrPt509037	XrPt509323
	XrPt399906		XrPt505268	XrPt509036	XrPt505232	XrPt411168	XrPt399900
	XrPt390721		XrPt505506	XrPt390016	XrPt399674	XrPt399323	XrPt509706
	XrPt505165		XrPt347785	XrPt401528	Xapr4.3	XrPt402443	XrPt344295
	XrPt400085		XrPt508910	XrPt402112	XrPt343797	XrPt398633	XrPt390751
	XrPt389772		XrPt398848	XrPt401192	XrPt390419	XrPt399305	XrPt508800
	XrPt398487		XrPt390398	XrPt401621	XrPt401323	XrPt508577	XrPt401308
	XrPt401917		XrPt411170	XrPt411016	XrPt389333	XrPt507430	XrPt120306
	XrPt506220		XrPt411102	XrPt508928	XrPt389864	XrPt347071	XrPt401070
	XrPt509509		XrPt508186	XrPt400217	Xapr4n.4	XrPt347106	XrPt401336
	XrPt506527		XrPt400303	XrPt389391	Xapr4n.5	XrPt507956	XrPt400708
	XrPt347272		XrPt400429	XrPt506064	XrPt399420	XrPt505738	XrPt399841
	XrPt402061		XrPt402444	XrPt401044	XrPt506964	XrPt390484	Xscp12m56
	XrPt507218		XrPt508659	XrPt507841	XrPt508738	XrPt508372	XrPt389907
	XrPt400365		XrPt400143	XrPt508315	XrPt399614	XrPt507109	XrPt390553
	XrPt507008		XrPt400072	XrPt506963	XrPt410832	XrPt507548	Xscsz670L900
	XrPt401563		XrPt389659	XrPt400701	XrPt399736	XrPt509166	XrPt402058
	XrPt400363		XrPt508467	Xscp14m55	XrPt507249	XrPt508219	XrPt509548
	XrPt508996		XrPt402534	Xscsz23L500	XrPt509640	XrPt398720
	XrPt402283		XrPt411406	XrPt400753	XrPt411329	XrPt402411
	XrPt411422		XrPt506347	XrPt508033	XrPt400766	XrPt507873
	XrPt346676		XrPt390071	XrPt389664	XrPt509606	XrPt402313
	XrPt506954		XrPt505769	XrPt509675	XrPt343930	XrPt401643
	XrPt398503		XrPt507312		XrPt505288	XrPt507172
	XrPt390695		XrPt389940		XrPt399689	XrPt399920
	XrPt346745		XrPt398510		XrPt399468	XrPt506047
	XrPt399714		XrPt401775		XrPt505608	XrPt509567
	XrPt506689		XrPt401986		XrPt400869	XrPt347224
	XrPt390565		XrPt508994		XrPt389687	XrPt508188
	XrPt400877		XrPt390427		XrPt509047	XrPt401313
	XrPt402293		XrPt508292		XrPt401353	XrPt508826
	XrPt506914		XrPt400112		XrPt505649	XrPt401280
	XrPt506918		XrPt401692		XrPt507029	Xscp16m58
	XrPt506446		XrPt509554		XrPt389868	XrPt390129
	Xscm066		XrPt506357		XrPt508454
	XrPt505208		XrPt507894		XrPt389827
	XrPt402182		XrPt400124		XrPt347406
	XrPt390112		XrPt411138		XrPt389382
	XrPt389327		XrPt345787
	XrPt410821		XrPt402237
	XrPt507152		XrPt401410
	XrPt509713		XrPt506686
	XrPt505238		XrPt398823
	XrPt506946		XrPt506231
	XrPt399857		XrPt401890
	XrPt507186		XrPt400824
	XrPt506580		XrPt117250
	XrPt401928		XrPt119923
	XrPt411344		XrPt402250
	XrPt401743		XrPt402637
	XrPt398634		XrPt402679
	XrPt401870		XrPt399805
	XrPt343879		XrPt399682
	XrPt507605		XrPt509690
	XrPt399246		XrPt402088
	XrPt399809		XrPt401982
	XrPt400488		XrPt390471
	XrPt402664		XrPt346914
	XrPt390324		XrPt399368
	XrPt509687		XrPt402191
	XrPt506458
	XrPt508916
	XrPt506460
	XrPt411093
	XrPt410866
	XrPt508278
	XrPt507431
	XrPt507544
	XrPt389414
	XrPt508446
	XrPt398816
	XrPt390686
	XrPt509205
	XrPt506737
	XrPt506606
	XrPt401000
	XrPt508351
	XrPt507842
	XrPt506465
	XrPt506314
	XrPt399594
	XrPt402295
	XrPt398501
	XrPt410976
	XrPt390454
	XrPt507444
	XrPt508604
	XrPt399748
	XrPt506833
	XrPt411238
	XrPt398853
	XrPt506301
	XrPt390107
	XrPt508992
	XrPt505470
	XrPt506862
	XrPt508114
	XrPt507139
	XrPt506530
	XrPt505390
	XrPt509259
	XrPt347746
	XrPt390436
	XrPt506216
	XrPt507451
	XrPt505613
	XrPt507455
	XrPt402630
	XrPt507250
	XrPt411525
	XrPt508998
	XrPt506239
	XrPt410917
	Xscm047
	XrPt402515
	XrPt398636
	XrPt401399
	XrPt410932
	XrPt401686
	XrPt509488
	XrPt390310
	XrPt348082
	XrPt507092
	XrPt389771
	XrPt509321
	XrPt508070
	XrPt399525
	XrPt402117
	XrPt507595
	XrPt400416
	XrPt505714
	XrPt507179
	XrPt402300
	XrPt401112
	XrPt509144
	XrPt349226
	XrPt508284
	XrPt507481
	XrPt402179
	XrPt507981
	XrPt389858
	XrPt401194
	XrPt389776
	XrPt401350
	XrPt505521
	XrPt505329
	Xscsz502L900
	XrPt507832
	XrPt402625
	XrPt401582
	XrPt402470
	XrPt507596
	XrPt401629
	XrPt505216
	XrPt507564
	XrPt508689
	XrPt507597
	XrPt507901
	XrPt401071
	XrPt400525
	XrPt507989
	XrPt508623
	XrPt389872
	XrPt506073
	XrPt507339
	XrPt400746
	XrPt507604
	XrPt508527
	XrPt345716
	XrPt400965
	XrPt399893
	XrPt411105
	XrPt411103
	XrPt378065
	XrPt505669
	XrPt400036
	XrPt507448
	XrPt507976
	XrPt505881
	XrPt402198
	XrPt401518
	XrPt399272
	XrPt400014
	XrPt505690
	XrPt346781
	XrPt402013
	XrPt506298
	XrPt399485
	XrPt347395
	XrPt508404
	XrPt115379
	XrPt399870
	XrPt389657
	XrPt401162
	XrPt402389
	XrPt398498
	Xscsz728L950
	XrPt401957
	XrPt401663
	XrPt507598
	XrPt509174
	XrPt508476
	XrPt508665
	XrPt508495
	XrPt389569
	XrPt389394
	XrPt401509
	XrPt398573
	XrPt402560
	XrPt509255
	XrPt509566
	XrPt401196
	XrPt389930
	XrPt401155
	XrPt389643
	XrPt508686
	XrPt399432
	XrPt507812
	XrPt509552
	XrPt399885
	XrPt505674
	XrPt399667
	XrPt389457
	XrPt509244
	XrPt505552
	XrPt400270
	XrPt346609
	XrPt390125
	XrPt401376
	XrPt389881
	XrPt400130
	XrPt398658
	XrPt398757
	XrPt399783
	XrPt347390
	XrPt399560
	XrPt389598
	XrPt401169
	XrPt116809
	XrPt507200
	XrPt347702
	XrPt347335
	XrPt399771
	XrPt398534
	XrPt347295
	XrPt505352
	XrPt401825
	XrPt400317
	XrPt505775
	XrPt398512
	XrPt506593
	XrPt402302
	XrPt400315
	XrPt401412
	XrPt508124
	XrPt507202
	XrPt402601
	XrPt507498
	XrPt505620
	XrPt509435
	XrPt508722
	Xpsr119L1000
	XrPt402356
	XrPt400750
	XrPt346643
	XrPt401029
	XrPt400747
	XrPt399497
	XrPt399506
	XrPt402016
	XrPt508350
	XrPt120175
	XrPt66512
	XrPt507738
	XrPt120450
	XrPt506534
	XrPt344425
	XrPt505295
	XrPt410824
	XrPt506933
	XrPt505900
	XrPt399321
	XrPt507997
	XrPt505570
	XrPt400864
	XrPt400952
	XrPt401447
	XrPt401451
	XrPt505421
	XrPt505817
	XrPt505304
	XrPt508607
	XrPt411289
	XrPt402193
	XrPt411080
	XrPt400070
	XrPt399482
	XrPt400064
	XrPt508028
	XrPt507026
	XrPt398666
	XrPt508459
	XrPt509448
	XrPt508466
	XrPt509353
	XrPt507549
	XrPt507229
	XrPt505229
	XrPt509243
	XrPt506771
	XrPt505720
	XrPt506939
	XrPt505236
	XrPt389763
	XrPt402590
	XrPt401491
	XrPt509158
	XrPt509586
	XrPt389515
	XrPt410865
	XrPt506082
	XrPt508693
	Xscy09d
	XrPt401544
	XrPt120262
	XrPt410807
	XrPt410873
	XrPt389928
	XrPt399747
	XrPt389599
	XrPt410883
	XrPt390526
	XrPt505550
	XrPt401048
	XrPt507145
	XrPt346091
	XrPt411298
	XrPt508983
	XrPt345230
	XrPt507289
	XrPt507516
	XrPt400993
	XrPt505380
	XrPt508149
	XrPt508026
	XrPt505343
	XrPt506948
	XrPt508260
	XrPt506508
	XrPt506651
	XrPt400883
	XrPt401670
	XrPt389501
	XrPt506396
	XrPt402101
	XrPt400535
	XrPt400996
	XrPt398716
	XrPt400835
	XrPt402104
	XrPt402158
	XrPt509637
	XrPt398711
	XrPt402157
	XrPt411023
	XrPt400177
	XrPt400484
	XrPt400520
	XrPt390787
	XrPt398763
	XrPt401183
	XrPt398695
	XrPt389652
	XrPt505373
	XrPt347534
	XrPt399902
	XrPt400382
	XrPt411089
	XrPt508305
	XrPt389455
	XrPt509261
	XrPt390409
	XrPt120194
	XrPt509365
	XrPt505810
	XrPt508318
	XrPt398602
	XrPt389935
	XrPt508766
	XrPt398637
	XrPt400857
	XrPt401039
	XrPt399265
	XrPt401848
	XrPt401713
	XrPt505672
	XrPt508878
	XrPt507668
	XrPt411302
	XrPt390649
	XrPt390763
	XrPt347800
	XrPt508573
	XrPt506696
	XrPt117100
	XrPt507666
	XrPt400933
	XrPt401273
	XrPt398754
	XrPt402436
	XrPt401508
	XrPt505207
	XrPt400726
	XrPt505760
	XrPt398697
	XrPt402514
	XrPt411107
	XrPt398504
	XrPt410773
	XrPt348128
	XrPt398699
	XrPt509636
	XrPt508817
	XrPt398798
	XrPt348507
	XrPt505716
	XrPt400433
	XrPt508276
	XrPt411151
	XrPt398747
	XrPt400377
	XrPt508638
	XrPt389987
	XrPt398797
	XrPt345110
	XrPt505418
	XrPt401203
	XrPt411156
	XrPt398656
	XrPt400308
	XrPt390550
	XrPt400310
	XrPt402159
	XrPt506330
	XrPt507164
	XrPt508542
	XrPt506738
	XrPt390575
	XrPt509165
	XrPt411374
	XrPt402344
