# Supplementary material for: A High Density Consensus Map of Rye (Secale cereale L.) Based on DArT Markers
Source: PLoS One. 2011 Dec 6;6(12):e28495. doi: 10.1371/journal.pone.0028495 (PMC3232230; doi:10.1371/journal.pone.0028495)
Supplement: Table S8 — Consensus map of chromosome 5R and orders of shared and unique markers within the 5R integrated map. (XLS) [file pone.0028495.s015.xls]

## Sheet: 5R consensus map
Legend:
XrPt347901	shared markers
XrPt399564	unique markers
*	markers with distorted segregation (P <0.01)
Group H5R	Cumulative distance	distorted markers (p<0.01)	Group K5R	Cumulative distance	distorted markers (p<0.01)	Group L5R	Cumulative distance	distorted markers (p<0.01)	Group M5R	Cumulative distance	distorted markers (p<0.01)	Group S5R	Cumulative distance	distorted markers (p<0.01)
XrPt398680	0		XrPt509442	0		XrPt505648	0		XrPt507948	0		XrPt506433	0
XrPt402045	0.6		XrPt390157	0.8		XrPt505979	0		XrPt389895	5		XrPt399984	0
XrPt506433	13.1		XrPt509355	0.8		XrPt402427	0		XrPt507500	5		XrPt390233	0
XrPt399984	13.1		XrPt508272	0.8		XrPt509290	0.3		XrPt402377	5.2		XrPt348042	4.9
XrPt390233	13.4		XrPt121465	4.9		XrPt509236	1.5		XrPt508197	5.4		XrPt508680	6.6
XrPt399434	17.2	*	XrPt402427	12.6		XrPt389839	2.1		XrPt505767	5.8		XrPt390757	7.9
XrPt402406	21.6		XrPt401812	13.9		XrPt399678	2.4		XrPt390362	6		XrPt509222	7.9
Xscm172	21.6		XrPt505449	13.9		XrPt347967	2.4		XrPt508925	6.9		XrPt508266	9.2
XrPt402585	22.5		XrPt401379	13.9		XrPt507661	2.4		XrPt505693	8.4		XrPt509507	9.2
XrPt506770	29.2		XrPt509422	14.3		XrPt402094	2.4		XrPt398579	11.7		XrPt506130	9.2
XrPt390260	29.2		XrPt509650	14.5		XrPt506383	2.4		XrPt389261	11.9		XrPt508692	9.2
XrPt505480	29.2		XrPt509003	15.2		XrPt402070	2.4		XrPt507180	11.9		XrPt505235	10
XrPt399953	29.2		XrPt509236	15.2		XrPt347965	2.4		XrPt410783	11.9		XrPt348577	13.5
XrPt506113	29.2		XrPt505321	15.7		XrPt506846	6.9		XrPt347998	14.1		XrPt506584	13.5
XrPt398767	29.2		XrPt402416	16.6		XrPt401980	18.2		XrPt410924	14.5		XrPt347362	13.5
XrPt411267	29.2		XrPt402478	16.6		XrPt400345	18.8		XrPt347212	16.4		XrPt400153	13.5
XrPt398506	29.2		XrPt508006	16.6		XrPt505882	18.8		XrPt402245	16.4		XrPt402644	13.5
XrPt411085	29.2		XrPt507027	16.6		XrPt505265	18.8		XrPt506001	16.6		XrPt506128	13.5
XrPt63588	29.2		XrPt509331	17.8		XrPt347954	18.8		XrPt346755	16.6		XrPt411085	13.5
XrPt347362	29.2		XrPt505145	18.6		XrPt399470	18.8		XrPt347072	16.6		XrPt63588	13.5
XrPt506128	29.2		XrPt390191	18.9		XrPt399371	18.8		XrPt347454	16.6		XrPt347296	15.1
XrPt400153	29.2		XrPt505152	18.9		XrPt402458	18.8		XrPt401454	16.6		XrPt390294	17.3
XrPt402644	29.2		XrPt344764	18.9		XrPt402189	18.8		XrPt346892	16.6		XrPt398619	17.6
XrPt506584	29.2		XrPt411232	21.7		XrPt389301	18.8		XrPt346946	16.6		XrPt509518	17.9
XrPt347296	29.8		XrPt411139	29.6	*	XrPt411232	22.9		XrPt347809	16.6		XrPt506372	17.9
XrPt390294	31.2		XrPt508627	29.6	*	XrPt411088	29.9		XrPt346980	16.6		XrPt507948	22.2
XrPt398619	31.5		XrPt400232	31.3		XrPt401820	32.3		XrPt411252	16.6		XrPt402168	22.8
XrPt509518	32.2		XrPt508794	31.3		XrPt402152	32.5		XrPt411184	18.2		XrPt507500	26.8
XrPt410959	35.8		XrPt401641	31.3		XrPt402063	36.8	*	XrPt401095	22		XrPt402377	28.2
XrPt389473	36.5		XrPt509265	33.9		XrPt505590	41.8	*	XrPt398706	49.5		XrPt508197	28.5
XrPt399681	36.5		XrPt411081	33.9		XrPt399423	49		XrPt411244	50.9		XrPt390362	28.5
XrPt402377	40.9		XrPt410855	33.9		XrPt411244	49.7		XrPt389649	50.9		XrPt505712	29.8
XrPt508197	40.9		XrPt402496	33.9		XrPt508412	50.3		XrPt347413	51.7		XrPt508925	31.8
XrPt390362	40.9		XrPt509206	33.9		XrPt390449	52.7		XrPt390449	54.3		XrPt505576	33.1
XrPt401275	52.8	*	XrPt506480	33.9		XrPt505732	52.7		XrPt505732	54.3		XrPt345687	33.4
XrPt411469	53.8	*	XrPt346259	33.9		XrPt400371	54.3		XrPt506174	54.3		XrPt509503	33.4
XrPt398579	56.3	*	XrPt509041	33.9		XrPt509345	54.3		XrPt505276	57.9		XrPt398807	33.4
XrPt389338	56.9	*	Xapr5.70	34.9		XrPt507724	54.3		XrPt506246	62.2		XrPt505693	34.9
XrPt401379	56.9		XrPt508845	36.8		XrPt410942	73		XrPt401500	62.2		XrPt401275	35.2
XrPt509422	83.1		XrPt121163	36.8	*	XrPt399761	73		XrPt506141	64.7		XrPt411469	35.2
XrPt509650	83.1		XrPt509607	39.3	*	XrPt390013	74.6	*	XrPt398495	64.9		XrPt389338	37.1
XrPt509076	83.4		XrPt399683	40.1		XrPt346641	74.9		XrPt507127	66		XrPt398599	38
XrPt401110	87		XrPt508373	41		XrPt505416	76.6		XrPt399477	73.9		XrPt410783	38
XrPt390378	91.7		XrPt398734	42.7		XrPt399998	87.4		XrPt508103	78		XrPt347998	41
XrPt509003	94.3		XrPt390218	44.1		XrPt400113	87.7		XrPt508152	78.2		XrPt508364	44.2
XrPt411400	97		XrPt508518	46		XrPt402261	89.5		XrPt400757	78.2		XrPt508420	44.2
XrPt347856	97		XrPt508095	46.2		XrPt509309	89.8		XrPt401620	78.2		XrPt400903	44.2
XrPt401172	97		XrPt401063	46.4		XrPt401074	89.8		XrPt401040	78.2		XrPt506982	44.7
XrPt399339	117	*	XrPt390568	47.5		XrPt506174	89.8		Xscm141	78.6		XrPt508902	44.7
XrPt401751	120.6	*	XrPt402054	47.5		XrPt508565	89.8		Xpr665L1050	83.8	*	XrPt505645	46.2	*
XrPt506480	120.6	*	XrPt410863	47.5		XrPt505276	91.1		XrPt119718	83.8		XrPt506094	47.6	*
XrPt411081	120.6	*	XrPt505540	47.5		XrPt506246	93		XrPt347257	83.8		XrPt347212	48.6
XrPt509206	120.6	*	XrPt389838	50.8		XrPt401500	93.2		XrPt508427	89.2		XrPt402245	48.6
XrPt402496	120.6	*	XrPt348648	51.4		XrPt507076	94.2		XrPt400941	90.9		XrPt506001	48.6
XrPt346259	120.6	*	XrPt389545	51.4		XrPt390156	94.2		XrPt508323	90.9		XrPt346946	48.6
XrPt410855	120.6	*	Xapr5.25	84.7		XrPt507522	95.7		XrPt508460	90.9		XrPt346892	48.6
XrPt509041	120.6	*	XrPt506982	86.6		Xpsr628	96.7		XrPt120605	90.9		XrPt401454	48.6
XrPt402573	124.6	*	XrPt346517	86.6		XrPt508103	97.4		XrPt348431	90.9		XrPt346755	48.6
XrPt121163	124.6	*	XrPt507939	91.3		XrPt508460	99.2		XrPt507678	90.9		XrPt347454	48.6
XrPt509607	136.9	*	XrPt508861	91.3		XrPt506172	101.8		XrPt402393	92		XrPt347072	48.6
XrPt399683	136.9	*	XrPt507943	129.7		Xapr5.5	106.1		XrPt506172	92.6		XrPt347809	48.6
XrPt507013	137.6	*	XrPt401712	129.7		XrPt116686	110		XrPt390196	94		XrPt508633	48.6
XrPt399531	137.9		XrPt117257	129.7		XrPt400368	110		XrPt116686	95		XrPt346980	48.6
XrPt508233	137.9		XrPt117324	129.7		XrPt402087	110		XrPt508190	95.9		XrPt411252	48.6
XrPt508373	140.7		XrPt509392	130.3		XrPt506615	110.6		XrPt390784	96.3		XrPt507939	51.3
XrPt402063	143.1		XrPt508412	132.3		XrPt505852	110.8		XrPt400139	96.7		XrPt508861	51.6
XrPt398734	145.3		XrPt389649	132.3		XrPt411482	111.1		XrPt508097	96.7		XrPt390013	68.4
XrPt508518	146		XrPt347413	132.7		XrPt390385	111.4		XrPt402150	96.7		XrPt346641	68.4
XrPt508095	146		XrPt390449	134		XrPt400876	111.4		XrPt400748	97.1		XrPt508565	68.4
XrPt509424	147.3		XrPt505732	134.2		XrPt400326	111.4		XrPt401055	97.1		XrPt401074	68.4	*
XrPt389838	148.1		XrPt411231	135.9		Xscm077	112.1		XrPt400297	97.5		XrPt505276	74.1
XrPt348648	148.1		XrPt348262	136.1		XrPt401944	112.7		XrPt507926	97.5		XrPt119858	76.1	*
XrPt389545	148.4		XrPt507724	136.1		XrPt390065	113		XrPt508905	97.5		XrPt506246	79.7
XrPt400219	148.7		XrPt410942	149.4		XrPt402461	113.3		XrPt508566	97.7		XrPt401500	79.7	*
XrPt505590	152		XrPt346641	149.9	*	XrPt507042	113.3		XrPt399743	97.9		XrPt508895	82.3
XrPt347212	186.1		XrPt390144	150.5		XrPt401463	113.3		XrPt507263	97.9		XrPt390586	82.3
XrPt402245	186.1		XrPt349332	150.5		XrPt402150	113.3		XrPt507421	97.9		XrPt398495	85.3
XrPt506001	186.5		XrPt390151	158.6		XrPt400748	114.2		XrPt402391	97.9		XrPt401268	88.1	*
XrPt347458	186.5		XrPt508769	160.9		XrPt401055	114.2		XrPt505205	97.9		XrPt401037	89.8
XrPt346892	186.5		XrPt119858	163.4		XrPt400333	115.4		XrPt398822	97.9		XrPt401067	90.7
XrPt347072	186.5		XrPt346094	172.7	*	XrPt399462	117.3		XrPt390740	97.9		XrPt505835	95.7
XrPt346946	186.5		XrPt399887	174.7		XrPt509352	119.8		XrPt389427	97.9		XrPt506457	99
XrPt347454	186.5		XrPt398692	179.2		XrPt410958	119.8		XrPt505220	97.9		XrPt347750	99.3
XrPt346755	186.5		XrPt401573	183.1		XrPt399574	119.8		XrPt507887	97.9		XrPt508323	99.3
XrPt347809	186.9		XrPt507068	185.3		XrPt66612	120.1		Xpr215L480	99.2		XrPt508460	101.2
XrPt346980	186.9		XrPt509256	187.1		XrPt506860	120.1		XrPt505153	100.2		XrPt120605	101.2
XrPt411252	187.2		XrPt400221	188.3		XrPt506729	120.1		Xpr57L470	101.1		XrPt507678	101.2
XrPt507021	188.7		XrPt507192	205.9	*	XrPt401688	120.7		XrPt506821	101.6		XrPt348431	101.2
XrPt399663	188.7		XrPt402009	205.9		XrPt401710	120.7		XrPt402668	105.3		XrPt402393	101.8
XrPt346517	188.7		XrPt401849	208.5		XrPt399743	122.2		XrPt509051	105.7		XrPt506172	102.4
XrPt507939	193.5		XrPt402033	208.5		XrPt402391	122.2		XrPt389759	107.1		XrPt506615y	104.2
XrPt508861	193.5		XrPt400757	208.5		XrPt400743	122.2		XrPt507137	107.1		XrPt400368	104.2
XrPt401095	194.8		XrPt401620	208.5		XrPt389367	122.2		XrPt411050	107.1		XrPt402087	105.8
XrPt399773	197.6	*	XrPt401040	208.9		XrPt505205	122.2		XrPt508201	107.1		XrPt507099	105.8
XrPt345975	201.9	*	XrPt401521	210.6		XrPt398822	122.2		XrPt411100	107.1		XrPt508190	105.8
XrPt508631	201.9	*	XrPt119718	210.6		XrPt390740	122.2		XrPt347128	107.3		XrPt389969	105.8
XrPt410888	201.9	*	XrPt347257	210.6		XrPt390088	122.2		XrPt346583	107.7		XrPt116665	105.8
XrPt401530	201.9	*	XrPt508427	212.3		XrPt389427	122.2		XrPt398773	107.7		XrPt401805	106.1
XrPt509584	201.9	*	XrPt400941	215.9		XrPt509620	122.2		XrPt401929	107.7		XrPt390784	108.4
XrPt345966	201.9	*	XrPt348431	215.9		XrPt390140	122.8		XrPt508485	107.7		XrPt508097	110.9
XrPt509614	201.9	*	XrPt507678	215.9		XrPt402148	122.8		XrPt398827	107.7		XrPt508184	111.2
XrPt400698	204.3	*	XrPt120605	215.9		XrPt505348	122.8		XrPt344657	109.3		XrPt508721	114.3
XrPt399692	208	*	XrPt402393	216.7		XrPt400444	122.8		XrPt120407	109.5		XrPt508986	118.4
XrPt399516	209.7	*	XrPt506172	217.9		XrPt398818	123.8		XrPt121207	109.7		XrPt399606	118.4
XrPt509193	221.6	*	XrPt389472	219.5	*	XrPt505153	124.3		XrPt505721	112.9		XrPt115752	118.4
XrPt399581	223.2	*	XrPt505467	220.3	*	XrPt402118	124.3		XrPt411109	112.9		XrPt401944	119.3
XrPt401049	223.2	*	XrPt116686	222.3		XrPt508209	125.6		XrPt411051	112.9		XrPt402461	119.3
XrPt507354	223.2	*	XrPt400368	222.3		XrPt401784	129.1		XrPt506676	115.9		XrPt401463	119.3
XrPt507221	225.9		XrPt402087	222.3		XrPt506950	130.4		XrPt411320	118.9		XrPt400606	119.3
XrPt506985	225.9		XrPt507099	222.3		XrPt509550	130.4		XrPt390585	120.6		XrPt506108	121.5
XrPt399358	226.2		XrPt508190	222.3		XrPt411479	130.4		XrPt411522	120.9		XrPt402150	121.5
XrPt507563	228.3	*	XrPt389969	222.3		XrPt346862	130.4		Xscsz877L950	121.1		XrPt400748	124
XrPt390058	228.3	*	XrPt116665	222.3		XrPt399520	130.4		XrPt411020	121.1		XrPt401055	124
XrPt400190	228.7		XrPt401805	222.5		XrPt347726	130.4		XrPt398800	121.1		XrPt509163	124
XrPt349370	228.7	*	XrPt508097	222.5		XrPt347590	130.4		XrPt507953	122.1		XrPt66612	124
XrPt401785	228.7	*	XrPt508986	225.3	*	XrPt398509	130.4		XrPt402531	124.7		XrPt506568	124
XrPt508482	229.8	*	Xscm077	226.4	*	XrPt347235	130.4		Amy3.2	127.9		XrPt507171	124
XrPt401851	229.8	*	XrPt401944	228.1	*	XrPt505581	131.3					XrPt410977	124
XrPt508836	229.8	*	XrPt402461	228.3	*	XrPt389461	132.2	*				XrPt506860	124
XrPt508077	229.8	*	XrPt507042	228.3	*	XrPt400590	133.8					XrPt506729	124
XrPt508180	229.8	*	XrPt401463	228.5	*	XrPt509051	135.9					XrPt401688	124
XrPt115531	229.8	*	XrPt506108	229.3		XrPt389759	146					XrPt400771	124
XrPt508269	230.5	*	XrPt399462	229.7		XrPt507137	146					XrPt401710	124
XrPt410759	230.5	*	XrPt411415	231	*	XrPt508201	146.3					XrPt401093	124
XrPt402675	230.5	*	XrPt347640	231.2	*	XrPt505795	148.1					XrPt390685	124
XrPt401956	235.8		XrPt398585	231.2		XrPt347168	148.1					XrPt400297	124
XrPt506688	240.3		XrPt398653	231.2		XrPt347596	148.1					XrPt509088	124
XrPt401086	241.9		XrPt508089	231.2	*	XrPt505721	148.4					XrPt509052	124
XrPt505490	243.1		XrPt346969	231.2	*	XrPt411051	148.4					XrPt508566	124
XrPt401829	243.1		XrPt505182	231.2		XrPt506676	149.3					XrPt411432	124
XrPt347322	243.1		XrPt505583	231.2	*	XrPt411020	151.2					XrPt399743	124
XrPt399505	243.1		XrPt346964	231.2		XrPt399259	154.6	*				XrPt402391	124.3
XrPt117257	243.1		XrPt401633	231.2	*	XrPt402531	154.9	*				XrPt389256	124.6
XrPt401712	243.1		XrPt506729	231.2		Xapr5.2	160.3					XrPt389367	124.9
XrPt117324	243.1		XrPt401688	231.8		XrPt399270	181.2					XrPt505205	124.9
XrPt509392	252.6		XrPt401710	231.8								XrPt390088	124.9
XrPt119940	252.6		XrPt508905	233.4								XrPt398822	124.9
XrPt508965	253.7		XrPt509088	235.8								XrPt390740	124.9
XrPt506877	253.7		XrPt508071	236.9								XrPt389427	125.2
XrPt390596	254.5		XrPt507263	236.9								XrPt505348	125.2
XrPt390152	254.8		XrPt507421	237.3								XrPt402148	125.2
XrPt390351	254.8		XrPt400444	237.3								XrPt398818	125.5
XrPt509043	254.8		XrPt402148	237.3								XrPt505220	125.5
XrPt390149	254.8		XrPt505348	237.3								XrPt507887	125.8
XrPt508537	255.2		XrPt398818	237.7								XrPt390722	125.8
XrPt399998	255.6		XrPt506821	240.7	*							XrPt506821	125.8
XrPt509573	256.4		XrPt346454	241.8	*							XrPt347593	125.8
XrPt400113	262.5		Xapr5.20	244.3								XrPt346454	125.8
XrPt508769	264.4		XrPt509677	244.3	*							XrPt389495	125.8
XrPt506559	264.8		XrPt398509	244.3								XrPt505998	126.4
XrPt507546	267		XrPt347590	244.3								XrPt399999	126.4
XrPt509309	267		XrPt411479	244.3								XrPt401046	126.4
XrPt399887	273.3		XrPt509550	244.3	*							XrPt508209	126.4
Xscm159	275		XrPt347235	244.3								XrPt401784	128.3
XrPt401573	275		XrPt399520	244.3								XrPt505650	128.3
XrPt398817	276.4		XrPt347726	244.3								XrPt347665	128.3
XrPt402655	278.1		XrPt346862	244.3								XrPt509051	130.7
XrPt400221	278.8		XrPt505581	255.9								XrPt506663	135.6
XrPt399477	284.6		XrPt390527	259								XrPt390298	135.6
XrPt398718	284.6		XrPt347076	259								XrPt411100	135.6
Xscm109	286		XrPt390242	259								XrPt347128	135.6
XrPt507192	295.2	*	XrPt402008	259								XrPt346583	135.9
XrPt402009	295.2	*	XrPt389590	259								XrPt507255	135.9
XrPt401849	296.8	*	XrPt389759	261.8								XrPt505795	136.2
XrPt347245	297.1	*	XrPt507137	261.8								XrPt120054	144.4
XrPt402033	297.1	*	XrPt411050	261.8								XrPt119993	148.1
XrPt390196	302.9	*	XrPt508201	262								XrPt398773	148.1
XrPt399606	305.7	*	XrPt346583	263.7								XrPt401929	148.1
XrPt401944	306.7		XrPt506747	263.7	*							XrPt508485	148.1
XrPt390065	306.7		XrPt507255	263.7	*							XrPt398827	148.1
XrPt402461	306.7		XrPt505795	266								XrPt344657	148.1
XrPt507042	306.7	*	XrPt505721	266	*							XrPt120407	148.1
XrPt401463	306.7		XrPt411051	266								XrPt121207	148.1
Xscm098	307.9		XrPt506676	268								XrPt347596	148.1
XrPt400606	311.1		XrPt402111	268.4								XrPt347168	148.1
XrPt402150	311.1		XrPt398800	268.4								XrPt505721	148.8
XrPt400748	313.2		XrPt507953	268.4								XrPt411051	148.8
XrPt401055	313.5		XrPt507819	268.4								XrPt506676	149.4
XrPt507171	313.5		XrPt398654	268.4								XrPt402111	150.6
XrPt347698	317.8		XrPt506852	270.8								XrPt398800	150.6
XrPt390685	317.8		XrPt400330	271								XrPt507953	150.9
XrPt402204	318.4		XrPt398691	271								XrPt399259	151.5
XrPt399743	321.3		XrPt399638	271								XrPt398654	151.5
XrPt402391	322.7		XrPt505740	271								XrPt507819	151.5
XrPt389367	323.8		XrPt507961	271								XrPt506852	151.5
XrPt389427	324.5		XrPt400498	272.6								XrPt402531	152.2
XrPt505220	324.5		XrPt506718	274.3								XrPt402329	155
XrPt507887	326.4		Amy3.2	276.2								XrPt398691	155
XrPt505153	326.4		XrPt509005	279.9								XrPt507961	155
XrPt389945	326.8		XrPt505394	280.6								XrPt399638	155
XrPt402118	327.1		Xapr5.2	282.1								XrPt505740	155
Xscm029	335.7		XrPt507496	283.8								XrPt400498	155.6
XrPt411366	336.5		XrPt507000	286.6								XrPt506718	156.1
XrPt402668	336.5		XrPt509673	286.6	*							XrPt507439	156.4
XrPt389328	336.9		XrPt402367	286.6	*							XrPt505313	156.4
XrPt346389	337.2		XrPt508041	286.6								XrPt389814	156.4
XrPt400468	337.2		XrPt505515	286.8								XrPt399650	156.4
XrPt344129	337.2		XrPt505988	288.3								XrPt390510	160.6
XrPt508833	337.2		XrPt390420	289.9								XrPt402287	160.9
XrPt401784	341.1	*	XrPt507046	289.9								XrPt399336	160.9
XrPt349332	342.1	*	XrPt507245	291.6								XrPt402140	160.9
XrPt398509	342.1	*	XrPt507366	294.1								XrPt402350	160.9
XrPt347590	342.1	*	XrPt390510	294.7								XrPt410860	160.9
XrPt411479	342.1	*	XrPt505485	294.7								XrPt399271	160.9
XrPt509550	342.1	*	XrPt410860	294.7								XrPt390360	160.9
XrPt347235	342.1	*	XrPt399306	294.7								XrPt390093	160.9
XrPt399520	342.1	*	XrPt402652	294.7								XrPt399306	160.9
XrPt347726	342.1	*	XrPt507804	294.7								XrPt507804	160.9
XrPt346862	342.1	*	XrPt390093	294.7								XrPt402652	160.9
XrPt509677	342.1	*	XrPt399271	294.7								XrPt505485	160.9
XrPt505581	342.7	*	XrPt390360	294.7								XrPt401974	162.1
XrPt389461	343.4	*	XrPt401974	296.7								XrPt507211	167.2
XrPt505650	344.6	*
XrPt508816	346.3	*
XrPt347168	346.3	*
XrPt347596	346.3	*
XrPt505721	346.3	*
XrPt390585	346.6	*
XrPt411522	347.3	*
XrPt402111	347.3	*
XrPt398800	347.3	*
XrPt507953	347.3	*
XrPt400950	348.7	*
XrPt506718	348.7	*

## Sheet: Shared markers
	main shared markers order	occurence in genetic maps	cosegregating shared markers
	XrPt506433	(H,S)
	XrPt402427	(K,L)
	XrPt390233	(H,S)	XrPt399984	(H,S)
	XrPt347296	(H,S)	XrPt402644	(H,S)	XrPt400153	(H,S)	XrPt347362	(H,S)	XrPt506584	(H,S)	XrPt411085	(H,S)	XrPt63588	(H,S)	XrPt506128	(H,S)
	XrPt390294	(H,S)
	XrPt398619	(H,S)
	XrPt509518	(H,S)
	XrPt507948	(M,S)
	XrPt507500	(M,S)
	XrPt402377	(H,M,S)
	XrPt508197	(H,M,S)
	XrPt390362	(H,M,S)
	XrPt508925	(M,S)
	XrPt505693	(M,S)
	XrPt401275	(H,S)
	XrPt411469	(H,S)
	XrPt398579	(H,M)
	XrPt389338	(H,S)
	XrPt509422	(H,K)
	XrPt347998	(M,S)	XrPt410783	(M,S)
	XrPt509650	(H,K)
	XrPt509003	(H,K)
	XrPt509236	(K,L)
	XrPt411232	(K,L)
	XrPt509041	(H,K)	XrPt411081	(H,K)	XrPt402496	(H,K)	XrPt506480	(H,K)	XrPt509206	(H,K)	XrPt346259	(H,K)	XrPt410855	(H,K)
	XrPt509607	(H,K)	XrPt121163	(H,K)
	XrPt399683	(H,K)
	XrPt508373	(H,K)
	XrPt402063	(H,L)
	XrPt398734	(H,K)
	XrPt508518	(H,K)
	XrPt508095	(H,K)
	XrPt389838	(H,K)
	XrPt348648	(H,K)
	XrPt389545	(H,K)
	XrPt505590	(H,L)
	XrPt506982	(K,S)
	XrPt347212	(H,M,S)
	XrPt506001	(H,M,S)	XrPt402245	(H,M,S)
	XrPt347809	(H,M,S)	XrPt401454	(M,S)	XrPt346755	(H,M,S)	XrPt347072	(H,M,S)	XrPt347454	(H,M,S)	XrPt346892	(H,M,S)	XrPt346946	(H,M,S)
	XrPt411252	(H,M,S)	XrPt346980	(H,M,S)
	XrPt507939	(H,K,S)	XrPt346517	(H,K)
	XrPt508861	(H,K,S)
	XrPt401095	(H,M)
	XrPt509392	(H,K)
	XrPt411244	(L,M)
	XrPt508412	(K,L)
	XrPt347413	(K,M)	XrPt389649	(K,M)
	XrPt390449	(K,L,M)
	XrPt505732	(K,L,M)
	XrPt410942	(K,L)	XrPt507724	(K,L)
	XrPt390013	(L,S)
	XrPt346641	(K,L,S)
	XrPt399998	(H,L)
	XrPt400113	(H,L)
	XrPt508769	(H,K)
	XrPt509309	(H,L)
	XrPt505276	(L,M,S)	XrPt508565	(L,S)	XrPt506174	(L,M)	XrPt401074	(L,S)
	XrPt119858	(K,S)
	XrPt399887	(H,K)
	XrPt506246	(L,M,S)
	XrPt401573	(H,K)
	XrPt401500	(L,M,S)
	XrPt400221	(H,K)
	XrPt398495	(M,S)
	XrPt399477	(H,M)
	XrPt507192	(H,K)
	XrPt508103	(L,M)
	XrPt401849	(H,K)	XrPt402009	(H,K)
	XrPt402033	(H,K)
	XrPt401040	(K,M)	XrPt401620	(K,M)	XrPt400757	(K,M)
	XrPt508427	(K,M)	XrPt347257	(K,M)	XrPt119718	(K,M)
	XrPt400941	(K,M)
	XrPt508460	(L,M,S)	XrPt508323	(M,S)
	XrPt402393	(K,M,S)	XrPt507678	(K,M,S)	XrPt120605	(K,M,S)	XrPt348431	(K,M,S)
	XrPt506172	(K,L,M,S)
	XrPt390196	(H,M)
	XrPt402087	(K,L,S)	XrPt400368	(K,L,S)
	XrPt116686	(K,L,M)
	XrPt508190	(K,M,S)	XrPt507099	(K,S)
	XrPt401805	(K,S)	XrPt389969	(K,S)	XrPt116665	(K,S)
	XrPt390784	(M,S)
	XrPt508097	(K,M,S)
	XrPt399606	(H,S)
	XrPt508986	(K,S)
	Xscm077	(K,L)
	XrPt401944	(H,K,L,S)
	XrPt390065	(H,L)
	XrPt402461	(H,K,L,S)
	XrPt401463	(H,K,L,S)	XrPt507042	(H,K,L)
	XrPt400606	(H,S)
	XrPt506108	(K,S)
	XrPt400748	(H,L,M,S)	XrPt402150	(H,L,M,S)
	XrPt401055	(H,L,M,S)
	XrPt507171	(H,S)
	XrPt399462	(K,L)
	XrPt66612	(L,S)
	XrPt401688	(K,L,S)	XrPt506729	(K,L,S)	XrPt506860	(L,S)
	XrPt401710	(K,L,S)
	XrPt390685	(H,S)
	XrPt508905	(K,M)
	XrPt400297	(M,S)
	XrPt509088	(K,S)
	XrPt508566	(M,S)
	XrPt399743	(H,L,M,S)
	XrPt507421	(K,M)	XrPt507263	(K,M)
	XrPt402391	(H,L,M,S)
	XrPt389367	(H,L,S)
	XrPt389427	(H,L,M,S)	XrPt505205	(L,M,S)	XrPt398822	(L,M,S)	XrPt390740	(L,M,S)	XrPt390088	(L,S)
	XrPt398818	(K,L,S)	XrPt505348	(K,L,S)	XrPt402148	(K,L,S)	XrPt400444	(K,L)
	XrPt507887	(H,M,S)	XrPt505220	(H,M,S)
	XrPt505153	(H,L,M)
	XrPt402118	(H,L)
	XrPt506821	(K,M,S)
	XrPt402668	(H,M)
	XrPt346454	(K,S)
	XrPt401784	(H,L,S)	XrPt508209	(L,S)
	XrPt505581	(H,K,L)	XrPt399520	(H,K,L)	XrPt411479	(H,K,L)	XrPt347726	(H,K,L)	XrPt347590	(H,K,L)	XrPt346862	(H,K,L)	XrPt509550	(H,K,L)	XrPt398509	(H,K,L)	XrPt347235	(H,K,L)	XrPt509677	(H,K)
	XrPt389461	(H,L)
	XrPt505650	(H,S)
	XrPt509051	(L,M,S)
	XrPt389759	(K,L,M)
	XrPt411100	(M,S)
	XrPt508201	(K,L,M)	XrPt507137	(K,L,M)	XrPt411050	(K,M)
	XrPt347128	(M,S)
	XrPt346583	(K,M,S)
	XrPt505795	(K,L,S)	XrPt507255	(K,S)
	XrPt344657	(M,S)	XrPt398773	(M,S)	XrPt401929	(M,S)	XrPt508485	(M,S)	XrPt398827	(M,S)
	XrPt120407	(M,S)
	XrPt121207	(M,S)
	XrPt505721	(H,K,L,M,S)	XrPt347168	(H,L,S)	XrPt347596	(H,L,S)
	XrPt506676	(K,L,M,S)	XrPt411051	(K,L,M,S)
	XrPt390585	(H,M)
	XrPt411522	(H,M)
	XrPt402111	(H,K,S)
	XrPt411020	(L,M)
	XrPt507953	(H,K,M,S)	XrPt398800	(H,K,M,S)
	XrPt399259	(L,S)
	XrPt506852	(K,S)	XrPt398654	(K,S)	XrPt507819	(K,S)
	XrPt402531	(L,M,S)
	XrPt400498	(K,S)	XrPt399638	(K,S)	XrPt507961	(K,S)	XrPt398691	(K,S)	XrPt505740	(K,S)
	XrPt506718	(H,K,S)
	Amy3.2	(K,M)
	Xapr5.2	(K,L)
	XrPt390510	(K,S)
	XrPt401974	(K,S)	XrPt390360	(K,S)	XrPt399306	(K,S)	XrPt507804	(K,S)	XrPt410860	(K,S)	XrPt505485	(K,S)	XrPt402652	(K,S)	XrPt399271	(K,S)	XrPt390093	(K,S)

## Sheet: Shared and unique markers
	shared markers order		Unique markers orders
	XrPt506433		Group H5R	Group K5R	Group L5R	Group M5R	Group S5R
	XrPt402427		XrPt398680	XrPt509442	XrPt505648	XrPt389895	XrPt348042
	XrPt399984		XrPt402045	XrPt390157	XrPt505979	XrPt505767	XrPt508680
	XrPt390233		XrPt399434	XrPt509355	XrPt509290	XrPt389261	XrPt390757
	XrPt402644		XrPt402406	XrPt508272	XrPt389839	XrPt507180	XrPt509222
	XrPt400153		Xscm172	XrPt121465	XrPt399678	XrPt410924	XrPt508266
	XrPt347362		XrPt402585	XrPt401812	XrPt347967	XrPt411184	XrPt509507
	XrPt506584		XrPt506770	XrPt505449	XrPt507661	XrPt398706	XrPt506130
	XrPt411085		XrPt390260	XrPt505321	XrPt402094	XrPt506141	XrPt508692
	XrPt63588		XrPt505480	XrPt402416	XrPt506383	XrPt507127	XrPt505235
	XrPt506128		XrPt399953	XrPt402478	XrPt402070	XrPt508152	XrPt348577
	XrPt347296		XrPt506113	XrPt508006	XrPt347965	Xscm141	XrPt506372
	XrPt390294		XrPt398767	XrPt507027	XrPt506846	Xpr665L1050	XrPt402168
	XrPt398619		XrPt411267	XrPt509331	XrPt401980	XrPt400139	XrPt505712
	XrPt509518		XrPt398506	XrPt505145	XrPt400345	XrPt507926	XrPt505576
	XrPt507948		XrPt410959	XrPt390191	XrPt505882	Xpr215L480	XrPt345687
	XrPt507500		XrPt389473	XrPt505152	XrPt505265	Xpr57L470	XrPt509503
	XrPt402377		XrPt399681	XrPt344764	XrPt347954	XrPt411109	XrPt398807
	XrPt508197		XrPt509076	XrPt411139	XrPt399470	XrPt411320	XrPt398599
	XrPt390362		XrPt401110	XrPt508627	XrPt399371	Xscsz877L950	XrPt508364
	XrPt508925		XrPt390378	XrPt400232	XrPt402458		XrPt508420
	XrPt505693		XrPt411400	XrPt508794	XrPt402189		XrPt400903
	XrPt401275		XrPt347856	XrPt401641	XrPt389301		XrPt508902
	XrPt411469		XrPt401172	XrPt509265	XrPt411088		XrPt505645
	XrPt398579		XrPt399339	Xapr5.70	XrPt401820		XrPt506094
	XrPt389338		XrPt401751	XrPt508845	XrPt402152		XrPt508633
	XrPt509422		XrPt402573	XrPt390218	XrPt399423		XrPt508895
	XrPt410783		XrPt507013	XrPt401063	XrPt400371		XrPt390586
	XrPt347998		XrPt399531	XrPt390568	XrPt509345		XrPt401268
	XrPt509650		XrPt508233	XrPt402054	XrPt399761		XrPt401037
	XrPt509003		XrPt509424	XrPt410863	XrPt505416		XrPt401067
	XrPt509236		XrPt400219	XrPt505540	XrPt402261		XrPt505835
	XrPt411232		XrPt347458	Xapr5.25	XrPt507076		XrPt506457
	XrPt411081		XrPt507021	XrPt507943	XrPt390156		XrPt347750
	XrPt402496		XrPt399663	XrPt411231	XrPt507522		XrPt506615y
	XrPt506480		XrPt399773	XrPt348262	Xpsr628L550		XrPt508184
	XrPt509206		XrPt345975	XrPt390144	Xapr5.5		XrPt508721
	XrPt346259		XrPt508631	XrPt390151	XrPt506615		XrPt115752
	XrPt410855		XrPt410888	XrPt346094	XrPt505852		XrPt509163
	XrPt509041		XrPt401530	XrPt398692	XrPt411482		XrPt506568
	XrPt121163		XrPt509584	XrPt507068	XrPt390385		XrPt410977
	XrPt509607		XrPt345966	XrPt509256	XrPt400876		XrPt400771
	XrPt399683		XrPt509614	XrPt401521	XrPt400326		XrPt401093
	XrPt508373		XrPt400698	XrPt389472	XrPt400333		XrPt509052
	XrPt402063		XrPt399692	XrPt505467	XrPt509352		XrPt411432
	XrPt398734		XrPt399516	XrPt411415	XrPt410958		XrPt389256
	XrPt508518		XrPt509193	XrPt347640	XrPt399574		XrPt390722
	XrPt508095		XrPt399581	XrPt398585	XrPt400743		XrPt347593
	XrPt389838		XrPt401049	XrPt398653	XrPt509620		XrPt389495
	XrPt348648		XrPt507354	XrPt508089	XrPt390140		XrPt505998
	XrPt389545		XrPt507221	XrPt346969	XrPt506950		XrPt399999
	XrPt505590		XrPt506985	XrPt505182	XrPt400590		XrPt401046
	XrPt506982		XrPt399358	XrPt505583	XrPt399270		XrPt347665
	XrPt347212		XrPt507563	XrPt346964			XrPt506663
	XrPt402245		XrPt390058	XrPt401633			XrPt390298
	XrPt506001		XrPt400190	XrPt508071			XrPt120054
	XrPt401454		XrPt349370	Xapr5.20			XrPt119993
	XrPt346755		XrPt401785	XrPt390527			XrPt402329
	XrPt347072		XrPt508482	XrPt347076			XrPt507439
	XrPt347454		XrPt401851	XrPt390242			XrPt505313
	XrPt346892		XrPt508836	XrPt402008			XrPt389814
	XrPt346946		XrPt508077	XrPt389590			XrPt399650
	XrPt347809		XrPt508180	XrPt506747			XrPt402287
	XrPt346980		XrPt115531	XrPt400330			XrPt399336
	XrPt411252		XrPt508269	XrPt509005			XrPt402140
	XrPt346517		XrPt410759	XrPt505394			XrPt402350
	XrPt507939		XrPt402675	XrPt507496			XrPt507211
	XrPt508861		XrPt401956	XrPt507000
	XrPt401095		XrPt506688	XrPt509673
	XrPt509392		XrPt401086	XrPt402367
	XrPt411244		XrPt505490	XrPt508041
	XrPt508412		XrPt401829	XrPt505515
	XrPt389649		XrPt347322	XrPt505988
	XrPt347413		XrPt399505	XrPt390420
	XrPt390449		XrPt119940	XrPt507046
	XrPt505732		XrPt508965	XrPt507245
	XrPt507724		XrPt506877	XrPt507366
	XrPt410942		XrPt390596
	XrPt390013		XrPt390152
	XrPt346641		XrPt390351
	XrPt399998		XrPt509043
	XrPt400113		XrPt390149
	XrPt508769		XrPt508537
	XrPt509309		XrPt509573
	XrPt508565		XrPt506559
	XrPt506174		XrPt507546
	XrPt401074		Xscm159
	XrPt505276		XrPt398817
	XrPt119858		XrPt402655
	XrPt399887		XrPt398718
	XrPt506246		Xscm109
	XrPt401573		XrPt347245
	XrPt401500		Xscm098
	XrPt400221		XrPt347698
	XrPt398495		XrPt402204
	XrPt399477		XrPt389945
	XrPt507192		Xscm029
	XrPt508103		XrPt411366
	XrPt402009		XrPt389328
	XrPt401849		XrPt346389
	XrPt402033		XrPt400468
	XrPt401620		XrPt344129
	XrPt400757		XrPt508833
	XrPt401040		XrPt508816
	XrPt347257		XrPt400950
	XrPt119718
	XrPt508427
	XrPt400941
	XrPt508323
	XrPt508460
	XrPt507678
	XrPt120605
	XrPt348431
	XrPt402393
	XrPt506172
	XrPt390196
	XrPt400368
	XrPt402087
	XrPt116686
	XrPt507099
	XrPt508190
	XrPt389969
	XrPt116665
	XrPt401805
	XrPt390784
	XrPt508097
	XrPt399606
	XrPt508986
	Xscm077
	XrPt401944
	XrPt390065
	XrPt402461
	XrPt507042
	XrPt401463
	XrPt400606
	XrPt506108
	XrPt402150
	XrPt400748
	XrPt401055
	XrPt507171
	XrPt399462
	XrPt66612
	XrPt506729
	XrPt506860
	XrPt401688
	XrPt401710
	XrPt390685
	XrPt508905
	XrPt400297
	XrPt509088
	XrPt508566
	XrPt399743
	XrPt507263
	XrPt507421
	XrPt402391
	XrPt389367
	XrPt505205
	XrPt398822
	XrPt390740
	XrPt390088
	XrPt389427
	XrPt505348
	XrPt402148
	XrPt400444
	XrPt398818
	XrPt505220
	XrPt507887
	XrPt505153
	XrPt402118
	XrPt506821
	XrPt402668
	XrPt346454
	XrPt508209
	XrPt401784
	XrPt399520
	XrPt509550
	XrPt411479
	XrPt398509
	XrPt347726
	XrPt347235
	XrPt347590
	XrPt509677
	XrPt346862
	XrPt505581
	XrPt389461
	XrPt505650
	XrPt509051
	XrPt389759
	XrPt411100
	XrPt507137
	XrPt411050
	XrPt508201
	XrPt347128
	XrPt346583
	XrPt507255
	XrPt505795
	XrPt398773
	XrPt401929
	XrPt508485
	XrPt398827
	XrPt344657
	XrPt120407
	XrPt121207
	XrPt347168
	XrPt347596
	XrPt505721
	XrPt411051
	XrPt506676
	XrPt390585
	XrPt411522
	XrPt402111
	XrPt411020
	XrPt398800
	XrPt507953
	XrPt399259
	XrPt398654
	XrPt507819
	XrPt506852
	XrPt402531
	XrPt399638
	XrPt507961
	XrPt398691
	XrPt505740
	XrPt400498
	XrPt506718
	Amy3.2
	Xapr5.2
	XrPt390510
	XrPt390360
	XrPt399306
	XrPt507804
	XrPt410860
	XrPt505485
	XrPt402652
	XrPt399271
	XrPt390093
	XrPt401974

## Sheet: Arkusz1
Cumulative distance	Cumulative distance	Cumulative distance	Cumulative distance	Cumulative distance			Cumulative distance	Cumulative distance	Cumulative distance	Cumulative distance	Cumulative distance
0	0	0	0	0			0	0	0	0	0
0.6	0.8	0	5	0			0.6	0.8	0	5	0
13.1	0.8	0	5	0			13.1	0.8	0	5	0
13.1	0.8	0.3	5.2	4.9			13.1	0.8	0.3	5.2	4.9
13.4	4.9	1.5	5.4	6.6			13.4	4.9	1.5	5.4	6.6
17.2	12.6	2.1	5.8	7.9			17.2	12.6	2.1	5.8	7.9
21.6	13.9	2.4	6	7.9			21.6	13.9	2.4	6	7.9
21.6	13.9	2.4	6.9	9.2			21.6	13.9	2.4	6.9	9.2
22.5	13.9	2.4	8.4	9.2			22.5	13.9	2.4	8.4	9.2
29.2	14.3	2.4	11.7	9.2			29.2	14.3	2.4	11.7	9.2
29.2	14.5	2.4	11.9	9.2			29.2	14.5	2.4	11.9	9.2
29.2	15.2	2.4	11.9	10			29.2	15.2	2.4	11.9	10
29.2	15.2	2.4	11.9	13.5			29.2	15.2	2.4	11.9	13.5
29.2	15.7	6.9	14.1	13.5			29.2	15.7	6.9	14.1	13.5
29.2	16.6	18.2	14.5	13.5			29.2	16.6	18.2	14.5	13.5
29.2	16.6	18.8	16.4	13.5			29.2	16.6	18.8	16.4	13.5
29.2	16.6	18.8	16.4	13.5			29.2	16.6	18.8	16.4	13.5
29.2	16.6	18.8	16.6	13.5			29.2	16.6	18.8	16.6	13.5
29.2	17.8	18.8	16.6	13.5			29.2	17.8	18.8	16.6	13.5
29.2	18.6	18.8	16.6	13.5			29.2	18.6	18.8	16.6	13.5
29.2	18.9	18.8	16.6	15.1			29.2	18.9	18.8	16.6	15.1
29.2	18.9	18.8	16.6	17.3			29.2	18.9	18.8	16.6	17.3
29.2	18.9	18.8	16.6	17.6			29.2	18.9	18.8	16.6	17.6
29.2	21.7	18.8	16.6	17.9			29.2	21.7	18.8	16.6	17.9
29.8	29.6	22.9	16.6	17.9			29.8	29.6	22.9	16.6	17.9
31.2	29.6	29.9	16.6	22.2			31.2	29.6	29.9	16.6	22.2
31.5	31.3	32.3	16.6	22.8			31.5	31.3	32.3	16.6	22.8
32.2	31.3	32.5	18.2	26.8			32.2	31.3	32.5	18.2	26.8
35.8	31.3	36.8	22	28.2			35.8	31.3	36.8	22	28.2
36.5	33.9	41.8	49.5	28.5			36.5	33.9	41.8	49.5	28.5
36.5	33.9	49	50.9	28.5			36.5	33.9	49	50.9	28.5
40.9	33.9	49.7	50.9	29.8			40.9	33.9	49.7	50.9	29.8
40.9	33.9	50.3	51.7	31.8			40.9	33.9	50.3	51.7	31.8
40.9	33.9	52.7	54.3	33.1			40.9	33.9	52.7	54.3	33.1
52.8	33.9	52.7	54.3	33.4			52.8	33.9	52.7	54.3	33.4
53.8	33.9	54.3	54.3	33.4			53.8	33.9	54.3	54.3	33.4
56.3	33.9	54.3	57.9	33.4			56.3	33.9	54.3	57.9	33.4
56.9	34.9	54.3	62.2	34.9			56.9	34.9	54.3	62.2	34.9
56.9	36.8	73	62.2	35.2			56.9	36.8	73	62.2	35.2
83.1	36.8	73	64.7	35.2			83.1	36.8	73	64.7	35.2
83.1	39.3	74.6	64.9	37.1			83.1	39.3	74.6	64.9	37.1
83.4	40.1	74.9	66	38			83.4	40.1	74.9	66	38
87	41	76.6	73.9	38			87	41	76.6	73.9	38
91.7	42.7	87.4	78	41			91.7	42.7	87.4	78	41
94.3	44.1	87.7	78.2	44.2			94.3	44.1	87.7	78.2	44.2
97	46	89.5	78.2	44.2			97	46	89.5	78.2	44.2
97	46.2	89.8	78.2	44.2			97	46.2	89.8	78.2	44.2
97	46.4	89.8	78.2	44.7			97	46.4	89.8	78.2	44.7
117	47.5	89.8	78.6	44.7			117	47.5	89.8	78.6	44.7
120.6	47.5	89.8	83.8	46.2			120.6	47.5	89.8	83.8	46.2
120.6	47.5	91.1	83.8	47.6			120.6	47.5	91.1	83.8	47.6
120.6	47.5	93	83.8	48.6			120.6	47.5	93	83.8	48.6
120.6	50.8	93.2	89.2	48.6			120.6	50.8	93.2	89.2	48.6
120.6	51.4	94.2	90.9	48.6			120.6	51.4	94.2	90.9	48.6
120.6	51.4	94.2	90.9	48.6			120.6	51.4	94.2	90.9	48.6
120.6	84.7	95.7	90.9	48.6			120.6	84.7	95.7	90.9	48.6
120.6	86.6	96.7	90.9	48.6			120.6	86.6	96.7	90.9	48.6
124.6	86.6	97.4	90.9	48.6			124.6	86.6	97.4	90.9	48.6
124.6	91.3	99.2	90.9	48.6			124.6	91.3	99.2	90.9	48.6
136.9	91.3	101.8	92	48.6			136.9	91.3	101.8	92	48.6
136.9	129.7	106.1	92.6	48.6			136.9	129.7	106.1	92.6	48.6
137.6	129.7	110	94	48.6			137.6	129.7	110	94	48.6
137.9	129.7	110	95	48.6			137.9	129.7	110	95	48.6
137.9	129.7	110	95.9	48.6			137.9	129.7	110	95.9	48.6
140.7	130.3	110.6	96.3	51.3			140.7	130.3	110.6	96.3	51.3
143.1	132.3	110.8	96.7	51.6			143.1	132.3	110.8	96.7	51.6
145.3	132.3	111.1	96.7	68.4			145.3	132.3	111.1	96.7	68.4
146	132.7	111.4	96.7	68.4			146	132.7	111.4	96.7	68.4
146	134	111.4	97.1	68.4			146	134	111.4	97.1	68.4
147.3	134.2	111.4	97.1	68.4			147.3	134.2	111.4	97.1	68.4
148.1	135.9	112.1	97.5	74.1			148.1	135.9	112.1	97.5	74.1
148.1	136.1	112.7	97.5	76.1			148.1	136.1	112.7	97.5	76.1
148.4	136.1	113	97.5	79.7			148.4	136.1	113	97.5	79.7
148.7	149.4	113.3	97.7	79.7			148.7	149.4	113.3	97.7	79.7
152	149.9	113.3	97.9	82.3			152	149.9	113.3	97.9	82.3
186.1	150.5	113.3	97.9	82.3			186.1	150.5	113.3	97.9	82.3
186.1	150.5	113.3	97.9	85.3			186.1	150.5	113.3	97.9	85.3
186.5	158.6	114.2	97.9	88.1			186.5	158.6	114.2	97.9	88.1
186.5	160.9	114.2	97.9	89.8			186.5	160.9	114.2	97.9	89.8
186.5	163.4	115.4	97.9	90.7			186.5	163.4	115.4	97.9	90.7
186.5	172.7	117.3	97.9	95.7			186.5	172.7	117.3	97.9	95.7
186.5	174.7	119.8	97.9	99			186.5	174.7	119.8	97.9	99
186.5	179.2	119.8	97.9	99.3			186.5	179.2	119.8	97.9	99.3
186.5	183.1	119.8	97.9	99.3			186.5	183.1	119.8	97.9	99.3
186.9	185.3	120.1	99.2	101.2			186.9	185.3	120.1	99.2	101.2
186.9	187.1	120.1	100.2	101.2			186.9	187.1	120.1	100.2	101.2
187.2	188.3	120.1	101.1	101.2			187.2	188.3	120.1	101.1	101.2
188.7	205.9	120.7	101.6	101.2			188.7	205.9	120.7	101.6	101.2
188.7	205.9	120.7	105.3	101.8			188.7	205.9	120.7	105.3	101.8
188.7	208.5	122.2	105.7	102.4			188.7	208.5	122.2	105.7	102.4
193.5	208.5	122.2	107.1	104.2			193.5	208.5	122.2	107.1	104.2
193.5	208.5	122.2	107.1	104.2			193.5	208.5	122.2	107.1	104.2
194.8	208.5	122.2	107.1	105.8			194.8	208.5	122.2	107.1	105.8
197.6	208.9	122.2	107.1	105.8			197.6	208.9	122.2	107.1	105.8
201.9	210.6	122.2	107.1	105.8			201.9	210.6	122.2	107.1	105.8
201.9	210.6	122.2	107.3	105.8			201.9	210.6	122.2	107.3	105.8
201.9	210.6	122.2	107.7	105.8			201.9	210.6	122.2	107.7	105.8
201.9	212.3	122.2	107.7	106.1			201.9	212.3	122.2	107.7	106.1
201.9	215.9	122.2	107.7	108.4			201.9	215.9	122.2	107.7	108.4
201.9	215.9	122.8	107.7	110.9			201.9	215.9	122.8	107.7	110.9
201.9	215.9	122.8	107.7	111.2			201.9	215.9	122.8	107.7	111.2
204.3	215.9	122.8	109.3	114.3			204.3	215.9	122.8	109.3	114.3
208	216.7	122.8	109.5	118.4			208	216.7	122.8	109.5	118.4
209.7	217.9	123.8	109.7	118.4			209.7	217.9	123.8	109.7	118.4
221.6	219.5	124.3	112.9	118.4			221.6	219.5	124.3	112.9	118.4
223.2	220.3	124.3	112.9	119.3			223.2	220.3	124.3	112.9	119.3
223.2	222.3	125.6	112.9	119.3			223.2	222.3	125.6	112.9	119.3
223.2	222.3	129.1	115.9	119.3			223.2	222.3	129.1	115.9	119.3
225.9	222.3	130.4	118.9	119.3			225.9	222.3	130.4	118.9	119.3
225.9	222.3	130.4	120.6	121.5			225.9	222.3	130.4	120.6	121.5
226.2	222.3	130.4	120.9	121.5			226.2	222.3	130.4	120.9	121.5
228.3	222.3	130.4	121.1	124			228.3	222.3	130.4	121.1	124
228.3	222.3	130.4	121.1	124			228.3	222.3	130.4	121.1	124
228.7	222.5	130.4	121.1	124			228.7	222.5	130.4	121.1	124
228.7	222.5	130.4	122.1	124			228.7	222.5	130.4	122.1	124
228.7	225.3	130.4	124.7	124			228.7	225.3	130.4	124.7	124
229.8	226.4	130.4	127.9	124			229.8	226.4	130.4	127.9	124
229.8	228.1	131.3		124			229.8	228.1	131.3		124
229.8	228.3	132.2		124			229.8	228.3	132.2		124
229.8	228.3	133.8		124			229.8	228.3	133.8		124
229.8	228.5	135.9		124			229.8	228.5	135.9		124
229.8	229.3	146		124			229.8	229.3	146		124
230.5	229.7	146		124			230.5	229.7	146		124
230.5	231	146.3		124			230.5	231	146.3		124
230.5	231.2	148.1		124			230.5	231.2	148.1		124
235.8	231.2	148.1		124			235.8	231.2	148.1		124
240.3	231.2	148.1		124			240.3	231.2	148.1		124
241.9	231.2	148.4		124			241.9	231.2	148.4		124
243.1	231.2	148.4		124			243.1	231.2	148.4		124
243.1	231.2	149.3		124			243.1	231.2	149.3		124
243.1	231.2	151.2		124			243.1	231.2	151.2		124
243.1	231.2	154.6		124.3			243.1	231.2	154.6		124.3
243.1	231.2	154.9		124.6			243.1	231.2	154.9		124.6
243.1	231.2	160.3		124.9			243.1	231.2	160.3		124.9
243.1	231.8	181.2		124.9			243.1	231.8	181.2		124.9
252.6	231.8			124.9			252.6	231.8			124.9
252.6	233.4			124.9			252.6	233.4			124.9
253.7	235.8			124.9			253.7	235.8			124.9
253.7	236.9			125.2			253.7	236.9			125.2
254.5	236.9			125.2			254.5	236.9			125.2
254.8	237.3			125.2			254.8	237.3			125.2
254.8	237.3			125.5			254.8	237.3			125.5
254.8	237.3			125.5			254.8	237.3			125.5
254.8	237.3			125.8			254.8	237.3			125.8
255.2	237.7			125.8			255.2	237.7			125.8
255.6	240.7			125.8			255.6	240.7			125.8
256.4	241.8			125.8			256.4	241.8			125.8
262.5	244.3			125.8			262.5	244.3			125.8
264.4	244.3			125.8			264.4	244.3			125.8
264.8	244.3			126.4			264.8	244.3			126.4
267	244.3			126.4			267	244.3			126.4
267	244.3			126.4			267	244.3			126.4
273.3	244.3			126.4			273.3	244.3			126.4
275	244.3			128.3			275	244.3			128.3
275	244.3			128.3			275	244.3			128.3
276.4	244.3			128.3			276.4	244.3			128.3
278.1	244.3			130.7			278.1	244.3			130.7
278.8	255.9			135.6			278.8	255.9			135.6
284.6	259			135.6			284.6	259			135.6
284.6	259			135.6			284.6	259			135.6
286	259			135.6			286	259			135.6
295.2	259			135.9			295.2	259			135.9
295.2	259			135.9			295.2	259			135.9
296.8	261.8			136.2			296.8	261.8			136.2
297.1	261.8			144.4			297.1	261.8			144.4
297.1	261.8			148.1			297.1	261.8			148.1
302.9	262			148.1			302.9	262			148.1
305.7	263.7			148.1			305.7	263.7			148.1
306.7	263.7			148.1			306.7	263.7			148.1
306.7	263.7			148.1			306.7	263.7			148.1
306.7	266			148.1			306.7	266			148.1
306.7	266			148.1			306.7	266			148.1
306.7	266			148.1			306.7	266			148.1
307.9	268			148.1			307.9	268			148.1
311.1	268.4			148.1			311.1	268.4			148.1
311.1	268.4			148.8			311.1	268.4			148.8
313.2	268.4			148.8			313.2	268.4			148.8
313.5	268.4			149.4			313.5	268.4			149.4
313.5	268.4			150.6			313.5	268.4			150.6
317.8	270.8			150.6			317.8	270.8			150.6
317.8	271			150.9			317.8	271			150.9
318.4	271			151.5			318.4	271			151.5
321.3	271			151.5			321.3	271			151.5
322.7	271			151.5			322.7	271			151.5
323.8	271			151.5			323.8	271			151.5
324.5	272.6			152.2			324.5	272.6			152.2
324.5	274.3			155			324.5	274.3			155
326.4	276.2			155			326.4	276.2			155
326.4	279.9			155			326.4	279.9			155
326.8	280.6			155			326.8	280.6			155
327.1	282.1			155			327.1	282.1			155
335.7	283.8			155.6			335.7	283.8			155.6
336.5	286.6			156.1			336.5	286.6			156.1
336.5	286.6			156.4			336.5	286.6			156.4
336.9	286.6			156.4			336.9	286.6			156.4
337.2	286.6			156.4			337.2	286.6			156.4
337.2	286.8			156.4			337.2	286.8			156.4
337.2	288.3			160.6			337.2	288.3			160.6
337.2	289.9			160.9			337.2	289.9			160.9
341.1	289.9			160.9			341.1	289.9			160.9
342.1	291.6			160.9			342.1	291.6			160.9
342.1	294.1			160.9			342.1	294.1			160.9
342.1	294.7			160.9			342.1	294.7			160.9
342.1	294.7			160.9			342.1	294.7			160.9
342.1	294.7			160.9			342.1	294.7			160.9
342.1	294.7			160.9			342.1	294.7			160.9
342.1	294.7			160.9			342.1	294.7			160.9
342.1	294.7			160.9			342.1	294.7			160.9
342.1	294.7			160.9			342.1	294.7			160.9
342.1	294.7			160.9			342.1	294.7			160.9
342.7	294.7			162.1			342.7	294.7			162.1
343.4	296.7			167.2			343.4	296.7			167.2
344.6							344.6
346.3							346.3
346.3							346.3
346.3							346.3
346.3							346.3
346.6							346.6
347.3							347.3
347.3							347.3
347.3							347.3
347.3							347.3
348.7							348.7
348.7							348.7
