# Supplementary material for: A High Density Consensus Map of Rye (Secale cereale L.) Based on DArT Markers
Source: PLoS One. 2011 Dec 6;6(12):e28495. doi: 10.1371/journal.pone.0028495 (PMC3232230; doi:10.1371/journal.pone.0028495)
Supplement: Table S10 — Consensus map of chromosome 7R and orders of shared and unique markers within the 7R integrated map. (XLS) [file pone.0028495.s017.xls]

## Sheet: 7R consensus map
Legend:
XrPt347901	shared markers
XrPt399564	unique markers
*	markers with distorted segregation (P <0.01)
Group H7R	Cumulative distance	distorted markers (p<0.01)	Group K7R	Cumulative distance	distorted markers (p<0.01)	Group L7R	Cumulative distance	distorted markers (p<0.01)	Group M7R	Cumulative distance	distorted markers (p<0.01)	Group S7R	Cumulative distance	distorted markers (p<0.01)
XrPt399391	0		XrPt506935	0		Xapr7.11	0		XrPt390736	0		XrPt390736	0
XrPt508541	0		XrPt400648	0.4	*	XrPt399804	3.6		XrPt507511	0		XrPt507511	0
XrPt401496	0		XrPt399848	0.4	*	XrPt401496	8.3		XrPt507588	12.6		XrPt402172	0
XrPt346831	0		XrPt399845	0.4	*	XrPt346831	8.3		XrPt390416	12.6		XrPt411166	7.6	*
XrPt346386	4.4		XrPt411056	0.6		XrPt346386	11.1		XrPt411166	14.1		XrPt401230	24.9
XrPt505337	8.5		XrPt390264	0.6	*	XrPt401781	15.3	*	XrPt410920	43.5	*	XrPt507532	24.9
XrPt411393	12.1		XrPt402617	0.6	*	XrPt509314	15.3		Xpr221L500	45		XrPt389889	30.1
XrPt509314	12.1		XrPt401729	0.6	*	XrPt399308	17.5		XrPt509641	46.6		XrPt399848	30.1
XrPt399308	12.1		XrPt401348	0.6		XrPt410920	19.4		XrPt399848	46.6		XrPt399845	38
XrPt400648	12.4		XrPt402431	0.6	*	XrPt506358	20.5		XrPt399845	46.9		XrPt390264	38
XrPt399848	12.4		XrPt411108	2.7		XrPt509641	21.1		XrPt390158	46.9		XrPt402617	38.6
XrPt399845	13.4		Xapr7.70	4.6		XrPt347547	21.1		XrPt347547	46.9		XrPt401729	38.6
XrPt401466	17.2		XrPt389374	5.5		XrPt390158	21.1		XrPt399341	47.2		XrPt401348	38.6
XrPt508731	20.2		XrPt402454	5.5		XrPt399341	22.3		XrPt411056	47.4		XrPt402431	38.6
XrPt507741	20.2		XrPt390325	6.9		XrPt508960	22.9		XrPt402617	47.7		XrPt411108	40.9
XrPt401635	24.5		XrPt506930	6.9		XrPt411056	23.8		XrPt401729	47.7		XrPt506930	40.9
XrPt400851	25.2		XrPt506974	10.4		XrPt402617	23.8		XrPt401348	47.7		XrPt506974	47.4
XrPt402219	26.6		XrPt411363	13.7		XrPt401729	23.8		XrPt402431	47.8		XrPt401635	48.6
XrPt346624	28		XrPt508478	13.7		XrPt402431	23.8		XrPt506930	47.8		XrPt411363	49.9
XrPt400268	29.7		XrPt509596	14.5		XrPt411108	24.1		XrPt506974	49.9		XrPt506468	54.7
XrPt509401	30.1		XrPt389395	14.5		Xapr7.1	25.1		XrPt400851	50.9		XrPt506317	55.4
XrPt508616	30.1		XrPt507762	14.5		XrPt505806	25.1		XrPt508478	52.3		XrPt508669	55.4
XrPt400266	30.8		XrPt507319	14.5		XrPt506930	25.1		XrPt506023	53.3		XrPt509359	55.4
XrPt508683	33.3	*	XrPt505511	14.5		XrPt506974	25.9		XrPt509512	53.3		XrPt509357	55.4
XrPt410787	34	*	XrPt398572	17.9	*	XrPt400851	28.7	*	XrPt508505	53.9		XrPt508078	55.4
XrPt399651	35.3	*	XrPt411305	18.1		XrPt116727	29.9		XrPt401770	53.9		XrPt401366	55.4
XrPt411276	37	*	XrPt399946	23	*	XrPt411363	30.5		XrPt400783	54.9	*	XrPt505798	55.7
XrPt505154	37	*	XrPt506468	25.1		Xpsr580L200	31.5		XrPt346624	55.7		XrPt505219	58
XrPt509056	46.2	*	XrPt509359	25.1		XrPt389395	31.5	*	XrPt505219	64.7		XrPt505580	59.4
XrPt505308	50.3	*	XrPt509357	25.1		XrPt507319	31.5		XrPt398519	64.7		XrPt390387	62.2
XrPt119657	50.7	*	XrPt508078	25.1		XrPt507762	31.5		XrPt347574	64.7		XrPt508683	63.1
XrPt505858	50.7	*	XrPt508669	25.1		XrPt505511	33.7		XrPt401795	64.7		XrPt389951	64.1
XrPt347536	50.7	*	XrPt401366	26.6		XrPt398572	34		XrPt402607	67.6		XrPt399651	66.3
XrPt509598	51	*	XrPt505798	26.6		XrPt411305	34		XrPt508559	71.6		XrPt347574	66.3
XrPt508630	51	*	XrPt508683	28.5		XrPt506023	34.6		XrPt508061	72.4	*	XrPt398519	66.3
XrPt410852	51.4	*	Xpsr115L219	31.6		XrPt508505	34.9		XrPt401754	73	*	XrPt401795	66.3
XrPt507994	53.3	*	XrPt399651	33.7		XrPt505318	35.5		Xopo7	76.2		XrPt402607	70.6
XrPt390749	66.5	*	XrPt411276	36.7		XrPt390687	35.8	*	XrPt402374	104.4		XrPt506631	74
XrPt506797	66.5	*	XrPt401443	36.7		XrPt508616	47.3	*	XrPt508931	104.4		XrPt410779	77.3
XrPt400424	66.8	*	XrPt347574	36.7	*	XrPt399651	49.9		XrPt399665	108.9		Xopq4L578	80.2
XrPt507084	66.8	*	XrPt401795	36.7		XrPt509317	52.6	*	XrPt505636	109.7		XrPt505213	80.5
XrPt347203	66.8	*	XrPt398519	36.7		XrPt507241	52.6	*	XrPt402305	109.7		Xscm150	80.5
XrPt507313	66.8	*	XrPt402607	38.7		XrPt401795	52.6		XrPt348736	109.7		XrPt398802	81.8
XrPt402327	67.5	*	XrPt410882	43.1	*	XrPt398519	52.6		XrPt400572	109.7		Xopo7	83.2
XrPt508516	67.5	*	XrPt411499	46.5		XrPt402607	53.1		XrPt348622	109.7		XrPt506902	83.8
XrPt347784	67.5	*	XrPt508559	47.5		XrPt507890	60.2		XrPt507262	110.5		XrPt121024	86.7
XrPt399937	67.5	*	XrPt402611	48.6		XrPt401465	60.2		XrPt506077	110.7		XrPt508976	87
XrPt509276	73.1	*	XrPt508457	48.6		XrPt505200	62.7		XrPt505223	110.7		XrPt506720	87
XrPt402555	74.2	*	XrPt505486	49.9		XrPt506631	62.7		XrPt506158	111.3		Xopn1	87.9
XrPt400958	77.1	*	XrPt509391	53.1		XrPt506902	62.7		XrPt508308	111.3		XrPt390556	88.4
XrPt506711	77.8	*	Xapr7.72	64.9		XrPt401693	66.9		XrPt401834	112.5		XrPt347536	89
XrPt508144	79.5	*	XrPt410779	68.7	*	Xapr7.2	71.5		XrPt390749	155.6		XrPt509598	89
XrPt398483	79.5		Xapr7.31	71.3		Xapr7.13	73.7		XrPt507084	155.6		XrPt508630	89
XrPt402339	81.3		Xapr7.27	73		XrPt410962	74.8		XrPt347203	155.6		XrPt410852	89
XrPt401566	81.9		Xapr7.28	76.4		XrPt398657	75.1		XrPt507313	155.6		XrPt508285	107.3
XrPt399791	82.9		Xopq4L578	89.2		XrPt506002	75.1		XrPt402327	155.6		XrPt390749	107.9
XrPt399878	82.9		XrPt401427	92.4		XrPt401120	75.1		XrPt508516	155.6		XrPt506797	107.9
XrPt389678	82.9		XrPt508061	94.8		XrPt400255	75.1		XrPt347784	155.6		XrPt400424	108.2
XrPt505512	83.6		Xopo7	103.3		XrPt402381	75.1		XrPt399937	155.6		XrPt507313	108.2
XrPt400278	83.6		XrPt506902	105.9		XrPt401587	75.1		XrPt509276	158.8		XrPt507084	108.2
XrPt121113	89.9		XrPt505154	105.9	*	XrPt505855	77.5		XrPt506805	158.8		XrPt347203	108.2
XrPt508154	89.9	*	XrPt509056	116.6	*	XrPt389777	79.1	*	XrPt402139	158.8		XrPt402327	108.2
XrPt390633	96.3	*	XrPt509692	118.5	*	XrPt506183	81		XrPt399994	159.8		XrPt506625	108.2
XrPt400586	98.8	*	XrPt505573	119.1		XrPt390297	81.9		XrPt400958	161.1		XrPt400890	108.2
XrPt389372	104.8	*	XrPt509033	119.1		XrPt506110	83.3		XrPt506711	161.1		XrPt401723	108.2
XrPt389845	104.8	*	XrPt346760	119.3		Xapr7.6	85.8		XrPt398483	162.8		XrPt509066	108.2
XrPt401382	105.2	*	XrPt372689	119.7		Xapr7.12	87.3		XrPt507389	162.8		XrPt401802	108.2
XrPt506816	117.2	*	XrPt348736	119.7	*	XrPt402374	105.5		XrPt505869	163.2		XrPt401400	108.2
XrPt399703	117.2	*	XrPt348622	119.7	*	XrPt399665	114.3		XrPt508293	163.2		XrPt506805	108.2
XrPt506684	117.2		XrPt400572	119.7		XrPt505636	115.5		XrPt346981	166.2		XrPt402139	108.2
XrPt506281	117.2	*	XrPt402305	119.7	*	XrPt505223	115.5		XrPt509288	167.8		XrPt411022	108.2
XrPt401147	118.2	*	XrPt507262	130.9		XrPt506158	117		XrPt507815	167.8		XrPt505375	108.2
XrPt401134	118.2	*	XrPt505150	132.9		XrPt390076	133		XrPt400925	168.8		XrPt411118	108.2
XrPt410913	118.9	*	XrPt346381	135		XrPt505358	135		XrPt399878	168.8		XrPt390375	108.2
XrPt402021	119.2	*	XrPt506077	137.8		Xapr7.15	157.9		XrPt389678	168.8		XrPt399325	108.2
XrPt398836	119.2	*	XrPt401834	139.8	*	Xapr7.5	160.5		XrPt505512	176.1		XrPt507958	108.2
XrPt390051	124.9	*	Xapr7.5	176.7		Xapr7.18	163.7		XrPt400278	176.1		XrPt389355	108.2
XrPt390741	127.8	*	XrPt506024	182.5		XrPt505647	165.9		XrPt121113	180.5		XrPt390002	108.2
XrPt399654	127.8	*	XrPt399989	183.7		XrPt505136	165.9		XrPt401053	182.6		XrPt389980	108.2
XrPt400871	128.8	*	XrPt508285	184.2		XrPt401495	165.9		XrPt400586	182.6		XrPt507328	108.2
XrPt343658	128.8	*	XrPt398576	184.6		XrPt399735	165.9		XrPt505323	182.6		XrPt399994	108.2
XrPt402322	128.8	*	XrPt390749	184.6		XrPt389497	168.6		XrPt509312	182.6		XrPt390055	112.5
XrPt121158	128.8	*	XrPt506797	184.6		XrPt509299	177		XrPt399979	184.9		XrPt505752	112.8
XrPt507097	128.8	*	XrPt400424	184.8		XrPt506109	177		XrPt389372	190.9		XrPt402426	113.8
XrPt345491	128.8	*	XrPt507084	184.8		XrPt390749	177.6		XrPt389845	190.9		XrPt506711	118.3
XrPt346519	130.1	*	XrPt347203	184.8		XrPt402327	177.6		XrPt401382	190.9		XrPt120376	118.6
XrPt509227	130.1	*	XrPt507313	184.8		XrPt506625	177.6		XrPt401912	190.9		XrPt116080	118.6
XrPt389585	130.4	*	XrPt402327	184.8		XrPt400890	179.4		XrPt508868	201.3		XrPt509303	119.3
XrPt507824	131.1	*	XrPt506625	184.8		XrPt508516	179.4		XrPt401147	201.9		XrPt509295	119.3
XrPt346933	131.5	*	XrPt400890	184.8		XrPt347784	179.4		XrPt400732	201.9		XrPt508144	119.6
XrPt507004	133.3	*	XrPt508516	184.8		XrPt399937	179.4		XrPt389711	206.5		XrPt398483	119.6
XrPt507854	133.7	*	XrPt399937	184.8		XrPt509276	180.9		XrPt400509	206.7		XrPt507389	119.6
XrPt507754	134	*	XrPt347784	184.8		XrPt402555	181.6		XrPt509176	206.7		XrPt505869	119.6
XrPt390613	134	*	XrPt509276	184.8		XrPt411362	186.5		XrPt401523	206.7		XrPt390368	119.9
XrPt399353	134	*	XrPt401400	184.8		XrPt507699	187.8		XrPt505437	207.6		XrPt506346	119.9
XrPt506494	134	*	XrPt411022	184.8		XrPt508764	189.8		XrPt390741	208.3		XrPt348529	119.9
XrPt400252	135	*	XrPt401723	184.8		XrPt346512	194		XrPt399654	208.5	*	XrPt508293	119.9
XrPt389927	135.3	*	XrPt507328	184.8		XrPt505399	194		XrPt400871	210	*	XrPt346981	119.9
XrPt506815	135.3	*	XrPt506805	184.8		XrPt398524	194		XrPt399431	210.2	*	XrPt509288	120.8
XrPt508571	137.7	*	XrPt401802	184.8		XrPt411351	197.3		XrPt389959	210.2	*	XrPt507815	120.8
XrPt506764	137.7	*	XrPt402139	184.8		XrPt505284	198.4		XrPt400276	213.7	*	XrPt400925	120.8
XrPt505864	137.7	*	XrPt509066	184.8		XrPt508157	200		XrPt389585	215.6	*	XrPt346074	124.5
XrPt509179	137.7	*	XrPt399325	184.8		Xapr7.3	202.8		XrPt507004	220		XrPt508154	124.5
XrPt509091	137.7		XrPt390375	184.8		Xapr7.21	204.9		XrPt410763	221.3	*	XrPt390633	125.2
XrPt505765	138.9	*	XrPt411118	184.8		XrPt507302	220.8		XrPt389258	221.6	*	XrPt389788	125.4
XrPt509108	139.2	*	XrPt505375	184.8		XrPt401053	223.9		XrPt507936	221.8		XrPt506716	125.4	*
XrPt401220	139.2	*	XrPt507958	184.8		XrPt508402	224.5		XrPt410830	221.8	*	XrPt400762	125.4
XrPt508656	140.5	*	XrPt390002	184.8		XrPt506841	224.8		XrPt507754	222.4	*	XrPt509312	125.4	*
XrPt505996	141.9	*	XrPt389980	184.8		XrPt401423	225		XrPt508837	222.4		XrPt505323	125.4
XrPt343849	141.9	*	XrPt389355	184.8		XrPt506816	226		XrPt506494	222.4	*	XrPt399979	125.4
XrPt399673	142.2	*	XrPt399994	185		XrPt399703	226		XrPt400252	223.7	*	XrPt410913	141.5
XrPt345279	144.3	*	XrPt508777	185		XrPt506281	226.2		XrPt506764	223.7	*	XrPt508449	141.5
XrPt509268	144.3	*	XrPt505284	188		XrPt400732	226.2		XrPt346184	223.7	*	XrPt508532	141.5
XrPt505462	145	*	XrPt509207	188		XrPt400858	226.2		XrPt505864	223.7	*	XrPt398836	141.5
XrPt398474	145	*	XrPt390055	188		XrPt389711	229.9		XrPt505931	223.7	*	XrPt411307	143.5
XrPt347054	145	*	XrPt507265	188.8		XrPt400509	229.9		XrPt401200	226.5	*	XrPt400732	143.5
XrPt401026	145	*	XrPt507143	190.9		XrPt410781	229.9		XrPt401480	227.3	*	XrPt400858	143.5
XrPt400710	145.3	*	Xpsr928L450	191.9		XrPt401830	230.8		XrPt507991	229.9	*	XrPt389711	144.6
XrPt410875	150.5	*	XrPt505958	192.9		XrPt390741	233.2		XrPt410884	232.8	*	XrPt410781	144.6
XrPt400471	157.1	*	XrPt509303	193.4		XrPt399654	233.2		XrPt505523	232.8	*	XrPt401830	146.2
XrPt399642	157.5	*	XrPt508144	194	*	XrPt400137	235		XrPt399775	232.8	*	XrPt401523	146.2
XrPt401480	157.8	*	XrPt401221	194		XrPt505934	235.2		XrPt400793	232.8	*	XrPt509176	146.2
Xscm086	159.1	*	XrPt505869	194		XrPt506142	238.1		XrPt401372	233.4	*	XrPt505437	146.2
XrPt400030	159.1	*	XrPt390368	194.4		XrPt400061	238.1		XrPt402405	239.8		XrPt390741	148.2
XrPt402149	159.1	*	XrPt506346	194.4		XrPt399292	238.1		XrPt506260	239.8		XrPt399654	148.2
XrPt400205	159.4	*	XrPt508293	194.4		XrPt505609	238.1		XrPt390593	239.8		XrPt508907	150.8
XrPt508953	160.5	*	XrPt348529	194.4		XrPt509316	239		XrPt401828	246.7		XrPt506324	151.2
Xscm063	161.4	*	XrPt346981	194.6		XrPt506324	240.7		XrPt402262	246.7		XrPt399600	152.4
XrPt508309	161.4	*	XrPt400127	195.4		XrPt389959	240.7		XrPt390750	250.5		XrPt505201	152.4
XrPt399329	161.4	*	XrPt509288	195.8		XrPt400276	242.4					XrPt509006	152.4
XrPt507991	161.4	*	XrPt507302	198.2		XrPt402322	242.4					XrPt343658	152.4
XrPt389653	162.1	*	XrPt402339	200.6		XrPt345491	242.4					XrPt402322	152.4
XrPt346921	162.5	*	XrPt401566	200.6		XrPt346519	243.3					XrPt507097	152.4
XrPt507489	162.5	*	XrPt399791	200.6		XrPt509227	243.3					XrPt121158	152.4
XrPt509722	163.3	*	XrPt507815	200.6		XrPt389585	243.5					XrPt345491	152.4
XrPt507560	163.3	*	XrPt400925	201.3		XrPt346703	245.3					XrPt346519	152.7
XrPt506917	168.5	*	XrPt399878	201.3		XrPt507824	245.3					XrPt401665	153.7
XrPt344822	168.5	*	XrPt389678	201.3		XrPt507928	245.3					XrPt505722	154.4
XrPt401808	173.9	*	XrPt505512	201.8		XrPt507001	245.3					XrPt509227	154.4
XrPt399686	173.9	*	XrPt346074	204.8		XrPt400512	245.6					XrPt389585	154.7
			XrPt505323	204.8		XrPt507004	249.5					XrPt507928	154.7
* unique markers			XrPt509312	204.8		XrPt410830	249.5					XrPt507001	154.7
** shared markers			XrPt399979	206.5		XrPt507754	251.8					XrPt400512	155.6
			XrPt506816	211.2		XrPt400252	255.5					XrPt410820	156.8
			XrPt399703	211.2		XrPt389927	259.1					XrPt506507	156.8
			XrPt506684	211.2		XrPt401200	260.6					XrPt508337	156.8
			XrPt506281	211.2		XrPt401220	260.6					XrPt505239	157.1
			XrPt401912	211.2		XrPt508956	263.1					XrPt508837	157.1
			XrPt508868	215		XrPt506256	264.3					XrPt506494	157.1
			XrPt508449	215		XrPt505462	266.5					XrPt400252	157.1
			XrPt508532	217.1		XrPt398474	266.5					XrPt389600	158
			XrPt402021	219.8		XrPt347054	266.5					XrPt389927	158.3
			XrPt507356	221.7		XrPt401026	266.5					XrPt506764	158.3
			XrPt400909	221.7		XrPt400710	267.3					XrPt505864	158.9
			XrPt390051	224		XrPt400471	269.5					XrPt509108	158.9
			XrPt411307	224.5		XrPt400030	270.7					XrPt399849	160
			XrPt400732	224.5		XrPt402149	270.7					XrPt121347	160.6
			XrPt389711	228.5		XrPt400205	270.7					XrPt389812	162.7
			XrPt400509	228.5		XrPt343891	270.7					XrPt506256	162.7	*
			XrPt505609	228.5		XrPt401284	270.7					XrPt508008	163.8
			XrPt509316	232.5		XrPt348374	270.7					XrPt509268	163.8
			Xapr7.35	233.6		XrPt390421	270.7					XrPt505462	164.9
			XrPt400871	233.6		XrPt390020	270.7					XrPt401480	166.1
			Xapr7.34	237.2		XrPt411136	270.7					XrPt400030	166.8
			Xapr7.32	239.5		XrPt410957	270.7					XrPt402149	166.8
			XrPt389959	239.5		XrPt401570	270.7					XrPt400205	166.8
			XrPt400276	247.3		XrPt508978	273.7					XrPt343891	166.8
			XrPt343658	247.3		XrPt401882	273.7					XrPt411136	166.8
			XrPt121158	247.3		XrPt400782	273.7					XrPt348374	166.8
			XrPt507097	247.3		XrPt402262	273.7					XrPt401284	166.8
			XrPt345491	247.3		XrPt390750	275.6					XrPt390421	166.8
			XrPt402322	247.3		XrPt508579	276.1					XrPt410957	166.8
			XrPt346519	248.8		XrPt400759	277.6					XrPt390020	166.8
			XrPt346703	251.5		XrPt508281	281.4					XrPt347105	166.8
			XrPt507824	251.7		XrPt400652	281.4					XrPt401570	166.8
			XrPt346933	251.7		XrPt505822	281.4					XrPt508953	166.8
			XrPt398685	257.2								XrPt389653	167.7
			XrPt346084	257.9	*							XrPt346921	167.7
			XrPt115814	257.9								XrPt507489	167.7
			XrPt505239	259.7	*							XrPt401882	167.7
			XrPt400252	260.9	*							XrPt400016	167.7
			Xapr7.75	263.3								XrPt400782	169.6
			XrPt506764	263.3								XrPt507560	169.6
			XrPt346184	263.3								XrPt506917	171.6
			XrPt505864	263.3								XrPt344822	171.9
			Xapr7.74	267.4	*							XrPt390593	171.9
			XrPt509091	267.4								XrPt401828	173.4
			XrPt509179	267.4								XrPt508579	174
			XrPt505765	270.2								XrPt400759	174
			XrPt505931	270.5
			XrPt509108	271.1
			XrPt401200	271.7
			XrPt401220	271.7
			XrPt508656	271.9
			XrPt411491	271.9
			XrPt343849	272.3	*
			XrPt508956	272.6	*
			XrPt399673	273	*
			XrPt389812	274.2
			XrPt401480	276.4
			XrPt400030	279.6
			XrPt402149	279.6
			XrPt400205	279.6
			XrPt343891	280.7
			XrPt410957	280.7
			XrPt411136	280.7
			XrPt390020	280.7
			XrPt347105	280.7
			XrPt390421	280.7
			XrPt401284	280.7
			XrPt348374	280.7
			XrPt401570	281.5
			XrPt389653	284.6
			XrPt346921	284.6
			XrPt507489	284.8
			XrPt509722	285.9
			XrPt507910	292.8
			XrPt508978	299.4
			XrPt400016	299.4
			XrPt401882	299.4
			XrPt400782	300
			XrPt402262	300
			XrPt390750	300.8
			XrPt508579	302.5

## Sheet: Shared markers
	main shared markers order	occurence in genetic maps	cosegregating shared markers
	XrPt401496	(H,L)
	XrPt507511	(M,S)	XrPt390736	(M,S)
	XrPt346386	(H,L)
	XrPt411166	(M,S)
	XrPt399308	(H,L)	XrPt509314	(H,L)
	XrPt400648	(H,K)
	XrPt410920	(L,M)
	XrPt509641	(L,M)
	XrPt399845	(H,K,M,S)	XrPt399848	(H,K,M,S)
	XrPt399341	(L,M)	XrPt347547	(L,M)	XrPt390158	(L,M)
	XrPt411056	(K,L,M)
	XrPt402617	(K,L,M,S)	XrPt390264	(K,S)
	XrPt402431	(K,L,M,S)	XrPt401729	(K,L,M,S)	XrPt401348	(K,M,S)
	XrPt411108	(K,L,S)
	XrPt506974	(K,L,M,S)	XrPt506930	(K,L,M,S)
	XrPt401635	(H,S)
	XrPt400851	(H,L,M)
	XrPt508478	(K,M)
	XrPt411363	(K,L,S)
	XrPt505511	(K,L)	XrPt389395	(K,L)	XrPt507762	(K,L)	XrPt507319	(K,L)
	XrPt398572	(K,L)
	XrPt411305	(K,L)
	XrPt506023	(L,M)
	XrPt506468	(K,S)
	XrPt508505	(L,M)
	XrPt401366	(K,S)	XrPt508078	(K,S)	XrPt509357	(K,S)	XrPt509359	(K,S)	XrPt508669	(K,S)
	XrPt346624	(H,M)
	XrPt505798	(K,S)
	XrPt508616	(H,L)
	XrPt505219	(M,S)
	XrPt508683	(H,K,S)
	XrPt399651	(H,K,L,S)
	XrPt411276	(H,K)
	XrPt402607	(K,L,M,S)	XrPt347574	(K,M,S)	XrPt398519	(K,L,M,S)	XrPt401795	(K,L,M,S)
	XrPt508559	(K,M)
	XrPt506631	(L,S)
	XrPt410779	(K,S)
	Xopq4L578	(K,S)
	XrPt508061	(K,M)
	Xopo7	(K,M,S)
	XrPt506902	(K,L,S)
	XrPt509056	(H,K)
	XrPt402374	(L,M)
	XrPt347536	(H,S)
	XrPt399665	(L,M)
	XrPt509598	(H,S)
	XrPt505636	(L,M)
	XrPt410852	(H,S)
	XrPt507262	(K,M)	XrPt348736	(K,M)	XrPt402305	(K,M)	XrPt400572	(K,M)	XrPt348622	(K,M)
	XrPt506077	(K,M)
	XrPt506158	(L,M)	XrPt505223	(L,M)
	XrPt401834	(K,M)
	Xapr7.5	(K,L)
	XrPt508285	(K,S)
	XrPt390749	(H,K,L,M,S)
	XrPt400424	(H,K,S)	XrPt506797	(H,K,S)
	XrPt402327	(H,K,L,M,S)	XrPt347203	(H,K,M,S)	XrPt507084	(H,K,M,S)	XrPt507313	(H,K,M,S)
	XrPt400890	(K,L,S)	XrPt506625	(K,L,S)
	XrPt509276	(H,K,L,M)	XrPt508516	(H,K,L,M)	XrPt399937	(H,K,L,M)	XrPt347784	(H,K,L,M)
	XrPt402555	(H,L)
	XrPt399994	(K,M,S)	XrPt399325	(K,S)	XrPt411118	(K,S)	XrPt509066	(K,S)	XrPt505375	(K,S)	XrPt401723	(K,S)	XrPt401400	(K,S)	XrPt507328	(K,S)	XrPt390375	(K,S)	XrPt401802	(K,S)	XrPt507958	(K,S)	XrPt389355	(K,S)	XrPt390002	(K,S)	XrPt389980	(K,S)	XrPt402139	(K,M,S)	XrPt411022	(K,S)	XrPt506805	(K,M,S)
	XrPt400958	(H,M)
	XrPt505284	(K,L)
	XrPt390055	(K,S)
	XrPt506711	(H,M,S)
	XrPt509303	(K,S)
	XrPt508144	(H,K,S)
	XrPt398483	(H,M,S)
	XrPt505869	(K,M,S)	XrPt507389	(M,S)
	XrPt390368	(K,S)
	XrPt346981	(K,M,S)	XrPt506346	(K,S)	XrPt348529	(K,S)	XrPt508293	(K,M,S)
	XrPt509288	(K,M,S)
	XrPt507302	(K,L)
	XrPt402339	(H,K)
	XrPt401566	(H,K)
	XrPt399791	(H,K)
	XrPt400925	(K,M,S)	XrPt507815	(K,M,S)
	XrPt505512	(H,K,M)	XrPt389678	(H,K,M)	XrPt399878	(H,K,M)
	XrPt121113	(H,M)
	XrPt346074	(K,S)
	XrPt390633	(H,S)
	XrPt401053	(L,M)
	XrPt400586	(H,M)
	XrPt399979	(K,M,S)	XrPt509312	(K,M,S)	XrPt505323	(K,M,S)
	XrPt389372	(H,M)
	XrPt401382	(H,M)	XrPt389845	(H,M)
	XrPt506816	(H,K,L)
	XrPt506281	(H,K,L)	XrPt399703	(H,K,L)	XrPt506684	(H,K)
	XrPt508868	(K,M)	XrPt401912	(K,M)
	XrPt401147	(H,M)
	XrPt508532	(K,S)	XrPt508449	(K,S)
	XrPt410913	(H,S)
	XrPt402021	(H,K)
	XrPt398836	(H,S)
	XrPt390051	(H,K)
	XrPt411307	(K,S)
	XrPt389711	(K,L,M,S)	XrPt400858	(L,S)	XrPt400732	(K,L,M,S)
	XrPt400509	(K,L,M)
	XrPt401830	(L,S)
	XrPt505437	(M,S)	XrPt509176	(M,S)	XrPt401523	(M,S)
	XrPt390741	(H,L,M,S)
	XrPt399654	(H,L,M,S)
	XrPt509316	(K,L)	XrPt505609	(K,L)
	XrPt400871	(H,K,M)
	XrPt506324	(L,S)
	XrPt400276	(K,L,M)	XrPt389959	(K,L,M)
	XrPt346519	(H,K,L,S)	XrPt507097	(H,K,S)	XrPt121158	(H,K,S)	XrPt343658	(H,K,S)	XrPt345491	(H,K,L,S)
	XrPt389585	(H,L,M,S)	XrPt509227	(H,L,S)
	XrPt346703	(K,L)
	XrPt507824	(H,K,L)
	XrPt346933	(H,K)
	XrPt400512	(L,S)	XrPt507928	(L,S)	XrPt507001	(L,S)
	XrPt507004	(H,L,M)
	XrPt505239	(K,S)
	XrPt507754	(H,L,M)	XrPt410830	(L,M)
	XrPt400252	(H,K,L,M,S)	XrPt506494	(H,M,S)	XrPt508837	(M,S)
	XrPt389927	(H,L,S)
	XrPt505864	(H,K,M,S)	XrPt346184	(K,M)	XrPt506764	(H,K,M,S)
	XrPt505765	(H,K)	XrPt509179	(H,K)	XrPt509091	(H,K)
	XrPt505931	(K,M)
	XrPt509108	(H,K,S)
	XrPt401220	(H,K,L)
	XrPt401200	(K,L,M)
	XrPt508656	(H,K)
	XrPt343849	(H,K)
	XrPt508956	(K,L)
	XrPt399673	(H,K)
	XrPt506256	(L,S)
	XrPt389812	(K,S)
	XrPt505462	(H,L,S)	XrPt509268	(H,S)
	XrPt400710	(H,L)	XrPt347054	(H,L)	XrPt401026	(H,L)	XrPt398474	(H,L)
	XrPt400471	(H,L)
	XrPt401480	(H,K,M,S)
	XrPt400030	(H,K,L,S)
	XrPt400205	(H,K,L,S)	XrPt402149	(H,K,L,S)
	XrPt508953	(H,S)
	XrPt343891	(K,L,S)
	XrPt507991	(H,M)
	XrPt401570	(K,L,S)	XrPt401284	(K,L,S)	XrPt347105	(K,S)	XrPt348374	(K,L,S)	XrPt410957	(K,L,S)	XrPt411136	(K,L,S)	XrPt390421	(K,L,S)	XrPt390020	(K,L,S)
	XrPt389653	(H,K,S)
	XrPt346921	(H,K,S)
	XrPt507489	(H,K,S)
	XrPt508978	(K,L)
	XrPt400782	(K,L,S)	XrPt400016	(K,S)	XrPt401882	(K,L,S)
	XrPt506917	(H,S)	XrPt507560	(H,S)
	XrPt344822	(H,S)
	XrPt401828	(M,S)	XrPt390593	(M,S)
	XrPt390750	(K,L,M)	XrPt402262	(K,L,M)
	XrPt508579	(K,L,S)
	XrPt400759	(L,S)

## Sheet: Shared and unique markers
	Shared markers order		Unique markers orders
	XrPt401496		Group H7R	Group K7R	Group L7R	Group M7R	Group S7R
	XrPt390736		XrPt399391	XrPt506935	Xapr7.11	XrPt507588	XrPt402172
	XrPt507511		XrPt508541	Xapr7.70	XrPt399804	XrPt390416	XrPt401230
	XrPt346386		XrPt505337	XrPt389374	XrPt401781	Xpr221L500	XrPt507532
	XrPt411166		XrPt411393	XrPt402454	XrPt506358	XrPt509512	XrPt389889
	XrPt509314		XrPt401466	XrPt390325	XrPt508960	XrPt401770	XrPt506317
	XrPt399308		XrPt508731	XrPt509596	Xapr7.1	XrPt400783	XrPt505580
	XrPt400648		XrPt507741	XrPt399946	XrPt505806	XrPt401754	XrPt390387
	XrPt410920		XrPt402219	Xpsr115L219	XrPt116727	XrPt508931	XrPt389951
	XrPt509641		XrPt400268	XrPt401443	Xpsr580L200	XrPt508308	XrPt505213
	XrPt399848		XrPt509401	XrPt410882	XrPt505318	XrPt399431	Xscm150
	XrPt399845		XrPt400266	XrPt411499	XrPt390687	XrPt410763	XrPt398802
	XrPt347547		XrPt410787	XrPt402611	XrPt509317	XrPt389258	XrPt121024
	XrPt390158		XrPt505308	XrPt508457	XrPt507241	XrPt507936	XrPt508976
	XrPt399341		XrPt119657	XrPt505486	XrPt507890	XrPt410884	XrPt506720
	XrPt411056		XrPt505858	XrPt509391	XrPt401465	XrPt505523	Xopn1
	XrPt390264		XrPt507994	Xapr7.72	XrPt505200	XrPt399775	XrPt390556
	XrPt402617		XrPt401134	Xapr7.31	XrPt401693	XrPt400793	XrPt505752
	XrPt401729		XrPt507854	Xapr7.27	Xapr7.2	XrPt401372	XrPt402426
	XrPt401348		XrPt390613	Xapr7.28	Xapr7.13	XrPt402405	XrPt120376
	XrPt402431		XrPt399353	XrPt401427	XrPt410962	XrPt506260	XrPt116080
	XrPt411108		XrPt506815	XrPt509692	XrPt398657		XrPt509295
	XrPt506930		XrPt508571	XrPt505573	XrPt506002		XrPt389788
	XrPt506974		XrPt505996	XrPt509033	XrPt401120		XrPt506716
	XrPt401635		XrPt345279	XrPt346760	XrPt400255		XrPt400762
	XrPt400851		XrPt410875	XrPt372689	XrPt402381		XrPt508907
	XrPt508478		XrPt399642	XrPt505150	XrPt401587		XrPt399600
	XrPt411363		Xscm086	XrPt346381	XrPt505855		XrPt505201
	XrPt389395		Xscm063	XrPt506024	XrPt389777		XrPt509006
	XrPt507762		XrPt508309	XrPt399989	XrPt506183		XrPt401665
	XrPt507319		XrPt399329	XrPt398576	XrPt390297		XrPt505722
	XrPt505511		XrPt401808	XrPt508777	XrPt506110		XrPt410820
	XrPt398572		XrPt399686	XrPt509207	Xapr7.6		XrPt506507
	XrPt411305			XrPt507265	Xapr7.12		XrPt508337
	XrPt506023			XrPt507143	XrPt390076		XrPt389600
	XrPt506468			Xpsr928L450	XrPt505358		XrPt399849
	XrPt508505			XrPt505958	Xapr7.15		XrPt121347
	XrPt508078			XrPt401221	Xapr7.18		XrPt508008
	XrPt509357			XrPt400127	XrPt505647
	XrPt509359			XrPt507356	XrPt505136
	XrPt508669			XrPt400909	XrPt401495
	XrPt401366			Xapr7.35	XrPt399735
	XrPt346624			Xapr7.34	XrPt389497
	XrPt505798			Xapr7.32	XrPt509299
	XrPt508616			XrPt398685	XrPt506109
	XrPt505219			XrPt346084	XrPt411362
	XrPt508683			XrPt115814	XrPt507699
	XrPt399651			Xapr7.75	XrPt508764
	XrPt411276			Xapr7.74	XrPt346512
	XrPt347574			XrPt411491	XrPt505399
	XrPt398519			XrPt507910	XrPt398524
	XrPt401795				XrPt411351
	XrPt402607				XrPt508157
	XrPt508559				Xapr7.3
	XrPt506631				Xapr7.21
	XrPt410779				XrPt508402
	Xopq4L578				XrPt506841
	XrPt508061				XrPt401423
	Xopo7				XrPt400137
	XrPt506902				XrPt505934
	XrPt509056				XrPt506142
	XrPt402374				XrPt400061
	XrPt347536				XrPt399292
	XrPt399665				XrPt508281
	XrPt509598				XrPt400652
	XrPt505636				XrPt505822
	XrPt410852
	XrPt348736
	XrPt402305
	XrPt400572
	XrPt348622
	XrPt507262
	XrPt506077
	XrPt505223
	XrPt506158
	XrPt401834
	Xapr7.5
	XrPt508285
	XrPt390749
	XrPt506797
	XrPt400424
	XrPt347203
	XrPt507084
	XrPt507313
	XrPt402327
	XrPt506625
	XrPt400890
	XrPt508516
	XrPt399937
	XrPt347784
	XrPt509276
	XrPt402555
	XrPt399325
	XrPt411118
	XrPt509066
	XrPt505375
	XrPt401723
	XrPt401400
	XrPt507328
	XrPt390375
	XrPt401802
	XrPt507958
	XrPt389355
	XrPt390002
	XrPt389980
	XrPt402139
	XrPt411022
	XrPt506805
	XrPt399994
	XrPt400958
	XrPt505284
	XrPt390055
	XrPt506711
	XrPt509303
	XrPt508144
	XrPt398483
	XrPt507389
	XrPt505869
	XrPt390368
	XrPt506346
	XrPt348529
	XrPt508293
	XrPt346981
	XrPt509288
	XrPt507302
	XrPt402339
	XrPt401566
	XrPt399791
	XrPt507815
	XrPt400925
	XrPt389678
	XrPt399878
	XrPt505512
	XrPt121113
	XrPt346074
	XrPt390633
	XrPt401053
	XrPt400586
	XrPt509312
	XrPt505323
	XrPt399979
	XrPt389372
	XrPt389845
	XrPt401382
	XrPt506816
	XrPt399703
	XrPt506684
	XrPt506281
	XrPt401912
	XrPt508868
	XrPt401147
	XrPt508449
	XrPt508532
	XrPt410913
	XrPt402021
	XrPt398836
	XrPt390051
	XrPt411307
	XrPt400858
	XrPt400732
	XrPt389711
	XrPt400509
	XrPt401830
	XrPt509176
	XrPt401523
	XrPt505437
	XrPt390741
	XrPt399654
	XrPt505609
	XrPt509316
	XrPt400871
	XrPt506324
	XrPt389959
	XrPt400276
	XrPt507097
	XrPt121158
	XrPt343658
	XrPt345491
	XrPt402322
	XrPt346519
	XrPt509227
	XrPt389585
	XrPt346703
	XrPt507824
	XrPt346933
	XrPt507928
	XrPt507001
	XrPt400512
	XrPt507004
	XrPt505239
	XrPt410830
	XrPt507754
	XrPt506494
	XrPt508837
	XrPt400252
	XrPt389927
	XrPt346184
	XrPt506764
	XrPt505864
	XrPt509179
	XrPt509091
	XrPt505765
	XrPt505931
	XrPt509108
	XrPt401220
	XrPt401200
	XrPt508656
	XrPt343849
	XrPt508956
	XrPt399673
	XrPt506256
	XrPt389812
	XrPt509268
	XrPt505462
	XrPt347054
	XrPt401026
	XrPt398474
	XrPt400710
	XrPt400471
	XrPt401480
	XrPt400030
	XrPt402149
	XrPt400205
	XrPt508953
	XrPt343891
	XrPt507991
	XrPt401284
	XrPt347105
	XrPt348374
	XrPt410957
	XrPt411136
	XrPt390421
	XrPt390020
	XrPt401570
	XrPt389653
	XrPt346921
	XrPt507489
	XrPt508978
	XrPt400016
	XrPt401882
	XrPt400782
	XrPt507560
	XrPt506917
	XrPt344822
	XrPt390593
	XrPt401828
	XrPt402262
	XrPt390750
	XrPt508579
	XrPt400759
